# Supplementary material for: The mutational landscape of Staphylococcus aureus during colonisation
Source: Nat Commun. 2025 Jan 13;16:302. doi: 10.1038/s41467-024-55186-x (PMC11730646; doi:10.1038/s41467-024-55186-x)
Supplement: Supplementary file 3 — Supplementary Data 1 [file 41467_2024_55186_MOESM3_ESM.xlsx]

## Sheet: initial dataset
isolate_id	host_id	study_id	Symptomatic	isolation_source	collection_date	CC	kept after QC	run_accession	genotypic_methicillin_resistance	bioproject_accession
ERR1040737	auguet2016-P_0015	auguet2016	unknown	MRSA Screen - Nose/Throat/Perineum	2011-10-31	22	yes	ERR1040737	mecA	PRJEB11177
ERR1040738	auguet2016-P_0015	auguet2016	unknown	MRSA Screen - Nose/Throat/Perineum	2011-11-07	22	yes	ERR1040738	mecA	PRJEB11177
ERR1040739	auguet2016-P_0017	auguet2016	unknown	MRSA Screen - Nose/Throat/Perineum	2011-11-07	22	yes	ERR1040739	mecA	PRJEB11177
ERR1040799	auguet2016-P_0017	auguet2016	unknown	MRSA Screen - Nose/Throat/Perineum	2011-12-12	22	yes	ERR1040799	mecA	PRJEB11177
ERR1040855	auguet2016-P_0024	auguet2016	unknown	MRSA Screen - Nose/Throat/Perineum	2012-01-27	72	yes	ERR1040855	mecA	PRJEB11177
ERR1040901	auguet2016-P_0024	auguet2016	unknown	MRSA Screen - Nose/Throat/Perineum	2012-02-23	72	yes	ERR1040901	mecA	PRJEB11177
ERR1040748	auguet2016-P_0053	auguet2016	unknown	MRSA screen - other site/specimen	2011-10-30	22	no	ERR1040748	mecA	PRJEB11177
ERR1040890	auguet2016-P_0053	auguet2016	unknown	MRSA Screen - Nose/Throat/Perineum	2012-02-15	5	no	ERR1040890	mecA	PRJEB11177
ERR1040838	auguet2016-P_0067	auguet2016	unknown	MRSA Screen - Nose/Throat/Perineum	2012-01-11	8	yes	ERR1040838	mecA	PRJEB11177
ERR1040893	auguet2016-P_0067	auguet2016	unknown	MRSA Screen - Nose/Throat/Perineum	2012-02-16	8	yes	ERR1040893	mecA	PRJEB11177
ERR1040750	auguet2016-P_0086	auguet2016	unknown	MRSA Screen - Nose/Throat/Perineum	2011-10-30	30	no	ERR1040750	mecA	PRJEB11177
ERR1040751	auguet2016-P_0086	auguet2016	unknown	MRSA Screen - Nose/Throat/Perineum	2011-11-08	30	no	ERR1040751	mecA	PRJEB11177
ERR1040821	auguet2016-P_0090	auguet2016	unknown	MRSA screen - other site/specimen	2011-12-30	22	no	ERR1040821	mecA	PRJEB11177
ERR1040836	auguet2016-P_0090	auguet2016	unknown	MRSA Screen - Nose/Throat/Perineum	2012-01-09	8	no	ERR1040836	mecA	PRJEB11177
ERR1040757	auguet2016-P_0130	auguet2016	unknown	MRSA Screen - Nose/Throat/Perineum	2011-11-24	22	yes	ERR1040757	mecA	PRJEB11177
ERR1040796	auguet2016-P_0130	auguet2016	unknown	MRSA Screen - Nose/Throat/Perineum	2011-12-08	22	yes	ERR1040796	mecA	PRJEB11177
ERR1040761	auguet2016-P_0167	auguet2016	unknown	MRSA Screen - Nose/Throat/Perineum	2011-11-23	22	yes	ERR1040761	mecA	PRJEB11177
ERR1040825	auguet2016-P_0167	auguet2016	unknown	MRSA Screen - Nose/Throat/Perineum	2012-01-03	22	yes	ERR1040825	mecA	PRJEB11177
ERR1040781	auguet2016-P_0295	auguet2016	unknown	MRSA Screen - Nose/Throat/Perineum	2011-11-22	22	yes	ERR1040781	mecA	PRJEB11177
ERR1040797	auguet2016-P_0295	auguet2016	unknown	MRSA Screen - Nose/Throat/Perineum	2011-12-07	22	yes	ERR1040797	mecA	PRJEB11177
ERR1040784	auguet2016-P_0315	auguet2016	unknown	MRSA Screen - Nose/Throat/Perineum	2011-11-21	88	yes	ERR1040784	mecA	PRJEB11177
ERR1040903	auguet2016-P_0315	auguet2016	unknown	MRSA Screen - Nose/Throat/Perineum	2012-02-29	88	yes	ERR1040903	mecA	PRJEB11177
ERR1040921	auguet2016-P_0718	auguet2016	unknown	MRSA screen	2011-11-17	22	yes	ERR1040921	mecA	PRJEB11177
ERR1040926	auguet2016-P_0718	auguet2016	unknown	MRSA screen	2011-11-17	22	no	ERR1040926	mecA	PRJEB11177
ERR1040927	auguet2016-P_0718	auguet2016	unknown	MRSA screen	2011-11-17	22	yes	ERR1040927	mecA	PRJEB11177
ERR1040949	auguet2016-P_0753	auguet2016	unknown	MRSA screen	2011-11-21	22	no	ERR1040949	mecA	PRJEB11177
ERR1041087	auguet2016-P_0753	auguet2016	unknown	MRSA screen	2012-02-27	22	no	ERR1041087	mecA	PRJEB11177
ERR1040922	auguet2016-P_0801	auguet2016	unknown	MRSA screen	2011-11-16	22	no	ERR1040922	mecA	PRJEB11177
ERR1040929	auguet2016-P_0801	auguet2016	unknown	MRSA screen	2011-11-16	1	no	ERR1040929	mecA	PRJEB11177
ERR1040995	auguet2016-P_0876	auguet2016	unknown	MRSA screen	2011-12-22	22	yes	ERR1040995	mecA	PRJEB11177
ERR1041027	auguet2016-P_0876	auguet2016	unknown	MRSA screen	2012-01-18	22	yes	ERR1041027	mecA	PRJEB11177
ERR1040959	auguet2016-P_0929	auguet2016	unknown	MRSA screen	2011-12-01	1	no	ERR1040959	WT	PRJEB11177
ERR1040970	auguet2016-P_0929	auguet2016	unknown	MRSA screen	2011-12-04	45	no	ERR1040970	mecA	PRJEB11177
ERR1040934	auguet2016-P_0968	auguet2016	unknown	MRSA screen	2011-11-11	22	yes	ERR1040934	mecA	PRJEB11177
ERR1040991	auguet2016-P_0968	auguet2016	unknown	MRSA screen	2011-12-15	22	yes	ERR1040991	mecA	PRJEB11177
17059_1#1	chow2017-CD140030	chow2017	Unknown:within_6_weeks	nasal	Unknown:within_6_weeks	22	yes	ERR1046470	mecA	PRJEB9390
17059_1#2	chow2017-CD140030	chow2017	Unknown:within_6_weeks	groin	Unknown:within_6_weeks	22	yes	ERR1046471	mecA	PRJEB9390
17059_1#27	chow2017-CD140073	chow2017	Unknown:within_6_weeks	nasal	Unknown:within_6_weeks	22	no	ERR1046496	mecA	PRJEB9390
17059_1#28	chow2017-CD140073	chow2017	Unknown:within_6_weeks	nasal	Unknown:within_6_weeks	1	no	ERR1046497	mecA	PRJEB9390
17059_1#38	chow2017-CD140097	chow2017	Unknown:within_6_weeks	axilla	Unknown:within_6_weeks	22	yes	ERR1046507	mecA	PRJEB9390
17059_1#39	chow2017-CD140097	chow2017	Unknown:within_6_weeks	groin	Unknown:within_6_weeks	22	yes	ERR1046508	mecA	PRJEB9390
17059_1#66	chow2017-CD140108	chow2017	Unknown:within_6_weeks	axilla	Unknown:within_6_weeks	22	yes	ERR1046535	mecA	PRJEB9390
17059_1#67	chow2017-CD140108	chow2017	Unknown:within_6_weeks	nasal	Unknown:within_6_weeks	22	yes	ERR1046536	mecA	PRJEB9390
17059_1#3	chow2017-CD140157	chow2017	Unknown:within_6_weeks	axilla	Unknown:within_6_weeks	5	yes	ERR1046472	mecA	PRJEB9390
17059_1#4	chow2017-CD140157	chow2017	Unknown:within_6_weeks	groin	Unknown:within_6_weeks	5	yes	ERR1046473	mecA	PRJEB9390
17059_1#7	chow2017-CD140174	chow2017	Unknown:within_6_weeks	nasal	Unknown:within_6_weeks	45	yes	ERR1046476	mecA	PRJEB9390
17059_1#8	chow2017-CD140174	chow2017	Unknown:within_6_weeks	groin	Unknown:within_6_weeks	45	yes	ERR1046477	mecA	PRJEB9390
17059_1#10	chow2017-CD140177	chow2017	Unknown:within_6_weeks	axilla	Unknown:within_6_weeks	5	yes	ERR1046479	mecA	PRJEB9390
17059_1#9	chow2017-CD140177	chow2017	Unknown:within_6_weeks	nasal	Unknown:within_6_weeks	5	yes	ERR1046478	mecA	PRJEB9390
17059_1#12	chow2017-CD140183	chow2017	Unknown:within_6_weeks	nasal	Unknown:within_6_weeks	45	yes	ERR1046481	mecA	PRJEB9390
17059_1#13	chow2017-CD140183	chow2017	Unknown:within_6_weeks	axilla	Unknown:within_6_weeks	45	yes	ERR1046482	mecA	PRJEB9390
17059_1#16	chow2017-CD140187	chow2017	Unknown:within_6_weeks	nasal	Unknown:within_6_weeks	45	yes	ERR1046485	mecA	PRJEB9390
17059_1#17	chow2017-CD140187	chow2017	Unknown:within_6_weeks	axilla	Unknown:within_6_weeks	45	yes	ERR1046486	mecA	PRJEB9390
17059_1#18	chow2017-CD140187	chow2017	Unknown:within_6_weeks	groin	Unknown:within_6_weeks	45	yes	ERR1046487	mecA	PRJEB9390
17059_1#19	chow2017-CD140189	chow2017	Unknown:within_6_weeks	nasal	Unknown:within_6_weeks	45	yes	ERR1046488	mecA	PRJEB9390
17059_1#20	chow2017-CD140189	chow2017	Unknown:within_6_weeks	groin	Unknown:within_6_weeks	45	yes	ERR1046489	mecA	PRJEB9390
17059_1#21	chow2017-CD140191	chow2017	Unknown:within_6_weeks	nasal	Unknown:within_6_weeks	45	yes	ERR1046490	mecA	PRJEB9390
17059_1#22	chow2017-CD140191	chow2017	Unknown:within_6_weeks	axilla	Unknown:within_6_weeks	45	yes	ERR1046491	mecA	PRJEB9390
17059_1#23	chow2017-CD140191	chow2017	Unknown:within_6_weeks	groin	Unknown:within_6_weeks	45	yes	ERR1046492	mecA	PRJEB9390
17059_1#76	chow2017-CD140232	chow2017	Unknown:within_6_weeks	axilla	Unknown:within_6_weeks	5	yes	ERR1046544	mecA	PRJEB9390
17059_1#77	chow2017-CD140232	chow2017	Unknown:within_6_weeks	groin	Unknown:within_6_weeks	5	yes	ERR1046545	mecA	PRJEB9390
16870_2#19	chow2017-CD140268	chow2017	Unknown:within_6_weeks	nasal	Unknown:within_6_weeks	361	yes	ERR1024659	mecA	PRJEB9390
16870_2#20	chow2017-CD140268	chow2017	Unknown:within_6_weeks	groin	Unknown:within_6_weeks	361	yes	ERR1024660	mecA	PRJEB9390
16870_2#11	chow2017-CD140302	chow2017	Unknown:within_6_weeks	axilla	Unknown:within_6_weeks	1	no	ERR1024653	mecA	PRJEB9390
16870_2#12	chow2017-CD140302	chow2017	Unknown:within_6_weeks	groin	Unknown:within_6_weeks	45	no	ERR1024654	mecA	PRJEB9390
16870_2#14	chow2017-CD140306	chow2017	Unknown:within_6_weeks	nasal	Unknown:within_6_weeks	1	yes	ERR1024656	mecA	PRJEB9390
16870_2#16	chow2017-CD140306	chow2017	Unknown:within_6_weeks	groin	Unknown:within_6_weeks	361	no	ERR1024657	mecA	PRJEB9390
18090_5#9	chow2017-CD140306	chow2017	Unknown:within_6_weeks	axilla	Unknown:within_6_weeks	1	yes	ERR1216886	mecA	PRJEB9390
16870_2#29	chow2017-CD140345	chow2017	Unknown:within_6_weeks	nasal	Unknown:within_6_weeks	1	yes	ERR1024668	mecA	PRJEB9390
16870_2#31	chow2017-CD140345	chow2017	Unknown:within_6_weeks	groin	Unknown:within_6_weeks	22	no	ERR1024669	mecA	PRJEB9390
18090_5#12	chow2017-CD140345	chow2017	Unknown:within_6_weeks	axilla	Unknown:within_6_weeks	1	yes	ERR1216889	mecA	PRJEB9390
16870_2#32	chow2017-CD140349	chow2017	Unknown:within_6_weeks	axilla	Unknown:within_6_weeks	30	yes	ERR1024670	mecA	PRJEB9390
16870_2#33	chow2017-CD140349	chow2017	Unknown:within_6_weeks	groin	Unknown:within_6_weeks	30	yes	ERR1024671	mecA	PRJEB9390
16870_2#34	chow2017-CD140359	chow2017	Unknown:within_6_weeks	groin	Unknown:within_6_weeks	22	yes	ERR1024672	mecA	PRJEB9390
16870_2#35	chow2017-CD140359	chow2017	Unknown:within_6_weeks	axilla	Unknown:within_6_weeks	22	yes	ERR1024673	mecA	PRJEB9390
16870_2#36	chow2017-CD140359	chow2017	Unknown:within_6_weeks	groin	Unknown:within_6_weeks	22	yes	ERR1024674	mecA	PRJEB9390
16870_2#39	chow2017-CD140367	chow2017	Unknown:within_6_weeks	groin	Unknown:within_6_weeks	22	yes	ERR1024676	mecA	PRJEB9390
18090_5#13	chow2017-CD140367	chow2017	Unknown:within_6_weeks	nasal	Unknown:within_6_weeks	22	yes	ERR1216890	mecA	PRJEB9390
17059_1#41	chow2017-CD140374	chow2017	Unknown:within_6_weeks	nasal	Unknown:within_6_weeks	22	no	ERR1046510	mecA	PRJEB9390
17059_1#42	chow2017-CD140374	chow2017	Unknown:within_6_weeks	groin	Unknown:within_6_weeks	45	no	ERR1046511	mecA	PRJEB9390
17059_1#43	chow2017-CD140376	chow2017	Unknown:within_6_weeks	nasal	Unknown:within_6_weeks	45	yes	ERR1046512	mecA	PRJEB9390
18090_5#7	chow2017-CD140376	chow2017	Unknown:within_6_weeks	groin	Unknown:within_6_weeks	45	yes	ERR1216884	mecA	PRJEB9390
17059_1#44	chow2017-CD140377	chow2017	Unknown:within_6_weeks	nasal	Unknown:within_6_weeks	22	no	ERR1046513	mecA	PRJEB9390
17059_1#45	chow2017-CD140377	chow2017	Unknown:within_6_weeks	axilla	Unknown:within_6_weeks	45	no	ERR1046514	mecA	PRJEB9390
17059_1#46	chow2017-CD140377	chow2017	Unknown:within_6_weeks	groin	Unknown:within_6_weeks	22	no	ERR1046515	mecA	PRJEB9390
17059_1#49	chow2017-CD140400	chow2017	Unknown:within_6_weeks	nasal	Unknown:within_6_weeks	22	no	ERR1046518	mecA	PRJEB9390
17059_1#70	chow2017-CD140400	chow2017	Unknown:within_6_weeks	groin	Unknown:within_6_weeks	45	no	ERR1046538	mecA	PRJEB9390
17059_1#50	chow2017-CD140401	chow2017	Unknown:within_6_weeks	nasal	Unknown:within_6_weeks	22	no	ERR1046519	mecA	PRJEB9390
17059_1#51	chow2017-CD140401	chow2017	Unknown:within_6_weeks	groin	Unknown:within_6_weeks	22	no	ERR1046520	mecA	PRJEB9390
17059_1#53	chow2017-CD140405	chow2017	Unknown:within_6_weeks	nasal	Unknown:within_6_weeks	45	no	ERR1046522	mecA	PRJEB9390
17059_1#54	chow2017-CD140405	chow2017	Unknown:within_6_weeks	nasal	Unknown:within_6_weeks	22	no	ERR1046523	mecA	PRJEB9390
17059_1#55	chow2017-CD140408	chow2017	Unknown:within_6_weeks	groin	Unknown:within_6_weeks	22	yes	ERR1046524	mecA	PRJEB9390
17059_1#56	chow2017-CD140408	chow2017	Unknown:within_6_weeks	groin	Unknown:within_6_weeks	22	yes	ERR1046525	mecA	PRJEB9390
17059_1#71	chow2017-CD140424	chow2017	Unknown:within_6_weeks	nasal	Unknown:within_6_weeks	45	no	ERR1046539	mecA	PRJEB9390
17059_1#72	chow2017-CD140424	chow2017	Unknown:within_6_weeks	groin	Unknown:within_6_weeks	22	no	ERR1046540	mecA	PRJEB9390
17059_1#60	chow2017-CD140428	chow2017	Unknown:within_6_weeks	nasal	Unknown:within_6_weeks	22	no	ERR1046529	mecA	PRJEB9390
17059_1#61	chow2017-CD140428	chow2017	Unknown:within_6_weeks	groin	Unknown:within_6_weeks	45	no	ERR1046530	mecA	PRJEB9390
17059_1#62	chow2017-CD140440	chow2017	Unknown:within_6_weeks	nasal	Unknown:within_6_weeks	45	yes	ERR1046531	mecA	PRJEB9390
17059_1#75	chow2017-CD140440	chow2017	Unknown:within_6_weeks	groin	Unknown:within_6_weeks	45	yes	ERR1046543	mecA	PRJEB9390
16870_2#43	chow2017-CD140490	chow2017	Unknown:within_6_weeks	nasal	Unknown:within_6_weeks	22	yes	ERR1024680	mecA	PRJEB9390
16870_2#44	chow2017-CD140490	chow2017	Unknown:within_6_weeks	axilla	Unknown:within_6_weeks	22	yes	ERR1024681	mecA	PRJEB9390
16870_2#46	chow2017-CD140509	chow2017	Unknown:within_6_weeks	nasal	Unknown:within_6_weeks	8	yes	ERR1024683	mecA	PRJEB9390
16870_2#47	chow2017-CD140509	chow2017	Unknown:within_6_weeks	groin	Unknown:within_6_weeks	8	yes	ERR1024684	mecA	PRJEB9390
16870_2#51	chow2017-CD140572	chow2017	Unknown:within_6_weeks	groin	Unknown:within_6_weeks	45	yes	ERR1024687	mecA	PRJEB9390
18090_5#14	chow2017-CD140572	chow2017	Unknown:within_6_weeks	nasal	Unknown:within_6_weeks	45	yes	ERR1216891	mecA	PRJEB9390
16870_2#52	chow2017-CD140579	chow2017	Unknown:within_6_weeks	nasal	Unknown:within_6_weeks	22	yes	ERR1024688	mecA	PRJEB9390
16870_2#53	chow2017-CD140579	chow2017	Unknown:within_6_weeks	axilla	Unknown:within_6_weeks	22	yes	ERR1024689	mecA	PRJEB9390
16870_2#54	chow2017-CD140579	chow2017	Unknown:within_6_weeks	groin	Unknown:within_6_weeks	22	yes	ERR1024690	mecA	PRJEB9390
16870_2#57	chow2017-CD140615	chow2017	Unknown:within_6_weeks	nasal	Unknown:within_6_weeks	45	yes	ERR1024693	mecA	PRJEB9390
18090_5#15	chow2017-CD140615	chow2017	Unknown:within_6_weeks	groin	Unknown:within_6_weeks	45	yes	ERR1216892	mecA	PRJEB9390
16870_2#59	chow2017-CD140630	chow2017	Unknown:within_6_weeks	nasal	Unknown:within_6_weeks	22	yes	ERR1024694	mecA	PRJEB9390
16870_2#60	chow2017-CD140630	chow2017	Unknown:within_6_weeks	groin	Unknown:within_6_weeks	22	yes	ERR1024695	mecA	PRJEB9390
16870_2#61	chow2017-CD140636	chow2017	Unknown:within_6_weeks	nasal	Unknown:within_6_weeks	22	yes	ERR1024696	mecA	PRJEB9390
16870_2#62	chow2017-CD140636	chow2017	Unknown:within_6_weeks	groin	Unknown:within_6_weeks	22	yes	ERR1024697	mecA	PRJEB9390
16870_2#67	chow2017-CD140657	chow2017	Unknown:within_6_weeks	nasal	Unknown:within_6_weeks	45	yes	ERR1024702	mecA	PRJEB9390
16870_2#68	chow2017-CD140657	chow2017	Unknown:within_6_weeks	groin	Unknown:within_6_weeks	45	yes	ERR1024703	mecA	PRJEB9390
16870_2#74	chow2017-CD140685	chow2017	Unknown:within_6_weeks	nasal	Unknown:within_6_weeks	22	no	ERR1024708	mecA	PRJEB9390
16870_2#75	chow2017-CD140685	chow2017	Unknown:within_6_weeks	axilla	Unknown:within_6_weeks	45	yes	ERR1024709	mecA	PRJEB9390
16870_2#76	chow2017-CD140685	chow2017	Unknown:within_6_weeks	groin	Unknown:within_6_weeks	45	yes	ERR1024710	mecA	PRJEB9390
16870_2#78	chow2017-CD140687	chow2017	Unknown:within_6_weeks	axilla	Unknown:within_6_weeks	45	yes	ERR1024712	mecA	PRJEB9390
18090_5#17	chow2017-CD140687	chow2017	Unknown:within_6_weeks	groin	Unknown:within_6_weeks	45	yes	ERR1216894	mecA	PRJEB9390
16870_2#80	chow2017-CD140697	chow2017	Unknown:within_6_weeks	nasal	Unknown:within_6_weeks	8	yes	ERR1024713	mecA	PRJEB9390
16870_2#81	chow2017-CD140697	chow2017	Unknown:within_6_weeks	groin	Unknown:within_6_weeks	8	yes	ERR1024714	mecA	PRJEB9390
16870_3#41	chow2017-CD140725	chow2017	Unknown:within_6_weeks	groin	Unknown:within_6_weeks	22	yes	ERR1024753	mecA	PRJEB9390
16870_3#42	chow2017-CD140725	chow2017	Unknown:within_6_weeks	axilla	Unknown:within_6_weeks	22	yes	ERR1024754	mecA	PRJEB9390
16870_3#43	chow2017-CD140725	chow2017	Unknown:within_6_weeks	groin	Unknown:within_6_weeks	45	no	ERR1024755	mecA	PRJEB9390
16870_3#2	chow2017-CD140729	chow2017	Unknown:within_6_weeks	nasal	Unknown:within_6_weeks	8	yes	ERR1024717	mecA	PRJEB9390
16870_3#3	chow2017-CD140729	chow2017	Unknown:within_6_weeks	groin	Unknown:within_6_weeks	8	yes	ERR1024718	mecA	PRJEB9390
16870_3#6	chow2017-CD140748	chow2017	Unknown:within_6_weeks	axilla	Unknown:within_6_weeks	45	yes	ERR1024721	mecA	PRJEB9390
16870_3#7	chow2017-CD140748	chow2017	Unknown:within_6_weeks	groin	Unknown:within_6_weeks	45	yes	ERR1024722	mecA	PRJEB9390
16870_3#8	chow2017-CD140756	chow2017	Unknown:within_6_weeks	nasal	Unknown:within_6_weeks	22	yes	ERR1024723	mecA	PRJEB9390
16870_3#9	chow2017-CD140756	chow2017	Unknown:within_6_weeks	groin	Unknown:within_6_weeks	22	yes	ERR1024724	mecA	PRJEB9390
16870_3#10	chow2017-CD140764	chow2017	Unknown:within_6_weeks	nasal	Unknown:within_6_weeks	45	yes	ERR1024725	mecA	PRJEB9390
16870_3#11	chow2017-CD140764	chow2017	Unknown:within_6_weeks	axilla	Unknown:within_6_weeks	45	yes	ERR1024726	mecA	PRJEB9390
16870_3#12	chow2017-CD140764	chow2017	Unknown:within_6_weeks	groin	Unknown:within_6_weeks	45	yes	ERR1024727	mecA	PRJEB9390
16870_3#13	chow2017-CD140766	chow2017	Unknown:within_6_weeks	nasal	Unknown:within_6_weeks	22	yes	ERR1024728	mecA	PRJEB9390
18090_5#19	chow2017-CD140766	chow2017	Unknown:within_6_weeks	axilla	Unknown:within_6_weeks	22	yes	ERR1216896	mecA	PRJEB9390
16870_3#18	chow2017-CD140783	chow2017	Unknown:within_6_weeks	nasal	Unknown:within_6_weeks	45	no	ERR1024732	mecA	PRJEB9390
16870_3#19	chow2017-CD140783	chow2017	Unknown:within_6_weeks	axilla	Unknown:within_6_weeks	22	no	ERR1024733	mecA	PRJEB9390
16870_3#20	chow2017-CD140783	chow2017	Unknown:within_6_weeks	groin	Unknown:within_6_weeks	22	no	ERR1024734	mecA	PRJEB9390
16870_3#23	chow2017-CD140788	chow2017	Unknown:within_6_weeks	groin	Unknown:within_6_weeks	8	yes	ERR1024736	mecA	PRJEB9390
18090_5#20	chow2017-CD140788	chow2017	Unknown:within_6_weeks	nasal	Unknown:within_6_weeks	8	yes	ERR1216897	mecA	PRJEB9390
16870_3#27	chow2017-CD140808	chow2017	Unknown:within_6_weeks	axilla	Unknown:within_6_weeks	22	yes	ERR1024739	mecA	PRJEB9390
16870_3#28	chow2017-CD140808	chow2017	Unknown:within_6_weeks	groin	Unknown:within_6_weeks	45	no	ERR1024740	mecA	PRJEB9390
18090_5#21	chow2017-CD140808	chow2017	Unknown:within_6_weeks	groin	Unknown:within_6_weeks	22	yes	ERR1216898	mecA	PRJEB9390
16870_3#30	chow2017-CD140812	chow2017	Unknown:within_6_weeks	axilla	Unknown:within_6_weeks	22	yes	ERR1024742	mecA	PRJEB9390
16870_3#31	chow2017-CD140812	chow2017	Unknown:within_6_weeks	groin	Unknown:within_6_weeks	22	yes	ERR1024743	mecA	PRJEB9390
16870_3#36	chow2017-CD140824	chow2017	Unknown:within_6_weeks	nasal	Unknown:within_6_weeks	59	yes	ERR1024748	mecA	PRJEB9390
16870_3#37	chow2017-CD140824	chow2017	Unknown:within_6_weeks	groin	Unknown:within_6_weeks	59	yes	ERR1024749	mecA	PRJEB9390
16870_3#72	chow2017-CD140826	chow2017	Unknown:within_6_weeks	nasal	Unknown:within_6_weeks	45	yes	ERR1024779	mecA	PRJEB9390
16870_3#73	chow2017-CD140826	chow2017	Unknown:within_6_weeks	groin	Unknown:within_6_weeks	45	yes	ERR1024780	mecA	PRJEB9390
16870_3#39	chow2017-CD140834	chow2017	Unknown:within_6_weeks	nasal	Unknown:within_6_weeks	22	yes	ERR1024751	mecA	PRJEB9390
16870_3#40	chow2017-CD140834	chow2017	Unknown:within_6_weeks	groin	Unknown:within_6_weeks	22	no	ERR1024752	mecA	PRJEB9390
18090_5#22	chow2017-CD140834	chow2017	Unknown:within_6_weeks	nasal	Unknown:within_6_weeks	22	yes	ERR1216899	mecA	PRJEB9390
16870_3#76	chow2017-CD140866	chow2017	Unknown:within_6_weeks	nasal	Unknown:within_6_weeks	22	yes	ERR1024782	mecA	PRJEB9390
16870_3#77	chow2017-CD140866	chow2017	Unknown:within_6_weeks	groin	Unknown:within_6_weeks	22	yes	ERR1024783	mecA	PRJEB9390
16870_3#78	chow2017-CD140868	chow2017	Unknown:within_6_weeks	nasal	Unknown:within_6_weeks	45	no	ERR1024784	mecA	PRJEB9390
16870_3#79	chow2017-CD140868	chow2017	Unknown:within_6_weeks	groin	Unknown:within_6_weeks	22	no	ERR1024785	mecA	PRJEB9390
16870_3#83	chow2017-CD140887	chow2017	Unknown:within_6_weeks	nasal	Unknown:within_6_weeks	22	yes	ERR1024789	mecA	PRJEB9390
16870_4#1	chow2017-CD140887	chow2017	Unknown:within_6_weeks	groin	Unknown:within_6_weeks	22	yes	ERR1024790	mecA	PRJEB9390
16870_3#61	chow2017-CD140900	chow2017	Unknown:within_6_weeks	axilla	Unknown:within_6_weeks	22	yes	ERR1024771	mecA	PRJEB9390
18090_5#24	chow2017-CD140900	chow2017	Unknown:within_6_weeks	groin	Unknown:within_6_weeks	22	yes	ERR1216901	mecA	PRJEB9390
16870_3#67	chow2017-CD140907	chow2017	Unknown:within_6_weeks	groin	Unknown:within_6_weeks	8	yes	ERR1024775	mecA	PRJEB9390
18090_5#25	chow2017-CD140907	chow2017	Unknown:within_6_weeks	nasal	Unknown:within_6_weeks	8	yes	ERR1216902	mecA	PRJEB9390
16870_4#3	chow2017-CD140917	chow2017	Unknown:within_6_weeks	nasal	Unknown:within_6_weeks	45	yes	ERR1024792	mecA	PRJEB9390
16870_4#4	chow2017-CD140917	chow2017	Unknown:within_6_weeks	groin	Unknown:within_6_weeks	45	yes	ERR1024793	mecA	PRJEB9390
16870_4#15	chow2017-CD140950	chow2017	Unknown:within_6_weeks	groin	Unknown:within_6_weeks	22	no	ERR1024804	mecA	PRJEB9390
16870_4#16	chow2017-CD140950	chow2017	Unknown:within_6_weeks	groin	Unknown:within_6_weeks	1	no	ERR1024805	mecA	PRJEB9390
16870_4#6	chow2017-CD140955	chow2017	Unknown:within_6_weeks	nasal	Unknown:within_6_weeks	22	yes	ERR1024795	mecA	PRJEB9390
16870_4#7	chow2017-CD140955	chow2017	Unknown:within_6_weeks	axilla	Unknown:within_6_weeks	22	yes	ERR1024796	mecA	PRJEB9390
16870_4#8	chow2017-CD140955	chow2017	Unknown:within_6_weeks	groin	Unknown:within_6_weeks	22	yes	ERR1024797	mecA	PRJEB9390
16870_4#17	chow2017-CD140971	chow2017	Unknown:within_6_weeks	nasal	Unknown:within_6_weeks	45	yes	ERR1024806	mecA	PRJEB9390
16870_4#18	chow2017-CD140971	chow2017	Unknown:within_6_weeks	groin	Unknown:within_6_weeks	45	yes	ERR1024807	mecA	PRJEB9390
16870_4#19	chow2017-CD140972	chow2017	Unknown:within_6_weeks	groin	Unknown:within_6_weeks	22	no	ERR1024808	mecA	PRJEB9390
16870_4#20	chow2017-CD140972	chow2017	Unknown:within_6_weeks	groin	Unknown:within_6_weeks	45	no	ERR1024809	mecA	PRJEB9390
16870_4#21	chow2017-CD140974	chow2017	Unknown:within_6_weeks	nasal	Unknown:within_6_weeks	22	yes	ERR1024810	mecA	PRJEB9390
18090_5#28	chow2017-CD140974	chow2017	Unknown:within_6_weeks	groin	Unknown:within_6_weeks	22	yes	ERR1216905	mecA	PRJEB9390
16870_4#23	chow2017-CD140977	chow2017	Unknown:within_6_weeks	axilla	Unknown:within_6_weeks	22	yes	ERR1024811	mecA	PRJEB9390
16870_4#24	chow2017-CD140977	chow2017	Unknown:within_6_weeks	groin	Unknown:within_6_weeks	22	yes	ERR1024812	mecA	PRJEB9390
16870_4#29	chow2017-CD141007	chow2017	Unknown:within_6_weeks	groin	Unknown:within_6_weeks	22	no	ERR1024817	mecA	PRJEB9390
16870_4#30	chow2017-CD141007	chow2017	Unknown:within_6_weeks	groin	Unknown:within_6_weeks	45	no	ERR1024818	mecA	PRJEB9390
16870_4#42	chow2017-CD141135	chow2017	Unknown:within_6_weeks	nasal	Unknown:within_6_weeks	22	yes	ERR1024830	mecA	PRJEB9390
16870_4#43	chow2017-CD141135	chow2017	Unknown:within_6_weeks	groin	Unknown:within_6_weeks	22	yes	ERR1024831	mecA	PRJEB9390
16870_4#47	chow2017-CD141173	chow2017	Unknown:within_6_weeks	nasal	Unknown:within_6_weeks	22	yes	ERR1024835	mecA	PRJEB9390
16870_4#48	chow2017-CD141173	chow2017	Unknown:within_6_weeks	axilla	Unknown:within_6_weeks	22	yes	ERR1024836	mecA	PRJEB9390
16870_4#49	chow2017-CD141173	chow2017	Unknown:within_6_weeks	groin	Unknown:within_6_weeks	22	yes	ERR1024837	mecA	PRJEB9390
16870_4#51	chow2017-CD141192	chow2017	Unknown:within_6_weeks	nasal	Unknown:within_6_weeks	22	yes	ERR1024839	mecA	PRJEB9390
16870_4#52	chow2017-CD141192	chow2017	Unknown:within_6_weeks	groin	Unknown:within_6_weeks	22	yes	ERR1024840	mecA	PRJEB9390
16870_4#60	chow2017-CD141228	chow2017	Unknown:within_6_weeks	groin	Unknown:within_6_weeks	22	yes	ERR1024847	mecA	PRJEB9390
16870_4#61	chow2017-CD141228	chow2017	Unknown:within_6_weeks	groin	Unknown:within_6_weeks	22	yes	ERR1024848	mecA	PRJEB9390
16870_4#71	chow2017-CD141405	chow2017	Unknown:within_6_weeks	axilla	Unknown:within_6_weeks	22	yes	ERR1024856	mecA	PRJEB9390
16870_4#72	chow2017-CD141405	chow2017	Unknown:within_6_weeks	nasal	Unknown:within_6_weeks	22	yes	ERR1024857	mecA	PRJEB9390
16870_4#77	chow2017-CD141495	chow2017	Unknown:within_6_weeks	nasal	Unknown:within_6_weeks	45	no	ERR1024862	mecA	PRJEB9390
16870_4#78	chow2017-CD141495	chow2017	Unknown:within_6_weeks	groin	Unknown:within_6_weeks	22	no	ERR1024863	mecA	PRJEB9390
17150_1#3	chow2017-CD141521	chow2017	Unknown:within_6_weeks	nasal	Unknown:within_6_weeks	45	yes	ERR1069373	mecA	PRJEB9390
17150_1#4	chow2017-CD141521	chow2017	Unknown:within_6_weeks	axilla	Unknown:within_6_weeks	45	yes	ERR1069374	mecA	PRJEB9390
17150_1#5	chow2017-CD141521	chow2017	Unknown:within_6_weeks	groin	Unknown:within_6_weeks	45	yes	ERR1069375	mecA	PRJEB9390
17150_1#6	chow2017-CD141530	chow2017	Unknown:within_6_weeks	nasal	Unknown:within_6_weeks	22	yes	ERR1069376	mecA	PRJEB9390
17150_1#7	chow2017-CD141530	chow2017	Unknown:within_6_weeks	groin	Unknown:within_6_weeks	22	yes	ERR1069377	mecA	PRJEB9390
17150_1#10	chow2017-CD141567	chow2017	Unknown:within_6_weeks	nasal	Unknown:within_6_weeks	22	no	ERR1069380	mecA	PRJEB9390
17150_1#11	chow2017-CD141567	chow2017	Unknown:within_6_weeks	groin	Unknown:within_6_weeks	45	no	ERR1069381	mecA	PRJEB9390
17150_1#18	chow2017-CD141653	chow2017	Unknown:within_6_weeks	nasal	Unknown:within_6_weeks	22	yes	ERR1069388	mecA	PRJEB9390
17150_1#19	chow2017-CD141653	chow2017	Unknown:within_6_weeks	groin	Unknown:within_6_weeks	22	yes	ERR1069389	mecA	PRJEB9390
17150_1#23	chow2017-CD141660	chow2017	Unknown:within_6_weeks	axilla	Unknown:within_6_weeks	22	yes	ERR1069393	mecA	PRJEB9390
17150_1#24	chow2017-CD141660	chow2017	Unknown:within_6_weeks	groin	Unknown:within_6_weeks	22	yes	ERR1069394	mecA	PRJEB9390
17150_1#49	chow2017-CD142136	chow2017	Unknown:within_6_weeks	nasal	Unknown:within_6_weeks	22	yes	ERR1069419	mecA	PRJEB9390
17150_1#50	chow2017-CD142136	chow2017	Unknown:within_6_weeks	groin	Unknown:within_6_weeks	22	yes	ERR1069420	mecA	PRJEB9390
14200_6#24	coll2017-102	coll2017	no	Multi site collection	2012-08-19	22	yes	ERR701928	mecA	PRJEB3174
14355_2#80	coll2017-102	coll2017	no	Multi site collection	2012-10-27	22	yes	ERR715080	mecA	PRJEB3174
8524_3#64	coll2017-102	coll2017	no	Multi site collection	2012-04-24	22	yes	ERR212803	mecA	PRJEB3174
14355_1#61	coll2017-103	coll2017	yes	Multi site collection	2012-06-25	30	yes	ERR714966	mecA	PRJEB3174
8524_3#66	coll2017-103	coll2017	yes	Multi site collection	2012-04-24	30	yes	ERR212805	mecA	PRJEB3174
14200_8#74	coll2017-104	coll2017	yes	Multi site collection	2012-04-23	22	yes	ERR702113	mecA	PRJEB3174
14448_1#44	coll2017-104	coll2017	yes	Multi site collection	2012-05-23	22	yes	ERR715229	mecA	PRJEB3174
14448_1#74	coll2017-106	coll2017	no	Multi site collection	2012-06-06	22	yes	ERR715259	mecA	PRJEB3174
8524_3#59	coll2017-106	coll2017	no	Multi site collection	2012-04-24	22	yes	ERR212798	mecA	PRJEB3174
14208_8#14	coll2017-107	coll2017	no	Multi site collection	2012-11-21	22	yes	ERR702147	mecA	PRJEB3174
14208_8#5	coll2017-107	coll2017	no	Multi site collection	2012-11-13	22	yes	ERR702138	mecA	PRJEB3174
8524_3#73	coll2017-107	coll2017	no	Multi site collection	2012-04-25	22	yes	ERR212812	mecA	PRJEB3174
14208_8#62	coll2017-108	coll2017	no	Multi site collection	2013-01-30	1	yes	ERR702195	mecA	PRJEB3174
8524_3#74	coll2017-108	coll2017	no	Multi site collection	2012-04-25	1	yes	ERR212813	mecA	PRJEB3174
14448_1#82	coll2017-110	coll2017	yes	Multi site collection	2012-06-11	22	yes	ERR715267	mecA	PRJEB3174
8490_3#22	coll2017-110	coll2017	yes	Multi site collection	2012-04-25	22	yes	ERR211911	mecA	PRJEB2756
14323_1#53	coll2017-113	coll2017	yes	Multi site collection	2012-10-02	22	yes	ERR714780	mecA	PRJEB3174
14448_2#37	coll2017-113	coll2017	yes	Multi site collection	2012-06-04	22	yes	ERR715311	mecA	PRJEB3174
14448_3#61	coll2017-113	coll2017	yes	Multi site collection	2012-06-01	22	yes	ERR715419	mecA	PRJEB3174
8524_3#90	coll2017-113	coll2017	yes	Multi site collection	2012-04-26	22	yes	ERR212829	mecA	PRJEB3174
14623_3#45	coll2017-1136	coll2017	yes	Multi site collection	2013-01-25	72	yes	ERR737154	mecA	PRJEB3174
14623_3#84	coll2017-1136	coll2017	yes	Multi site collection	2013-01-10	72	yes	ERR737192	mecA	PRJEB3174
14623_8#14	coll2017-1136	coll2017	yes	Multi site collection	2013-02-11	72	yes	ERR737571	mecA	PRJEB3174
14448_3#31	coll2017-1138	coll2017	yes	Multi site collection	2013-03-30	5	yes	ERR715392	mecA	PRJEB3174
14893_8#21	coll2017-1138	coll2017	yes	Multi site collection	2013-02-26	5	yes	ERR774762	mecA	PRJEB3174
14448_2#20	coll2017-1154	coll2017	no	Multi site	2013-01-22	71	yes	ERR715294	mecA	PRJEB3174
14623_2#56	coll2017-1154	coll2017	no	Multi site collection	2013-01-02	71	yes	ERR737075	mecA	PRJEB3174
14208_8#32	coll2017-1162	coll2017	no	Multi site collection	2013-01-05	22	yes	ERR702165	mecA	PRJEB3174
14208_8#9	coll2017-1162	coll2017	no	Multi site collection	2013-01-07	22	yes	ERR702142	mecA	PRJEB3174
14623_3#77	coll2017-1162	coll2017	no	Multi site collection	2013-01-05	22	yes	ERR737185	mecA	PRJEB3174
14412_8#79	coll2017-1165	coll2017	no	Multi site collection	2013-03-21	22	yes	ERR715174	mecA	PRJEB3174
14448_1#60	coll2017-1165	coll2017	no	Multi site collection	2013-04-06	22	yes	ERR715245	mecA	PRJEB3174
14623_2#65	coll2017-1165	coll2017	no	Multi site collection	2013-01-06	22	yes	ERR737084	mecA	PRJEB3174
14623_2#66	coll2017-1166	coll2017	no	Multi site collection	2013-01-06	45	yes	ERR737085	mecA	PRJEB3174
14623_4#41	coll2017-1166	coll2017	no	Multi site collection	2013-02-05	45	yes	ERR737239	mecA	PRJEB3174
14448_2#38	coll2017-1174	coll2017	no	Multi site collection	2013-02-21	22	yes	ERR715312	mecA	PRJEB3174
14623_2#81	coll2017-1174	coll2017	no	Multi site collection	2013-01-09	22	yes	ERR737100	mecA	PRJEB3174
14208_8#25	coll2017-118	coll2017	no	Multi site collection	2012-12-29	22	yes	ERR702158	mecA	PRJEB3174
8524_3#80	coll2017-118	coll2017	no	Multi site collection	2012-04-27	22	yes	ERR212819	mecA	PRJEB3174
14623_2#87	coll2017-1180	coll2017	no	Multi site collection	2013-01-11	22	yes	ERR737106	mecA	PRJEB3174
14623_4#9	coll2017-1180	coll2017	no	Multi site collection	2013-01-26	22	yes	ERR737207	mecA	PRJEB3174
14623_3#5	coll2017-1188	coll2017	yes	Multi site collection	2013-01-14	22	yes	ERR737114	mecA	PRJEB3174
14623_8#47	coll2017-1188	coll2017	yes	Multi site collection	2013-01-16	22	yes	ERR737604	mecA	PRJEB3174
14448_1#55	coll2017-1190	coll2017	yes	Multi site collection	2013-04-06	22	yes	ERR715240	mecA	PRJEB3174
14448_2#87	coll2017-1190	coll2017	yes	Multi site collection	2013-01-14	22	yes	ERR715361	mecA	PRJEB3174
14623_8#52	coll2017-1190	coll2017	yes	Multi site collection	2013-02-26	22	yes	ERR737609	mecA	PRJEB3174
14672_2#76	coll2017-120	coll2017	no	Multi site collection	2012-06-26	22	yes	ERR742950	mecA	PRJEB3174
8490_3#23	coll2017-120	coll2017	no	Multi site collection	2012-04-27	22	yes	ERR211912	mecA	PRJEB2756
14448_1#54	coll2017-1203	coll2017	no	Multi site collection	2013-04-02	22	yes	ERR715239	mecA	PRJEB3174
14623_3#22	coll2017-1203	coll2017	no	Multi site collection	2013-01-18	22	yes	ERR737131	mecA	PRJEB3174
14623_8#10	coll2017-1203	coll2017	no	Multi site	2013-02-06	22	yes	ERR737567	mecA	PRJEB3174
14324_8#70	coll2017-121	coll2017	no	Multi site collection	2012-05-16	22	yes	ERR714885	mecA	PRJEB3174
14623_5#16	coll2017-121	coll2017	no	Multi site collection	2013-02-21	22	yes	ERR737304	mecA	PRJEB3174
14623_6#21	coll2017-121	coll2017	no	Multi site collection	2012-07-16	22	yes	ERR737398	mecA	PRJEB3174
8490_3#36	coll2017-121	coll2017	no	Multi site collection	2012-04-27	22	yes	ERR211925	mecA	PRJEB2756
14412_8#63	coll2017-1213	coll2017	no	Multi site collection	2013-04-11	5	yes	ERR715158	mecA	PRJEB3174
14623_3#38	coll2017-1213	coll2017	no	Multi site collection	2013-01-22	5	yes	ERR737147	mecA	PRJEB3174
14448_2#12	coll2017-1226	coll2017	no	Multi site collection	2013-02-07	22	yes	ERR715286	mecA	PRJEB3174
14623_4#11	coll2017-1226	coll2017	no	Multi site collection	2013-01-26	22	yes	ERR737209	mecA	PRJEB3174
14623_4#7	coll2017-1229	coll2017	no	Multi site collection	2013-01-26	22	yes	ERR737205	mecA	PRJEB3174
14623_8#32	coll2017-1229	coll2017	no	Multi site collection	2013-02-20	22	yes	ERR737589	mecA	PRJEB3174
14448_2#29	coll2017-1230	coll2017	no	Multi site collection	2013-02-01	8	yes	ERR715303	mecA	PRJEB3174
14623_4#21	coll2017-1230	coll2017	no	Multi site collection	2013-01-27	8	yes	ERR737219	mecA	PRJEB3174
14623_4#15	coll2017-1232	coll2017	no	Multi site collection	2013-01-28	1	yes	ERR737213	mecA	PRJEB3174
14623_7#45	coll2017-1232	coll2017	no	Multi site collection	2013-03-26	1	yes	ERR737512	mecA	PRJEB3174
14623_4#20	coll2017-1235	coll2017	no	Multi site collection	2013-01-29	22	yes	ERR737218	mecA	PRJEB3174
14623_7#25	coll2017-1235	coll2017	no	Multi site collection	2013-03-19	22	yes	ERR737492	mecA	PRJEB3174
14448_1#90	coll2017-124	coll2017	no	Multi site collection	2012-05-22	22	yes	ERR715275	mecA	PRJEB3174
14623_5#52	coll2017-124	coll2017	no	Multi site collection	2013-03-02	22	yes	ERR737340	mecA	PRJEB3174
14623_7#51	coll2017-124	coll2017	no	Multi site collection	2013-03-25	22	yes	ERR737518	mecA	PRJEB3174
8490_3#24	coll2017-124	coll2017	no	Multi site collection	2012-04-28	22	yes	ERR211913	mecA	PRJEB2756
14208_8#61	coll2017-1240	coll2017	yes	Multi site collection	2013-01-31	22	yes	ERR702194	mecA	PRJEB3174
14623_4#28	coll2017-1240	coll2017	yes	Multi site collection	2013-01-31	22	yes	ERR737226	mecA	PRJEB3174
14623_4#37	coll2017-1249	coll2017	yes	Multi site collection	2013-02-05	45	yes	ERR737235	mecA	PRJEB3174
14623_8#2	coll2017-1249	coll2017	yes	Multi site collection	2013-03-04	45	yes	ERR737559	mecA	PRJEB3174
14200_6#80	coll2017-125	coll2017	yes	Multi site collection	2012-07-19	22	yes	ERR701984	mecA	PRJEB3174
14200_8#87	coll2017-125	coll2017	yes	Multi site	2012-04-27	22	yes	ERR702125	mecA	PRJEB3174
14623_6#41	coll2017-125	coll2017	yes	Multi site collection	2012-10-31	22	yes	ERR737418	mecA	PRJEB3174
14623_4#38	coll2017-1253	coll2017	no	Multi site collection	2013-02-05	22	yes	ERR737236	mecA	PRJEB3174
14623_8#16	coll2017-1253	coll2017	no	Multi site collection	2013-02-11	22	yes	ERR737573	mecA	PRJEB3174
14623_7#55	coll2017-1263	coll2017	no	Multi site collection	2013-02-08	22	yes	ERR737522	mecA	PRJEB3174
14623_8#43	coll2017-1263	coll2017	no	Multi site collection	2013-03-04	22	yes	ERR737600	mecA	PRJEB3174
14623_4#61	coll2017-1265	coll2017	no	Multi site collection	2013-02-09	22	yes	ERR737259	mecA	PRJEB3174
14623_8#12	coll2017-1265	coll2017	no	Multi site collection	2013-02-09	22	yes	ERR737569	mecA	PRJEB3174
14623_4#59	coll2017-1267	coll2017	no	Multi site collection	2013-02-10	1	yes	ERR737257	mecA	PRJEB3174
14623_5#90	coll2017-1267	coll2017	no	Multi site collection	2013-03-12	1	yes	ERR737378	mecA	PRJEB3174
14623_4#83	coll2017-1273	coll2017	no	Multi site collection	2013-02-12	22	yes	ERR737281	mecA	PRJEB3174
14623_8#40	coll2017-1273	coll2017	no	Multi site collection	2013-03-01	22	yes	ERR737597	mecA	PRJEB3174
14623_4#71	coll2017-1276	coll2017	yes	Multi site collection	2013-02-13	22	yes	ERR737269	mecA	PRJEB3174
14623_8#36	coll2017-1276	coll2017	yes	Multi site	2013-02-25	22	yes	ERR737593	mecA	PRJEB3174
14623_4#80	coll2017-1286	coll2017	no	Multi site collection	2013-02-14	30	yes	ERR737278	mecA	PRJEB3174
14623_8#38	coll2017-1286	coll2017	no	Multi site	2013-02-20	30	yes	ERR737595	mecA	PRJEB3174
14623_4#90	coll2017-1289	coll2017	no	Multi site collection	2013-02-15	22	yes	ERR737288	mecA	PRJEB3174
14623_8#1	coll2017-1289	coll2017	no	Multi site	2013-02-28	22	yes	ERR737558	mecA	PRJEB3174
14623_4#84	coll2017-1292	coll2017	no	Multi site collection	2013-02-16	22	yes	ERR737282	mecA	PRJEB3174
14623_5#48	coll2017-1292	coll2017	no	Multi site collection	2013-03-04	22	yes	ERR737336	mecA	PRJEB3174
14623_7#60	coll2017-1293	coll2017	no	Multi site collection	2013-02-17	22	yes	ERR737527	mecA	PRJEB3174
14623_8#27	coll2017-1293	coll2017	no	Multi site collection	2013-02-22	22	yes	ERR737584	mecA	PRJEB3174
14412_8#14	coll2017-1295	coll2017	yes	Multi site collection	2013-04-06	22	yes	ERR715109	mecA	PRJEB3174
14412_8#70	coll2017-1295	coll2017	yes	Multi site collection	2013-03-18	22	yes	ERR715165	mecA	PRJEB3174
14412_8#90	coll2017-1295	coll2017	yes	Multi site collection	2013-03-16	22	yes	ERR715185	mecA	PRJEB3174
14623_7#61	coll2017-1295	coll2017	yes	Multi site collection	2013-02-17	22	yes	ERR737528	mecA	PRJEB3174
14623_5#10	coll2017-1296	coll2017	no	Multi site collection	2013-02-18	45	yes	ERR737298	mecA	PRJEB3174
14623_8#30	coll2017-1296	coll2017	no	Multi site collection	2013-02-19	45	yes	ERR737587	mecA	PRJEB3174
14623_8#6	coll2017-1296	coll2017	no	Multi site collection	2013-02-28	45	yes	ERR737563	mecA	PRJEB3174
14623_5#12	coll2017-1298	coll2017	no	Multi site collection	2013-02-18	22	yes	ERR737300	mecA	PRJEB3174
14623_8#31	coll2017-1298	coll2017	no	Multi site collection	2013-02-18	22	yes	ERR737588	mecA	PRJEB3174
14448_1#4	coll2017-130	coll2017	no	Multi site collection	2012-05-03	22	yes	ERR715189	mecA	PRJEB3174
14623_8#81	coll2017-130	coll2017	no	Multi site collection	2012-06-04	22	yes	ERR737638	mecA	PRJEB3174
8490_3#33	coll2017-130	coll2017	no	Multi site collection	2012-04-29	22	yes	ERR211922	mecA	PRJEB2756
14623_5#19	coll2017-1306	coll2017	no	Multi site collection	2013-02-23	22	yes	ERR737307	mecA	PRJEB3174
14623_8#26	coll2017-1306	coll2017	no	Multi site collection	2013-02-24	22	yes	ERR737583	mecA	PRJEB3174
14623_5#34	coll2017-1314	coll2017	no	Multi site collection	2013-02-25	22	yes	ERR737322	mecA	PRJEB3174
14623_5#88	coll2017-1314	coll2017	no	Multi site collection	2013-03-11	22	yes	ERR737376	mecA	PRJEB3174
14623_5#35	coll2017-1316	coll2017	no	Multi site collection	2013-02-27	22	yes	ERR737323	mecA	PRJEB3174
14623_8#41	coll2017-1316	coll2017	no	Multi site collection	2013-03-01	22	yes	ERR737598	mecA	PRJEB3174
14448_3#22	coll2017-1317	coll2017	no	Multi site collection	2013-03-12	8	yes	ERR715384	mecA	PRJEB3174
14623_5#36	coll2017-1317	coll2017	no	Multi site collection	2013-02-27	8	yes	ERR737324	mecA	PRJEB3174
14448_1#30	coll2017-132	coll2017	yes	Multi site collection	2012-08-20	22	yes	ERR715215	mecA	PRJEB3174
14448_1#76	coll2017-132	coll2017	yes	Multi site collection	2012-08-03	22	yes	ERR715261	mecA	PRJEB3174
8490_3#39	coll2017-132	coll2017	yes	Multi site collection	2012-04-30	22	yes	ERR211928	mecA	PRJEB2756
14412_8#62	coll2017-1321	coll2017	yes	Multi site	2013-04-09	22	yes	ERR715157	mecA	PRJEB3174
14555_7#64	coll2017-1321	coll2017	yes	Multi site collection	2013-03-02	22	yes	ERR736996	mecA	PRJEB3174
14623_7#90	coll2017-1321	coll2017	yes	Multi site collection	2013-03-29	22	yes	ERR737557	mecA	PRJEB3174
14412_8#85	coll2017-1328	coll2017	no	Multi site collection	2013-03-10	22	yes	ERR715180	mecA	PRJEB3174
14623_5#46	coll2017-1328	coll2017	no	Multi site collection	2013-03-05	22	yes	ERR737334	mecA	PRJEB3174
14623_8#58	coll2017-133	coll2017	yes	Multi site	2012-08-07	22	yes	ERR737615	mecA	PRJEB3174
8490_3#40	coll2017-133	coll2017	yes	Multi site collection	2012-04-30	22	yes	ERR211929	mecA	PRJEB2756
14623_5#58	coll2017-1332	coll2017	no	Multi site collection	2013-03-06	22	yes	ERR737346	mecA	PRJEB3174
14623_8#56	coll2017-1332	coll2017	no	Multi site collection	2013-03-21	22	yes	ERR737613	mecA	PRJEB3174
14412_8#89	coll2017-1338	coll2017	no	Multi site collection	2013-03-14	22	yes	ERR715184	mecA	PRJEB3174
14623_5#72	coll2017-1338	coll2017	no	Multi site collection	2013-03-06	22	yes	ERR737360	mecA	PRJEB3174
14448_3#48	coll2017-136	coll2017	no	Multi site collection	2012-05-11	22	yes	ERR715408	mecA	PRJEB3174
8490_3#42	coll2017-136	coll2017	no	Multi site collection	2012-05-01	22	yes	ERR211931	mecA	PRJEB2756
14200_8#80	coll2017-137	coll2017	yes	Multi site collection	2012-06-14	1	yes	ERR702119	mecA	PRJEB3174
14448_1#20	coll2017-137	coll2017	yes	Multi site collection	2012-05-18	1	yes	ERR715205	mecA	PRJEB3174
8490_3#43	coll2017-137	coll2017	yes	Multi site collection	2012-05-01	1	yes	ERR211932	mecA	PRJEB2756
14623_7#52	coll2017-1372	coll2017	no	Multi site collection	2013-03-19	1	yes	ERR737519	mecA	PRJEB3174
14623_8#55	coll2017-1372	coll2017	no	Multi site collection	2013-03-19	1	yes	ERR737612	mecA	PRJEB3174
14412_8#66	coll2017-1375	coll2017	no	Multi site collection	2013-03-25	22	yes	ERR715161	mecA	PRJEB3174
14623_7#31	coll2017-1375	coll2017	no	Multi site collection	2013-03-21	22	yes	ERR737498	mecA	PRJEB3174
14672_2#73	coll2017-140	coll2017	no	Multi site collection	2012-09-21	1	yes	ERR742947	mecA	PRJEB3174
8490_3#48	coll2017-140	coll2017	no	Multi site collection	2012-05-02	1	yes	ERR211937	mecA	PRJEB2756
14672_2#88	coll2017-144	coll2017	no	Multi site collection	2012-05-24	22	yes	ERR742962	mecA	PRJEB3174
8490_3#57	coll2017-144	coll2017	no	Multi site collection	2012-05-02	22	yes	ERR211946	mecA	PRJEB2756
14448_1#18	coll2017-148	coll2017	no	Multi site collection	2012-07-29	22	no	ERR715203	mecA	PRJEB3174
8490_3#59	coll2017-148	coll2017	no	Multi site collection	2012-05-04	22	no	ERR211948	mecA	PRJEB2756
14200_8#3	coll2017-149	coll2017	no	Multi site collection	2012-05-26	22	yes	ERR702044	mecA	PRJEB3174
8490_3#75	coll2017-149	coll2017	no	Multi site collection	2012-05-04	22	yes	ERR211964	mecA	PRJEB2756
14448_3#45	coll2017-150	coll2017	no	Multi site collection	2012-05-06	22	yes	ERR715405	mecA	PRJEB3174
8490_3#60	coll2017-150	coll2017	no	Multi site collection	2012-05-04	22	yes	ERR211949	mecA	PRJEB2756
14623_8#35	coll2017-161	coll2017	no	Multi site collection	2013-02-25	22	yes	ERR737592	mecA	PRJEB3174
8490_3#70	coll2017-161	coll2017	no	Multi site collection	2012-05-08	22	yes	ERR211959	mecA	PRJEB2756
14623_8#83	coll2017-163	coll2017	no	Multi site collection	2012-06-06	130	yes	ERR737640	mecC	PRJEB3174
8490_3#74	coll2017-163	coll2017	no	Multi site collection	2012-05-08	130	yes	ERR211963	mecC	PRJEB2756
14324_8#59	coll2017-17	coll2017	yes	Multi site collection	2012-12-11	361	yes	ERR714874	mecA	PRJEB3174
14555_7#21	coll2017-17	coll2017	yes	Multi site collection	2012-08-29	361	yes	ERR736953	mecA	PRJEB3174
14323_1#8	coll2017-175	coll2017	no	Multi site collection	2012-09-17	5	yes	ERR714735	mecA	PRJEB3174
8490_3#95	coll2017-175	coll2017	no	Multi site collection	2012-05-11	5	yes	ERR211984	mecA	PRJEB2756
14324_8#86	coll2017-177	coll2017	no	Multi site	2012-05-11	22	yes	ERR714901	mecA	PRJEB3174
14623_8#7	coll2017-177	coll2017	no	Multi site collection	2013-02-28	22	yes	ERR737564	mecA	PRJEB3174
14200_8#83	coll2017-179	coll2017	no	Multi site	2012-05-13	22	yes	ERR702121	mecA	PRJEB3174
14448_1#12	coll2017-179	coll2017	no	Multi site collection	2012-07-26	22	yes	ERR715197	mecA	PRJEB3174
14623_8#77	coll2017-179	coll2017	no	Multi site collection	2012-06-16	22	yes	ERR737634	mecA	PRJEB3174
14672_2#90	coll2017-18	coll2017	yes	Multi site collection	2012-09-13	1	yes	ERR742964	mecA	PRJEB3174
8524_5#27	coll2017-18	coll2017	yes	Multi site collection	2012-06-04	1	yes	ERR212862	mecA	PRJEB3174
14355_2#41	coll2017-184	coll2017	yes	Multi site collection	2012-05-30	22	yes	ERR715041	mecA	PRJEB3174
8524_5#18	coll2017-184	coll2017	yes	Multi site collection	2012-05-14	22	yes	ERR212853	mecA	PRJEB3174
14412_8#56	coll2017-190	coll2017	no	Multi site collection	2013-04-07	22	yes	ERR715151	mecA	PRJEB3174
14672_2#5	coll2017-190	coll2017	no	Multi site collection	2012-06-02	22	yes	ERR742880	mecA	PRJEB3174
8447_7#11	coll2017-190	coll2017	no	Multi site collection	2012-05-15	22	yes	ERR204146	mecA	PRJEB3174
14355_2#69	coll2017-191	coll2017	yes	Multi site collection	2012-10-24	22	yes	ERR715069	mecA	PRJEB3174
8447_7#17	coll2017-191	coll2017	yes	Multi site collection	2012-05-16	22	yes	ERR204152	mecA	PRJEB3174
14623_5#66	coll2017-192	coll2017	no	Multi site collection	2013-03-16	22	yes	ERR737354	mecA	PRJEB3174
8447_7#18	coll2017-192	coll2017	no	Multi site collection	2012-05-16	22	yes	ERR204153	mecA	PRJEB3174
14324_8#72	coll2017-194	coll2017	no	Multi site collection	2012-06-22	5	yes	ERR714887	mecA	PRJEB3174
9716_3#67	coll2017-194	coll2017	no	Multi site collection	2012-05-16	5	yes	ERR355930	mecA	PRJEB3174
14208_8#58	coll2017-201	coll2017	no	Multi site collection	2012-12-04	22	yes	ERR702191	mecA	PRJEB3174
14448_1#15	coll2017-201	coll2017	no	Multi site collection	2012-08-13	22	yes	ERR715200	mecA	PRJEB3174
14623_3#85	coll2017-201	coll2017	no	Multi site collection	2013-01-16	22	yes	ERR737193	mecA	PRJEB3174
8447_7#27	coll2017-201	coll2017	no	Multi site collection	2012-05-18	22	yes	ERR204162	mecA	PRJEB3174
14672_2#78	coll2017-202	coll2017	no	Multi site collection	2012-06-27	22	yes	ERR742952	mecA	PRJEB3174
8447_7#26	coll2017-202	coll2017	no	Multi site collection	2012-05-18	22	yes	ERR204161	mecA	PRJEB3174
14448_1#43	coll2017-203	coll2017	yes	Multi site collection	2012-06-06	1	yes	ERR715228	mecA	PRJEB3174
14448_1#71	coll2017-203	coll2017	yes	Multi site collection	2012-08-29	1	yes	ERR715256	mecA	PRJEB3174
8447_7#29	coll2017-203	coll2017	yes	Multi site collection	2012-05-18	1	yes	ERR204164	mecA	PRJEB3174
14623_8#67	coll2017-207	coll2017	no	Multi site collection	2012-07-03	22	yes	ERR737624	mecA	PRJEB3174
14672_2#87	coll2017-207	coll2017	no	Multi site collection	2012-05-21	22	yes	ERR742961	mecA	PRJEB3174
8447_7#49	coll2017-207	coll2017	no	Multi site collection	2012-05-21	22	yes	ERR204184	mecA	PRJEB3174
14672_2#61	coll2017-210	coll2017	no	Multi site collection	2012-09-20	5	yes	ERR742935	mecA	PRJEB3174
8447_7#38	coll2017-210	coll2017	no	Multi site collection	2012-05-21	5	yes	ERR204173	mecA	PRJEB3174
14200_8#5	coll2017-216	coll2017	yes	Multi site collection	2012-06-19	5	yes	ERR702046	mecA	PRJEB3174
14555_7#72	coll2017-216	coll2017	yes	Multi site	2012-05-21	5	yes	ERR737004	mecA	PRJEB3174
14672_2#86	coll2017-216	coll2017	yes	Multi site collection	2012-06-20	5	yes	ERR742960	mecA	PRJEB3174
14208_8#78	coll2017-219	coll2017	no	Multi site collection	2012-12-12	22	yes	ERR702211	mecA	PRJEB3174
14623_8#74	coll2017-219	coll2017	no	Multi site collection	2012-07-09	22	yes	ERR737631	mecA	PRJEB3174
8447_7#54	coll2017-219	coll2017	no	Multi site collection	2012-05-21	22	yes	ERR204189	mecA	PRJEB3174
14623_8#65	coll2017-220	coll2017	yes	Multi site collection	2012-07-23	22	yes	ERR737622	mecA	PRJEB3174
14672_2#25	coll2017-220	coll2017	yes	Multi site collection	2012-09-18	22	yes	ERR742899	mecA	PRJEB3174
8447_7#53	coll2017-220	coll2017	yes	Multi site collection	2012-05-22	22	yes	ERR204188	mecA	PRJEB3174
14623_8#71	coll2017-223	coll2017	no	Multi site collection	2012-07-04	22	yes	ERR737628	mecA	PRJEB3174
8447_7#51	coll2017-223	coll2017	no	Multi site collection	2012-05-22	22	yes	ERR204186	mecA	PRJEB3174
14412_8#55	coll2017-226	coll2017	yes	Multi site collection	2013-04-03	22	yes	ERR715150	mecA	PRJEB3174
14412_8#58	coll2017-226	coll2017	yes	Multi site collection	2013-04-03	22	yes	ERR715153	mecA	PRJEB3174
14672_2#17	coll2017-226	coll2017	yes	Multi site collection	2012-10-08	22	yes	ERR742891	mecA	PRJEB3174
14672_2#72	coll2017-226	coll2017	yes	Multi site collection	2012-09-06	22	yes	ERR742946	mecA	PRJEB3174
8447_7#63	coll2017-226	coll2017	yes	Multi site collection	2012-05-23	22	yes	ERR204198	mecA	PRJEB3174
14448_1#31	coll2017-227	coll2017	no	Multi site collection	2012-06-18	22	yes	ERR715216	mecA	PRJEB3174
8447_7#64	coll2017-227	coll2017	no	Multi site collection	2012-05-23	22	yes	ERR204199	mecA	PRJEB3174
14208_8#29	coll2017-228	coll2017	no	Multi site collection	2013-01-01	22	yes	ERR702162	mecA	PRJEB3174
14208_8#89	coll2017-228	coll2017	no	Multi site collection	2012-12-19	22	yes	ERR702222	mecA	PRJEB3174
8447_7#62	coll2017-228	coll2017	no	Multi site collection	2012-05-23	22	yes	ERR204197	mecA	PRJEB3174
14623_3#52	coll2017-230	coll2017	no	Multi site collection	2012-05-23	22	yes	ERR737161	mecA	PRJEB3174
14623_4#88	coll2017-230	coll2017	no	Multi site collection	2013-02-15	22	yes	ERR737286	mecA	PRJEB3174
14208_8#64	coll2017-231	coll2017	no	Multi site	2012-11-30	22	yes	ERR702197	mecA	PRJEB3174
8447_7#69	coll2017-231	coll2017	no	Multi site collection	2012-05-24	22	yes	ERR204204	mecA	PRJEB3174
14623_6#13	coll2017-237	coll2017	no	Multi site collection	2012-06-18	5	yes	ERR737390	mecA	PRJEB3174
14672_2#77	coll2017-237	coll2017	no	Multi site collection	2012-06-26	22	no	ERR742951	mecA	PRJEB3174
8447_7#65	coll2017-237	coll2017	no	Multi site collection	2012-05-25	5	yes	ERR204200	mecA	PRJEB3174
14448_1#45	coll2017-238	coll2017	no	Multi site collection	2012-05-25	1	yes	ERR715230	mecA	PRJEB3174
8447_7#74	coll2017-238	coll2017	no	Multi site collection	2012-05-25	1	yes	ERR204209	mecA	PRJEB3174
14672_2#74	coll2017-241	coll2017	no	Multi site collection	2012-10-26	22	yes	ERR742948	mecA	PRJEB3174
8447_7#72	coll2017-241	coll2017	no	Multi site collection	2012-05-25	22	yes	ERR204207	mecA	PRJEB3174
14208_8#24	coll2017-242	coll2017	yes	Multi site collection	2012-11-22	22	yes	ERR702157	mecA	PRJEB3174
14208_8#33	coll2017-242	coll2017	yes	Multi site collection	2013-01-05	22	yes	ERR702166	mecA	PRJEB3174
14208_8#34	coll2017-242	coll2017	yes	Multi site collection	2013-01-05	22	yes	ERR702167	mecA	PRJEB3174
14448_1#69	coll2017-242	coll2017	yes	Multi site collection	2012-08-09	22	yes	ERR715254	mecA	PRJEB3174
14623_2#8	coll2017-242	coll2017	yes	Multi site collection	2012-12-13	22	yes	ERR737030	mecA	PRJEB3174
14672_2#59	coll2017-242	coll2017	yes	Multi site collection	2012-09-10	22	yes	ERR742933	mecA	PRJEB3174
14672_2#6	coll2017-242	coll2017	yes	Multi site collection	2012-06-19	22	yes	ERR742881	mecA	PRJEB3174
14672_2#85	coll2017-242	coll2017	yes	Multi site collection	2012-06-22	22	yes	ERR742959	mecA	PRJEB3174
8447_7#78	coll2017-242	coll2017	yes	Multi site collection	2012-05-27	22	yes	ERR204213	mecA	PRJEB3174
14623_7#66	coll2017-243	coll2017	no	Multi site collection	2013-01-23	22	yes	ERR737533	mecA	PRJEB3174
8447_7#77	coll2017-243	coll2017	no	Multi site collection	2012-05-27	22	yes	ERR204212	mecA	PRJEB3174
14672_2#7	coll2017-245	coll2017	no	Multi site collection	2012-05-28	22	yes	ERR742882	mecA	PRJEB3174
8447_7#80	coll2017-245	coll2017	no	Multi site collection	2012-05-28	22	yes	ERR204215	mecA	PRJEB3174
14200_8#72	coll2017-254	coll2017	no	Multi site collection	2012-07-18	22	yes	ERR702111	mecA	PRJEB3174
8447_7#92	coll2017-254	coll2017	no	Multi site collection	2012-05-29	22	yes	ERR204227	mecA	PRJEB3174
14623_8#22	coll2017-257	coll2017	no	Multi site collection	2013-02-15	22	yes	ERR737579	mecA	PRJEB3174
8524_5#5	coll2017-257	coll2017	no	Multi site collection	2012-05-30	22	yes	ERR212840	mecA	PRJEB3174
14623_5#37	coll2017-258	coll2017	no	Multi site collection	2013-02-27	22	yes	ERR737325	mecA	PRJEB3174
8524_5#1	coll2017-258	coll2017	no	Multi site collection	2012-05-30	22	yes	ERR212836	mecA	PRJEB3174
14355_1#24	coll2017-261	coll2017	yes	Multi site collection	2012-09-03	30	yes	ERR714929	mecA	PRJEB3174
14555_7#35	coll2017-261	coll2017	yes	Multi site collection	2012-09-21	30	yes	ERR736967	mecA	PRJEB3174
14672_2#53	coll2017-261	coll2017	yes	Multi site collection	2012-10-24	30	yes	ERR742927	mecA	PRJEB3174
8524_5#7	coll2017-261	coll2017	yes	Multi site collection	2012-05-31	30	yes	ERR212842	mecA	PRJEB3174
14355_1#72	coll2017-265	coll2017	yes	Multi site collection	2012-09-14	22	yes	ERR714977	mecA	PRJEB3174
14355_2#50	coll2017-265	coll2017	yes	Multi site collection	2012-07-06	22	yes	ERR715050	mecA	PRJEB3174
14623_8#82	coll2017-265	coll2017	yes	Multi site collection	2012-06-01	22	yes	ERR737639	mecA	PRJEB3174
8524_5#11	coll2017-265	coll2017	yes	Multi site collection	2012-06-01	22	yes	ERR212846	mecA	PRJEB3174
14623_8#4	coll2017-272	coll2017	yes	Multi site collection	2013-03-04	22	yes	ERR737561	mecA	PRJEB3174
8524_5#31	coll2017-272	coll2017	yes	Multi site collection	2012-06-02	22	yes	ERR212866	mecA	PRJEB3174
14200_6#42	coll2017-273	coll2017	yes	Multi site collection	2012-08-23	22	yes	ERR701946	mecA	PRJEB3174
14623_2#27	coll2017-273	coll2017	yes	Multi site collection	2012-12-19	22	yes	ERR737047	mecA	PRJEB3174
14623_2#59	coll2017-273	coll2017	yes	Multi site collection	2013-01-04	22	yes	ERR737078	mecA	PRJEB3174
8524_5#30	coll2017-273	coll2017	yes	Multi site collection	2012-06-03	22	yes	ERR212865	mecA	PRJEB3174
14208_8#47	coll2017-274	coll2017	no	Multi site collection	2012-12-25	22	yes	ERR702180	mecA	PRJEB3174
8524_5#21	coll2017-274	coll2017	no	Multi site collection	2012-06-03	22	yes	ERR212856	mecA	PRJEB3174
14448_2#26	coll2017-279	coll2017	yes	Multi site collection	2012-11-26	22	yes	ERR715300	mecA	PRJEB3174
8524_5#39	coll2017-279	coll2017	yes	Multi site collection	2012-06-05	22	yes	ERR212874	mecA	PRJEB3174
14672_2#46	coll2017-280	coll2017	no	Multi site collection	2012-11-06	22	yes	ERR742920	mecA	PRJEB3174
8524_5#40	coll2017-280	coll2017	no	Multi site collection	2012-06-05	22	yes	ERR212875	mecA	PRJEB3174
14412_8#59	coll2017-286	coll2017	no	Multi site collection	2013-02-26	22	yes	ERR715154	mecA	PRJEB3174
8524_5#46	coll2017-286	coll2017	no	Multi site collection	2012-06-07	22	yes	ERR212881	mecA	PRJEB3174
14208_8#53	coll2017-291	coll2017	yes	Multi site collection	2012-12-12	22	yes	ERR702186	mecA	PRJEB3174
14208_8#66	coll2017-291	coll2017	yes	Multi site collection	2012-12-02	22	yes	ERR702199	mecA	PRJEB3174
14355_2#65	coll2017-291	coll2017	yes	Multi site collection	2012-10-23	22	yes	ERR715065	mecA	PRJEB3174
14448_2#18	coll2017-291	coll2017	yes	Multi site collection	2013-01-24	22	yes	ERR715292	mecA	PRJEB3174
14623_8#68	coll2017-291	coll2017	yes	Multi site collection	2012-07-02	22	yes	ERR737625	mecA	PRJEB3174
14672_2#69	coll2017-291	coll2017	yes	Multi site collection	2012-11-26	22	yes	ERR742943	mecA	PRJEB3174
8524_5#51	coll2017-291	coll2017	yes	Multi site collection	2012-06-10	22	yes	ERR212886	mecA	PRJEB3174
14623_2#62	coll2017-292	coll2017	no	Multi site collection	2013-01-06	22	yes	ERR737081	mecA	PRJEB3174
8524_5#53	coll2017-292	coll2017	no	Multi site collection	2012-06-11	22	yes	ERR212888	mecA	PRJEB3174
14448_2#14	coll2017-297	coll2017	yes	Multi site collection	2013-02-05	22	yes	ERR715288	mecA	PRJEB3174
8524_5#56	coll2017-297	coll2017	yes	Multi site collection	2012-06-12	22	yes	ERR212891	mecA	PRJEB3174
14623_4#10	coll2017-300	coll2017	no	Multi site collection	2013-01-24	22	yes	ERR737208	mecA	PRJEB3174
8524_5#72	coll2017-300	coll2017	no	Multi site collection	2012-06-13	22	yes	ERR212907	mecA	PRJEB3174
14448_1#62	coll2017-305	coll2017	no	Multi site collection	2012-07-30	22	yes	ERR715247	mecA	PRJEB3174
8524_5#68	coll2017-305	coll2017	no	Multi site collection	2012-06-14	22	yes	ERR212903	mecA	PRJEB3174
14448_2#30	coll2017-308	coll2017	no	Multi site collection	2012-11-09	22	yes	ERR715304	mecA	PRJEB3174
14623_8#73	coll2017-308	coll2017	no	Multi site collection	2012-07-09	22	yes	ERR737630	mecA	PRJEB3174
8524_5#70	coll2017-308	coll2017	no	Multi site collection	2012-06-15	22	yes	ERR212905	mecA	PRJEB3174
14208_8#21	coll2017-312	coll2017	yes	Multi site	2012-11-23	22	yes	ERR702154	mecA	PRJEB3174
14208_8#49	coll2017-312	coll2017	yes	Multi site collection	2012-12-15	22	yes	ERR702182	mecA	PRJEB3174
14448_1#16	coll2017-312	coll2017	yes	Multi site collection	2012-08-13	22	yes	ERR715201	mecA	PRJEB3174
14448_1#86	coll2017-312	coll2017	yes	Multi site collection	2012-11-01	22	yes	ERR715271	mecA	PRJEB3174
14623_8#13	coll2017-312	coll2017	yes	Multi site collection	2013-02-09	22	yes	ERR737570	mecA	PRJEB3174
14623_8#54	coll2017-312	coll2017	yes	Multi site collection	2013-03-17	22	yes	ERR737611	mecA	PRJEB3174
14623_8#69	coll2017-312	coll2017	yes	Multi site	2012-07-06	22	yes	ERR737626	mecA	PRJEB3174
8524_5#73	coll2017-312	coll2017	yes	Multi site collection	2012-06-17	22	yes	ERR212908	mecA	PRJEB3174
14623_7#57	coll2017-314	coll2017	yes	Multi site collection	2013-02-03	22	yes	ERR737524	mecA	PRJEB3174
8524_5#79	coll2017-314	coll2017	yes	Multi site collection	2012-06-18	22	yes	ERR212914	mecA	PRJEB3174
14672_2#66	coll2017-315	coll2017	no	Multi site collection	2012-10-30	30	yes	ERR742940	mecA	PRJEB3174
8525_1#18	coll2017-315	coll2017	no	Multi site collection	2012-06-18	30	yes	ERR212948	mecA	PRJEB3174
14623_7#19	coll2017-322	coll2017	yes	Multi site collection	2013-03-18	22	no	ERR737486	mecA	PRJEB3174
8525_1#17	coll2017-322	coll2017	yes	Multi site collection	2012-06-19	8	no	ERR212947	mecA	PRJEB3174
14208_8#55	coll2017-327	coll2017	no	Multi site collection	2012-12-19	22	yes	ERR702188	mecA	PRJEB3174
8525_1#23	coll2017-327	coll2017	no	Multi site collection	2012-06-20	22	yes	ERR212953	mecA	PRJEB3174
14623_8#72	coll2017-328	coll2017	no	Multi site collection	2012-07-09	22	yes	ERR737629	mecA	PRJEB3174
8525_1#4	coll2017-328	coll2017	no	Multi site collection	2012-06-20	22	yes	ERR212934	mecA	PRJEB3174
14448_1#38	coll2017-329	coll2017	no	Multi site	2012-08-20	22	no	ERR715223	mecA	PRJEB3174
14448_1#81	coll2017-329	coll2017	no	Multi site	2012-08-07	22	yes	ERR715266	mecA	PRJEB3174
14672_2#19	coll2017-329	coll2017	no	Multi site collection	2012-10-09	22	yes	ERR742893	mecA	PRJEB3174
14200_8#13	coll2017-33	coll2017	yes	Multi site collection	2012-08-24	22	yes	ERR702054	mecA	PRJEB3174
14324_8#74	coll2017-33	coll2017	yes	Multi site	2012-09-17	22	yes	ERR714889	mecA	PRJEB3174
14448_1#65	coll2017-33	coll2017	yes	Multi site collection	2012-09-03	22	yes	ERR715250	mecA	PRJEB3174
14555_7#24	coll2017-33	coll2017	yes	Multi site collection	2012-09-03	22	yes	ERR736956	mecA	PRJEB3174
14448_1#21	coll2017-334	coll2017	no	Multi site	2012-06-21	22	yes	ERR715206	mecA	PRJEB3174
14448_1#29	coll2017-334	coll2017	no	Multi site collection	2012-08-17	22	yes	ERR715214	mecA	PRJEB3174
14672_2#30	coll2017-334	coll2017	no	Multi site collection	2012-09-27	22	yes	ERR742904	mecA	PRJEB3174
8525_1#14	coll2017-334	coll2017	no	Multi site collection	2012-06-21	22	yes	ERR212944	mecA	PRJEB3174
14672_2#14	coll2017-337	coll2017	no	Multi site collection	2012-10-06	22	yes	ERR742888	mecA	PRJEB3174
8524_5#95	coll2017-337	coll2017	no	Multi site collection	2012-06-21	22	yes	ERR212930	mecA	PRJEB3174
14448_1#24	coll2017-344	coll2017	no	Multi site collection	2012-07-25	30	yes	ERR715209	mecA	PRJEB3174
14448_1#72	coll2017-344	coll2017	no	Multi site collection	2012-08-27	30	yes	ERR715257	mecA	PRJEB3174
14623_8#66	coll2017-344	coll2017	no	Multi site collection	2012-06-28	30	yes	ERR737623	mecA	PRJEB3174
8525_1#32	coll2017-344	coll2017	no	Multi site collection	2012-06-22	30	yes	ERR212962	mecA	PRJEB3174
14448_1#87	coll2017-345	coll2017	yes	Multi site collection	2012-10-30	22	yes	ERR715272	mecA	PRJEB3174
14448_2#27	coll2017-345	coll2017	yes	Multi site collection	2012-11-27	22	yes	ERR715301	mecA	PRJEB3174
14448_3#67	coll2017-345	coll2017	yes	Multi site collection	2012-06-23	22	yes	ERR715425	mecA	PRJEB3174
14623_3#72	coll2017-345	coll2017	yes	Multi site collection	2013-01-03	22	yes	ERR737180	mecA	PRJEB3174
14623_8#19	coll2017-345	coll2017	yes	Multi site collection	2013-02-13	22	yes	ERR737576	mecA	PRJEB3174
14623_8#51	coll2017-345	coll2017	yes	Multi site collection	2013-02-19	22	yes	ERR737608	mecA	PRJEB3174
14623_8#63	coll2017-346	coll2017	no	Multi site collection	2012-08-17	1	yes	ERR737620	mecA	PRJEB3174
8525_1#10	coll2017-346	coll2017	no	Multi site collection	2012-06-23	1	yes	ERR212940	mecA	PRJEB3174
14200_6#76	coll2017-350	coll2017	no	Multi site collection	2012-08-27	22	yes	ERR701980	mecA	PRJEB3174
8525_1#27	coll2017-350	coll2017	no	Multi site collection	2012-06-25	22	yes	ERR212957	mecA	PRJEB3174
14448_1#11	coll2017-351	coll2017	yes	Multi site collection	2012-07-27	22	yes	ERR715196	mecA	PRJEB3174
14672_2#23	coll2017-351	coll2017	yes	Multi site collection	2012-10-17	22	yes	ERR742897	mecA	PRJEB3174
14672_2#55	coll2017-351	coll2017	yes	Multi site collection	2012-10-21	22	yes	ERR742929	mecA	PRJEB3174
8525_1#26	coll2017-351	coll2017	yes	Multi site collection	2012-06-25	22	yes	ERR212956	mecA	PRJEB3174
14208_8#73	coll2017-352	coll2017	no	Multi site collection	2013-01-28	22	yes	ERR702206	mecA	PRJEB3174
14208_8#86	coll2017-352	coll2017	no	Multi site collection	2013-01-08	22	yes	ERR702219	mecA	PRJEB3174
14412_8#86	coll2017-352	coll2017	no	Multi site collection	2013-03-11	22	yes	ERR715181	mecA	PRJEB3174
14448_1#13	coll2017-352	coll2017	no	Multi site collection	2012-08-06	22	yes	ERR715198	mecA	PRJEB3174
14672_2#16	coll2017-352	coll2017	no	Multi site collection	2012-10-08	22	yes	ERR742890	mecA	PRJEB3174
14672_2#26	coll2017-352	coll2017	no	Multi site collection	2012-09-17	22	yes	ERR742900	mecA	PRJEB3174
14672_2#9	coll2017-352	coll2017	no	Multi site	2012-10-29	22	yes	ERR742884	mecA	PRJEB3174
8525_1#25	coll2017-352	coll2017	no	Multi site collection	2012-06-25	22	yes	ERR212955	mecA	PRJEB3174
14672_2#58	coll2017-357	coll2017	yes	Multi site collection	2012-09-16	22	yes	ERR742932	mecA	PRJEB3174
8525_1#35	coll2017-357	coll2017	yes	Multi site collection	2012-06-26	22	yes	ERR212965	mecA	PRJEB3174
14208_8#2	coll2017-359	coll2017	no	Multi site collection	2012-09-16	22	yes	ERR702135	mecA	PRJEB3174
8525_1#49	coll2017-359	coll2017	no	Multi site collection	2012-06-26	22	yes	ERR212979	mecA	PRJEB3174
14412_8#75	coll2017-364	coll2017	yes	Multi site collection	2013-03-27	22	yes	ERR715170	mecA	PRJEB3174
14623_8#18	coll2017-364	coll2017	yes	Multi site collection	2013-02-13	22	yes	ERR737575	mecA	PRJEB3174
14672_2#82	coll2017-364	coll2017	yes	Multi site collection	2012-09-25	22	yes	ERR742956	mecA	PRJEB3174
8525_1#43	coll2017-364	coll2017	yes	Multi site collection	2012-06-27	22	yes	ERR212973	mecA	PRJEB3174
14623_7#43	coll2017-369	coll2017	no	Multi site collection	2013-03-21	22	no	ERR737510	mecA	PRJEB3174
8525_1#57	coll2017-369	coll2017	no	Multi site collection	2012-06-29	30	no	ERR212987	mecA	PRJEB3174
14355_1#83	coll2017-37	coll2017	yes	Multi site collection	2012-09-17	22	yes	ERR714988	mecA	PRJEB3174
14672_2#42	coll2017-37	coll2017	yes	Multi site collection	2012-10-13	22	yes	ERR742916	mecA	PRJEB3174
14623_8#64	coll2017-373	coll2017	no	Multi site collection	2012-07-19	30	yes	ERR737621	mecA	PRJEB3174
8525_1#52	coll2017-373	coll2017	no	Multi site collection	2012-06-30	30	yes	ERR212982	mecA	PRJEB3174
14412_8#57	coll2017-374	coll2017	no	Multi site collection	2013-03-11	22	yes	ERR715152	mecA	PRJEB3174
8525_1#51	coll2017-374	coll2017	no	Multi site collection	2012-07-01	22	yes	ERR212981	mecA	PRJEB3174
14623_5#51	coll2017-377	coll2017	no	Multi site collection	2013-02-26	5	yes	ERR737339	mecA	PRJEB3174
8525_1#64	coll2017-377	coll2017	no	Multi site collection	2012-07-02	5	yes	ERR212994	mecA	PRJEB3174
14448_3#73	coll2017-378	coll2017	no	Multi site collection	2012-07-03	22	yes	ERR715431	mecA	PRJEB3174
8525_1#65	coll2017-378	coll2017	no	Multi site collection	2012-07-03	22	yes	ERR212995	mecA	PRJEB3174
14448_1#17	coll2017-380	coll2017	no	Multi site collection	2012-07-26	5	yes	ERR715202	mecA	PRJEB3174
8525_1#70	coll2017-380	coll2017	no	Multi site collection	2012-07-03	5	yes	ERR213000	mecA	PRJEB3174
14208_8#20	coll2017-381	coll2017	no	Multi site	2012-11-24	22	yes	ERR702153	mecA	PRJEB3174
8525_1#72	coll2017-381	coll2017	no	Multi site collection	2012-07-04	22	yes	ERR213002	mecA	PRJEB3174
14448_3#76	coll2017-385	coll2017	yes	Multi site collection	2012-07-04	22	yes	ERR715433	mecA	PRJEB3174
14623_8#20	coll2017-385	coll2017	yes	Multi site collection	2013-02-14	22	yes	ERR737577	mecA	PRJEB3174
14200_8#53	coll2017-397	coll2017	yes	Multi site collection	2012-08-03	30	no	ERR702094	mecA	PRJEB3174
8525_1#87	coll2017-397	coll2017	yes	Multi site collection	2012-07-07	22	no	ERR213017	mecA	PRJEB3174
14448_3#75	coll2017-398	coll2017	no	Multi site collection	2012-07-07	22	yes	ERR715432	mecA	PRJEB3174
8525_1#85	coll2017-398	coll2017	no	Multi site collection	2012-07-07	22	yes	ERR213015	mecA	PRJEB3174
14448_2#15	coll2017-402	coll2017	yes	Multi site collection	2013-02-04	22	yes	ERR715289	mecA	PRJEB3174
14448_3#79	coll2017-402	coll2017	yes	Multi site collection	2012-07-08	22	yes	ERR715436	mecA	PRJEB3174
14623_7#8	coll2017-402	coll2017	yes	Multi site collection	2013-03-16	22	yes	ERR737475	mecA	PRJEB3174
14208_8#87	coll2017-409	coll2017	no	Multi site collection	2012-12-12	22	yes	ERR702220	mecA	PRJEB3174
8524_5#19	coll2017-409	coll2017	no	Multi site collection	2012-07-11	22	yes	ERR212854	mecA	PRJEB3174
14200_8#79	coll2017-410	coll2017	no	Multi site collection	2012-07-11	22	yes	ERR702118	mecA	PRJEB3174
14448_1#67	coll2017-410	coll2017	no	Multi site collection	2012-07-27	22	yes	ERR715252	mecA	PRJEB3174
14623_4#77	coll2017-411	coll2017	no	Multi site collection	2013-02-14	22	yes	ERR737275	mecA	PRJEB3174
14623_6#14	coll2017-411	coll2017	no	Multi site collection	2012-07-11	22	yes	ERR737391	mecA	PRJEB3174
14448_2#13	coll2017-414	coll2017	no	Multi site collection	2013-02-04	22	yes	ERR715287	mecA	PRJEB3174
14623_6#17	coll2017-414	coll2017	no	Multi site collection	2012-07-11	22	yes	ERR737394	mecA	PRJEB3174
14623_7#83	coll2017-414	coll2017	no	Multi site collection	2013-03-28	45	no	ERR737550	mecA	PRJEB3174
14623_8#37	coll2017-414	coll2017	no	Multi site collection	2013-02-25	22	yes	ERR737594	mecA	PRJEB3174
14893_8#13	coll2017-414	coll2017	no	Multi site collection	2012-11-29	45	no	ERR774754	mecA	PRJEB3174
14324_8#66	coll2017-416	coll2017	yes	Multi site collection	2012-07-12	22	yes	ERR714881	mecA	PRJEB3174
14623_8#80	coll2017-416	coll2017	yes	Multi site	2012-08-24	22	yes	ERR737637	mecA	PRJEB3174
14200_6#61	coll2017-417	coll2017	yes	Multi site	2012-08-07	22	yes	ERR701965	mecA	PRJEB3174
14623_6#7	coll2017-417	coll2017	yes	Multi site collection	2012-07-12	22	yes	ERR737384	mecA	PRJEB3174
14200_8#76	coll2017-418	coll2017	no	Multi site collection	2012-07-12	22	yes	ERR702115	mecA	PRJEB3174
14448_2#36	coll2017-418	coll2017	no	Multi site collection	2012-07-18	22	yes	ERR715310	mecA	PRJEB3174
14555_7#6	coll2017-423	coll2017	yes	Multi site collection	2012-08-08	22	yes	ERR736946	mecA	PRJEB3174
14623_6#8	coll2017-423	coll2017	yes	Multi site collection	2012-07-13	22	yes	ERR737385	mecA	PRJEB3174
14200_6#71	coll2017-425	coll2017	no	Multi site collection	2012-08-23	22	yes	ERR701975	mecA	PRJEB3174
14623_6#20	coll2017-425	coll2017	no	Multi site collection	2012-07-15	22	yes	ERR737397	mecA	PRJEB3174
14324_8#68	coll2017-426	coll2017	no	Multi site collection	2012-07-16	22	yes	ERR714883	mecA	PRJEB3174
14448_1#25	coll2017-426	coll2017	no	Multi site collection	2012-08-01	22	yes	ERR715210	mecA	PRJEB3174
14448_2#31	coll2017-426	coll2017	no	Multi site collection	2012-10-27	22	yes	ERR715305	mecA	PRJEB3174
14623_8#59	coll2017-426	coll2017	no	Multi site collection	2012-09-04	22	yes	ERR737616	mecA	PRJEB3174
14208_8#76	coll2017-429	coll2017	no	Multi site collection	2013-01-10	45	yes	ERR702209	mecA	PRJEB3174
14623_6#24	coll2017-429	coll2017	no	Multi site collection	2012-07-17	45	yes	ERR737401	mecA	PRJEB3174
14200_8#73	coll2017-432	coll2017	no	Multi site collection	2012-07-18	22	yes	ERR702112	mecA	PRJEB3174
14448_1#36	coll2017-432	coll2017	no	Multi site collection	2012-08-20	22	yes	ERR715221	mecA	PRJEB3174
14448_1#68	coll2017-432	coll2017	no	Multi site	2012-08-08	22	yes	ERR715253	mecA	PRJEB3174
14200_8#7	coll2017-433	coll2017	no	Multi site collection	2012-07-19	22	yes	ERR702048	mecA	PRJEB3174
14623_3#53	coll2017-433	coll2017	no	Multi site collection	2012-10-25	22	yes	ERR737162	mecA	PRJEB3174
14200_6#54	coll2017-439	coll2017	no	Multi site collection	2012-07-22	22	yes	ERR701958	mecA	PRJEB3174
14623_2#58	coll2017-439	coll2017	no	Multi site collection	2013-01-04	22	yes	ERR737077	mecA	PRJEB3174
14200_6#55	coll2017-440	coll2017	no	Multi site collection	2012-07-22	22	yes	ERR701959	mecA	PRJEB3174
14208_8#54	coll2017-440	coll2017	no	Multi site collection	2012-12-17	22	yes	ERR702187	mecA	PRJEB3174
14448_2#24	coll2017-440	coll2017	no	Multi site collection	2013-01-04	22	yes	ERR715298	mecA	PRJEB3174
14200_8#25	coll2017-449	coll2017	no	Multi site collection	2012-07-25	22	yes	ERR702066	mecA	PRJEB3174
14672_2#50	coll2017-449	coll2017	no	Multi site collection	2012-10-20	22	yes	ERR742924	mecA	PRJEB3174
14200_6#83	coll2017-450	coll2017	no	Multi site collection	2012-07-25	22	yes	ERR701987	mecA	PRJEB3174
14672_2#40	coll2017-450	coll2017	no	Multi site collection	2012-10-11	22	yes	ERR742914	mecA	PRJEB3174
14200_8#36	coll2017-463	coll2017	no	Multi site collection	2012-07-29	22	yes	ERR702077	mecA	PRJEB3174
14208_8#10	coll2017-463	coll2017	no	Multi site collection	2013-01-11	22	yes	ERR702143	mecA	PRJEB3174
14208_8#11	coll2017-463	coll2017	no	Multi site	2013-01-11	22	yes	ERR702144	mecA	PRJEB3174
14324_8#65	coll2017-463	coll2017	no	Multi site collection	2012-12-15	22	yes	ERR714880	mecA	PRJEB3174
14672_2#33	coll2017-463	coll2017	no	Multi site collection	2012-10-21	22	yes	ERR742907	mecA	PRJEB3174
14672_2#56	coll2017-463	coll2017	no	Multi site collection	2012-10-21	22	yes	ERR742930	mecA	PRJEB3174
14200_6#86	coll2017-465	coll2017	no	Multi site collection	2012-07-29	22	yes	ERR701990	mecA	PRJEB3174
14448_1#34	coll2017-465	coll2017	no	Multi site collection	2012-08-20	22	yes	ERR715219	mecA	PRJEB3174
14200_8#52	coll2017-467	coll2017	no	Multi site collection	2012-07-31	22	yes	ERR702093	mecA	PRJEB3174
14448_2#35	coll2017-467	coll2017	no	Multi site collection	2012-08-02	22	yes	ERR715309	mecA	PRJEB3174
14200_8#46	coll2017-473	coll2017	no	Multi site collection	2012-08-03	5	yes	ERR702087	mecA	PRJEB3174
14623_4#27	coll2017-473	coll2017	no	Multi site collection	2013-01-30	5	yes	ERR737225	mecA	PRJEB3174
14200_6#88	coll2017-475	coll2017	no	Multi site collection	2012-08-03	5	yes	ERR701992	mecA	PRJEB3174
14623_6#39	coll2017-475	coll2017	no	Multi site	2012-10-31	5	yes	ERR737416	mecA	PRJEB3174
14672_2#18	coll2017-475	coll2017	no	Multi site collection	2012-10-09	5	yes	ERR742892	mecA	PRJEB3174
14200_8#49	coll2017-477	coll2017	no	Multi site collection	2012-08-03	22	yes	ERR702090	mecA	PRJEB3174
14208_8#70	coll2017-477	coll2017	no	Multi site collection	2012-12-11	22	yes	ERR702203	mecA	PRJEB3174
14323_1#87	coll2017-477	coll2017	no	Multi site collection	2012-10-09	22	yes	ERR714814	mecA	PRJEB3174
14623_8#84	coll2017-48	coll2017	no	Multi site	2012-04-12	22	yes	ERR737641	mecA	PRJEB3174
8490_3#14	coll2017-48	coll2017	no	Multi site collection	2012-04-12	22	yes	ERR211903	mecA	PRJEB2756
14200_8#69	coll2017-485	coll2017	no	Multi site collection	2012-08-06	22	yes	ERR702109	mecA	PRJEB3174
14623_8#78	coll2017-485	coll2017	no	Multi site collection	2012-08-06	22	yes	ERR737635	mecA	PRJEB3174
14200_8#61	coll2017-488	coll2017	no	Multi site collection	2012-08-06	22	yes	ERR702102	mecA	PRJEB3174
14448_1#51	coll2017-488	coll2017	no	Multi site collection	2012-08-16	22	yes	ERR715236	mecA	PRJEB3174
14208_8#35	coll2017-498	coll2017	yes	Multi site collection	2013-01-06	22	yes	ERR702168	mecA	PRJEB3174
14324_8#47	coll2017-498	coll2017	yes	Multi site collection	2012-12-08	22	yes	ERR714862	mecA	PRJEB3174
14623_2#42	coll2017-498	coll2017	yes	Multi site collection	2012-12-30	22	yes	ERR737061	mecA	PRJEB3174
14200_8#89	coll2017-499	coll2017	no	Multi site collection	2012-08-09	1	yes	ERR702127	mecA	PRJEB3174
14448_2#2	coll2017-499	coll2017	no	Multi site collection	2013-01-03	1	yes	ERR715277	mecA	PRJEB3174
14200_8#90	coll2017-500	coll2017	no	Multi site collection	2012-08-09	22	yes	ERR702128	mecA	PRJEB3174
14448_1#52	coll2017-500	coll2017	no	Multi site collection	2012-08-20	22	yes	ERR715237	mecA	PRJEB3174
14200_8#94	coll2017-503	coll2017	yes	Multi site collection	2012-08-11	22	yes	ERR702132	mecA	PRJEB3174
14623_8#17	coll2017-503	coll2017	yes	Multi site collection	2013-02-11	22	yes	ERR737574	mecA	PRJEB3174
14672_2#63	coll2017-503	coll2017	yes	Multi site collection	2012-11-04	22	yes	ERR742937	mecA	PRJEB3174
14200_6#2	coll2017-504	coll2017	no	Multi site collection	2012-08-11	22	yes	ERR701906	mecA	PRJEB3174
14448_1#14	coll2017-504	coll2017	no	Multi site collection	2012-08-11	22	yes	ERR715199	mecA	PRJEB3174
14200_6#4	coll2017-506	coll2017	no	Multi site collection	2012-08-12	22	yes	ERR701908	mecA	PRJEB3174
14623_8#39	coll2017-506	coll2017	no	Multi site collection	2013-02-26	22	yes	ERR737596	mecA	PRJEB3174
14623_8#8	coll2017-506	coll2017	no	Multi site collection	2013-02-25	22	yes	ERR737565	mecA	PRJEB3174
14200_6#18	coll2017-520	coll2017	yes	Multi site collection	2012-08-15	30	yes	ERR701922	mecA	PRJEB3174
14355_1#12	coll2017-520	coll2017	yes	Multi site collection	2012-08-31	30	yes	ERR714917	mecA	PRJEB3174
14672_2#13	coll2017-520	coll2017	yes	Multi site collection	2012-10-01	30	yes	ERR742887	mecA	PRJEB3174
14448_1#61	coll2017-521	coll2017	no	Multi site collection	2012-08-20	22	yes	ERR715246	mecA	PRJEB3174
14555_7#51	coll2017-521	coll2017	no	Multi site	2012-08-15	22	yes	ERR736983	mecA	PRJEB3174
14200_6#27	coll2017-527	coll2017	yes	Multi site collection	2012-08-20	22	yes	ERR701931	mecA	PRJEB3174
14208_8#16	coll2017-527	coll2017	yes	Multi site collection	2012-11-21	22	yes	ERR702149	mecA	PRJEB3174
14208_8#1	coll2017-528	coll2017	yes	Multi site collection	2012-10-30	22	yes	ERR702134	mecA	PRJEB3174
14412_8#34	coll2017-528	coll2017	yes	Multi site collection	2012-08-20	22	yes	ERR715129	mecA	PRJEB3174
14448_2#5	coll2017-528	coll2017	yes	Multi site collection	2012-10-31	22	yes	ERR715279	mecA	PRJEB3174
14200_6#68	coll2017-534	coll2017	no	Multi site collection	2012-08-21	22	yes	ERR701972	mecA	PRJEB3174
14672_2#27	coll2017-534	coll2017	no	Multi site	2012-09-19	22	yes	ERR742901	mecA	PRJEB3174
14200_6#38	coll2017-537	coll2017	yes	Multi site collection	2012-08-22	80	yes	ERR701942	mecA	PRJEB3174
14672_2#28	coll2017-537	coll2017	yes	Multi site collection	2012-09-24	80	yes	ERR742902	mecA	PRJEB3174
14200_6#40	coll2017-539	coll2017	no	Multi site collection	2012-08-22	22	no	ERR701944	mecA	PRJEB3174
14672_2#37	coll2017-539	coll2017	no	Multi site collection	2012-09-14	22	no	ERR742911	mecA	PRJEB3174
14200_6#44	coll2017-541	coll2017	yes	Multi site collection	2012-08-23	22	yes	ERR701948	mecA	PRJEB3174
14208_8#17	coll2017-541	coll2017	yes	Multi site collection	2013-01-14	22	yes	ERR702150	mecA	PRJEB3174
14200_8#21	coll2017-547	coll2017	yes	Multi site collection	2012-08-24	22	yes	ERR702062	mecA	PRJEB3174
14324_8#22	coll2017-547	coll2017	yes	Multi site collection	2012-11-28	22	yes	ERR714838	mecA	PRJEB3174
14448_1#80	coll2017-55	coll2017	yes	Multi site collection	2012-04-28	22	yes	ERR715265	mecA	PRJEB3174
14448_1#83	coll2017-55	coll2017	yes	Multi site collection	2012-04-30	22	yes	ERR715268	mecA	PRJEB3174
8524_3#14	coll2017-55	coll2017	yes	Multi site collection	2012-04-13	22	yes	ERR212753	mecA	PRJEB3174
14200_6#92	coll2017-555	coll2017	yes	Multi site collection	2012-08-28	22	yes	ERR701996	mecA	PRJEB3174
14412_8#83	coll2017-555	coll2017	yes	Multi site collection	2013-03-08	22	yes	ERR715178	mecA	PRJEB3174
14200_8#86	coll2017-56	coll2017	yes	Multi site	2012-04-13	22	yes	ERR702124	mecA	PRJEB3174
14623_5#31	coll2017-56	coll2017	yes	Multi site collection	2013-02-26	22	yes	ERR737319	mecA	PRJEB3174
14623_8#53	coll2017-56	coll2017	yes	Multi site collection	2013-03-07	22	yes	ERR737610	mecA	PRJEB3174
14355_1#4	coll2017-561	coll2017	yes	Multi site collection	2012-08-29	59	yes	ERR714909	mecA	PRJEB3174
14448_2#23	coll2017-561	coll2017	yes	Multi site collection	2013-01-05	59	yes	ERR715297	mecA	PRJEB3174
14672_2#41	coll2017-561	coll2017	yes	Multi site collection	2012-10-13	59	yes	ERR742915	mecA	PRJEB3174
14355_1#6	coll2017-563	coll2017	no	Multi site collection	2012-08-29	22	no	ERR714911	mecA	PRJEB3174
14623_8#60	coll2017-563	coll2017	no	Multi site collection	2012-08-30	1	no	ERR737617	mecA	PRJEB3174
14355_1#8	coll2017-564	coll2017	no	Multi site collection	2012-08-30	22	yes	ERR714913	mecA	PRJEB3174
14623_8#62	coll2017-564	coll2017	no	Multi site collection	2012-08-30	22	yes	ERR737619	mecA	PRJEB3174
14208_8#60	coll2017-565	coll2017	yes	Multi site collection	2012-12-06	22	yes	ERR702193	mecA	PRJEB3174
14355_1#9	coll2017-565	coll2017	yes	Multi site collection	2012-08-30	22	yes	ERR714914	mecA	PRJEB3174
14672_2#70	coll2017-565	coll2017	yes	Multi site collection	2012-11-26	22	yes	ERR742944	mecA	PRJEB3174
14893_8#6	coll2017-565	coll2017	yes	Multi site collection	2012-10-09	22	yes	ERR774747	mecA	PRJEB3174
14555_7#70	coll2017-57	coll2017	yes	Multi site collection	2012-05-02	22	yes	ERR737002	mecA	PRJEB3174
8524_3#8	coll2017-57	coll2017	yes	Multi site collection	2012-04-14	22	yes	ERR212747	mecA	PRJEB3174
14355_1#14	coll2017-571	coll2017	no	Multi site collection	2012-08-31	22	yes	ERR714919	mecA	PRJEB3174
14623_3#73	coll2017-571	coll2017	no	Multi site collection	2013-01-03	22	yes	ERR737181	mecA	PRJEB3174
14355_1#21	coll2017-577	coll2017	no	Multi site collection	2012-09-03	22	yes	ERR714926	mecA	PRJEB3174
14623_6#37	coll2017-577	coll2017	no	Multi site collection	2012-10-26	22	yes	ERR737414	mecA	PRJEB3174
14672_2#79	coll2017-577	coll2017	no	Multi site collection	2012-11-03	22	yes	ERR742953	mecA	PRJEB3174
14355_1#23	coll2017-579	coll2017	yes	Multi site collection	2012-09-03	22	yes	ERR714928	mecA	PRJEB3174
14623_8#15	coll2017-579	coll2017	yes	Multi site collection	2013-02-11	22	yes	ERR737572	mecA	PRJEB3174
14623_8#5	coll2017-579	coll2017	yes	Multi site collection	2013-03-05	22	yes	ERR737562	mecA	PRJEB3174
14623_8#50	coll2017-579	coll2017	yes	Multi site collection	2013-02-11	22	yes	ERR737607	mecA	PRJEB3174
14672_2#43	coll2017-579	coll2017	yes	Multi site collection	2012-10-12	22	yes	ERR742917	mecA	PRJEB3174
14672_2#4	coll2017-58	coll2017	yes	Multi site collection	2012-06-06	22	yes	ERR742879	mecA	PRJEB3174
8524_3#6	coll2017-58	coll2017	yes	Multi site collection	2012-04-14	22	yes	ERR212745	mecA	PRJEB3174
14323_1#23	coll2017-583	coll2017	no	Multi site collection	2012-09-26	22	yes	ERR714750	mecA	PRJEB3174
14355_1#29	coll2017-583	coll2017	no	Multi site collection	2012-09-04	22	yes	ERR714934	mecA	PRJEB3174
14448_1#89	coll2017-59	coll2017	no	Multi site collection	2012-04-20	22	yes	ERR715274	mecA	PRJEB3174
14672_2#1	coll2017-59	coll2017	no	Multi site	2012-05-20	22	yes	ERR742876	mecA	PRJEB3174
8524_3#19	coll2017-59	coll2017	no	Multi site collection	2012-04-15	22	yes	ERR212758	mecA	PRJEB3174
14555_7#26	coll2017-590	coll2017	yes	Multi site collection	2012-09-08	5	yes	ERR736958	mecA	PRJEB3174
14623_4#75	coll2017-590	coll2017	yes	Multi site collection	2013-02-14	5	yes	ERR737273	mecA	PRJEB3174
14623_6#38	coll2017-590	coll2017	yes	Multi site collection	2012-10-29	5	yes	ERR737415	mecA	PRJEB3174
14208_8#44	coll2017-597	coll2017	no	Multi site collection	2012-12-18	22	yes	ERR702177	mecA	PRJEB3174
14355_1#46	coll2017-597	coll2017	no	Multi site collection	2012-09-10	22	yes	ERR714951	mecA	PRJEB3174
14448_3#77	coll2017-6	coll2017	yes	Multi site	2012-07-06	22	yes	ERR715434	mecA	PRJEB3174
14623_8#79	coll2017-6	coll2017	yes	Multi site collection	2012-08-23	22	yes	ERR737636	mecA	PRJEB3174
14323_1#17	coll2017-604	coll2017	no	Multi site collection	2012-09-25	22	yes	ERR714744	mecA	PRJEB3174
14355_1#53	coll2017-604	coll2017	no	Multi site collection	2012-09-11	22	yes	ERR714958	mecA	PRJEB3174
14355_1#58	coll2017-608	coll2017	no	Multi site collection	2012-09-12	22	yes	ERR714963	mecA	PRJEB3174
14412_8#87	coll2017-608	coll2017	no	Multi site collection	2013-03-11	22	yes	ERR715182	mecA	PRJEB3174
14355_1#76	coll2017-618	coll2017	no	Multi site collection	2012-09-14	22	yes	ERR714981	mecA	PRJEB3174
14672_2#10	coll2017-618	coll2017	no	Multi site collection	2012-09-28	22	yes	ERR742885	mecA	PRJEB3174
14208_8#4	coll2017-620	coll2017	no	Multi site collection	2012-11-13	22	yes	ERR702137	mecA	PRJEB3174
14208_8#43	coll2017-620	coll2017	no	Multi site collection	2012-12-19	22	yes	ERR702176	mecA	PRJEB3174
14355_1#81	coll2017-620	coll2017	no	Multi site collection	2012-09-16	22	yes	ERR714986	mecA	PRJEB3174
14623_4#22	coll2017-620	coll2017	no	Multi site collection	2013-02-01	22	no	ERR737220	mecA	PRJEB3174
14355_1#89	coll2017-623	coll2017	no	Multi site collection	2012-09-18	22	yes	ERR714994	mecA	PRJEB3174
14412_8#80	coll2017-623	coll2017	no	Multi site collection	2013-03-24	22	yes	ERR715175	mecA	PRJEB3174
14623_8#34	coll2017-623	coll2017	no	Multi site collection	2013-02-21	22	yes	ERR737591	mecA	PRJEB3174
14355_1#90	coll2017-624	coll2017	no	Multi site collection	2012-09-18	30	yes	ERR714995	mecA	PRJEB3174
14412_8#88	coll2017-624	coll2017	no	Multi site collection	2013-03-16	30	yes	ERR715183	mecA	PRJEB3174
14623_5#59	coll2017-624	coll2017	no	Multi site collection	2013-03-06	30	yes	ERR737347	mecA	PRJEB3174
14355_1#92	coll2017-626	coll2017	yes	Multi site collection	2012-09-18	22	yes	ERR714997	mecA	PRJEB3174
14412_8#76	coll2017-626	coll2017	yes	Multi site collection	2013-03-18	22	yes	ERR715171	mecA	PRJEB3174
14200_8#1	coll2017-64	coll2017	no	Multi site collection	2012-05-01	22	yes	ERR702042	mecA	PRJEB3174
14623_8#85	coll2017-64	coll2017	no	Multi site collection	2012-04-16	22	yes	ERR737642	mecA	PRJEB3174
8524_3#24	coll2017-64	coll2017	no	Multi site collection	2012-04-16	22	yes	ERR212763	mecA	PRJEB3174
14323_1#18	coll2017-640	coll2017	no	Multi site collection	2012-09-25	1	yes	ERR714745	mecA	PRJEB3174
14672_2#65	coll2017-640	coll2017	no	Multi site collection	2012-10-29	1	yes	ERR742939	mecA	PRJEB3174
14323_1#22	coll2017-644	coll2017	no	Multi site collection	2012-09-26	30	yes	ERR714749	mecA	PRJEB3174
14448_2#33	coll2017-644	coll2017	no	Multi site collection	2012-10-07	30	yes	ERR715307	mecA	PRJEB3174
14323_1#28	coll2017-647	coll2017	no	Multi site collection	2012-09-27	22	yes	ERR714755	mecA	PRJEB3174
14412_8#65	coll2017-647	coll2017	no	Multi site collection	2013-03-22	22	yes	ERR715160	mecA	PRJEB3174
14448_1#50	coll2017-647	coll2017	no	Multi site	2013-04-04	22	yes	ERR715235	mecA	PRJEB3174
14323_1#30	coll2017-649	coll2017	no	Multi site collection	2012-09-27	22	yes	ERR714757	mecA	PRJEB3174
14623_7#74	coll2017-649	coll2017	no	Multi site collection	2013-03-27	22	yes	ERR737541	mecA	PRJEB3174
14208_8#41	coll2017-660	coll2017	no	Multi site collection	2012-12-11	22	yes	ERR702174	mecA	PRJEB3174
14323_1#43	coll2017-660	coll2017	no	Multi site collection	2012-10-01	22	yes	ERR714770	mecA	PRJEB3174
14208_8#6	coll2017-668	coll2017	no	Multi site collection	2012-11-16	5	yes	ERR702139	mecA	PRJEB3174
14208_8#80	coll2017-668	coll2017	no	Multi site collection	2012-10-10	5	yes	ERR702213	mecA	PRJEB3174
14323_1#54	coll2017-668	coll2017	no	Multi site collection	2012-10-02	5	yes	ERR714781	mecA	PRJEB3174
14355_1#86	coll2017-675	coll2017	no	Multi site collection	2012-10-03	22	yes	ERR714991	mecA	PRJEB3174
14412_8#81	coll2017-675	coll2017	no	Multi site collection	2013-03-23	22	yes	ERR715176	mecA	PRJEB3174
14623_5#24	coll2017-675	coll2017	no	Multi site collection	2013-02-25	22	yes	ERR737312	mecA	PRJEB3174
14672_2#60	coll2017-675	coll2017	no	Multi site collection	2012-11-03	22	yes	ERR742934	mecA	PRJEB3174
14323_1#69	coll2017-676	coll2017	no	Multi site collection	2012-10-04	22	no	ERR714796	mecA	PRJEB3174
14355_2#79	coll2017-676	coll2017	no	Multi site collection	2012-10-27	22	no	ERR715079	mecA	PRJEB3174
14323_1#81	coll2017-687	coll2017	no	Multi site collection	2012-10-06	22	yes	ERR714808	mecA	PRJEB3174
14355_2#55	coll2017-687	coll2017	no	Multi site collection	2012-10-20	22	yes	ERR715055	mecA	PRJEB3174
14448_1#40	coll2017-69	coll2017	no	Multi site collection	2012-05-31	22	yes	ERR715225	mecA	PRJEB3174
14448_1#5	coll2017-69	coll2017	no	Multi site collection	2012-05-05	22	yes	ERR715190	mecA	PRJEB3174
8524_3#22	coll2017-69	coll2017	no	Multi site collection	2012-04-16	22	yes	ERR212761	mecA	PRJEB3174
14448_2#34	coll2017-697	coll2017	yes	Multi site	2012-10-16	22	yes	ERR715308	mecA	PRJEB3174
14893_8#8	coll2017-697	coll2017	yes	Multi site collection	2012-10-09	22	yes	ERR774749	mecA	PRJEB3174
14623_5#50	coll2017-70	coll2017	no	Multi site collection	2013-02-25	22	yes	ERR737338	mecA	PRJEB3174
14623_8#3	coll2017-70	coll2017	no	Multi site collection	2013-03-04	22	yes	ERR737560	mecA	PRJEB3174
8524_3#28	coll2017-70	coll2017	no	Multi site collection	2012-04-17	22	yes	ERR212767	mecA	PRJEB3174
14208_8#36	coll2017-706	coll2017	no	Multi site collection	2013-01-03	22	yes	ERR702169	mecA	PRJEB3174
14355_2#8	coll2017-706	coll2017	no	Multi site collection	2012-10-12	22	yes	ERR715008	mecA	PRJEB3174
14623_8#90	coll2017-71	coll2017	no	Multi site collection	2012-07-12	22	yes	ERR737647	mecA	PRJEB3174
14672_2#84	coll2017-71	coll2017	no	Multi site collection	2012-06-12	22	yes	ERR742958	mecA	PRJEB3174
8524_3#36	coll2017-71	coll2017	no	Multi site collection	2012-04-17	22	yes	ERR212775	mecA	PRJEB3174
14208_8#79	coll2017-710	coll2017	no	Multi site collection	2013-01-31	22	yes	ERR702212	mecA	PRJEB3174
14355_2#12	coll2017-710	coll2017	no	Multi site collection	2012-10-12	22	yes	ERR715012	mecA	PRJEB3174
14672_2#47	coll2017-710	coll2017	no	Multi site collection	2012-11-06	22	yes	ERR742921	mecA	PRJEB3174
14355_2#54	coll2017-719	coll2017	yes	Multi site	2012-10-16	22	yes	ERR715054	mecA	PRJEB3174
14672_2#22	coll2017-719	coll2017	yes	Multi site	2012-10-16	22	yes	ERR742896	mecA	PRJEB3174
14208_8#7	coll2017-727	coll2017	yes	Multi site collection	2012-11-16	22	yes	ERR702140	mecA	PRJEB3174
14355_2#32	coll2017-727	coll2017	yes	Multi site collection	2012-10-19	22	yes	ERR715032	mecA	PRJEB3174
14448_2#32	coll2017-727	coll2017	yes	Multi site collection	2012-11-12	22	yes	ERR715306	mecA	PRJEB3174
14672_2#52	coll2017-727	coll2017	yes	Multi site collection	2012-10-24	22	yes	ERR742926	mecA	PRJEB3174
14355_2#59	coll2017-729	coll2017	no	Multi site collection	2012-10-19	22	yes	ERR715059	mecA	PRJEB3174
14412_8#77	coll2017-729	coll2017	no	Multi site collection	2013-03-20	22	yes	ERR715172	mecA	PRJEB3174
14208_8#18	coll2017-730	coll2017	no	Multi site collection	2012-11-17	22	yes	ERR702151	mecA	PRJEB3174
14355_2#34	coll2017-730	coll2017	no	Multi site collection	2012-10-19	22	yes	ERR715034	mecA	PRJEB3174
14623_2#4	coll2017-730	coll2017	no	Multi site collection	2012-12-05	22	yes	ERR737026	mecA	PRJEB3174
14355_2#68	coll2017-736	coll2017	no	Multi site collection	2012-10-23	59	yes	ERR715068	mecA	PRJEB3174
14672_2#75	coll2017-736	coll2017	no	Multi site collection	2012-11-05	59	yes	ERR742949	mecA	PRJEB3174
14448_2#47	coll2017-737	coll2017	yes	Multi site collection	2012-10-24	22	no	ERR715321	mecA	PRJEB3174
14672_2#71	coll2017-737	coll2017	yes	Multi site collection	2012-11-12	22	no	ERR742945	mecA	PRJEB3174
14355_1#79	coll2017-74	coll2017	no	Multi site collection	2012-09-15	22	yes	ERR714984	mecA	PRJEB3174
14448_1#88	coll2017-74	coll2017	no	Multi site collection	2012-06-26	22	yes	ERR715273	mecA	PRJEB3174
8524_3#30	coll2017-74	coll2017	no	Multi site collection	2012-04-17	22	yes	ERR212769	mecA	PRJEB3174
14623_8#86	coll2017-75	coll2017	no	Multi site collection	2012-04-18	22	yes	ERR737643	mecA	PRJEB3174
8524_5#15	coll2017-75	coll2017	no	Multi site collection	2012-04-18	22	yes	ERR212850	mecA	PRJEB3174
14355_2#88	coll2017-756	coll2017	no	Multi site collection	2012-10-29	22	yes	ERR715088	mecA	PRJEB3174
14412_8#67	coll2017-756	coll2017	no	Multi site collection	2013-03-26	22	yes	ERR715162	mecA	PRJEB3174
14412_8#72	coll2017-756	coll2017	no	Multi site collection	2013-03-26	22	yes	ERR715167	mecA	PRJEB3174
14355_2#43	coll2017-76	coll2017	no	Multi site collection	2012-06-15	22	yes	ERR715043	mecA	PRJEB3174
14623_8#61	coll2017-76	coll2017	no	Multi site collection	2012-08-31	22	yes	ERR737618	mecA	PRJEB3174
8524_5#20	coll2017-76	coll2017	no	Multi site collection	2012-04-18	22	yes	ERR212855	mecA	PRJEB3174
14208_8#23	coll2017-760	coll2017	no	Multi site collection	2012-11-20	22	yes	ERR702156	mecA	PRJEB3174
14355_2#93	coll2017-760	coll2017	no	Multi site collection	2012-10-31	22	yes	ERR715093	mecA	PRJEB3174
14200_7#36	coll2017-763	coll2017	no	Multi site collection	2012-10-31	22	no	ERR702035	mecA	PRJEB3174
14448_1#57	coll2017-763	coll2017	no	Multi site collection	2012-11-12	22	no	ERR715242	mecA	PRJEB3174
14324_8#39	coll2017-764	coll2017	yes	Multi site collection	2012-12-04	22	yes	ERR714854	mecA	PRJEB3174
14355_2#91	coll2017-764	coll2017	yes	Multi site collection	2012-10-31	22	yes	ERR715091	mecA	PRJEB3174
14623_2#67	coll2017-764	coll2017	yes	Multi site collection	2013-01-03	22	yes	ERR737086	mecA	PRJEB3174
14200_7#5	coll2017-766	coll2017	no	Multi site collection	2012-11-01	22	yes	ERR702004	mecA	PRJEB3174
14448_1#56	coll2017-766	coll2017	no	Multi site collection	2012-11-05	22	yes	ERR715241	mecA	PRJEB3174
14448_2#22	coll2017-766	coll2017	no	Multi site collection	2012-11-01	22	yes	ERR715296	mecA	PRJEB3174
14200_7#7	coll2017-772	coll2017	no	Multi site collection	2012-11-02	80	yes	ERR702006	mecA	PRJEB3174
14208_8#45	coll2017-772	coll2017	no	Multi site collection	2012-12-20	80	yes	ERR702178	mecA	PRJEB3174
14324_8#42	coll2017-772	coll2017	no	Multi site collection	2012-12-07	80	yes	ERR714857	mecA	PRJEB3174
14200_7#11	coll2017-774	coll2017	no	Multi site collection	2012-11-02	22	yes	ERR702010	mecA	PRJEB3174
14208_8#22	coll2017-774	coll2017	no	Multi site collection	2012-11-24	22	yes	ERR702155	mecA	PRJEB3174
14208_8#68	coll2017-774	coll2017	no	Multi site collection	2012-12-02	22	yes	ERR702201	mecA	PRJEB3174
14208_8#72	coll2017-774	coll2017	no	Multi site collection	2013-01-30	22	yes	ERR702205	mecA	PRJEB3174
14200_7#21	coll2017-777	coll2017	no	Multi site collection	2012-11-03	22	no	ERR702020	mecA	PRJEB3174
14208_8#69	coll2017-777	coll2017	no	Multi site collection	2012-12-12	22	no	ERR702202	mecA	PRJEB3174
14200_7#25	coll2017-785	coll2017	no	Multi site collection	2012-11-07	22	yes	ERR702024	mecA	PRJEB3174
14324_8#15	coll2017-785	coll2017	no	Multi site collection	2012-11-26	22	yes	ERR714831	mecA	PRJEB3174
14623_3#15	coll2017-785	coll2017	no	Multi site collection	2013-01-14	22	yes	ERR737124	mecA	PRJEB3174
14200_7#35	coll2017-788	coll2017	no	Multi site collection	2012-11-08	45	yes	ERR702034	mecA	PRJEB3174
14208_8#26	coll2017-788	coll2017	no	Multi site collection	2012-12-27	45	yes	ERR702159	mecA	PRJEB3174
14208_8#52	coll2017-788	coll2017	no	Multi site collection	2012-12-17	45	yes	ERR702185	mecA	PRJEB3174
14208_8#71	coll2017-788	coll2017	no	Multi site collection	2012-12-15	45	yes	ERR702204	mecA	PRJEB3174
14200_7#34	coll2017-789	coll2017	no	Multi site collection	2012-11-08	22	yes	ERR702033	mecA	PRJEB3174
14623_3#30	coll2017-789	coll2017	no	Multi site collection	2013-01-20	22	yes	ERR737139	mecA	PRJEB3174
14672_2#49	coll2017-789	coll2017	no	Multi site collection	2012-11-11	22	yes	ERR742923	mecA	PRJEB3174
14208_8#56	coll2017-79	coll2017	no	Multi site collection	2012-12-03	22	yes	ERR702189	mecA	PRJEB3174
14208_8#59	coll2017-79	coll2017	no	Multi site collection	2012-12-06	22	yes	ERR702192	mecA	PRJEB3174
14355_1#65	coll2017-79	coll2017	no	Multi site collection	2012-09-13	22	yes	ERR714970	mecA	PRJEB3174
14623_2#2	coll2017-79	coll2017	no	Multi site collection	2012-11-20	22	yes	ERR737024	mecA	PRJEB3174
8524_3#37	coll2017-79	coll2017	no	Multi site collection	2012-04-18	22	yes	ERR212776	mecA	PRJEB3174
14208_8#15	coll2017-800	coll2017	no	Multi site collection	2012-11-20	361	yes	ERR702148	mecA	PRJEB3174
14623_4#72	coll2017-800	coll2017	no	Multi site collection	2013-02-13	361	yes	ERR737270	mecA	PRJEB3174
14623_6#56	coll2017-800	coll2017	no	Multi site collection	2012-11-13	361	yes	ERR737433	mecA	PRJEB3174
14623_8#23	coll2017-800	coll2017	no	Multi site collection	2013-02-15	361	yes	ERR737580	mecA	PRJEB3174
14208_8#28	coll2017-803	coll2017	no	Multi site collection	2012-12-31	22	yes	ERR702161	mecA	PRJEB3174
14623_6#54	coll2017-803	coll2017	no	Multi site collection	2012-11-14	22	yes	ERR737431	mecA	PRJEB3174
14208_8#90	coll2017-805	coll2017	yes	Multi site collection	2012-12-22	22	yes	ERR702223	mecA	PRJEB3174
14623_6#59	coll2017-805	coll2017	yes	Multi site collection	2012-11-14	22	yes	ERR737436	mecA	PRJEB3174
14208_8#51	coll2017-813	coll2017	no	Multi site collection	2012-12-13	22	yes	ERR702184	mecA	PRJEB3174
14623_6#69	coll2017-813	coll2017	no	Multi site collection	2012-11-17	22	yes	ERR737446	mecA	PRJEB3174
14623_6#65	coll2017-814	coll2017	no	Multi site collection	2012-11-17	22	yes	ERR737442	mecA	PRJEB3174
14623_8#25	coll2017-814	coll2017	no	Multi site collection	2013-02-18	22	yes	ERR737582	mecA	PRJEB3174
14448_1#39	coll2017-82	coll2017	no	Multi site collection	2012-05-28	22	yes	ERR715224	mecA	PRJEB3174
8524_3#33	coll2017-82	coll2017	no	Multi site collection	2012-04-19	22	yes	ERR212772	mecA	PRJEB3174
14448_1#53	coll2017-821	coll2017	yes	Multi site collection	2013-03-29	22	yes	ERR715238	mecA	PRJEB3174
14448_2#19	coll2017-821	coll2017	yes	Multi site collection	2013-01-25	22	yes	ERR715293	mecA	PRJEB3174
14623_6#77	coll2017-821	coll2017	yes	Multi site collection	2012-11-20	22	yes	ERR737454	mecA	PRJEB3174
14208_8#13	coll2017-823	coll2017	yes	Multi site collection	2012-11-21	22	yes	ERR702146	mecA	PRJEB3174
14448_1#49	coll2017-823	coll2017	yes	Multi site collection	2013-03-23	22	yes	ERR715234	mecA	PRJEB3174
14623_6#82	coll2017-823	coll2017	yes	Multi site collection	2012-11-21	22	yes	ERR737459	mecA	PRJEB3174
14623_8#28	coll2017-823	coll2017	yes	Multi site collection	2013-02-22	22	yes	ERR737585	mecA	PRJEB3174
14623_8#42	coll2017-823	coll2017	yes	Multi site collection	2013-03-21	22	yes	ERR737599	mecA	PRJEB3174
14324_8#63	coll2017-824	coll2017	no	Multi site collection	2012-12-12	22	yes	ERR714878	mecA	PRJEB3174
14623_6#80	coll2017-824	coll2017	no	Multi site collection	2012-11-21	22	yes	ERR737457	mecA	PRJEB3174
14208_8#38	coll2017-825	coll2017	no	Multi site collection	2012-12-08	22	yes	ERR702171	mecA	PRJEB3174
14324_8#2	coll2017-825	coll2017	no	Multi site collection	2012-11-22	22	yes	ERR714818	mecA	PRJEB3174
14448_1#59	coll2017-825	coll2017	no	Multi site collection	2012-11-23	22	yes	ERR715244	mecA	PRJEB3174
14448_1#28	coll2017-83	coll2017	no	Multi site collection	2012-08-18	22	yes	ERR715213	mecA	PRJEB3174
9716_3#78	coll2017-83	coll2017	no	Multi site collection	2012-04-19	22	yes	ERR355934	mecA	PRJEB3174
14324_8#12	coll2017-839	coll2017	no	Multi site collection	2012-11-26	22	yes	ERR714828	mecA	PRJEB3174
14623_8#21	coll2017-839	coll2017	no	Multi site collection	2013-02-15	22	yes	ERR737578	mecA	PRJEB3174
14208_8#40	coll2017-841	coll2017	yes	Multi site collection	2012-12-07	22	yes	ERR702173	mecA	PRJEB3174
14448_1#58	coll2017-841	coll2017	yes	Multi site collection	2012-11-28	22	yes	ERR715243	mecA	PRJEB3174
14208_8#65	coll2017-844	coll2017	no	Multi site collection	2012-12-02	5	yes	ERR702198	mecA	PRJEB3174
14324_8#21	coll2017-844	coll2017	no	Multi site collection	2012-11-28	5	yes	ERR714837	mecA	PRJEB3174
14324_8#31	coll2017-845	coll2017	yes	Multi site collection	2012-11-28	22	yes	ERR714846	mecA	PRJEB3174
14623_2#44	coll2017-845	coll2017	yes	Multi site collection	2012-12-27	22	yes	ERR737063	mecA	PRJEB3174
14208_8#82	coll2017-849	coll2017	no	Multi site collection	2013-01-17	8	yes	ERR702215	mecA	PRJEB3174
14324_8#28	coll2017-849	coll2017	no	Multi site collection	2012-11-29	8	yes	ERR714843	mecA	PRJEB3174
14324_8#29	coll2017-850	coll2017	no	Multi site collection	2012-11-29	8	yes	ERR714844	mecA	PRJEB3174
14448_2#11	coll2017-850	coll2017	no	Multi site collection	2013-01-29	8	yes	ERR715285	mecA	PRJEB3174
14208_8#42	coll2017-857	coll2017	no	Multi site collection	2012-12-19	45	yes	ERR702175	mecA	PRJEB3174
14324_8#33	coll2017-857	coll2017	no	Multi site collection	2012-12-03	45	yes	ERR714848	mecA	PRJEB3174
14208_8#30	coll2017-861	coll2017	no	Multi site collection	2013-01-03	22	yes	ERR702163	mecA	PRJEB3174
14324_8#79	coll2017-861	coll2017	no	Multi site collection	2012-12-06	22	yes	ERR714894	mecA	PRJEB3174
14555_7#90	coll2017-863	coll2017	no	Multi site collection	2012-12-06	45	yes	ERR737022	mecA	PRJEB3174
14623_7#48	coll2017-863	coll2017	no	Multi site collection	2013-03-26	45	yes	ERR737515	mecA	PRJEB3174
14208_8#46	coll2017-866	coll2017	no	Multi site collection	2012-12-24	8	yes	ERR702179	mecA	PRJEB3174
14324_8#43	coll2017-866	coll2017	no	Multi site collection	2012-12-07	8	yes	ERR714858	mecA	PRJEB3174
14355_2#42	coll2017-87	coll2017	no	Multi site collection	2012-06-15	22	yes	ERR715042	mecA	PRJEB3174
8524_3#42	coll2017-87	coll2017	no	Multi site collection	2012-04-20	22	yes	ERR212781	mecA	PRJEB3174
14208_8#31	coll2017-871	coll2017	no	Multi site collection	2013-01-04	1	yes	ERR702164	mecA	PRJEB3174
14324_8#52	coll2017-871	coll2017	no	Multi site collection	2012-12-09	1	yes	ERR714867	mecA	PRJEB3174
14623_8#33	coll2017-871	coll2017	no	Multi site collection	2013-02-23	1	yes	ERR737590	mecA	PRJEB3174
14448_2#70	coll2017-874	coll2017	no	Multi site collection	2012-12-10	45	yes	ERR715344	mecA	PRJEB3174
14623_7#26	coll2017-874	coll2017	no	Multi site collection	2013-03-20	45	yes	ERR737493	mecA	PRJEB3174
14324_8#58	coll2017-875	coll2017	yes	Multi site collection	2012-12-10	22	yes	ERR714873	mecA	PRJEB3174
14623_3#78	coll2017-875	coll2017	yes	Multi site collection	2013-01-05	22	yes	ERR737186	mecA	PRJEB3174
14448_1#7	coll2017-88	coll2017	yes	Multi site collection	2012-07-16	8	yes	ERR715192	mecA	PRJEB3174
14448_1#75	coll2017-88	coll2017	yes	Multi site	2012-07-09	8	yes	ERR715260	mecA	PRJEB3174
14448_1#77	coll2017-88	coll2017	yes	Multi site collection	2012-08-01	8	yes	ERR715262	mecA	PRJEB3174
14623_7#36	coll2017-88	coll2017	yes	Multi site collection	2013-03-22	8	yes	ERR737503	mecA	PRJEB3174
14623_8#87	coll2017-88	coll2017	yes	Multi site collection	2012-04-24	8	yes	ERR737644	mecA	PRJEB3174
14672_2#2	coll2017-88	coll2017	yes	Multi site collection	2012-04-23	8	yes	ERR742877	mecA	PRJEB3174
8524_3#45	coll2017-88	coll2017	yes	Multi site collection	2012-04-20	8	yes	ERR212784	mecA	PRJEB3174
14208_8#27	coll2017-880	coll2017	yes	Multi site collection	2012-12-27	30	yes	ERR702160	mecA	PRJEB3174
14448_2#6	coll2017-880	coll2017	yes	Multi site collection	2013-01-16	30	yes	ERR715280	mecA	PRJEB3174
14623_2#14	coll2017-880	coll2017	yes	Multi site collection	2012-12-13	30	yes	ERR737036	mecA	PRJEB3174
14448_2#1	coll2017-886	coll2017	no	Multi site collection	2013-01-02	22	yes	ERR715276	mecA	PRJEB3174
14623_3#56	coll2017-886	coll2017	no	Multi site collection	2012-12-14	22	yes	ERR737165	mecA	PRJEB3174
14623_2#16	coll2017-890	coll2017	no	Multi site collection	2012-12-17	22	yes	ERR737038	mecA	PRJEB3174
14623_8#46	coll2017-890	coll2017	no	Multi site collection	2012-12-18	22	yes	ERR737603	mecA	PRJEB3174
14448_2#44	coll2017-9	coll2017	yes	Multi site collection	2012-10-22	22	yes	ERR715318	mecA	PRJEB3174
14623_7#37	coll2017-9	coll2017	yes	Multi site collection	2013-03-23	22	yes	ERR737504	mecA	PRJEB3174
14672_2#8	coll2017-9	coll2017	yes	Multi site collection	2012-11-01	22	yes	ERR742883	mecA	PRJEB3174
14412_8#53	coll2017-907	coll2017	yes	Multi site collection	2013-04-09	22	yes	ERR715148	mecA	PRJEB3174
14623_2#78	coll2017-907	coll2017	yes	Multi site collection	2013-01-08	22	yes	ERR737097	mecA	PRJEB3174
14208_8#84	coll2017-916	coll2017	yes	Multi site collection	2013-01-03	30	yes	ERR702217	mecA	PRJEB3174
14623_2#36	coll2017-916	coll2017	yes	Multi site collection	2012-12-25	30	yes	ERR737055	mecA	PRJEB3174
14208_8#48	coll2017-918	coll2017	yes	Multi site collection	2012-12-28	22	yes	ERR702181	mecA	PRJEB3174
14623_2#49	coll2017-918	coll2017	yes	Multi site collection	2012-12-25	22	yes	ERR737068	mecA	PRJEB3174
14448_1#19	coll2017-92	coll2017	no	Multi site collection	2012-05-15	22	yes	ERR715204	mecA	PRJEB3174
8524_3#43	coll2017-92	coll2017	no	Multi site collection	2012-04-21	22	yes	ERR212782	mecA	PRJEB3174
14412_8#78	coll2017-920	coll2017	no	Multi site collection	2013-03-20	22	yes	ERR715173	mecA	PRJEB3174
14623_3#70	coll2017-920	coll2017	no	Multi site collection	2012-12-28	22	yes	ERR737178	mecA	PRJEB3174
14208_8#37	coll2017-95	coll2017	no	Multi site collection	2012-12-06	8	yes	ERR702170	mecA	PRJEB3174
14208_8#75	coll2017-95	coll2017	no	Multi site collection	2013-01-17	8	yes	ERR702208	mecA	PRJEB3174
14208_8#77	coll2017-95	coll2017	no	Multi site collection	2012-12-06	8	yes	ERR702210	mecA	PRJEB3174
8524_3#54	coll2017-95	coll2017	no	Multi site collection	2012-04-22	8	yes	ERR212793	mecA	PRJEB3174
14448_1#41	coll2017-97	coll2017	no	Multi site collection	2012-06-04	22	yes	ERR715226	mecA	PRJEB3174
8524_3#62	coll2017-97	coll2017	no	Multi site collection	2012-04-23	22	yes	ERR212801	mecA	PRJEB3174
ERR1903977	harkins2018-SS_016	harkins2018	no	nose	2015-11-17	45	yes	ERR1903977	WT	PRJEB20148
ERR1903978	harkins2018-SS_016	harkins2018	no	nose	2015-11-17	45	yes	ERR1903978	WT	PRJEB20148
ERR1903979	harkins2018-SS_016	harkins2018	no	nose	2015-11-17	45	yes	ERR1903979	WT	PRJEB20148
ERR1903980	harkins2018-SS_016	harkins2018	no	nose	2015-11-17	45	yes	ERR1903980	WT	PRJEB20148
ERR1903981	harkins2018-SS_016	harkins2018	no	nose	2015-11-17	45	yes	ERR1903981	WT	PRJEB20148
ERR1903982	harkins2018-SS_026	harkins2018	no	nose	2015-11-17	30	yes	ERR1903982	WT	PRJEB20148
ERR1903983	harkins2018-SS_026	harkins2018	no	nose	2015-11-17	30	yes	ERR1903983	WT	PRJEB20148
ERR1903984	harkins2018-SS_026	harkins2018	no	nose	2015-11-17	30	yes	ERR1903984	WT	PRJEB20148
ERR1903985	harkins2018-SS_026	harkins2018	no	nose	2015-11-17	30	yes	ERR1903985	WT	PRJEB20148
ERR1903986	harkins2018-SS_026	harkins2018	no	nose	2015-11-17	30	yes	ERR1903986	WT	PRJEB20148
ERR1903987	harkins2018-SS_039	harkins2018	no	nose	2015-11-17	30	yes	ERR1903987	WT	PRJEB20148
ERR1903988	harkins2018-SS_039	harkins2018	no	nose	2015-11-17	30	yes	ERR1903988	WT	PRJEB20148
ERR1903989	harkins2018-SS_039	harkins2018	no	nose	2015-11-17	30	yes	ERR1903989	WT	PRJEB20148
ERR1903990	harkins2018-SS_039	harkins2018	no	nose	2015-11-17	30	yes	ERR1903990	WT	PRJEB20148
ERR1903991	harkins2018-SS_039	harkins2018	no	nose	2015-11-17	30	yes	ERR1903991	WT	PRJEB20148
ERR1903992	harkins2018-SS_045	harkins2018	no	nose	2015-11-17	15	yes	ERR1903992	WT	PRJEB20148
ERR1903993	harkins2018-SS_045	harkins2018	no	nose	2015-11-17	15	yes	ERR1903993	WT	PRJEB20148
ERR1903994	harkins2018-SS_045	harkins2018	no	nose	2015-11-17	15	yes	ERR1903994	WT	PRJEB20148
ERR1903995	harkins2018-SS_045	harkins2018	no	nose	2015-11-17	15	yes	ERR1903995	WT	PRJEB20148
ERR1903996	harkins2018-SS_045	harkins2018	no	nose	2015-11-17	15	yes	ERR1903996	WT	PRJEB20148
ERR1903997	harkins2018-SS_057	harkins2018	no	nose	2015-11-27	15	yes	ERR1903997	WT	PRJEB20148
ERR1903998	harkins2018-SS_057	harkins2018	no	nose	2015-11-27	15	yes	ERR1903998	WT	PRJEB20148
ERR1903999	harkins2018-SS_057	harkins2018	no	nose	2015-11-27	15	yes	ERR1903999	WT	PRJEB20148
ERR1904000	harkins2018-SS_057	harkins2018	no	nose	2015-11-27	15	yes	ERR1904000	WT	PRJEB20148
ERR1904001	harkins2018-SS_057	harkins2018	no	nose	2015-11-27	15	yes	ERR1904001	WT	PRJEB20148
ERR1904002	harkins2018-SS_059	harkins2018	no	nose	2015-11-27	30	yes	ERR1904002	WT	PRJEB20148
ERR1904003	harkins2018-SS_059	harkins2018	no	nose	2015-11-27	30	yes	ERR1904003	WT	PRJEB20148
ERR1904004	harkins2018-SS_059	harkins2018	no	nose	2015-11-27	30	yes	ERR1904004	WT	PRJEB20148
ERR1904005	harkins2018-SS_059	harkins2018	no	nose	2015-11-27	30	yes	ERR1904005	WT	PRJEB20148
ERR1904006	harkins2018-SS_059	harkins2018	no	nose	2015-11-27	30	yes	ERR1904006	WT	PRJEB20148
ERR1904007	harkins2018-SS_091	harkins2018	no	nose	2015-11-27	30	yes	ERR1904007	WT	PRJEB20148
ERR1904008	harkins2018-SS_091	harkins2018	no	nose	2015-11-27	30	yes	ERR1904008	WT	PRJEB20148
ERR1904009	harkins2018-SS_091	harkins2018	no	nose	2015-11-27	30	yes	ERR1904009	WT	PRJEB20148
ERR1904010	harkins2018-SS_091	harkins2018	no	nose	2015-11-27	30	yes	ERR1904010	WT	PRJEB20148
ERR1904011	harkins2018-SS_091	harkins2018	no	nose	2015-11-27	30	yes	ERR1904011	WT	PRJEB20148
ERR1904012	harkins2018-SS_094	harkins2018	no	nose	2015-11-27	5	yes	ERR1904012	WT	PRJEB20148
ERR1904013	harkins2018-SS_094	harkins2018	no	nose	2015-11-27	5	yes	ERR1904013	WT	PRJEB20148
ERR1904014	harkins2018-SS_094	harkins2018	no	nose	2015-11-27	5	yes	ERR1904014	WT	PRJEB20148
ERR1904015	harkins2018-SS_094	harkins2018	no	nose	2015-11-27	5	yes	ERR1904015	WT	PRJEB20148
ERR1904016	harkins2018-SS_094	harkins2018	no	nose	2015-11-27	5	yes	ERR1904016	WT	PRJEB20148
ERR1904017	harkins2018-SS_099	harkins2018	no	nose	2015-11-27	30	yes	ERR1904017	WT	PRJEB20148
ERR1904018	harkins2018-SS_099	harkins2018	no	nose	2015-11-27	30	yes	ERR1904018	WT	PRJEB20148
ERR1904019	harkins2018-SS_099	harkins2018	no	nose	2015-11-27	30	yes	ERR1904019	WT	PRJEB20148
ERR1904020	harkins2018-SS_099	harkins2018	no	nose	2015-11-27	30	yes	ERR1904020	WT	PRJEB20148
ERR1904021	harkins2018-SS_099	harkins2018	no	nose	2015-11-27	30	yes	ERR1904021	WT	PRJEB20148
ERR1904022	harkins2018-SS_105	harkins2018	no	nose	2015-11-27	30	yes	ERR1904022	WT	PRJEB20148
ERR1904023	harkins2018-SS_105	harkins2018	no	nose	2015-11-27	30	yes	ERR1904023	WT	PRJEB20148
ERR1904024	harkins2018-SS_105	harkins2018	no	nose	2015-11-27	30	yes	ERR1904024	WT	PRJEB20148
ERR1904025	harkins2018-SS_105	harkins2018	no	nose	2015-11-27	30	yes	ERR1904025	WT	PRJEB20148
ERR1904026	harkins2018-SS_105	harkins2018	no	nose	2015-11-27	30	yes	ERR1904026	WT	PRJEB20148
ERR1904032	harkins2018-SS_147	harkins2018	no	nose	2015-12-09	30	yes	ERR1904032	WT	PRJEB20148
ERR1904033	harkins2018-SS_147	harkins2018	no	nose	2015-12-09	30	yes	ERR1904033	WT	PRJEB20148
ERR1904034	harkins2018-SS_147	harkins2018	no	nose	2015-12-09	30	yes	ERR1904034	WT	PRJEB20148
ERR1904035	harkins2018-SS_147	harkins2018	no	nose	2015-12-09	30	yes	ERR1904035	WT	PRJEB20148
ERR1904036	harkins2018-SS_147	harkins2018	no	nose	2015-12-09	30	yes	ERR1904036	WT	PRJEB20148
ERR1904037	harkins2018-SS_149	harkins2018	no	nose	2015-12-09	30	yes	ERR1904037	WT	PRJEB20148
ERR1904038	harkins2018-SS_149	harkins2018	no	nose	2015-12-09	30	yes	ERR1904038	WT	PRJEB20148
ERR1904039	harkins2018-SS_149	harkins2018	no	nose	2015-12-09	30	yes	ERR1904039	WT	PRJEB20148
ERR1904040	harkins2018-SS_149	harkins2018	no	nose	2015-12-09	30	yes	ERR1904040	WT	PRJEB20148
ERR1904041	harkins2018-SS_149	harkins2018	no	nose	2015-12-09	30	yes	ERR1904041	WT	PRJEB20148
ERR1904027	harkins2018-SS_14SS_1	harkins2018	no	nose	2015-12-09	22	yes	ERR1904027	WT	PRJEB20148
ERR1904028	harkins2018-SS_14SS_1	harkins2018	no	nose	2015-12-09	22	yes	ERR1904028	WT	PRJEB20148
ERR1904029	harkins2018-SS_14SS_1	harkins2018	no	nose	2015-12-09	22	yes	ERR1904029	WT	PRJEB20148
ERR1904030	harkins2018-SS_14SS_1	harkins2018	no	nose	2015-12-09	22	yes	ERR1904030	WT	PRJEB20148
ERR1904031	harkins2018-SS_14SS_1	harkins2018	no	nose	2015-12-09	22	yes	ERR1904031	WT	PRJEB20148
ERR1904042	harkins2018-SS_153	harkins2018	no	nose	2015-12-09	15	yes	ERR1904042	WT	PRJEB20148
ERR1904043	harkins2018-SS_153	harkins2018	no	nose	2015-12-09	15	yes	ERR1904043	WT	PRJEB20148
ERR1904044	harkins2018-SS_153	harkins2018	no	nose	2015-12-09	15	yes	ERR1904044	WT	PRJEB20148
ERR1904045	harkins2018-SS_153	harkins2018	no	nose	2015-12-09	15	yes	ERR1904045	WT	PRJEB20148
ERR1904046	harkins2018-SS_153	harkins2018	no	nose	2015-12-09	15	yes	ERR1904046	WT	PRJEB20148
ERR1904047	harkins2018-SS_157	harkins2018	no	nose	2015-12-09	30	yes	ERR1904047	WT	PRJEB20148
ERR1904048	harkins2018-SS_157	harkins2018	no	nose	2015-12-09	30	yes	ERR1904048	WT	PRJEB20148
ERR1904049	harkins2018-SS_157	harkins2018	no	nose	2015-12-09	30	yes	ERR1904049	WT	PRJEB20148
ERR1904050	harkins2018-SS_157	harkins2018	no	nose	2015-12-09	30	yes	ERR1904050	WT	PRJEB20148
ERR1904051	harkins2018-SS_157	harkins2018	no	nose	2015-12-09	30	yes	ERR1904051	WT	PRJEB20148
ERR1904052	harkins2018-SS_250	harkins2018	no	nose	2016-02-09	30	yes	ERR1904052	WT	PRJEB20148
ERR1904053	harkins2018-SS_250	harkins2018	no	nose	2016-02-09	30	yes	ERR1904053	WT	PRJEB20148
ERR1904054	harkins2018-SS_250	harkins2018	no	nose	2016-02-09	30	yes	ERR1904054	WT	PRJEB20148
ERR1904055	harkins2018-SS_250	harkins2018	no	nose	2016-02-09	30	yes	ERR1904055	WT	PRJEB20148
ERR1904056	harkins2018-SS_250	harkins2018	no	nose	2016-02-09	30	yes	ERR1904056	WT	PRJEB20148
ERR1904057	harkins2018-SS_268	harkins2018	no	nose	2016-02-09	30	yes	ERR1904057	WT	PRJEB20148
ERR1904058	harkins2018-SS_268	harkins2018	no	nose	2016-02-09	30	yes	ERR1904058	WT	PRJEB20148
ERR1904059	harkins2018-SS_268	harkins2018	no	nose	2016-02-09	5	no	ERR1904059	WT	PRJEB20148
ERR1904060	harkins2018-SS_268	harkins2018	no	nose	2016-02-09	30	yes	ERR1904060	WT	PRJEB20148
ERR1904061	harkins2018-SS_268	harkins2018	no	nose	2016-02-09	30	yes	ERR1904061	WT	PRJEB20148
ERR1904062	harkins2018-SS_303	harkins2018	no	nose	2016-02-09	1	yes	ERR1904062	WT	PRJEB20148
ERR1904063	harkins2018-SS_303	harkins2018	no	nose	2016-02-09	1	yes	ERR1904063	WT	PRJEB20148
ERR1904064	harkins2018-SS_303	harkins2018	no	nose	2016-02-09	1	yes	ERR1904064	WT	PRJEB20148
ERR1904065	harkins2018-SS_303	harkins2018	no	nose	2016-02-09	1	yes	ERR1904065	WT	PRJEB20148
ERR1904066	harkins2018-SS_303	harkins2018	no	nose	2016-02-09	1	yes	ERR1904066	WT	PRJEB20148
15049_1#1	harrison2016-CR02	harrison2016	no	Multisite swab	2014-03-01	22	yes	ERR780180	mecA	PRJEB7654
15049_1#11	harrison2016-CR02	harrison2016	no	Multisite swab	2014-05-01	22	yes	ERR780190	mecA	PRJEB7654
15049_1#13	harrison2016-CR02	harrison2016	no	Multisite swab	2014-05-01	22	yes	ERR780192	mecA	PRJEB7654
15049_1#16	harrison2016-CR02	harrison2016	no	Multisite swab	2014-05-01	22	yes	ERR780195	mecA	PRJEB7654
15049_1#18	harrison2016-CR02	harrison2016	no	Multisite swab	2014-05-01	22	yes	ERR780197	mecA	PRJEB7654
15049_1#2	harrison2016-CR02	harrison2016	no	Multisite swab	2014-03-01	22	yes	ERR780181	mecA	PRJEB7654
15049_1#20	harrison2016-CR02	harrison2016	no	Multisite swab	2014-06-01	22	yes	ERR780199	mecA	PRJEB7654
15049_1#23	harrison2016-CR02	harrison2016	no	Multisite swab	2014-06-01	22	yes	ERR780202	mecA	PRJEB7654
15049_1#27	harrison2016-CR02	harrison2016	no	Multisite swab	2014-06-01	22	yes	ERR780206	mecA	PRJEB7654
15049_1#30	harrison2016-CR02	harrison2016	no	Multisite swab	2014-06-01	22	yes	ERR780209	mecA	PRJEB7654
15049_1#34	harrison2016-CR02	harrison2016	no	Multisite swab	2014-04-01	22	yes	ERR780213	mecA	PRJEB7654
15049_1#37	harrison2016-CR02	harrison2016	no	Multisite swab	2014-07-01	22	yes	ERR780216	mecA	PRJEB7654
15049_1#4	harrison2016-CR02	harrison2016	no	Multisite swab	2014-04-01	22	yes	ERR780183	mecA	PRJEB7654
15049_1#41	harrison2016-CR02	harrison2016	no	Multisite swab	2014-07-01	22	yes	ERR780220	mecA	PRJEB7654
15049_1#47	harrison2016-CR02	harrison2016	no	Multisite swab	2014-07-01	22	yes	ERR780226	mecA	PRJEB7654
15049_1#51	harrison2016-CR02	harrison2016	no	Multisite swab	2014-08-01	22	yes	ERR780230	mecA	PRJEB7654
15049_1#57	harrison2016-CR02	harrison2016	no	Multisite swab	2014-08-01	22	yes	ERR780236	mecA	PRJEB7654
15049_1#6	harrison2016-CR02	harrison2016	no	Multisite swab	2014-04-01	22	yes	ERR780185	mecA	PRJEB7654
15049_1#61	harrison2016-CR02	harrison2016	no	Multisite swab	2014-09-01	22	yes	ERR780240	mecA	PRJEB7654
15049_1#63	harrison2016-CR02	harrison2016	no	Multisite swab	2014-09-01	22	yes	ERR780242	mecA	PRJEB7654
15049_1#65	harrison2016-CR02	harrison2016	no	Multisite swab	2014-09-01	22	yes	ERR780244	mecA	PRJEB7654
15049_1#67	harrison2016-CR02	harrison2016	no	Multisite swab	2014-05-01	22	yes	ERR780246	mecA	PRJEB7654
15049_1#69	harrison2016-CR02	harrison2016	no	Multisite swab	2014-08-01	22	yes	ERR780248	mecA	PRJEB7654
15049_1#9	harrison2016-CR02	harrison2016	no	Multisite swab	2014-04-01	22	yes	ERR780188	mecA	PRJEB7654
15049_1#24	harrison2016-CR15	harrison2016	no	Multisite swab	2014-06-01	22	yes	ERR780203	mecA	PRJEB7654
15049_1#31	harrison2016-CR15	harrison2016	no	Multisite swab	2014-06-01	22	yes	ERR780210	mecA	PRJEB7654
15049_1#36	harrison2016-CR15	harrison2016	no	Multisite swab	2014-07-01	22	yes	ERR780215	mecA	PRJEB7654
15049_1#39	harrison2016-CR15	harrison2016	no	Multisite swab	2014-07-01	22	yes	ERR780218	mecA	PRJEB7654
15049_1#44	harrison2016-CR15	harrison2016	no	Multisite swab	2014-07-01	22	yes	ERR780223	mecA	PRJEB7654
15049_1#58	harrison2016-CR15	harrison2016	no	Multisite swab	2014-08-01	22	yes	ERR780237	mecA	PRJEB7654
15049_1#10	harrison2016-CR31	harrison2016	no	Multisite swab	2014-04-01	22	yes	ERR780189	mecA	PRJEB7654
15049_1#12	harrison2016-CR31	harrison2016	no	Multisite swab	2014-05-01	22	yes	ERR780191	mecA	PRJEB7654
15049_1#14	harrison2016-CR31	harrison2016	no	Multisite swab	2014-05-01	22	yes	ERR780193	mecA	PRJEB7654
15049_1#15	harrison2016-CR31	harrison2016	no	Multisite swab	2014-05-01	22	yes	ERR780194	mecA	PRJEB7654
15049_1#17	harrison2016-CR31	harrison2016	no	Multisite swab	2014-05-01	22	yes	ERR780196	mecA	PRJEB7654
15049_1#19	harrison2016-CR31	harrison2016	no	Multisite swab	2012-06-01	22	yes	ERR780198	mecA	PRJEB7654
15049_1#22	harrison2016-CR31	harrison2016	no	Multisite swab	2014-06-01	22	yes	ERR780201	mecA	PRJEB7654
15049_1#25	harrison2016-CR31	harrison2016	no	Multisite swab	2014-06-01	22	yes	ERR780204	mecA	PRJEB7654
15049_1#28	harrison2016-CR31	harrison2016	no	Multisite swab	2014-06-01	22	yes	ERR780207	mecA	PRJEB7654
15049_1#3	harrison2016-CR31	harrison2016	no	Multisite swab	2014-04-01	22	yes	ERR780182	mecA	PRJEB7654
15049_1#33	harrison2016-CR31	harrison2016	no	Multisite swab	2014-04-01	22	yes	ERR780212	mecA	PRJEB7654
15049_1#35	harrison2016-CR31	harrison2016	no	Multisite swab	2014-07-01	22	yes	ERR780214	mecA	PRJEB7654
15049_1#38	harrison2016-CR31	harrison2016	no	Multisite swab	2014-07-01	22	yes	ERR780217	mecA	PRJEB7654
15049_1#43	harrison2016-CR31	harrison2016	no	Multisite swab	2014-07-01	22	yes	ERR780222	mecA	PRJEB7654
15049_1#46	harrison2016-CR31	harrison2016	no	Multisite swab	2014-07-01	22	yes	ERR780225	mecA	PRJEB7654
15049_1#49	harrison2016-CR31	harrison2016	no	Multisite swab	2014-08-01	22	yes	ERR780228	mecA	PRJEB7654
15049_1#5	harrison2016-CR31	harrison2016	no	Multisite swab	2014-04-01	22	yes	ERR780184	mecA	PRJEB7654
15049_1#53	harrison2016-CR31	harrison2016	no	Multisite swab	2014-08-01	22	yes	ERR780232	mecA	PRJEB7654
15049_1#56	harrison2016-CR31	harrison2016	no	Multisite swab	2014-08-01	22	yes	ERR780235	mecA	PRJEB7654
15049_1#60	harrison2016-CR31	harrison2016	no	Multisite swab	2014-09-01	22	yes	ERR780239	mecA	PRJEB7654
15049_1#64	harrison2016-CR31	harrison2016	no	Multisite swab	2014-09-01	22	yes	ERR780243	mecA	PRJEB7654
15049_1#68	harrison2016-CR31	harrison2016	no	Multisite swab	2014-08-01	22	yes	ERR780247	mecA	PRJEB7654
15049_1#7	harrison2016-CR31	harrison2016	no	Multisite swab	2014-04-01	22	yes	ERR780186	mecA	PRJEB7654
15049_1#71	harrison2016-CR31	harrison2016	no	Multisite swab	2014-09-01	22	yes	ERR780250	mecA	PRJEB7654
15049_1#8	harrison2016-CR31	harrison2016	no	Multisite swab	2014-04-01	22	yes	ERR780187	mecA	PRJEB7654
15049_1#21	harrison2016-CR42	harrison2016	no	Multisite swab	2014-06-01	22	yes	ERR780200	mecA	PRJEB7654
15049_1#29	harrison2016-CR42	harrison2016	no	Multisite swab	2014-06-01	22	yes	ERR780208	mecA	PRJEB7654
15049_1#32	harrison2016-CR42	harrison2016	no	Multisite swab	2014-07-01	22	yes	ERR780211	mecA	PRJEB7654
15049_1#42	harrison2016-CR42	harrison2016	no	Multisite swab	2014-07-01	22	yes	ERR780221	mecA	PRJEB7654
15049_1#48	harrison2016-CR42	harrison2016	no	Multisite swab	2014-08-01	22	yes	ERR780227	mecA	PRJEB7654
15049_1#52	harrison2016-CR42	harrison2016	no	Multisite swab	2014-08-01	22	yes	ERR780231	mecA	PRJEB7654
15049_1#55	harrison2016-CR42	harrison2016	no	Multisite swab	2014-08-01	22	yes	ERR780234	mecA	PRJEB7654
15049_1#59	harrison2016-CR42	harrison2016	no	Multisite swab	2014-08-01	22	yes	ERR780238	mecA	PRJEB7654
15049_1#70	harrison2016-CR42	harrison2016	no	Multisite swab	2014-09-01	22	yes	ERR780249	mecA	PRJEB7654
15049_1#40	harrison2016-CR43	harrison2016	no	Multisite swab	2014-07-01	22	yes	ERR780219	mecA	PRJEB7654
15049_1#50	harrison2016-CR43	harrison2016	no	Multisite swab	2014-08-01	22	yes	ERR780229	mecA	PRJEB7654
15049_1#54	harrison2016-CR43	harrison2016	no	Multisite swab	2014-08-01	22	yes	ERR780233	mecA	PRJEB7654
15049_1#62	harrison2016-CR43	harrison2016	no	Multisite swab	2014-09-01	22	yes	ERR780241	mecA	PRJEB7654
15049_1#66	harrison2016-CR43	harrison2016	no	Multisite swab	2014-09-01	22	yes	ERR780245	mecA	PRJEB7654
13414_7#2	harrison2016-GR01	harrison2016	no	Nasal Swab	2012-10-01	22	yes	ERR599767	mecA	PRJEB2655
13415_2#86	harrison2016-GR01	harrison2016	no	Nasal Swab	2012-07-01	22	yes	ERR599938	mecA	PRJEB2655
13414_7#16	harrison2016-GR02	harrison2016	no	Nasal Swab	2013-05-01	22	yes	ERR599780	mecA	PRJEB2655
13414_7#7	harrison2016-GR02	harrison2016	no	Nasal Swab	2013-01-01	22	yes	ERR599772	mecA	PRJEB2655
13415_2#87	harrison2016-GR02	harrison2016	no	Nasal Swab	2012-07-01	22	yes	ERR599939	mecA	PRJEB2655
13414_7#3	harrison2016-GR03	harrison2016	no	Nasal Swab	2012-10-01	22	yes	ERR599768	mecA	PRJEB2655
13414_7#8	harrison2016-GR03	harrison2016	no	Nasal Swab	2013-01-01	22	yes	ERR599773	mecA	PRJEB2655
13415_2#88	harrison2016-GR03	harrison2016	no	Nasal Swab	2012-07-01	22	yes	ERR599940	mecA	PRJEB2655
13414_7#4	harrison2016-GR04	harrison2016	no	Nasal Swab	2012-10-01	22	yes	ERR599769	mecA	PRJEB2655
13415_2#89	harrison2016-GR04	harrison2016	no	Nasal Swab	2012-07-01	22	yes	ERR599941	mecA	PRJEB2655
13414_7#17	harrison2016-GR05	harrison2016	no	Nasal Swab	2013-05-01	22	yes	ERR599781	mecA	PRJEB2655
13414_7#5	harrison2016-GR05	harrison2016	no	Nasal Swab	2012-10-01	22	yes	ERR599770	mecA	PRJEB2655
13415_2#90	harrison2016-GR05	harrison2016	no	Nasal Swab	2012-07-01	22	yes	ERR599942	mecA	PRJEB2655
14324_6#47	harrison2016-GR05	harrison2016	no	Nasal Swab	2013-01-01	22	yes	ERR708269	mecA	PRJEB2655
13414_7#11	harrison2016-GR06	harrison2016	no	Nasal Swab	2013-01-01	22	yes	ERR599775	mecA	PRJEB2655
13415_2#91	harrison2016-GR06	harrison2016	no	Nasal Swab	2012-07-01	22	yes	ERR599943	mecA	PRJEB2655
13415_3#15	harrison2016-GR06	harrison2016	no	Nasal Swab	2013-08-01	22	no	ERR599961	mecA	PRJEB2655
13414_7#15	harrison2016-GR11	harrison2016	no	Nasal Swab	2013-05-01	22	yes	ERR599779	mecA	PRJEB2655
13415_2#95	harrison2016-GR11	harrison2016	no	Nasal Swab	2012-10-01	22	yes	ERR599947	mecA	PRJEB2655
13414_7#1	harrison2016-GR12	harrison2016	no	Nasal Swab	2012-10-01	22	yes	ERR599766	mecA	PRJEB2655
13414_7#10	harrison2016-GR12	harrison2016	no	Nasal Swab	2013-01-01	22	yes	ERR599774	mecA	PRJEB2655
13414_7#18	harrison2016-GR13	harrison2016	no	Nasal Swab	2013-08-01	5	yes	ERR599782	mecA	PRJEB2655
13414_7#6	harrison2016-GR13	harrison2016	no	Nasal Swab	2013-01-01	5	yes	ERR599771	mecA	PRJEB2655
13415_3#13	harrison2016-GR14	harrison2016	no	Nasal Swab	2013-01-01	5	yes	ERR599959	mecA	PRJEB2655
13415_3#14	harrison2016-GR14	harrison2016	no	Nasal Swab	2013-05-01	5	yes	ERR599960	mecA	PRJEB2655
13415_3#16	harrison2016-GR14	harrison2016	no	Nasal Swab	2013-08-01	5	yes	ERR599962	mecA	PRJEB2655
13414_7#12	harrison2016-GR15	harrison2016	no	Nasal Swab	2013-05-01	22	yes	ERR599776	mecA	PRJEB2655
13414_7#19	harrison2016-GR15	harrison2016	no	Nasal Swab	2013-08-01	22	yes	ERR599783	mecA	PRJEB2655
10361_1#1	paterson2015-Staff_A	paterson2015	no	anterior nares	Unknown:within_8_weeks	22	yes	ERR343852	mecA	PRJEB4141
10361_1#89	paterson2015-Staff_A	paterson2015	no	anterior nares	Unknown:within_8_weeks	22	yes	ERR343868	mecA	PRJEB4141
10770_3#89	paterson2015-Staff_A	paterson2015	no	anterior nares	Unknown:within_8_weeks	22	yes	ERR377208	mecA	PRJEB4141
10770_3#90	paterson2015-Staff_A	paterson2015	no	anterior nares	Unknown:within_8_weeks	22	no	ERR377209	mecA	PRJEB4141
10770_3#91	paterson2015-Staff_A	paterson2015	no	anterior nares	Unknown:within_8_weeks	22	yes	ERR377210	mecA	PRJEB4141
10770_3#92	paterson2015-Staff_A	paterson2015	no	anterior nares	Unknown:within_8_weeks	22	no	ERR377211	mecA	PRJEB4141
10770_3#93	paterson2015-Staff_A	paterson2015	no	anterior nares	Unknown:within_8_weeks	22	no	ERR377212	mecA	PRJEB4141
10770_3#94	paterson2015-Staff_A	paterson2015	no	anterior nares	Unknown:within_8_weeks	22	no	ERR377213	mecA	PRJEB4141
10770_3#95	paterson2015-Staff_A	paterson2015	no	anterior nares	Unknown:within_8_weeks	22	no	ERR377214	WT	PRJEB4141
10770_4#57	paterson2015-Staff_A	paterson2015	no	anterior nares	Unknown:within_8_weeks	22	yes	ERR377272	mecA	PRJEB4141
10770_4#58	paterson2015-Staff_A	paterson2015	no	anterior nares	Unknown:within_8_weeks	22	yes	ERR377273	mecA	PRJEB4141
10770_4#59	paterson2015-Staff_A	paterson2015	no	anterior nares	Unknown:within_8_weeks	22	yes	ERR377274	mecA	PRJEB4141
10770_4#60	paterson2015-Staff_A	paterson2015	no	anterior nares	Unknown:within_8_weeks	22	yes	ERR377275	mecA	PRJEB4141
10770_4#61	paterson2015-Staff_A	paterson2015	no	anterior nares	Unknown:within_8_weeks	22	yes	ERR377276	mecA	PRJEB4141
10770_4#62	paterson2015-Staff_A	paterson2015	no	anterior nares	Unknown:within_8_weeks	22	yes	ERR377277	mecA	PRJEB4141
10770_4#63	paterson2015-Staff_A	paterson2015	no	anterior nares	Unknown:within_8_weeks	22	yes	ERR377278	mecA	PRJEB4141
10770_4#64	paterson2015-Staff_A	paterson2015	no	anterior nares	Unknown:within_8_weeks	22	yes	ERR377279	mecA	PRJEB4141
10770_4#67	paterson2015-Staff_A	paterson2015	no	anterior nares	Unknown:within_8_weeks	22	yes	ERR377282	mecA	PRJEB4141
10770_4#68	paterson2015-Staff_A	paterson2015	no	anterior nares	Unknown:within_8_weeks	22	yes	ERR377283	mecA	PRJEB4141
10770_4#69	paterson2015-Staff_A	paterson2015	no	anterior nares	Unknown:within_8_weeks	22	yes	ERR377284	mecA	PRJEB4141
10770_4#70	paterson2015-Staff_A	paterson2015	no	anterior nares	Unknown:within_8_weeks	22	yes	ERR377285	mecA	PRJEB4141
10770_4#71	paterson2015-Staff_A	paterson2015	no	anterior nares	Unknown:within_8_weeks	22	yes	ERR377286	mecA	PRJEB4141
10770_4#74	paterson2015-Staff_A	paterson2015	no	anterior nares	Unknown:within_8_weeks	22	yes	ERR377289	mecA	PRJEB4141
10770_4#75	paterson2015-Staff_A	paterson2015	no	anterior nares	Unknown:within_8_weeks	22	yes	ERR377290	mecA	PRJEB4141
10770_5#64	paterson2015-Staff_A	paterson2015	no	anterior nares	Unknown:within_8_weeks	22	yes	ERR377375	mecA	PRJEB4141
10770_5#65	paterson2015-Staff_A	paterson2015	no	anterior nares	Unknown:within_8_weeks	22	yes	ERR377376	mecA	PRJEB4141
10770_5#66	paterson2015-Staff_A	paterson2015	no	anterior nares	Unknown:within_8_weeks	22	yes	ERR377377	mecA	PRJEB4141
10770_5#67	paterson2015-Staff_A	paterson2015	no	anterior nares	Unknown:within_8_weeks	22	yes	ERR377378	mecA	PRJEB4141
10770_5#68	paterson2015-Staff_A	paterson2015	no	anterior nares	Unknown:within_8_weeks	22	no	ERR377379	mecA	PRJEB4141
10770_5#69	paterson2015-Staff_A	paterson2015	no	anterior nares	Unknown:within_8_weeks	22	yes	ERR377380	mecA	PRJEB4141
10770_5#70	paterson2015-Staff_A	paterson2015	no	anterior nares	Unknown:within_8_weeks	22	no	ERR377381	mecA	PRJEB4141
10770_5#71	paterson2015-Staff_A	paterson2015	no	anterior nares	Unknown:within_8_weeks	22	no	ERR377382	mecA	PRJEB4141
10770_5#72	paterson2015-Staff_A	paterson2015	no	anterior nares	Unknown:within_8_weeks	22	no	ERR377383	mecA	PRJEB4141
10770_5#73	paterson2015-Staff_A	paterson2015	no	anterior nares	Unknown:within_8_weeks	22	yes	ERR377384	mecA	PRJEB4141
10770_5#74	paterson2015-Staff_A	paterson2015	no	anterior nares	Unknown:within_8_weeks	22	no	ERR377385	mecA	PRJEB4141
10770_5#75	paterson2015-Staff_A	paterson2015	no	anterior nares	Unknown:within_8_weeks	22	no	ERR377386	mecA	PRJEB4141
10770_5#76	paterson2015-Staff_A	paterson2015	no	anterior nares	Unknown:within_8_weeks	22	no	ERR377387	mecA	PRJEB4141
10770_5#77	paterson2015-Staff_A	paterson2015	no	anterior nares	Unknown:within_8_weeks	22	yes	ERR377388	mecA	PRJEB4141
10770_5#78	paterson2015-Staff_A	paterson2015	no	anterior nares	Unknown:within_8_weeks	22	yes	ERR377389	mecA	PRJEB4141
10770_5#79	paterson2015-Staff_A	paterson2015	no	anterior nares	Unknown:within_8_weeks	22	no	ERR377390	mecA	PRJEB4141
10770_5#80	paterson2015-Staff_A	paterson2015	no	anterior nares	Unknown:within_8_weeks	22	no	ERR377391	mecA	PRJEB4141
10770_5#81	paterson2015-Staff_A	paterson2015	no	anterior nares	Unknown:within_8_weeks	22	no	ERR377392	mecA	PRJEB4141
10770_5#82	paterson2015-Staff_A	paterson2015	no	anterior nares	Unknown:within_8_weeks	22	no	ERR377393	mecA	PRJEB4141
10868_1#1	paterson2015-Staff_A	paterson2015	no	anterior nares	Unknown:within_8_weeks	22	no	ERR388470	mecA	PRJEB4141
10868_1#10	paterson2015-Staff_A	paterson2015	no	anterior nares	Unknown:within_8_weeks	22	no	ERR388479	mecA	PRJEB4141
10868_1#11	paterson2015-Staff_A	paterson2015	no	anterior nares	Unknown:within_8_weeks	22	no	ERR388480	mecA	PRJEB4141
10868_1#12	paterson2015-Staff_A	paterson2015	no	anterior nares	Unknown:within_8_weeks	22	no	ERR388481	mecA	PRJEB4141
10868_1#2	paterson2015-Staff_A	paterson2015	no	anterior nares	Unknown:within_8_weeks	22	no	ERR388471	mecA	PRJEB4141
10868_1#3	paterson2015-Staff_A	paterson2015	no	anterior nares	Unknown:within_8_weeks	22	no	ERR388472	mecA	PRJEB4141
10868_1#4	paterson2015-Staff_A	paterson2015	no	anterior nares	Unknown:within_8_weeks	22	yes	ERR388473	mecA	PRJEB4141
10868_1#5	paterson2015-Staff_A	paterson2015	no	anterior nares	Unknown:within_8_weeks	22	no	ERR388474	mecA	PRJEB4141
10868_1#6	paterson2015-Staff_A	paterson2015	no	anterior nares	Unknown:within_8_weeks	22	yes	ERR388475	mecA	PRJEB4141
10868_1#7	paterson2015-Staff_A	paterson2015	no	anterior nares	Unknown:within_8_weeks	22	yes	ERR388476	mecA	PRJEB4141
10868_1#8	paterson2015-Staff_A	paterson2015	no	anterior nares	Unknown:within_8_weeks	22	yes	ERR388477	mecA	PRJEB4141
10868_1#9	paterson2015-Staff_A	paterson2015	no	anterior nares	Unknown:within_8_weeks	22	no	ERR388478	WT	PRJEB4141
12029_1#54	paterson2015-Staff_A	paterson2015	no	anterior nares	Unknown:within_8_weeks	22	yes	ERR471292	mecA	PRJEB4141
12075_1#75	paterson2015-Staff_A	paterson2015	no	anterior nares	Unknown:within_8_weeks	22	yes	ERR473434	mecA	PRJEB4141
12075_1#77	paterson2015-Staff_A	paterson2015	no	anterior nares	Unknown:within_8_weeks	22	yes	ERR473436	mecA	PRJEB4141
10361_1#2	paterson2015-Staff_B	paterson2015	no	anterior nares	Unknown:within_8_weeks	22	yes	ERR343853	mecA	PRJEB4141
10361_1#90	paterson2015-Staff_B	paterson2015	no	anterior nares	Unknown:within_8_weeks	22	yes	ERR343869	mecA	PRJEB4141
10770_5#87	paterson2015-Staff_B	paterson2015	no	anterior nares	Unknown:within_8_weeks	22	no	ERR377398	mecA	PRJEB4141
10868_1#33	paterson2015-Staff_B	paterson2015	no	anterior nares	Unknown:within_8_weeks	22	no	ERR388502	mecA	PRJEB4141
10868_1#34	paterson2015-Staff_B	paterson2015	no	anterior nares	Unknown:within_8_weeks	22	no	ERR388503	WT	PRJEB4141
10868_1#35	paterson2015-Staff_B	paterson2015	no	anterior nares	Unknown:within_8_weeks	22	no	ERR388504	mecA	PRJEB4141
10361_1#3	paterson2015-Staff_D	paterson2015	no	anterior nares	Unknown:within_8_weeks	22	yes	ERR343854	mecA	PRJEB4141
10361_1#92	paterson2015-Staff_D	paterson2015	no	anterior nares	Unknown:within_8_weeks	22	yes	ERR343871	mecA	PRJEB4141
10361_1#93	paterson2015-Staff_D	paterson2015	no	anterior nares	Unknown:within_8_weeks	22	yes	ERR343872	mecA	PRJEB4141
10770_3#14	paterson2015-Staff_D	paterson2015	no	anterior nares	Unknown:within_8_weeks	22	yes	ERR377133	mecA	PRJEB4141
10770_3#15	paterson2015-Staff_D	paterson2015	no	anterior nares	Unknown:within_8_weeks	22	yes	ERR377134	mecA	PRJEB4141
10770_3#16	paterson2015-Staff_D	paterson2015	no	anterior nares	Unknown:within_8_weeks	22	yes	ERR377135	WT	PRJEB4141
10770_3#17	paterson2015-Staff_D	paterson2015	no	anterior nares	Unknown:within_8_weeks	22	yes	ERR377136	mecA	PRJEB4141
10770_3#19	paterson2015-Staff_D	paterson2015	no	anterior nares	Unknown:within_8_weeks	22	yes	ERR377138	mecA	PRJEB4141
10770_3#23	paterson2015-Staff_D	paterson2015	no	anterior nares	Unknown:within_8_weeks	22	yes	ERR377142	mecA	PRJEB4141
10770_3#24	paterson2015-Staff_D	paterson2015	no	anterior nares	Unknown:within_8_weeks	22	yes	ERR377143	mecA	PRJEB4141
10770_3#25	paterson2015-Staff_D	paterson2015	no	anterior nares	Unknown:within_8_weeks	22	yes	ERR377144	mecA	PRJEB4141
10770_3#27	paterson2015-Staff_D	paterson2015	no	anterior nares	Unknown:within_8_weeks	22	yes	ERR377146	mecA	PRJEB4141
10770_3#29	paterson2015-Staff_D	paterson2015	no	anterior nares	Unknown:within_8_weeks	22	yes	ERR377148	mecA	PRJEB4141
10770_3#30	paterson2015-Staff_D	paterson2015	no	anterior nares	Unknown:within_8_weeks	22	yes	ERR377149	mecA	PRJEB4141
10770_3#31	paterson2015-Staff_D	paterson2015	no	anterior nares	Unknown:within_8_weeks	22	yes	ERR377150	mecA	PRJEB4141
10770_3#32	paterson2015-Staff_D	paterson2015	no	anterior nares	Unknown:within_8_weeks	22	yes	ERR377151	WT	PRJEB4141
10770_3#33	paterson2015-Staff_D	paterson2015	no	anterior nares	Unknown:within_8_weeks	22	yes	ERR377152	mecA	PRJEB4141
10770_3#35	paterson2015-Staff_D	paterson2015	no	anterior nares	Unknown:within_8_weeks	22	yes	ERR377154	mecA	PRJEB4141
10770_3#37	paterson2015-Staff_D	paterson2015	no	anterior nares	Unknown:within_8_weeks	22	yes	ERR377156	mecA	PRJEB4141
10770_3#38	paterson2015-Staff_D	paterson2015	no	anterior nares	Unknown:within_8_weeks	22	yes	ERR377157	mecA	PRJEB4141
10770_3#39	paterson2015-Staff_D	paterson2015	no	anterior nares	Unknown:within_8_weeks	22	yes	ERR377158	WT	PRJEB4141
10770_3#40	paterson2015-Staff_D	paterson2015	no	anterior nares	Unknown:within_8_weeks	22	yes	ERR377159	mecA	PRJEB4141
10770_3#41	paterson2015-Staff_D	paterson2015	no	anterior nares	Unknown:within_8_weeks	22	yes	ERR377160	WT	PRJEB4141
10770_3#42	paterson2015-Staff_D	paterson2015	no	anterior nares	Unknown:within_8_weeks	22	yes	ERR377161	WT	PRJEB4141
10770_3#43	paterson2015-Staff_D	paterson2015	no	anterior nares	Unknown:within_8_weeks	22	yes	ERR377162	mecA	PRJEB4141
10770_3#44	paterson2015-Staff_D	paterson2015	no	anterior nares	Unknown:within_8_weeks	22	yes	ERR377163	mecA	PRJEB4141
10770_3#45	paterson2015-Staff_D	paterson2015	no	anterior nares	Unknown:within_8_weeks	22	yes	ERR377164	mecA	PRJEB4141
10770_3#46	paterson2015-Staff_D	paterson2015	no	anterior nares	Unknown:within_8_weeks	22	yes	ERR377165	mecA	PRJEB4141
10770_3#47	paterson2015-Staff_D	paterson2015	no	anterior nares	Unknown:within_8_weeks	22	yes	ERR377166	mecA	PRJEB4141
10770_3#48	paterson2015-Staff_D	paterson2015	no	anterior nares	Unknown:within_8_weeks	22	yes	ERR377167	mecA	PRJEB4141
10770_3#49	paterson2015-Staff_D	paterson2015	no	anterior nares	Unknown:within_8_weeks	22	yes	ERR377168	mecA	PRJEB4141
10770_3#50	paterson2015-Staff_D	paterson2015	no	anterior nares	Unknown:within_8_weeks	22	yes	ERR377169	mecA	PRJEB4141
10770_3#51	paterson2015-Staff_D	paterson2015	no	anterior nares	Unknown:within_8_weeks	22	yes	ERR377170	mecA	PRJEB4141
10770_3#52	paterson2015-Staff_D	paterson2015	no	anterior nares	Unknown:within_8_weeks	22	yes	ERR377171	mecA	PRJEB4141
10770_3#53	paterson2015-Staff_D	paterson2015	no	anterior nares	Unknown:within_8_weeks	22	yes	ERR377172	WT	PRJEB4141
10770_3#55	paterson2015-Staff_D	paterson2015	no	anterior nares	Unknown:within_8_weeks	22	yes	ERR377174	mecA	PRJEB4141
10770_3#56	paterson2015-Staff_D	paterson2015	no	anterior nares	Unknown:within_8_weeks	22	yes	ERR377175	WT	PRJEB4141
10770_3#57	paterson2015-Staff_D	paterson2015	no	anterior nares	Unknown:within_8_weeks	22	yes	ERR377176	WT	PRJEB4141
10770_3#58	paterson2015-Staff_D	paterson2015	no	anterior nares	Unknown:within_8_weeks	22	yes	ERR377177	mecA	PRJEB4141
10770_3#60	paterson2015-Staff_D	paterson2015	no	anterior nares	Unknown:within_8_weeks	22	yes	ERR377179	mecA	PRJEB4141
10770_3#61	paterson2015-Staff_D	paterson2015	no	anterior nares	Unknown:within_8_weeks	22	yes	ERR377180	WT	PRJEB4141
10770_3#62	paterson2015-Staff_D	paterson2015	no	anterior nares	Unknown:within_8_weeks	22	yes	ERR377181	mecA	PRJEB4141
10770_3#63	paterson2015-Staff_D	paterson2015	no	anterior nares	Unknown:within_8_weeks	22	yes	ERR377182	mecA	PRJEB4141
10770_3#64	paterson2015-Staff_D	paterson2015	no	anterior nares	Unknown:within_8_weeks	22	yes	ERR377183	mecA	PRJEB4141
10770_3#65	paterson2015-Staff_D	paterson2015	no	anterior nares	Unknown:within_8_weeks	22	no	ERR377184	WT	PRJEB4141
10770_3#66	paterson2015-Staff_D	paterson2015	no	anterior nares	Unknown:within_8_weeks	22	yes	ERR377185	mecA	PRJEB4141
10770_3#67	paterson2015-Staff_D	paterson2015	no	anterior nares	Unknown:within_8_weeks	22	yes	ERR377186	mecA	PRJEB4141
10770_3#68	paterson2015-Staff_D	paterson2015	no	anterior nares	Unknown:within_8_weeks	22	yes	ERR377187	mecA	PRJEB4141
10770_3#69	paterson2015-Staff_D	paterson2015	no	anterior nares	Unknown:within_8_weeks	22	yes	ERR377188	mecA	PRJEB4141
10900_1#28	paterson2015-Staff_D	paterson2015	no	anterior nares	Unknown:within_8_weeks	22	yes	ERR388558	mecA	PRJEB4141
12029_1#51	paterson2015-Staff_D	paterson2015	no	anterior nares	Unknown:within_8_weeks	22	yes	ERR471289	mecA	PRJEB4141
10361_1#5	paterson2015-Staff_F	paterson2015	no	anterior nares	Unknown:within_8_weeks	22	no	ERR343856	mecA	PRJEB4141
10361_1#95	paterson2015-Staff_F	paterson2015	no	anterior nares	Unknown:within_8_weeks	22	no	ERR343874	mecA	PRJEB4141
10770_3#70	paterson2015-Staff_F	paterson2015	no	anterior nares	Unknown:within_8_weeks	22	no	ERR377189	WT	PRJEB4141
10770_3#71	paterson2015-Staff_F	paterson2015	no	anterior nares	Unknown:within_8_weeks	22	no	ERR377190	mecA	PRJEB4141
10770_3#72	paterson2015-Staff_F	paterson2015	no	anterior nares	Unknown:within_8_weeks	22	no	ERR377191	mecA	PRJEB4141
10770_3#73	paterson2015-Staff_F	paterson2015	no	anterior nares	Unknown:within_8_weeks	22	no	ERR377192	mecA	PRJEB4141
10770_3#74	paterson2015-Staff_F	paterson2015	no	anterior nares	Unknown:within_8_weeks	22	no	ERR377193	mecA	PRJEB4141
10770_3#76	paterson2015-Staff_F	paterson2015	no	anterior nares	Unknown:within_8_weeks	22	no	ERR377195	WT	PRJEB4141
10770_3#79	paterson2015-Staff_F	paterson2015	no	anterior nares	Unknown:within_8_weeks	22	no	ERR377198	mecA	PRJEB4141
10770_3#80	paterson2015-Staff_F	paterson2015	no	anterior nares	Unknown:within_8_weeks	22	no	ERR377199	mecA	PRJEB4141
10770_3#81	paterson2015-Staff_F	paterson2015	no	anterior nares	Unknown:within_8_weeks	22	no	ERR377200	WT	PRJEB4141
10770_3#82	paterson2015-Staff_F	paterson2015	no	anterior nares	Unknown:within_8_weeks	22	no	ERR377201	mecA	PRJEB4141
10770_3#83	paterson2015-Staff_F	paterson2015	no	anterior nares	Unknown:within_8_weeks	22	no	ERR377202	mecA	PRJEB4141
10770_3#84	paterson2015-Staff_F	paterson2015	no	anterior nares	Unknown:within_8_weeks	22	no	ERR377203	mecA	PRJEB4141
10770_3#85	paterson2015-Staff_F	paterson2015	no	anterior nares	Unknown:within_8_weeks	22	no	ERR377204	mecA	PRJEB4141
10770_4#95	paterson2015-Staff_F	paterson2015	no	anterior nares	Unknown:within_8_weeks	22	no	ERR377310	mecA	PRJEB4141
10770_4#96	paterson2015-Staff_F	paterson2015	no	anterior nares	Unknown:within_8_weeks	22	no	ERR377311	mecA	PRJEB4141
10770_5#1	paterson2015-Staff_F	paterson2015	no	anterior nares	Unknown:within_8_weeks	22	no	ERR377312	mecA	PRJEB4141
10770_5#10	paterson2015-Staff_F	paterson2015	no	anterior nares	Unknown:within_8_weeks	22	no	ERR377321	mecA	PRJEB4141
10770_5#11	paterson2015-Staff_F	paterson2015	no	anterior nares	Unknown:within_8_weeks	22	no	ERR377322	mecA	PRJEB4141
10770_5#12	paterson2015-Staff_F	paterson2015	no	anterior nares	Unknown:within_8_weeks	22	no	ERR377323	mecA	PRJEB4141
10770_5#13	paterson2015-Staff_F	paterson2015	no	anterior nares	Unknown:within_8_weeks	22	no	ERR377324	mecA	PRJEB4141
10770_5#14	paterson2015-Staff_F	paterson2015	no	anterior nares	Unknown:within_8_weeks	22	no	ERR377325	mecA	PRJEB4141
10770_5#15	paterson2015-Staff_F	paterson2015	no	anterior nares	Unknown:within_8_weeks	22	no	ERR377326	mecA	PRJEB4141
10770_5#16	paterson2015-Staff_F	paterson2015	no	anterior nares	Unknown:within_8_weeks	22	no	ERR377327	mecA	PRJEB4141
10770_5#17	paterson2015-Staff_F	paterson2015	no	anterior nares	Unknown:within_8_weeks	22	no	ERR377328	mecA	PRJEB4141
10770_5#2	paterson2015-Staff_F	paterson2015	no	anterior nares	Unknown:within_8_weeks	22	no	ERR377313	mecA	PRJEB4141
10770_5#3	paterson2015-Staff_F	paterson2015	no	anterior nares	Unknown:within_8_weeks	22	no	ERR377314	mecA	PRJEB4141
10770_5#4	paterson2015-Staff_F	paterson2015	no	anterior nares	Unknown:within_8_weeks	22	no	ERR377315	mecA	PRJEB4141
10770_5#45	paterson2015-Staff_F	paterson2015	no	anterior nares	Unknown:within_8_weeks	22	yes	ERR377356	mecA	PRJEB4141
10770_5#46	paterson2015-Staff_F	paterson2015	no	anterior nares	Unknown:within_8_weeks	22	yes	ERR377357	mecA	PRJEB4141
10770_5#47	paterson2015-Staff_F	paterson2015	no	anterior nares	Unknown:within_8_weeks	22	yes	ERR377358	mecA	PRJEB4141
10770_5#48	paterson2015-Staff_F	paterson2015	no	anterior nares	Unknown:within_8_weeks	22	no	ERR377359	mecA	PRJEB4141
10770_5#49	paterson2015-Staff_F	paterson2015	no	anterior nares	Unknown:within_8_weeks	22	no	ERR377360	mecA	PRJEB4141
10770_5#5	paterson2015-Staff_F	paterson2015	no	anterior nares	Unknown:within_8_weeks	22	no	ERR377316	mecA	PRJEB4141
10770_5#50	paterson2015-Staff_F	paterson2015	no	anterior nares	Unknown:within_8_weeks	22	no	ERR377361	mecA	PRJEB4141
10770_5#51	paterson2015-Staff_F	paterson2015	no	anterior nares	Unknown:within_8_weeks	22	no	ERR377362	mecA	PRJEB4141
10770_5#52	paterson2015-Staff_F	paterson2015	no	anterior nares	Unknown:within_8_weeks	22	no	ERR377363	mecA	PRJEB4141
10770_5#53	paterson2015-Staff_F	paterson2015	no	anterior nares	Unknown:within_8_weeks	22	no	ERR377364	mecA	PRJEB4141
10770_5#54	paterson2015-Staff_F	paterson2015	no	anterior nares	Unknown:within_8_weeks	22	no	ERR377365	mecA	PRJEB4141
10770_5#55	paterson2015-Staff_F	paterson2015	no	anterior nares	Unknown:within_8_weeks	22	no	ERR377366	mecA	PRJEB4141
10770_5#56	paterson2015-Staff_F	paterson2015	no	anterior nares	Unknown:within_8_weeks	22	no	ERR377367	mecA	PRJEB4141
10770_5#57	paterson2015-Staff_F	paterson2015	no	anterior nares	Unknown:within_8_weeks	22	no	ERR377368	mecA	PRJEB4141
10770_5#58	paterson2015-Staff_F	paterson2015	no	anterior nares	Unknown:within_8_weeks	22	no	ERR377369	mecA	PRJEB4141
10770_5#59	paterson2015-Staff_F	paterson2015	no	anterior nares	Unknown:within_8_weeks	22	no	ERR377370	mecA	PRJEB4141
10770_5#6	paterson2015-Staff_F	paterson2015	no	anterior nares	Unknown:within_8_weeks	22	no	ERR377317	mecA	PRJEB4141
10770_5#60	paterson2015-Staff_F	paterson2015	no	anterior nares	Unknown:within_8_weeks	22	no	ERR377371	mecA	PRJEB4141
10770_5#62	paterson2015-Staff_F	paterson2015	no	anterior nares	Unknown:within_8_weeks	22	no	ERR377373	mecA	PRJEB4141
10770_5#63	paterson2015-Staff_F	paterson2015	no	anterior nares	Unknown:within_8_weeks	22	no	ERR377374	mecA	PRJEB4141
10770_5#7	paterson2015-Staff_F	paterson2015	no	anterior nares	Unknown:within_8_weeks	22	no	ERR377318	mecA	PRJEB4141
10770_5#8	paterson2015-Staff_F	paterson2015	no	anterior nares	Unknown:within_8_weeks	22	no	ERR377319	mecA	PRJEB4141
10770_5#89	paterson2015-Staff_F	paterson2015	no	anterior nares	Unknown:within_8_weeks	22	no	ERR377400	mecA	PRJEB4141
10770_5#9	paterson2015-Staff_F	paterson2015	no	anterior nares	Unknown:within_8_weeks	22	no	ERR377320	mecA	PRJEB4141
12029_1#52	paterson2015-Staff_F	paterson2015	no	anterior nares	Unknown:within_8_weeks	22	no	ERR471290	mecA	PRJEB4141
12029_1#53	paterson2015-Staff_F	paterson2015	no	anterior nares	Unknown:within_8_weeks	22	no	ERR471291	mecA	PRJEB4141
SRR2054035	price2013-X001	price2013	no	Perineum	2010-12-06	88	yes	SRR2054035	WT	PRJNA270998
SRR2054104	price2013-X001	price2013	no	Nose	2010-12-06	88	yes	SRR2054104	WT	PRJNA270998
SRR2053986	price2013-X002	price2013	no	Nose	2010-05-22	22	yes	SRR2053986	mecA	PRJNA270998
SRR2054100	price2013-X002	price2013	no	Perineum	2010-05-22	22	yes	SRR2054100	mecA	PRJNA270998
SRR2053970	price2013-X005	price2013	no	Nose	2010-08-24	22	yes	SRR2053970	WT	PRJNA270998
SRR2053979	price2013-X005	price2013	no	Nose	2010-08-24	22	yes	SRR2053979	WT	PRJNA270998
SRR2053863	price2013-X012	price2013	no	Nose	2010-06-08	22	yes	SRR2053863	mecA	PRJNA270998
SRR2053952	price2013-X012	price2013	no	Perineum	2010-06-08	22	yes	SRR2053952	mecA	PRJNA270998
SRR2053890	price2013-X015	price2013	no	Nose	2010-10-09	30	yes	SRR2053890	WT	PRJNA270998
SRR2053971	price2013-X015	price2013	no	Nose	2010-10-26	30	yes	SRR2053971	WT	PRJNA270998
SRR2054012	price2013-X015	price2013	no	Nose	2010-10-25	30	yes	SRR2054012	WT	PRJNA270998
SRR2053973	price2013-X016	price2013	no	Nose	2010-09-09	22	yes	SRR2053973	mecA	PRJNA270998
SRR2054036	price2013-X016	price2013	no	Nose	2010-09-11	22	yes	SRR2054036	mecA	PRJNA270998
SRR2053874	price2013-X018	price2013	no	Nose	2010-05-23	30	yes	SRR2053874	WT	PRJNA270998
SRR2054011	price2013-X018	price2013	no	Nose	2010-05-24	30	yes	SRR2054011	WT	PRJNA270998
SRR2053835	price2013-X019	price2013	no	Nose	2010-10-09	30	yes	SRR2053835	WT	PRJNA270998
SRR2054026	price2013-X019	price2013	no	Nose	2010-10-09	30	yes	SRR2054026	WT	PRJNA270998
SRR2053918	price2013-X022	price2013	no	Nose	2010-06-27	30	yes	SRR2053918	WT	PRJNA270998
SRR2054092	price2013-X022	price2013	no	Nose	2010-07-07	30	yes	SRR2054092	WT	PRJNA270998
SRR2053893	price2013-X023	price2013	no	Nose	2010-07-08	30	yes	SRR2053893	mecA	PRJNA270998
SRR2053911	price2013-X023	price2013	no	Nose	2010-06-28	30	yes	SRR2053911	WT	PRJNA270998
SRR2053868	price2013-X031	price2013	no	Nose	2010-07-04	30	yes	SRR2053868	mecA	PRJNA270998
SRR2054008	price2013-X031	price2013	no	Nose	2010-07-06	30	yes	SRR2054008	mecA	PRJNA270998
SRR2054017	price2013-X031	price2013	no	Nose	2010-07-05	30	yes	SRR2054017	mecA	PRJNA270998
SRR2054095	price2013-X031	price2013	no	Perineum	2010-07-04	30	yes	SRR2054095	mecA	PRJNA270998
SRR2053887	price2013-X034	price2013	no	Nose	2010-11-08	30	yes	SRR2053887	mecA	PRJNA270998
SRR2054025	price2013-X034	price2013	no	Nose	2010-11-04	30	yes	SRR2054025	mecA	PRJNA270998
SRR2054098	price2013-X034	price2013	no	Perineum	2010-11-04	30	yes	SRR2054098	mecA	PRJNA270998
SRR2053963	price2013-X035	price2013	no	Nose	2010-04-05	45	yes	SRR2053963	WT	PRJNA270998
SRR2054000	price2013-X035	price2013	no	Nose	2010-04-04	45	yes	SRR2054000	WT	PRJNA270998
SRR2053968	price2013-X036	price2013	no	Nose	2010-12-13	182	yes	SRR2053968	WT	PRJNA270998
SRR2053972	price2013-X036	price2013	no	Nose	2010-12-13	182	yes	SRR2053972	WT	PRJNA270998
SRR2053975	price2013-X038	price2013	no	Nose	2010-11-28	30	yes	SRR2053975	WT	PRJNA270998
SRR2054006	price2013-X038	price2013	no	Perineum	2010-11-24	30	yes	SRR2054006	WT	PRJNA270998
SRR2054064	price2013-X038	price2013	no	Nose	2010-11-24	30	yes	SRR2054064	WT	PRJNA270998
SRR2053908	price2013-X041	price2013	no	Nose	2010-08-23	5	no	SRR2053908	WT	PRJNA270998
SRR2053921	price2013-X041	price2013	no	Nose	2010-10-04	88	no	SRR2053921	WT	PRJNA270998
SRR2053934	price2013-X045	price2013	no	Nose	2010-08-20	45	yes	SRR2053934	WT	PRJNA270998
SRR2054045	price2013-X045	price2013	no	Nose	2010-08-20	45	yes	SRR2054045	WT	PRJNA270998
SRR2053916	price2013-X054	price2013	no	Nose	2010-10-25	22	yes	SRR2053916	mecA	PRJNA270998
SRR2054010	price2013-X054	price2013	no	Nose	2010-10-30	22	yes	SRR2054010	mecA	PRJNA270998
SRR2054027	price2013-X054	price2013	no	Perineum	2010-10-25	22	yes	SRR2054027	mecA	PRJNA270998
SRR2054099	price2013-X054	price2013	no	Perineum	2010-10-30	22	yes	SRR2054099	mecA	PRJNA270998
SRR2053850	price2013-X060	price2013	no	nose	2010-09-13	8	yes	SRR2053850	WT	PRJNA270998
SRR2054056	price2013-X060	price2013	no	Groin	2010-09-16	8	yes	SRR2054056	WT	PRJNA270998
SRR2054077	price2013-X060	price2013	no	Groin	2010-09-13	8	yes	SRR2054077	WT	PRJNA270998
SRR2054093	price2013-X060	price2013	no	Nose	2010-09-16	8	yes	SRR2054093	WT	PRJNA270998
SRR2053859	price2013-X062	price2013	no	Nose	2010-04-05	1	no	SRR2053859	WT	PRJNA270998
SRR2053933	price2013-X062	price2013	no	Perineum	2010-04-05	15	no	SRR2053933	WT	PRJNA270998
SRR2053880	price2013-X072	price2013	no	Nose	2010-11-06	30	yes	SRR2053880	WT	PRJNA270998
SRR2054087	price2013-X072	price2013	no	Nose	2010-11-08	30	yes	SRR2054087	WT	PRJNA270998
SRR2053946	price2013-X076	price2013	no	Nose	2011-01-17	12	yes	SRR2053946	WT	PRJNA270998
SRR2053948	price2013-X076	price2013	no	Nose	2011-01-14	12	yes	SRR2053948	WT	PRJNA270998
SRR2053899	price2013-X077	price2013	yes	Nose	2010-10-13	1	yes	SRR2053899	WT	PRJNA270998
SRR2054058	price2013-X077	price2013	yes	Perineum	2010-10-13	1	yes	SRR2054058	WT	PRJNA270998
SRR2053837	price2013-X078	price2013	no	Nose	2010-10-14	22	yes	SRR2053837	mecA	PRJNA270998
SRR2053902	price2013-X078	price2013	no	Nose	2010-10-12	22	yes	SRR2053902	mecA	PRJNA270998
SRR2053959	price2013-X079	price2013	no	Nose	2010-05-03	22	yes	SRR2053959	WT	PRJNA270998
SRR2053992	price2013-X079	price2013	no	Nose	2010-05-01	22	yes	SRR2053992	WT	PRJNA270998
SRR2053960	price2013-X080	price2013	no	Nose	2010-07-17	25	yes	SRR2053960	WT	PRJNA270998
SRR2054024	price2013-X080	price2013	no	Nose	2010-07-19	25	yes	SRR2054024	WT	PRJNA270998
SRR2054057	price2013-X081	price2013	no	Nose	2010-09-27	45	yes	SRR2054057	WT	PRJNA270998
SRR2054071	price2013-X081	price2013	no	Nose	2010-09-29	45	yes	SRR2054071	WT	PRJNA270998
SRR2053831	price2013-X082	price2013	no	Nose	2011-01-31	15	yes	SRR2053831	WT	PRJNA270998
SRR2053833	price2013-X082	price2013	no	Nose	2011-02-05	15	yes	SRR2053833	WT	PRJNA270998
SRR2053961	price2013-X082	price2013	no	Nose	2011-01-31	15	yes	SRR2053961	WT	PRJNA270998
SRR2053877	price2013-X085	price2013	no	Nose	2010-11-22	30	yes	SRR2053877	mecA	PRJNA270998
SRR2054078	price2013-X085	price2013	no	Nose	2010-11-23	30	yes	SRR2054078	WT	PRJNA270998
SRR2053839	price2013-X086	price2013	no	Nose	2010-10-19	8	no	SRR2053839	mecA	PRJNA270998
SRR2053889	price2013-X086	price2013	no	Nose	2010-10-17	123	yes	SRR2053889	WT	PRJNA270998
SRR2053947	price2013-X086	price2013	no	Perineum	2010-10-17	123	yes	SRR2053947	WT	PRJNA270998
SRR2053967	price2013-X086	price2013	no	Nose	2010-10-18	123	yes	SRR2053967	WT	PRJNA270998
SRR2053913	price2013-X090	price2013	no	Nose	2010-08-09	22	no	SRR2053913	WT	PRJNA270998
SRR2053919	price2013-X090	price2013	no	Nose	2010-10-03	22	no	SRR2053919	mecA	PRJNA270998
SRR2053910	price2013-X093	price2013	no	Nose	2010-08-08	15	yes	SRR2053910	WT	PRJNA270998
SRR2053958	price2013-X093	price2013	no	Nose	2010-09-06	15	yes	SRR2053958	WT	PRJNA270998
SRR2054038	price2013-X093	price2013	no	Nose	2010-09-20	15	yes	SRR2054038	WT	PRJNA270998
SRR2053944	price2013-X094	price2013	no	Nose	2010-05-30	72	yes	SRR2053944	WT	PRJNA270998
SRR2054060	price2013-X094	price2013	no	Nose	2010-06-01	72	yes	SRR2054060	WT	PRJNA270998
SRR2053999	price2013-X095	price2013	no	Nose	2010-12-06	30	yes	SRR2053999	WT	PRJNA270998
SRR2054020	price2013-X095	price2013	no	Nose	2010-12-13	30	yes	SRR2054020	WT	PRJNA270998
SRR2054102	price2013-X095	price2013	no	Nose	2010-12-21	30	yes	SRR2054102	WT	PRJNA270998
SRR2053864	price2013-X098	price2013	no	Nose	2010-04-09	1	yes	SRR2053864	WT	PRJNA270998
SRR2054041	price2013-X098	price2013	no	Nose	2010-04-12	1	yes	SRR2054041	WT	PRJNA270998
SRR2053940	price2013-X100	price2013	no	Nose	2011-01-17	45	yes	SRR2053940	WT	PRJNA270998
SRR2053983	price2013-X100	price2013	no	Nose	2011-01-21	45	yes	SRR2053983	WT	PRJNA270998
SRR2053840	price2013-X103	price2013	no	Perineum	2011-01-18	45	no	SRR2053840	WT	PRJNA270998
SRR2053885	price2013-X103	price2013	no	Nose	2011-01-18	30	no	SRR2053885	WT	PRJNA270998
SRR2053886	price2013-X103	price2013	no	Nose	2011-01-19	30	no	SRR2053886	WT	PRJNA270998
SRR2053847	price2013-X104	price2013	no	Nose	2010-07-26	30	yes	SRR2053847	mecA	PRJNA270998
SRR2054081	price2013-X104	price2013	no	Nose	2010-07-27	30	yes	SRR2054081	mecA	PRJNA270998
SRR2053834	price2013-X105	price2013	no	Nose	2010-11-05	22	yes	SRR2053834	mecA	PRJNA270998
SRR2053989	price2013-X105	price2013	no	Nose	2010-11-05	22	yes	SRR2053989	mecA	PRJNA270998
SRR2053978	price2013-X107	price2013	no	Nose	2010-10-11	30	yes	SRR2053978	WT	PRJNA270998
SRR2054051	price2013-X107	price2013	no	Nose	2010-10-12	30	yes	SRR2054051	WT	PRJNA270998
SRR2053891	price2013-X112	price2013	no	Nose	2010-04-13	5	yes	SRR2053891	WT	PRJNA270998
SRR2053914	price2013-X112	price2013	no	Nose	2010-06-22	5	yes	SRR2053914	WT	PRJNA270998
SRR2053943	price2013-X113	price2013	no	Nose	2010-07-27	15	yes	SRR2053943	WT	PRJNA270998
SRR2054007	price2013-X113	price2013	no	Nose	2010-04-24	15	yes	SRR2054007	WT	PRJNA270998
SRR2054040	price2013-X113	price2013	no	Perineum	2010-07-27	15	yes	SRR2054040	WT	PRJNA270998
SRR2054042	price2013-X113	price2013	no	Nose	2010-10-24	15	yes	SRR2054042	WT	PRJNA270998
SRR2054048	price2013-X113	price2013	no	Nose	2010-07-28	15	yes	SRR2054048	WT	PRJNA270998
SRR2054050	price2013-X113	price2013	no	Perineum	2010-10-24	15	yes	SRR2054050	WT	PRJNA270998
SRR2053897	price2013-X125	price2013	no	Nose	2010-09-21	30	yes	SRR2053897	mecA	PRJNA270998
SRR2053906	price2013-X125	price2013	no	Nose	2010-09-27	30	yes	SRR2053906	mecA	PRJNA270998
SRR2054043	price2013-X126	price2013	no	Nose	2010-10-16	1	yes	SRR2054043	WT	PRJNA270998
SRR2054067	price2013-X126	price2013	no	Perineum	2010-10-16	1	yes	SRR2054067	WT	PRJNA270998
SRR2054016	price2013-X130	price2013	no	Nose	2010-07-13	22	no	SRR2054016	mecA	PRJNA270998
SRR2054062	price2013-X130	price2013	no	Nose	2010-07-13	22	no	SRR2054062	mecA	PRJNA270998
SRR2053892	price2013-X132	price2013	no	Nose	2010-07-22	1	no	SRR2053892	WT	PRJNA270998
SRR2053896	price2013-X132	price2013	no	Nose	2010-07-26	30	no	SRR2053896	mecA	PRJNA270998
SRR2053924	price2013-X134	price2013	no	Nose	2010-12-12	8	yes	SRR2053924	WT	PRJNA270998
SRR2054088	price2013-X134	price2013	no	Nose	2010-12-13	8	yes	SRR2054088	WT	PRJNA270998
SRR2053841	price2013-X138	price2013	no	Nose	2011-01-31	15	yes	SRR2053841	WT	PRJNA270998
SRR2053930	price2013-X138	price2013	no	Nose	2011-02-07	15	yes	SRR2053930	WT	PRJNA270998
SRR2053988	price2013-X138	price2013	no	Nose	2011-02-02	15	yes	SRR2053988	WT	PRJNA270998
SRR2053990	price2013-X138	price2013	no	Nose	2011-01-31	15	yes	SRR2053990	WT	PRJNA270998
SRR2054004	price2013-X138	price2013	no	Nose	2011-02-06	15	yes	SRR2054004	WT	PRJNA270998
SRR2053884	price2013-X140	price2013	no	Nose	2011-01-17	30	yes	SRR2053884	WT	PRJNA270998
SRR2053955	price2013-X140	price2013	no	Nose	2011-01-17	30	yes	SRR2053955	WT	PRJNA270998
SRR2053962	price2013-X141	price2013	no	Nose	2011-02-07	1	yes	SRR2053962	WT	PRJNA270998
SRR2053976	price2013-X141	price2013	no	Nose	2011-01-15	1	yes	SRR2053976	WT	PRJNA270998
SRR2053925	price2013-X147	price2013	no	Perineum	2010-10-16	5	yes	SRR2053925	WT	PRJNA270998
SRR2053964	price2013-X147	price2013	no	Nose	2010-10-16	5	yes	SRR2053964	WT	PRJNA270998
SRR2053854	price2013-X149	price2013	no	Nose	2010-07-09	15	yes	SRR2053854	WT	PRJNA270998
SRR2054080	price2013-X149	price2013	no	Nose	2010-07-11	15	yes	SRR2054080	WT	PRJNA270998
SRR2053866	price2013-X152	price2013	no	Nose	2010-09-26	15	yes	SRR2053866	WT	PRJNA270998
SRR2053927	price2013-X152	price2013	no	Nose	2010-09-27	15	yes	SRR2053927	WT	PRJNA270998
SRR2053904	price2013-X157	price2013	no	Nose	2010-07-22	30	yes	SRR2053904	mecA	PRJNA270998
SRR2054094	price2013-X157	price2013	no	Perineum	2010-07-22	30	yes	SRR2054094	mecA	PRJNA270998
SRR2053915	price2013-X161	price2013	no	Nose	2010-11-14	15	yes	SRR2053915	WT	PRJNA270998
SRR2053985	price2013-X161	price2013	no	Nose	2010-11-14	15	yes	SRR2053985	WT	PRJNA270998
SRR2054037	price2013-X164	price2013	no	Nose	2010-09-26	22	yes	SRR2054037	mecA	PRJNA270998
SRR2054074	price2013-X164	price2013	no	Perineum	2010-09-26	22	yes	SRR2054074	mecA	PRJNA270998
SRR2054089	price2013-X164	price2013	no	Perineum	2010-10-03	22	yes	SRR2054089	mecA	PRJNA270998
SRR2053894	price2013-X166	price2013	no	Nose	2010-07-19	22	no	SRR2053894	mecA	PRJNA270998
SRR2053901	price2013-X166	price2013	no	Nose	2010-07-16	30	yes	SRR2053901	mecA	PRJNA270998
SRR2053907	price2013-X166	price2013	no	Nose	2010-07-19	30	yes	SRR2053907	mecA	PRJNA270998
SRR2053873	price2013-X168	price2013	no	Nose	2010-09-21	22	yes	SRR2053873	mecA	PRJNA270998
SRR2054034	price2013-X168	price2013	no	Groin	2010-10-11	22	yes	SRR2054034	mecA	PRJNA270998
SRR2053945	price2013-X169	price2013	no	Nose	2010-09-14	30	no	SRR2053945	WT	PRJNA270998
SRR2054090	price2013-X169	price2013	no	Nose	2010-09-14	5	no	SRR2054090	WT	PRJNA270998
SRR2053858	price2013-X171	price2013	no	Nose	2010-08-23	30	yes	SRR2053858	WT	PRJNA270998
SRR2053998	price2013-X171	price2013	no	Perineum	2010-08-23	30	yes	SRR2053998	WT	PRJNA270998
SRR2054021	price2013-X172	price2013	no	Nose	2010-08-09	15	yes	SRR2054021	WT	PRJNA270998
SRR2054085	price2013-X172	price2013	no	Perineum	2010-08-09	15	yes	SRR2054085	WT	PRJNA270998
SRR2054019	price2013-X174	price2013	no	Nose	2010-08-31	45	yes	SRR2054019	WT	PRJNA270998
SRR2054046	price2013-X174	price2013	no	Nose	2010-08-28	45	yes	SRR2054046	WT	PRJNA270998
SRR2053855	price2013-X178	price2013	no	Nose	2010-09-13	22	no	SRR2053855	mecA	PRJNA270998
SRR2053905	price2013-X178	price2013	no	Nose	2010-09-06	22	yes	SRR2053905	WT	PRJNA270998
SRR2053922	price2013-X178	price2013	no	Nose	2010-09-13	22	yes	SRR2053922	WT	PRJNA270998
SRR2054066	price2013-X182	price2013	no	Nose	2010-10-08	15	yes	SRR2054066	WT	PRJNA270998
SRR2054068	price2013-X182	price2013	no	Perineum	2010-10-06	15	yes	SRR2054068	WT	PRJNA270998
SRR2054005	price2013-X184	price2013	no	Nose	2010-11-01	5	yes	SRR2054005	WT	PRJNA270998
SRR2054015	price2013-X184	price2013	no	Nose	2010-10-31	5	yes	SRR2054015	WT	PRJNA270998
SRR2054022	price2013-X188	price2013	no	Nose	2010-12-06	15	yes	SRR2054022	WT	PRJNA270998
SRR2054023	price2013-X188	price2013	no	Perineum	2010-12-06	15	yes	SRR2054023	WT	PRJNA270998
SRR2054033	price2013-X189	price2013	no	Perineum	2010-12-18	361	no	SRR2054033	WT	PRJNA270998
SRR2054103	price2013-X189	price2013	no	Nose	2010-12-18	45	no	SRR2054103	WT	PRJNA270998
SRR3729074	price2016-2016506	price2016	no	nose	2012-09-08	45	no	SRR3729074	WT	PRJNA324190
SRR3731836	price2016-2016506	price2016	no	nose	2012-09-09	5	no	SRR3731836	WT	PRJNA324190
SRR3729388	price2016-2028212	price2016	no	perineum	2012-04-09	1	yes	SRR3729388	WT	PRJNA324190
SRR3730913	price2016-2028212	price2016	no	nose	2012-04-09	1	yes	SRR3730913	WT	PRJNA324190
SRR3729372	price2016-2029680	price2016	no	nose	2012-11-24	1	yes	SRR3729372	WT	PRJNA324190
SRR3729418	price2016-2029680	price2016	no	perineum	2012-11-25	1	yes	SRR3729418	WT	PRJNA324190
SRR3731764	price2016-2037692	price2016	no	nose	2012-10-15	22	yes	SRR3731764	WT	PRJNA324190
SRR3731835	price2016-2037692	price2016	no	nose	2012-10-15	22	yes	SRR3731835	WT	PRJNA324190
SRR3731872	price2016-2037692	price2016	no	nose	2012-10-19	22	yes	SRR3731872	WT	PRJNA324190
SRR3729258	price2016-2058578	price2016	no	nose	2012-03-11	101	yes	SRR3729258	WT	PRJNA324190
SRR3729455	price2016-2058578	price2016	no	perineum	2012-03-11	101	yes	SRR3729455	WT	PRJNA324190
SRR3729226	price2016-2068164	price2016	no	nose	2012-10-11	398	yes	SRR3729226	WT	PRJNA324190
SRR3731495	price2016-2068164	price2016	no	nose	2012-10-10	398	yes	SRR3731495	WT	PRJNA324190
SRR3728489	price2016-2069584	price2016	no	nose	2012-05-14	30	yes	SRR3728489	WT	PRJNA324190
SRR3729088	price2016-2069584	price2016	no	nose	2012-06-04	30	yes	SRR3729088	WT	PRJNA324190
SRR3729291	price2016-2069584	price2016	no	nose	2012-05-09	30	yes	SRR3729291	WT	PRJNA324190
SRR3728584	price2016-2107188	price2016	no	nose	2012-07-24	5	no	SRR3728584	WT	PRJNA324190
SRR3728749	price2016-2107188	price2016	no	nose	2012-07-20	5	yes	SRR3728749	WT	PRJNA324190
SRR3728791	price2016-2107188	price2016	no	nose	2012-07-20	5	yes	SRR3728791	WT	PRJNA324190
SRR3728406	price2016-2116765	price2016	no	nose	2012-06-03	72	yes	SRR3728406	WT	PRJNA324190
SRR3728933	price2016-2116765	price2016	no	nose	2012-06-04	72	yes	SRR3728933	WT	PRJNA324190
SRR3730637	price2016-2123929	price2016	no	perineum	2012-04-03	ND	no	SRR3730637	WT	PRJNA324190
SRR3731716	price2016-2123929	price2016	no	nose	2012-04-03	ND	no	SRR3731716	WT	PRJNA324190
SRR3728710	price2016-2140060	price2016	no	perineum	2012-06-18	22	no	SRR3728710	WT	PRJNA324190
SRR3731784	price2016-2140060	price2016	no	nose	2012-06-16	30	no	SRR3731784	WT	PRJNA324190
SRR3729006	price2016-2170485	price2016	no	nose	2012-03-01	5	yes	SRR3729006	WT	PRJNA324190
SRR3730461	price2016-2170485	price2016	no	nose	2012-02-29	5	yes	SRR3730461	WT	PRJNA324190
SRR3729276	price2016-2198644	price2016	no	nose	2012-07-02	1	yes	SRR3729276	WT	PRJNA324190
SRR3731456	price2016-2198644	price2016	no	nose	2012-06-29	1	yes	SRR3731456	WT	PRJNA324190
SRR3731806	price2016-2198644	price2016	no	perineum	2012-06-29	1	yes	SRR3731806	WT	PRJNA324190
SRR3728544	price2016-2206902	price2016	no	nose	2012-09-01	12	yes	SRR3728544	WT	PRJNA324190
SRR3728659	price2016-2206902	price2016	no	nose	2012-09-03	12	yes	SRR3728659	WT	PRJNA324190
SRR3728754	price2016-2224886	price2016	no	perineum	2012-12-16	15	yes	SRR3728754	WT	PRJNA324190
SRR3729434	price2016-2224886	price2016	no	nose	2012-12-16	15	yes	SRR3729434	WT	PRJNA324190
SRR3729327	price2016-2225140	price2016	yes	perineum	2012-12-10	30	yes	SRR3729327	WT	PRJNA324190
SRR3730415	price2016-2225140	price2016	yes	perineum	2012-12-09	30	yes	SRR3730415	WT	PRJNA324190
SRR3728565	price2016-2227223	price2016	no	nose	2012-01-31	22	yes	SRR3728565	mecA	PRJNA324190
SRR3728943	price2016-2227223	price2016	no	nose	2012-01-31	22	yes	SRR3728943	mecA	PRJNA324190
SRR3729113	price2016-2249952	price2016	no	nose	2012-08-09	30	no	SRR3729113	WT	PRJNA324190
SRR3729450	price2016-2249952	price2016	no	nose	2012-04-19	45	yes	SRR3729450	WT	PRJNA324190
SRR3731899	price2016-2249952	price2016	no	nose	2012-04-21	45	yes	SRR3731899	WT	PRJNA324190
SRR3730506	price2016-2260591	price2016	no	nose	2012-01-20	45	yes	SRR3730506	WT	PRJNA324190
SRR3730551	price2016-2260591	price2016	no	nose	2012-01-21	45	yes	SRR3730551	WT	PRJNA324190
SRR3728402	price2016-2279286	price2016	yes	nose	2012-09-09	22	yes	SRR3728402	mecA	PRJNA324190
SRR3728658	price2016-2279286	price2016	yes	perineum	2012-09-10	22	yes	SRR3728658	mecA	PRJNA324190
SRR3730419	price2016-2279286	price2016	yes	perineum	2012-09-09	22	yes	SRR3730419	mecA	PRJNA324190
SRR3730496	price2016-2279286	price2016	yes	nose	2012-09-10	22	yes	SRR3730496	mecA	PRJNA324190
SRR3731558	price2016-2280225	price2016	no	perineum	2012-01-25	22	yes	SRR3731558	mecA	PRJNA324190
SRR3731869	price2016-2280225	price2016	no	nose	2012-01-25	22	yes	SRR3731869	mecA	PRJNA324190
SRR3728937	price2016-2288814	price2016	no	nose	2012-03-01	30	yes	SRR3728937	WT	PRJNA324190
SRR3731765	price2016-2288814	price2016	no	nose	2012-03-05	30	yes	SRR3731765	WT	PRJNA324190
SRR3730805	price2016-2289780	price2016	no	nose	2012-09-16	8	no	SRR3730805	WT	PRJNA324190
SRR3731919	price2016-2289780	price2016	no	nose	2012-09-15	30	no	SRR3731919	WT	PRJNA324190
SRR3730481	price2016-2298829	price2016	no	nose	2012-01-23	22	no	SRR3730481	mecA	PRJNA324190
SRR3730644	price2016-2298829	price2016	no	perineum	2012-01-23	22	no	SRR3730644	mecA	PRJNA324190
SRR3731445	price2016-2298829	price2016	no	nose	2012-01-09	8	no	SRR3731445	WT	PRJNA324190
SRR3728407	price2016-2316550	price2016	yes	perineum	2012-07-20	22	yes	SRR3728407	mecA	PRJNA324190
SRR3730431	price2016-2316550	price2016	yes	nose	2012-07-20	22	yes	SRR3730431	mecA	PRJNA324190
SRR3729111	price2016-2332625	price2016	yes	nose	2012-12-28	5	no	SRR3729111	WT	PRJNA324190
SRR3729173	price2016-2332625	price2016	yes	perineum	2012-12-27	45	no	SRR3729173	WT	PRJNA324190
SRR3730487	price2016-2332625	price2016	yes	perineum	2012-12-28	45	no	SRR3730487	WT	PRJNA324190
SRR3731336	price2016-2332625	price2016	yes	nose	2012-12-27	22	yes	SRR3731336	WT	PRJNA324190
SRR3731410	price2016-2332625	price2016	yes	nose	2012-12-28	22	yes	SRR3731410	WT	PRJNA324190
SRR3731561	price2016-2332625	price2016	yes	nose	2012-12-27	5	no	SRR3731561	WT	PRJNA324190
SRR3729166	price2016-2334968	price2016	no	nose	2012-08-15	30	yes	SRR3729166	WT	PRJNA324190
SRR3730569	price2016-2334968	price2016	no	nose	2012-08-13	30	yes	SRR3730569	WT	PRJNA324190
SRR3728768	price2016-2353988	price2016	no	nose	2012-02-23	30	yes	SRR3728768	WT	PRJNA324190
SRR3731643	price2016-2353988	price2016	no	perineum	2012-02-23	30	yes	SRR3731643	WT	PRJNA324190
SRR3729091	price2016-2366449	price2016	no	nose	2012-11-12	22	yes	SRR3729091	mecA	PRJNA324190
SRR3730851	price2016-2366449	price2016	no	nose	2012-11-12	22	yes	SRR3730851	mecA	PRJNA324190
SRR3731420	price2016-2385885	price2016	no	nose	2012-03-31	15	yes	SRR3731420	WT	PRJNA324190
SRR3731881	price2016-2385885	price2016	no	nose	2012-04-02	15	yes	SRR3731881	WT	PRJNA324190
SRR3728608	price2016-2387299	price2016	yes	nose	2012-12-11	30	yes	SRR3728608	WT	PRJNA324190
SRR3728636	price2016-2387299	price2016	yes	nose	2012-12-12	30	yes	SRR3728636	WT	PRJNA324190
SRR3730427	price2016-2389175	price2016	no	nose	2011-12-20	22	yes	SRR3730427	WT	PRJNA324190
SRR3731633	price2016-2389175	price2016	no	nose	2011-12-14	22	yes	SRR3731633	WT	PRJNA324190
SRR3731771	price2016-2389175	price2016	no	nose	2011-12-20	22	yes	SRR3731771	WT	PRJNA324190
SRR3731883	price2016-2389175	price2016	no	nose	2011-12-22	22	yes	SRR3731883	WT	PRJNA324190
SRR3728897	price2016-2395978	price2016	no	groin	2012-02-19	1	yes	SRR3728897	WT	PRJNA324190
SRR3729346	price2016-2395978	price2016	no	nose	2012-02-19	1	yes	SRR3729346	WT	PRJNA324190
SRR3731867	price2016-2395978	price2016	no	nose	2012-02-27	398	no	SRR3731867	WT	PRJNA324190
SRR3728387	price2016-2401930	price2016	no	nose	2012-04-29	1	yes	SRR3728387	WT	PRJNA324190
SRR3729195	price2016-2401930	price2016	no	nose	2012-05-07	1	yes	SRR3729195	WT	PRJNA324190
SRR3731731	price2016-2401930	price2016	no	groin	2012-05-07	1	yes	SRR3731731	WT	PRJNA324190
SRR3728416	price2016-2402532	price2016	no	nose	2012-10-12	30	yes	SRR3728416	WT	PRJNA324190
SRR3730907	price2016-2402532	price2016	no	nose	2012-10-15	30	yes	SRR3730907	WT	PRJNA324190
SRR3730504	price2016-2405159	price2016	no	nose	2012-02-27	71	yes	SRR3730504	WT	PRJNA324190
SRR3730612	price2016-2405159	price2016	no	nose	2012-02-29	71	yes	SRR3730612	WT	PRJNA324190
SRR3731661	price2016-2408568	price2016	no	nose	2012-11-12	25	yes	SRR3731661	WT	PRJNA324190
SRR3731791	price2016-2408568	price2016	no	nose	2012-11-09	25	yes	SRR3731791	WT	PRJNA324190
SRR3728989	price2016-2423610	price2016	no	nose	2012-05-14	8	yes	SRR3728989	WT	PRJNA324190
SRR3730627	price2016-2423610	price2016	no	nose	2012-05-11	8	yes	SRR3730627	WT	PRJNA324190
SRR3730890	price2016-2431801	price2016	no	perineum	2012-10-22	101	yes	SRR3730890	WT	PRJNA324190
SRR3731503	price2016-2431801	price2016	no	nose	2012-10-19	101	yes	SRR3731503	WT	PRJNA324190
SRR3731518	price2016-2431801	price2016	no	perineum	2012-10-22	101	yes	SRR3731518	WT	PRJNA324190
SRR3731744	price2016-2431801	price2016	no	nose	2012-10-22	101	yes	SRR3731744	WT	PRJNA324190
SRR3731916	price2016-2431801	price2016	no	nose	2012-10-22	101	yes	SRR3731916	WT	PRJNA324190
SRR3728712	price2016-2432734	price2016	no	perineum	2012-02-20	8	yes	SRR3728712	WT	PRJNA324190
SRR3729075	price2016-2432734	price2016	no	nose	2012-02-15	8	yes	SRR3729075	WT	PRJNA324190
SRR3728739	price2016-2432827	price2016	no	nose	2012-02-09	72	yes	SRR3728739	WT	PRJNA324190
SRR3730784	price2016-2432827	price2016	no	nose	2012-02-12	72	yes	SRR3730784	WT	PRJNA324190
SRR3728626	price2016-2440689	price2016	no	nose	2012-09-03	101	yes	SRR3728626	WT	PRJNA324190
SRR3730437	price2016-2440689	price2016	no	nose	2012-09-17	101	yes	SRR3730437	WT	PRJNA324190
SRR3730685	price2016-2447151	price2016	yes	perineum	2012-10-30	22	yes	SRR3730685	mecA	PRJNA324190
SRR3731840	price2016-2447151	price2016	yes	nose	2012-10-30	22	yes	SRR3731840	mecA	PRJNA324190
SRR3728531	price2016-2466338	price2016	no	nose	2012-10-08	45	yes	SRR3728531	WT	PRJNA324190
SRR3729261	price2016-2466338	price2016	no	nose	2012-10-06	45	yes	SRR3729261	WT	PRJNA324190
SRR3729326	price2016-2481987	price2016	no	nose	2012-08-10	72	no	SRR3729326	WT	PRJNA324190
SRR3731735	price2016-2481987	price2016	no	nose	2012-08-07	45	no	SRR3731735	WT	PRJNA324190
SRR3728902	price2016-2487476	price2016	no	nose	2012-12-09	45	yes	SRR3728902	WT	PRJNA324190
SRR3730511	price2016-2487476	price2016	no	perineum	2012-12-09	45	yes	SRR3730511	WT	PRJNA324190
SRR3728772	price2016-2503284	price2016	no	perineum	2012-07-02	1	yes	SRR3728772	WT	PRJNA324190
SRR3730715	price2016-2503284	price2016	no	nose	2012-07-06	1	yes	SRR3730715	WT	PRJNA324190
SRR3730447	price2016-2504800	price2016	no	nose	2011-11-29	45	yes	SRR3730447	WT	PRJNA324190
SRR3730792	price2016-2504800	price2016	no	nose	2011-12-02	45	yes	SRR3730792	WT	PRJNA324190
SRR3729277	price2016-2512861	price2016	no	nose	2012-05-24	25	yes	SRR3729277	WT	PRJNA324190
SRR3730780	price2016-2512861	price2016	no	nose	2012-05-28	25	yes	SRR3730780	WT	PRJNA324190
SRR3728974	price2016-2514613	price2016	no	nose	2012-07-23	15	yes	SRR3728974	WT	PRJNA324190
SRR3729152	price2016-2514613	price2016	no	perineum	2012-07-20	15	yes	SRR3729152	WT	PRJNA324190
SRR3729238	price2016-2514613	price2016	no	nose	2012-07-20	15	yes	SRR3729238	WT	PRJNA324190
SRR3728526	price2016-2524558	price2016	no	perineum	2012-07-23	22	yes	SRR3728526	WT	PRJNA324190
SRR3730839	price2016-2524558	price2016	no	nose	2012-07-20	22	yes	SRR3730839	WT	PRJNA324190
SRR3729143	price2016-2527977	price2016	no	nose	2012-12-20	45	yes	SRR3729143	WT	PRJNA324190
SRR3731785	price2016-2527977	price2016	no	nose	2012-12-24	45	yes	SRR3731785	WT	PRJNA324190
SRR3730854	price2016-2539787	price2016	no	nose	2012-06-11	59	no	SRR3730854	WT	PRJNA324190
SRR3731640	price2016-2539787	price2016	no	nose	2012-08-07	30	no	SRR3731640	WT	PRJNA324190
SRR3730534	price2016-2541380	price2016	yes	nose	2012-04-09	5	yes	SRR3730534	WT	PRJNA324190
SRR3730673	price2016-2541380	price2016	yes	perineum	2012-04-09	5	yes	SRR3730673	WT	PRJNA324190
SRR3728512	price2016-2561452	price2016	yes	nose	2012-10-24	15	yes	SRR3728512	WT	PRJNA324190
SRR3729106	price2016-2561452	price2016	yes	nose	2012-10-24	15	yes	SRR3729106	WT	PRJNA324190
SRR3729397	price2016-2561452	price2016	yes	nose	2012-10-29	15	yes	SRR3729397	WT	PRJNA324190
SRR3728554	price2016-2561518	price2016	no	nose	2012-08-07	5	yes	SRR3728554	WT	PRJNA324190
SRR3729332	price2016-2561518	price2016	no	nose	2012-08-15	5	yes	SRR3729332	WT	PRJNA324190
SRR3730874	price2016-2561518	price2016	no	nose	2012-08-13	5	yes	SRR3730874	WT	PRJNA324190
SRR3729032	price2016-2563879	price2016	no	perineum	2012-09-08	45	no	SRR3729032	WT	PRJNA324190
SRR3729094	price2016-2563879	price2016	no	nose	2012-09-10	59	no	SRR3729094	WT	PRJNA324190
SRR3728564	price2016-2589148	price2016	no	nose	2012-11-02	5	yes	SRR3728564	WT	PRJNA324190
SRR3731858	price2016-2589148	price2016	no	nose	2012-11-04	5	yes	SRR3731858	WT	PRJNA324190
SRR3730566	price2016-2592681	price2016	no	nose	2012-03-12	30	yes	SRR3730566	mecA	PRJNA324190
SRR3730635	price2016-2592681	price2016	no	groin	2012-03-12	30	yes	SRR3730635	mecA	PRJNA324190
SRR3731468	price2016-2592681	price2016	no	nose	2012-04-02	30	yes	SRR3731468	mecA	PRJNA324190
SRR3731713	price2016-2592681	price2016	no	nose	2012-03-05	30	yes	SRR3731713	mecA	PRJNA324190
SRR3729156	price2016-2602892	price2016	no	nose	2011-12-10	45	yes	SRR3729156	WT	PRJNA324190
SRR3731730	price2016-2602892	price2016	no	nose	2011-12-12	45	yes	SRR3731730	WT	PRJNA324190
SRR3728787	price2016-2633534	price2016	yes	nose	2012-05-12	30	yes	SRR3728787	WT	PRJNA324190
SRR3729488	price2016-2633534	price2016	yes	nose	2012-03-31	30	yes	SRR3729488	WT	PRJNA324190
SRR3731564	price2016-2633534	price2016	yes	nose	2012-05-14	30	yes	SRR3731564	WT	PRJNA324190
SRR3730794	price2016-2647749	price2016	yes	nose	2012-06-23	1	yes	SRR3730794	WT	PRJNA324190
SRR3731535	price2016-2647749	price2016	yes	nose	2012-06-29	1	yes	SRR3731535	WT	PRJNA324190
SRR3728647	price2016-2661446	price2016	no	nose	2012-09-04	ND	no	SRR3728647	WT	PRJNA324190
SRR3730774	price2016-2661446	price2016	no	perineum	2012-09-06	ND	no	SRR3730774	WT	PRJNA324190
SRR3729184	price2016-2669596	price2016	yes	nose	2012-09-23	15	yes	SRR3729184	WT	PRJNA324190
SRR3730521	price2016-2669596	price2016	yes	nose	2012-09-21	15	yes	SRR3730521	WT	PRJNA324190
SRR3730811	price2016-2669596	price2016	yes	nose	2012-10-29	45	no	SRR3730811	WT	PRJNA324190
SRR3729243	price2016-2673347	price2016	no	perineum	2012-08-06	30	yes	SRR3729243	WT	PRJNA324190
SRR3730480	price2016-2673347	price2016	no	nose	2012-08-06	30	yes	SRR3730480	WT	PRJNA324190
SRR3729119	price2016-2678558	price2016	no	nose	2012-06-15	71	yes	SRR3729119	WT	PRJNA324190
SRR3731673	price2016-2678558	price2016	no	nose	2012-06-15	71	yes	SRR3731673	WT	PRJNA324190
SRR3729128	price2016-2683623	price2016	no	nose	2012-07-16	45	yes	SRR3729128	WT	PRJNA324190
SRR3731489	price2016-2683623	price2016	no	nose	2012-07-19	45	yes	SRR3731489	WT	PRJNA324190
SRR3731545	price2016-2683623	price2016	no	nose	2012-07-16	45	yes	SRR3731545	WT	PRJNA324190
SRR3730462	price2016-2694831	price2016	no	nose	2012-10-26	30	yes	SRR3730462	WT	PRJNA324190
SRR3730853	price2016-2694831	price2016	no	nose	2012-10-28	30	yes	SRR3730853	WT	PRJNA324190
SRR3730709	price2016-2707043	price2016	no	nose	2012-07-09	15	no	SRR3730709	WT	PRJNA324190
SRR3730765	price2016-2707043	price2016	no	perineum	2012-07-09	59	no	SRR3730765	WT	PRJNA324190
SRR3729319	price2016-2719879	price2016	no	nose	2012-09-23	1	yes	SRR3729319	WT	PRJNA324190
SRR3731532	price2016-2719879	price2016	no	nose	2012-09-26	1	yes	SRR3731532	WT	PRJNA324190
SRR3728540	price2016-2754372	price2016	no	nose	2012-01-25	30	yes	SRR3728540	WT	PRJNA324190
SRR3731418	price2016-2754372	price2016	no	nose	2012-01-23	30	yes	SRR3731418	WT	PRJNA324190
SRR3730753	price2016-2754504	price2016	no	nose	2012-05-19	7	yes	SRR3730753	WT	PRJNA324190
SRR3731500	price2016-2754504	price2016	no	nose	2012-05-21	7	yes	SRR3731500	WT	PRJNA324190
SRR3730547	price2016-2755035	price2016	no	nose	2012-10-25	130	yes	SRR3730547	WT	PRJNA324190
SRR3731549	price2016-2755035	price2016	no	perineum	2012-10-22	130	yes	SRR3731549	WT	PRJNA324190
SRR3731646	price2016-2755035	price2016	no	nose	2012-10-22	130	yes	SRR3731646	WT	PRJNA324190
SRR3728901	price2016-2759440	price2016	no	nose	2012-03-16	5	yes	SRR3728901	WT	PRJNA324190
SRR3730846	price2016-2759440	price2016	no	nose	2012-03-19	5	yes	SRR3730846	WT	PRJNA324190
SRR3730416	price2016-2760555	price2016	no	nose	2012-02-21	398	yes	SRR3730416	WT	PRJNA324190
SRR3730690	price2016-2760555	price2016	no	nose	2012-02-14	398	yes	SRR3730690	WT	PRJNA324190
SRR3728571	price2016-2768007	price2016	no	nose	2012-04-03	30	yes	SRR3728571	WT	PRJNA324190
SRR3730589	price2016-2768007	price2016	no	nose	2012-06-08	30	yes	SRR3730589	WT	PRJNA324190
SRR3730669	price2016-2768007	price2016	no	nose	2012-04-13	30	yes	SRR3730669	WT	PRJNA324190
SRR3729306	price2016-2778486	price2016	no	nose	2012-08-20	7	yes	SRR3729306	WT	PRJNA324190
SRR3729364	price2016-2778486	price2016	no	nose	2012-08-15	7	yes	SRR3729364	WT	PRJNA324190
SRR3728550	price2016-2791014	price2016	no	nose	2012-01-30	25	yes	SRR3728550	WT	PRJNA324190
SRR3729002	price2016-2791014	price2016	no	nose	2012-02-06	8	no	SRR3729002	WT	PRJNA324190
SRR3729443	price2016-2791014	price2016	no	nose	2012-01-27	25	yes	SRR3729443	WT	PRJNA324190
SRR3730887	price2016-2791014	price2016	no	nose	2012-02-13	25	yes	SRR3730887	WT	PRJNA324190
SRR3731889	price2016-2791014	price2016	no	nose	2011-12-28	25	yes	SRR3731889	WT	PRJNA324190
SRR3728677	price2016-2792226	price2016	no	nose	2012-08-02	30	yes	SRR3728677	WT	PRJNA324190
SRR3729030	price2016-2792226	price2016	no	nose	2012-08-03	30	yes	SRR3729030	WT	PRJNA324190
SRR3730787	price2016-2797261	price2016	no	nose	2012-02-11	361	yes	SRR3730787	WT	PRJNA324190
SRR3730818	price2016-2797261	price2016	no	nose	2012-02-14	361	yes	SRR3730818	WT	PRJNA324190
SRR3728660	price2016-2800717	price2016	no	nose	2012-02-14	59	yes	SRR3728660	mecA	PRJNA324190
SRR3730458	price2016-2800717	price2016	no	nose	2012-02-13	59	yes	SRR3730458	mecA	PRJNA324190
SRR3728516	price2016-2809946	price2016	no	nose	2012-11-11	22	yes	SRR3728516	mecA	PRJNA324190
SRR3729207	price2016-2809946	price2016	no	throat	2012-11-12	22	yes	SRR3729207	mecA	PRJNA324190
SRR3728501	price2016-2823632	price2016	no	nose	2012-09-03	30	yes	SRR3728501	WT	PRJNA324190
SRR3728895	price2016-2823632	price2016	no	nose	2012-09-01	30	yes	SRR3728895	WT	PRJNA324190
SRR3729183	price2016-2824862	price2016	no	nose	2012-12-26	398	yes	SRR3729183	WT	PRJNA324190
SRR3729341	price2016-2824862	price2016	no	perineum	2012-11-19	398	yes	SRR3729341	WT	PRJNA324190
SRR3730540	price2016-2824862	price2016	no	nose	2012-11-19	398	yes	SRR3730540	WT	PRJNA324190
SRR3730827	price2016-2824862	price2016	no	nose	2012-11-16	398	yes	SRR3730827	WT	PRJNA324190
SRR3731493	price2016-2824862	price2016	no	perineum	2012-11-19	398	yes	SRR3731493	WT	PRJNA324190
SRR3731718	price2016-2824862	price2016	no	nose	2012-11-19	398	yes	SRR3731718	WT	PRJNA324190
SRR3728790	price2016-2849664	price2016	no	nose	2012-01-21	30	yes	SRR3728790	WT	PRJNA324190
SRR3728927	price2016-2849664	price2016	no	nose	2012-01-23	30	yes	SRR3728927	WT	PRJNA324190
SRR3728669	price2016-2867586	price2016	no	nose	2012-09-26	1	no	SRR3728669	WT	PRJNA324190
SRR3729108	price2016-2867586	price2016	no	nose	2012-09-18	8	no	SRR3729108	WT	PRJNA324190
SRR3730509	price2016-2867586	price2016	no	nose	2012-09-24	8	no	SRR3730509	WT	PRJNA324190
SRR3728903	price2016-2878576	price2016	no	nose	2011-12-10	59	yes	SRR3728903	WT	PRJNA324190
SRR3731431	price2016-2878576	price2016	no	nose	2011-12-12	59	yes	SRR3731431	WT	PRJNA324190
SRR3730429	price2016-2914336	price2016	no	nose	2012-05-05	30	yes	SRR3730429	WT	PRJNA324190
SRR3730553	price2016-2914336	price2016	no	nose	2012-07-18	30	yes	SRR3730553	WT	PRJNA324190
SRR3730662	price2016-2933362	price2016	no	perineum	2012-07-09	30	yes	SRR3730662	WT	PRJNA324190
SRR3730703	price2016-2933362	price2016	no	nose	2012-07-09	30	yes	SRR3730703	WT	PRJNA324190
SRR3728549	price2016-2953604	price2016	no	nose	2012-07-22	30	yes	SRR3728549	WT	PRJNA324190
SRR3731786	price2016-2953604	price2016	no	nose	2012-03-17	30	yes	SRR3731786	WT	PRJNA324190
SRR3731896	price2016-2953604	price2016	no	nose	2012-07-22	30	yes	SRR3731896	WT	PRJNA324190
SRR3728917	price2016-2956857	price2016	yes	nose	2012-10-13	101	yes	SRR3728917	WT	PRJNA324190
SRR3730903	price2016-2956857	price2016	yes	groin	2012-10-10	101	yes	SRR3730903	WT	PRJNA324190
SRR3728906	price2016-2961570	price2016	no	nose	2011-11-29	8	yes	SRR3728906	WT	PRJNA324190
SRR3731644	price2016-2961570	price2016	no	perineum	2011-11-29	8	yes	SRR3731644	WT	PRJNA324190
SRR3728577	price2016-2963362	price2016	no	nose	2012-05-02	1	yes	SRR3728577	WT	PRJNA324190
SRR3730902	price2016-2963362	price2016	no	nose	2012-05-07	1	yes	SRR3730902	WT	PRJNA324190
SRR3728722	price2016-2980260	price2016	no	nose	2011-12-05	71	yes	SRR3728722	WT	PRJNA324190
SRR3731512	price2016-2980260	price2016	no	nose	2011-11-29	71	yes	SRR3731512	WT	PRJNA324190
SRR3730905	price2016-2985076	price2016	no	nose	2012-04-02	22	yes	SRR3730905	mecA	PRJNA324190
SRR3731629	price2016-2985076	price2016	no	perineum	2012-04-02	22	yes	SRR3731629	mecA	PRJNA324190
SRR3728689	price2016-2986807	price2016	no	nose	2012-10-28	5	yes	SRR3728689	WT	PRJNA324190
SRR3728899	price2016-2986807	price2016	no	nose	2012-10-29	5	yes	SRR3728899	WT	PRJNA324190
SRR3728730	price2016-2991974	price2016	no	nose	2012-11-12	15	yes	SRR3728730	WT	PRJNA324190
SRR3730896	price2016-2991974	price2016	no	nose	2012-11-07	15	yes	SRR3730896	WT	PRJNA324190
SRR3728978	price2016-3000191	price2016	yes	nose	2012-09-21	22	yes	SRR3728978	mecA	PRJNA324190
SRR3729336	price2016-3000191	price2016	yes	nose	2012-09-24	22	yes	SRR3729336	mecA	PRJNA324190
SRR3728641	price2016-3002931	price2016	no	nose	2012-10-12	71	no	SRR3728641	WT	PRJNA324190
SRR3730411	price2016-3002931	price2016	no	nose	2012-03-05	59	no	SRR3730411	WT	PRJNA324190
SRR3728634	price2016-3010173	price2016	no	groin	2012-09-21	45	yes	SRR3728634	WT	PRJNA324190
SRR3729101	price2016-3010173	price2016	no	nose	2012-09-19	45	yes	SRR3729101	WT	PRJNA324190
SRR3728761	price2016-3017277	price2016	no	nose	2012-10-29	30	no	SRR3728761	WT	PRJNA324190
SRR3729050	price2016-3017277	price2016	no	groin	2012-10-24	15	no	SRR3729050	WT	PRJNA324190
SRR3728412	price2016-3028777	price2016	yes	nose	2012-02-27	59	yes	SRR3728412	WT	PRJNA324190
SRR3728517	price2016-3028777	price2016	yes	perineum	2012-02-05	59	yes	SRR3728517	WT	PRJNA324190
SRR3728646	price2016-3028777	price2016	yes	nose	2012-05-07	59	yes	SRR3728646	WT	PRJNA324190
SRR3728948	price2016-3028777	price2016	yes	nose	2012-03-12	59	yes	SRR3728948	WT	PRJNA324190
SRR3729025	price2016-3028777	price2016	yes	nose	2012-03-05	71	no	SRR3729025	WT	PRJNA324190
SRR3729218	price2016-3028777	price2016	yes	nose	2012-02-06	59	no	SRR3729218	WT	PRJNA324190
SRR3729223	price2016-3028777	price2016	yes	nose	2012-02-20	59	yes	SRR3729223	WT	PRJNA324190
SRR3729473	price2016-3028777	price2016	yes	nose	2012-02-11	59	yes	SRR3729473	WT	PRJNA324190
SRR3730720	price2016-3028777	price2016	yes	nose	2012-02-05	59	yes	SRR3730720	WT	PRJNA324190
SRR3731637	price2016-3028777	price2016	yes	nose	2012-03-19	59	yes	SRR3731637	WT	PRJNA324190
SRR3729035	price2016-3041545	price2016	no	nose	2012-10-11	7	yes	SRR3729035	WT	PRJNA324190
SRR3730798	price2016-3041545	price2016	no	nose	2012-10-13	7	yes	SRR3730798	WT	PRJNA324190
SRR3728699	price2016-3091684	price2016	no	nose	2012-11-20	30	yes	SRR3728699	WT	PRJNA324190
SRR3730882	price2016-3091684	price2016	no	nose	2012-11-21	30	yes	SRR3730882	WT	PRJNA324190
SRR3729010	price2016-3126186	price2016	no	nose	2012-12-10	30	yes	SRR3729010	WT	PRJNA324190
SRR3731557	price2016-3126186	price2016	no	perineum	2012-12-10	30	yes	SRR3731557	WT	PRJNA324190
SRR3728747	price2016-3153132	price2016	no	nose	2012-09-10	5	no	SRR3728747	WT	PRJNA324190
SRR3731923	price2016-3153132	price2016	no	nose	2012-09-05	22	no	SRR3731923	WT	PRJNA324190
SRR3728760	price2016-3153948	price2016	no	nose	2012-09-18	45	no	SRR3728760	WT	PRJNA324190
SRR3731433	price2016-3153948	price2016	no	nose	2012-09-17	8	no	SRR3731433	WT	PRJNA324190
SRR3731726	price2016-3163975	price2016	no	nose	2012-03-28	30	yes	SRR3731726	WT	PRJNA324190
SRR3731865	price2016-3163975	price2016	no	nose	2012-03-26	30	yes	SRR3731865	WT	PRJNA324190
SRR3728551	price2016-3172771	price2016	no	perineum	2012-08-09	30	yes	SRR3728551	WT	PRJNA324190
SRR3730914	price2016-3172771	price2016	no	nose	2012-08-09	30	yes	SRR3730914	WT	PRJNA324190
SRR3729229	price2016-3188416	price2016	no	perineum	2011-11-29	15	yes	SRR3729229	WT	PRJNA324190
SRR3731335	price2016-3188416	price2016	no	nose	2011-11-30	15	yes	SRR3731335	WT	PRJNA324190
SRR3731891	price2016-3188416	price2016	no	nose	2011-11-29	15	yes	SRR3731891	WT	PRJNA324190
SRR3728521	price2016-3193856	price2016	no	nose	2011-12-04	15	yes	SRR3728521	WT	PRJNA324190
SRR3730536	price2016-3193856	price2016	no	nose	2011-12-06	15	yes	SRR3730536	WT	PRJNA324190
SRR3730570	price2016-3193856	price2016	no	perineum	2011-12-06	15	yes	SRR3730570	WT	PRJNA324190
SRR3730403	price2016-3233041	price2016	no	nose	2012-12-15	12	no	SRR3730403	WT	PRJNA324190
SRR3731903	price2016-3233041	price2016	no	nose	2012-12-17	15	no	SRR3731903	WT	PRJNA324190
SRR3728965	price2016-3238948	price2016	no	nose	2011-12-29	22	yes	SRR3728965	WT	PRJNA324190
SRR3729171	price2016-3238948	price2016	no	perineum	2012-01-09	22	yes	SRR3729171	WT	PRJNA324190
SRR3730508	price2016-3238948	price2016	no	nose	2011-12-28	22	yes	SRR3730508	WT	PRJNA324190
SRR3731524	price2016-3238948	price2016	no	nose	2011-12-13	22	yes	SRR3731524	WT	PRJNA324190
SRR3731674	price2016-3238948	price2016	no	nose	2012-01-09	22	yes	SRR3731674	WT	PRJNA324190
SRR3731942	price2016-3238948	price2016	no	nose	2012-01-10	22	yes	SRR3731942	WT	PRJNA324190
SRR3728552	price2016-3247031	price2016	no	nose	2012-04-30	30	yes	SRR3728552	WT	PRJNA324190
SRR3729073	price2016-3247031	price2016	no	nose	2012-04-22	30	yes	SRR3729073	WT	PRJNA324190
SRR3731761	price2016-3247031	price2016	no	nose	2012-04-23	30	yes	SRR3731761	WT	PRJNA324190
SRR3729129	price2016-3271684	price2016	no	nose	2012-01-11	101	yes	SRR3729129	WT	PRJNA324190
SRR3731483	price2016-3271684	price2016	no	nose	2012-01-15	101	yes	SRR3731483	WT	PRJNA324190
SRR3729285	price2016-3278992	price2016	no	nose	2012-04-30	45	yes	SRR3729285	WT	PRJNA324190
SRR3731439	price2016-3278992	price2016	no	groin	2012-04-30	45	yes	SRR3731439	WT	PRJNA324190
SRR3728413	price2016-3285618	price2016	yes	nose	2012-12-17	121	yes	SRR3728413	WT	PRJNA324190
SRR3728734	price2016-3285618	price2016	yes	nose	2012-12-03	121	yes	SRR3728734	WT	PRJNA324190
SRR3728911	price2016-3285618	price2016	yes	nose	2012-12-31	121	yes	SRR3728911	WT	PRJNA324190
SRR3730615	price2016-3285618	price2016	yes	nose	2012-12-10	121	yes	SRR3730615	WT	PRJNA324190
SRR3728509	price2016-3287451	price2016	no	perineum	2012-02-08	45	no	SRR3728509	WT	PRJNA324190
SRR3730875	price2016-3287451	price2016	no	perineum	2012-02-08	59	no	SRR3730875	mecA	PRJNA324190
SRR3730909	price2016-3287451	price2016	no	nose	2012-02-08	59	no	SRR3730909	mecA	PRJNA324190
SRR3729028	price2016-3303137	price2016	yes	nose	2012-04-21	398	yes	SRR3729028	WT	PRJNA324190
SRR3729102	price2016-3303137	price2016	yes	nose	2012-01-09	398	yes	SRR3729102	WT	PRJNA324190
SRR3730740	price2016-3303137	price2016	yes	nose	2012-04-23	398	yes	SRR3730740	WT	PRJNA324190
SRR3731337	price2016-3303137	price2016	yes	nose	2011-12-08	398	yes	SRR3731337	WT	PRJNA324190
SRR3728951	price2016-3364917	price2016	no	nose	2012-08-03	8	yes	SRR3728951	WT	PRJNA324190
SRR3731728	price2016-3364917	price2016	no	nose	2012-07-30	8	yes	SRR3731728	WT	PRJNA324190
SRR3729196	price2016-3372243	price2016	no	nose	2012-01-23	45	yes	SRR3729196	WT	PRJNA324190
SRR3730478	price2016-3372243	price2016	no	nose	2012-01-17	45	yes	SRR3730478	WT	PRJNA324190
SRR3729151	price2016-3381772	price2016	no	groin	2012-07-13	5	yes	SRR3729151	WT	PRJNA324190
SRR3731488	price2016-3381772	price2016	no	perineum	2012-07-16	5	yes	SRR3731488	WT	PRJNA324190
SRR3728537	price2016-3384023	price2016	yes	nose	2011-12-09	30	yes	SRR3728537	mecA	PRJNA324190
SRR3728672	price2016-3384023	price2016	yes	nose	2011-11-12	30	yes	SRR3728672	mecA	PRJNA324190
SRR3728676	price2016-3384023	price2016	yes	nose	2011-11-12	30	yes	SRR3728676	mecA	PRJNA324190
SRR3728680	price2016-3384023	price2016	yes	nose	2011-12-09	30	yes	SRR3728680	mecA	PRJNA324190
SRR3728759	price2016-3384023	price2016	yes	nose	2011-11-12	30	yes	SRR3728759	mecA	PRJNA324190
SRR3728776	price2016-3384023	price2016	yes	nose	2011-12-09	30	yes	SRR3728776	mecA	PRJNA324190
SRR3728798	price2016-3384023	price2016	yes	nose	2011-12-09	30	yes	SRR3728798	mecA	PRJNA324190
SRR3728973	price2016-3384023	price2016	yes	nose	2011-11-12	30	yes	SRR3728973	mecA	PRJNA324190
SRR3728999	price2016-3384023	price2016	yes	nose	2011-11-12	30	yes	SRR3728999	mecA	PRJNA324190
SRR3729059	price2016-3384023	price2016	yes	nose	2011-11-12	30	yes	SRR3729059	mecA	PRJNA324190
SRR3729062	price2016-3384023	price2016	yes	nose	2011-12-09	30	yes	SRR3729062	mecA	PRJNA324190
SRR3729072	price2016-3384023	price2016	yes	nose	2011-11-12	30	yes	SRR3729072	mecA	PRJNA324190
SRR3729092	price2016-3384023	price2016	yes	nose	2011-12-09	30	yes	SRR3729092	mecA	PRJNA324190
SRR3729271	price2016-3384023	price2016	yes	nose	2011-12-09	30	yes	SRR3729271	mecA	PRJNA324190
SRR3729273	price2016-3384023	price2016	yes	nose	2011-11-12	30	yes	SRR3729273	mecA	PRJNA324190
SRR3729278	price2016-3384023	price2016	yes	nose	2011-11-12	30	yes	SRR3729278	mecA	PRJNA324190
SRR3729431	price2016-3384023	price2016	yes	nose	2011-11-12	30	yes	SRR3729431	mecA	PRJNA324190
SRR3730565	price2016-3384023	price2016	yes	nose	2011-12-09	30	yes	SRR3730565	mecA	PRJNA324190
SRR3730578	price2016-3384023	price2016	yes	nose	2011-11-12	30	yes	SRR3730578	mecA	PRJNA324190
SRR3730643	price2016-3384023	price2016	yes	nose	2011-11-12	30	yes	SRR3730643	mecA	PRJNA324190
SRR3730778	price2016-3384023	price2016	yes	nose	2011-12-09	30	yes	SRR3730778	mecA	PRJNA324190
SRR3730852	price2016-3384023	price2016	yes	nose	2011-12-09	30	yes	SRR3730852	mecA	PRJNA324190
SRR3731469	price2016-3384023	price2016	yes	nose	2011-12-09	30	yes	SRR3731469	mecA	PRJNA324190
SRR3731480	price2016-3384023	price2016	yes	nose	2011-11-12	30	yes	SRR3731480	mecA	PRJNA324190
SRR3731515	price2016-3384023	price2016	yes	nose	2011-12-09	30	yes	SRR3731515	mecA	PRJNA324190
SRR3731717	price2016-3384023	price2016	yes	nose	2011-12-09	30	yes	SRR3731717	mecA	PRJNA324190
SRR3731795	price2016-3384023	price2016	yes	nose	2011-11-12	30	yes	SRR3731795	mecA	PRJNA324190
SRR3731843	price2016-3384023	price2016	yes	nose	2011-12-09	30	yes	SRR3731843	mecA	PRJNA324190
SRR3728543	price2016-3407834	price2016	no	nose	2011-12-11	30	yes	SRR3728543	WT	PRJNA324190
SRR3728801	price2016-3407834	price2016	no	nose	2012-01-02	30	yes	SRR3728801	WT	PRJNA324190
SRR3728942	price2016-3407834	price2016	no	perineum	2011-12-19	30	yes	SRR3728942	WT	PRJNA324190
SRR3730505	price2016-3407834	price2016	no	nose	2011-12-12	30	yes	SRR3730505	WT	PRJNA324190
SRR3728779	price2016-3409428	price2016	no	nose	2012-11-19	30	yes	SRR3728779	WT	PRJNA324190
SRR3730871	price2016-3409428	price2016	no	nose	2012-11-14	30	yes	SRR3730871	WT	PRJNA324190
SRR3729376	price2016-3414160	price2016	no	nose	2012-01-31	30	yes	SRR3729376	mecA	PRJNA324190
SRR3730410	price2016-3414160	price2016	no	nose	2012-01-27	30	yes	SRR3730410	mecA	PRJNA324190
SRR3730619	price2016-3414160	price2016	no	nose	2012-01-30	30	yes	SRR3730619	mecA	PRJNA324190
SRR3728750	price2016-3415209	price2016	no	nose	2012-04-09	121	yes	SRR3728750	WT	PRJNA324190
SRR3730488	price2016-3415209	price2016	no	nose	2012-04-09	121	yes	SRR3730488	WT	PRJNA324190
SRR3730702	price2016-3415311	price2016	no	nose	2012-02-06	22	yes	SRR3730702	WT	PRJNA324190
SRR3730728	price2016-3415311	price2016	no	nose	2012-02-06	22	yes	SRR3730728	WT	PRJNA324190
SRR3731774	price2016-3415311	price2016	no	nose	2012-02-06	22	yes	SRR3731774	WT	PRJNA324190
SRR3731839	price2016-3415311	price2016	no	perineum	2012-02-06	22	yes	SRR3731839	WT	PRJNA324190
SRR3729036	price2016-3418951	price2016	no	nose	2012-02-28	15	yes	SRR3729036	WT	PRJNA324190
SRR3731826	price2016-3418951	price2016	no	nose	2012-03-05	15	yes	SRR3731826	WT	PRJNA324190
SRR3730821	price2016-3421178	price2016	no	nose	2012-03-16	30	yes	SRR3730821	WT	PRJNA324190
SRR3731509	price2016-3421178	price2016	no	nose	2012-03-19	30	yes	SRR3731509	WT	PRJNA324190
SRR3731652	price2016-3421178	price2016	no	nose	2012-03-21	30	yes	SRR3731652	WT	PRJNA324190
SRR3728415	price2016-3422781	price2016	no	nose	2012-04-09	182	yes	SRR3728415	WT	PRJNA324190
SRR3728786	price2016-3422781	price2016	no	nose	2012-04-02	182	yes	SRR3728786	WT	PRJNA324190
SRR3729343	price2016-3422781	price2016	no	nose	2012-03-27	182	yes	SRR3729343	WT	PRJNA324190
SRR3728437	price2016-3422936	price2016	no	nose	2012-05-04	30	yes	SRR3728437	WT	PRJNA324190
SRR3728585	price2016-3422936	price2016	no	perineum	2012-05-04	30	yes	SRR3728585	WT	PRJNA324190
SRR3729150	price2016-3423494	price2016	no	nose	2012-03-31	5	yes	SRR3729150	WT	PRJNA324190
SRR3731450	price2016-3423494	price2016	no	nose	2012-04-02	5	yes	SRR3731450	WT	PRJNA324190
SRR3731517	price2016-3423494	price2016	no	nose	2012-04-09	5	yes	SRR3731517	WT	PRJNA324190
SRR3731496	price2016-3424409	price2016	no	nose	2012-04-08	15	yes	SRR3731496	WT	PRJNA324190
SRR3731649	price2016-3424409	price2016	no	nose	2012-04-09	15	yes	SRR3731649	WT	PRJNA324190
SRR3731902	price2016-3424409	price2016	no	nose	2012-04-09	15	yes	SRR3731902	WT	PRJNA324190
SRR3728593	price2016-3424520	price2016	no	nose	2012-04-15	398	yes	SRR3728593	WT	PRJNA324190
SRR3729300	price2016-3424520	price2016	no	nose	2012-04-17	398	yes	SRR3729300	WT	PRJNA324190
SRR3729047	price2016-3427602	price2016	yes	perineum	2012-10-28	398	yes	SRR3729047	WT	PRJNA324190
SRR3730746	price2016-3427602	price2016	yes	perineum	2012-10-29	398	yes	SRR3730746	WT	PRJNA324190
SRR3731341	price2016-3427602	price2016	yes	nose	2012-10-28	398	yes	SRR3731341	WT	PRJNA324190
SRR3731691	price2016-3427602	price2016	yes	nose	2012-10-29	398	yes	SRR3731691	WT	PRJNA324190
SRR3729308	price2016-3431729	price2016	no	perineum	2012-05-27	398	no	SRR3729308	WT	PRJNA324190
SRR3731425	price2016-3431729	price2016	no	nose	2012-05-27	1	no	SRR3731425	WT	PRJNA324190
SRR3728644	price2016-3435254	price2016	no	nose	2012-06-29	88	yes	SRR3728644	WT	PRJNA324190
SRR3729498	price2016-3435254	price2016	no	nose	2012-06-20	88	yes	SRR3729498	WT	PRJNA324190
SRR3730533	price2016-3438563	price2016	no	nose	2012-07-16	30	yes	SRR3730533	WT	PRJNA324190
SRR3731542	price2016-3438563	price2016	no	nose	2012-07-11	30	yes	SRR3731542	WT	PRJNA324190
SRR3728615	price2016-3442051	price2016	no	nose	2012-08-06	15	yes	SRR3728615	WT	PRJNA324190
SRR3729024	price2016-3442051	price2016	no	nose	2012-08-06	15	yes	SRR3729024	WT	PRJNA324190
SRR3730828	price2016-3442051	price2016	no	nose	2012-08-07	12	no	SRR3730828	WT	PRJNA324190
SRR3728409	price2016-3444388	price2016	no	nose	2012-08-20	45	yes	SRR3728409	WT	PRJNA324190
SRR3728414	price2016-3444388	price2016	no	perineum	2012-08-18	45	yes	SRR3728414	WT	PRJNA324190
SRR3728580	price2016-3444388	price2016	no	nose	2012-08-20	45	yes	SRR3728580	WT	PRJNA324190
SRR3729001	price2016-3444388	price2016	no	nose	2012-08-20	45	yes	SRR3729001	WT	PRJNA324190
SRR3729385	price2016-3444388	price2016	no	nose	2012-08-20	45	yes	SRR3729385	WT	PRJNA324190
SRR3730434	price2016-3444388	price2016	no	nose	2012-08-20	45	yes	SRR3730434	WT	PRJNA324190
SRR3730736	price2016-3444388	price2016	no	nose	2012-08-20	45	yes	SRR3730736	WT	PRJNA324190
SRR3731879	price2016-3444388	price2016	no	nose	2012-08-18	45	yes	SRR3731879	WT	PRJNA324190
SRR3729115	price2016-3444869	price2016	no	nose	2012-08-22	361	yes	SRR3729115	WT	PRJNA324190
SRR3731880	price2016-3444869	price2016	no	nose	2012-08-23	361	yes	SRR3731880	WT	PRJNA324190
SRR3729245	price2016-3445440	price2016	no	nose	2012-08-25	1	yes	SRR3729245	WT	PRJNA324190
SRR3731521	price2016-3445440	price2016	no	nose	2012-09-03	1	yes	SRR3731521	WT	PRJNA324190
SRR3729217	price2016-3446096	price2016	no	nose	2012-11-19	1	yes	SRR3729217	WT	PRJNA324190
SRR3731681	price2016-3446096	price2016	no	nose	2012-11-13	1	yes	SRR3731681	WT	PRJNA324190
SRR3728525	price2016-3447536	price2016	no	perineum	2012-09-11	398	yes	SRR3728525	WT	PRJNA324190
SRR3728971	price2016-3447536	price2016	no	nose	2012-09-11	398	yes	SRR3728971	WT	PRJNA324190
SRR3730650	price2016-3447536	price2016	no	nose	2012-09-10	398	yes	SRR3730650	WT	PRJNA324190
SRR3728648	price2016-3448212	price2016	no	nose	2012-09-14	30	yes	SRR3728648	WT	PRJNA324190
SRR3728674	price2016-3448212	price2016	no	nose	2012-09-21	30	yes	SRR3728674	WT	PRJNA324190
SRR3729034	price2016-3448212	price2016	no	nose	2012-09-17	30	yes	SRR3729034	WT	PRJNA324190
SRR3730698	price2016-3448212	price2016	no	throat	2012-09-21	30	yes	SRR3730698	WT	PRJNA324190
SRR3729255	price2016-3448749	price2016	no	perineum	2012-09-18	30	no	SRR3729255	WT	PRJNA324190
SRR3729359	price2016-3448749	price2016	no	nose	2012-09-18	22	no	SRR3729359	WT	PRJNA324190
SRR3728995	price2016-3449115	price2016	no	groin	2012-09-24	30	yes	SRR3728995	WT	PRJNA324190
SRR3730674	price2016-3449115	price2016	no	nose	2012-09-24	30	yes	SRR3730674	WT	PRJNA324190
SRR3731758	price2016-3449115	price2016	no	nose	2012-09-20	30	yes	SRR3731758	WT	PRJNA324190
SRR3728431	price2016-3449573	price2016	yes	nose	2012-12-03	1	yes	SRR3728431	WT	PRJNA324190
SRR3728494	price2016-3449573	price2016	yes	perineum	2012-12-03	1	yes	SRR3728494	WT	PRJNA324190
SRR3728534	price2016-3449573	price2016	yes	perineum	2012-11-26	1	yes	SRR3728534	WT	PRJNA324190
SRR3728562	price2016-3449573	price2016	yes	nose	2012-12-10	1	yes	SRR3728562	WT	PRJNA324190
SRR3729280	price2016-3449573	price2016	yes	nose	2012-12-20	1	yes	SRR3729280	WT	PRJNA324190
SRR3729415	price2016-3449573	price2016	yes	perineum	2012-12-10	1	yes	SRR3729415	WT	PRJNA324190
SRR3730465	price2016-3449573	price2016	yes	nose	2012-12-17	1	yes	SRR3730465	WT	PRJNA324190
SRR3730497	price2016-3449573	price2016	yes	nose	2012-12-03	1	yes	SRR3730497	WT	PRJNA324190
SRR3730899	price2016-3449573	price2016	yes	nose	2012-11-19	1	yes	SRR3730899	WT	PRJNA324190
SRR3731689	price2016-3449573	price2016	yes	nose	2012-12-04	1	yes	SRR3731689	WT	PRJNA324190
SRR3731849	price2016-3449573	price2016	yes	perineum	2012-12-17	1	yes	SRR3731849	WT	PRJNA324190
SRR3731866	price2016-3449573	price2016	yes	perineum	2012-11-12	1	yes	SRR3731866	WT	PRJNA324190
SRR3731925	price2016-3449573	price2016	yes	nose	2012-11-26	1	yes	SRR3731925	WT	PRJNA324190
SRR3728476	price2016-3450127	price2016	no	nose	2012-09-28	30	yes	SRR3728476	WT	PRJNA324190
SRR3728655	price2016-3450127	price2016	no	perineum	2012-09-26	30	yes	SRR3728655	WT	PRJNA324190
SRR3728983	price2016-3450815	price2016	no	nose	2012-10-02	45	yes	SRR3728983	WT	PRJNA324190
SRR3730809	price2016-3450815	price2016	no	nose	2012-10-02	45	yes	SRR3730809	WT	PRJNA324190
SRR3730713	price2016-3452746	price2016	no	nose	2012-10-17	101	yes	SRR3730713	WT	PRJNA324190
SRR3731797	price2016-3452746	price2016	no	perineum	2012-10-15	101	yes	SRR3731797	WT	PRJNA324190
SRR3729215	price2016-3452962	price2016	no	perineum	2012-10-16	12	yes	SRR3729215	WT	PRJNA324190
SRR3730498	price2016-3452962	price2016	no	nose	2012-10-16	12	yes	SRR3730498	WT	PRJNA324190
SRR3728709	price2016-3453707	price2016	no	nose	2012-11-12	30	yes	SRR3728709	WT	PRJNA324190
SRR3728900	price2016-3453707	price2016	no	nose	2012-10-22	30	yes	SRR3728900	WT	PRJNA324190
SRR3728910	price2016-3453707	price2016	no	nose	2012-11-05	30	yes	SRR3728910	WT	PRJNA324190
SRR3729089	price2016-3453707	price2016	no	nose	2012-10-29	30	yes	SRR3729089	WT	PRJNA324190
SRR3730678	price2016-3453707	price2016	no	nose	2012-10-20	30	yes	SRR3730678	WT	PRJNA324190
SRR3730885	price2016-3453707	price2016	no	nose	2012-11-16	30	yes	SRR3730885	WT	PRJNA324190
SRR3728514	price2016-3459366	price2016	no	nose	2012-11-27	398	yes	SRR3728514	WT	PRJNA324190
SRR3728594	price2016-3459366	price2016	no	perineum	2012-11-27	398	yes	SRR3728594	WT	PRJNA324190
SRR3729486	price2016-3459366	price2016	no	nose	2012-11-28	398	yes	SRR3729486	WT	PRJNA324190
SRR3729039	price2016-3459917	price2016	no	nose	2012-12-01	8	yes	SRR3729039	WT	PRJNA324190
SRR3730524	price2016-3459917	price2016	no	nose	2012-12-03	8	yes	SRR3730524	WT	PRJNA324190
SRR3728632	price2016-3462681	price2016	no	nose	2012-12-24	1	yes	SRR3728632	WT	PRJNA324190
SRR3728671	price2016-3462681	price2016	no	nose	2012-12-24	1	yes	SRR3728671	WT	PRJNA324190
SRR3728785	price2016-3462681	price2016	no	nose	2012-12-24	59	no	SRR3728785	WT	PRJNA324190
SRR3729253	price2016-3462681	price2016	no	nose	2012-12-24	1	yes	SRR3729253	WT	PRJNA324190
SRR3730738	price2016-3462681	price2016	no	nose	2012-12-24	1	yes	SRR3730738	WT	PRJNA324190
SRR3731912	price2016-3462681	price2016	no	nose	2012-12-24	1	yes	SRR3731912	WT	PRJNA324190
SRR3728679	price2016-H106	price2016	no	nose	2012-08-14	15	yes	SRR3728679	WT	PRJNA324190
SRR3728931	price2016-H106	price2016	no	throat	2011-11-10	15	yes	SRR3728931	WT	PRJNA324190
SRR3728967	price2016-H106	price2016	no	nose	2012-09-04	15	yes	SRR3728967	WT	PRJNA324190
SRR3729181	price2016-H106	price2016	no	nose	2012-06-26	15	yes	SRR3729181	WT	PRJNA324190
SRR3730567	price2016-H106	price2016	no	nose	2012-12-05	15	yes	SRR3730567	WT	PRJNA324190
SRR3730653	price2016-H106	price2016	no	nose	2012-10-02	15	yes	SRR3730653	WT	PRJNA324190
SRR3730761	price2016-H106	price2016	no	nose	2012-06-03	15	yes	SRR3730761	WT	PRJNA324190
SRR3731780	price2016-H106	price2016	no	nose	2012-11-02	15	yes	SRR3731780	WT	PRJNA324190
SRR3730785	price2016-H108	price2016	no	nose	2012-02-09	22	yes	SRR3730785	WT	PRJNA324190
SRR3730918	price2016-H108	price2016	no	nose	2012-02-28	22	yes	SRR3730918	WT	PRJNA324190
SRR3731514	price2016-H108	price2016	no	nose	2012-01-09	22	yes	SRR3731514	WT	PRJNA324190
SRR3728388	price2016-H111	price2016	no	groin	2011-11-02	59	yes	SRR3728388	WT	PRJNA324190
SRR3728546	price2016-H111	price2016	no	nose	2012-09-04	59	yes	SRR3728546	WT	PRJNA324190
SRR3728685	price2016-H111	price2016	no	nose	2012-07-12	59	yes	SRR3728685	WT	PRJNA324190
SRR3728805	price2016-H111	price2016	no	nose	2012-08-17	59	yes	SRR3728805	WT	PRJNA324190
SRR3729182	price2016-H111	price2016	no	throat	2012-04-27	59	yes	SRR3729182	WT	PRJNA324190
SRR3729304	price2016-H111	price2016	no	nose	2012-04-03	59	yes	SRR3729304	WT	PRJNA324190
SRR3729360	price2016-H111	price2016	no	nose	2011-11-03	59	yes	SRR3729360	WT	PRJNA324190
SRR3730554	price2016-H111	price2016	no	nose	2012-04-27	59	yes	SRR3730554	WT	PRJNA324190
SRR3730586	price2016-H111	price2016	no	nose	2012-03-07	59	yes	SRR3730586	WT	PRJNA324190
SRR3730719	price2016-H111	price2016	no	nose	2012-05-25	59	yes	SRR3730719	WT	PRJNA324190
SRR3730727	price2016-H111	price2016	no	nose	2012-01-25	59	yes	SRR3730727	WT	PRJNA324190
SRR3730773	price2016-H111	price2016	no	nose	2011-11-02	59	yes	SRR3730773	WT	PRJNA324190
SRR3731426	price2016-H111	price2016	no	throat	2012-04-27	59	yes	SRR3731426	WT	PRJNA324190
SRR3731615	price2016-H111	price2016	no	nose	2011-12-10	59	yes	SRR3731615	WT	PRJNA324190
SRR3731660	price2016-H111	price2016	no	nose	2011-11-02	59	yes	SRR3731660	WT	PRJNA324190
SRR3731854	price2016-H111	price2016	no	nose	2012-01-05	59	yes	SRR3731854	WT	PRJNA324190
SRR3731882	price2016-H111	price2016	no	throat	2011-11-02	59	yes	SRR3731882	WT	PRJNA324190
SRR3731930	price2016-H111	price2016	no	nose	2012-06-11	59	yes	SRR3731930	WT	PRJNA324190
SRR3730880	price2016-H112	price2016	no	throat	2012-09-06	71	yes	SRR3730880	WT	PRJNA324190
SRR3731508	price2016-H112	price2016	no	throat	2011-11-04	71	yes	SRR3731508	WT	PRJNA324190
SRR3728545	price2016-H118	price2016	no	nose	2012-01-19	45	yes	SRR3728545	WT	PRJNA324190
SRR3728590	price2016-H118	price2016	no	throat	2012-09-04	45	yes	SRR3728590	WT	PRJNA324190
SRR3728731	price2016-H118	price2016	no	nose	2012-02-11	45	yes	SRR3728731	WT	PRJNA324190
SRR3729000	price2016-H118	price2016	no	nose	2012-08-09	45	yes	SRR3729000	WT	PRJNA324190
SRR3729203	price2016-H118	price2016	no	nose	2011-12-21	45	yes	SRR3729203	WT	PRJNA324190
SRR3730452	price2016-H118	price2016	no	groin	2011-11-08	45	yes	SRR3730452	WT	PRJNA324190
SRR3730912	price2016-H118	price2016	no	throat	2012-04-18	45	yes	SRR3730912	WT	PRJNA324190
SRR3731769	price2016-H118	price2016	no	nose	2012-04-18	45	yes	SRR3731769	WT	PRJNA324190
SRR3728568	price2016-H119	price2016	no	nose	2011-11-18	30	yes	SRR3728568	WT	PRJNA324190
SRR3728597	price2016-H119	price2016	no	nose	2012-12-13	30	yes	SRR3728597	WT	PRJNA324190
SRR3728663	price2016-H119	price2016	no	nose	2012-01-06	30	yes	SRR3728663	WT	PRJNA324190
SRR3729016	price2016-H119	price2016	no	nose	2012-06-22	30	yes	SRR3729016	WT	PRJNA324190
SRR3729017	price2016-H119	price2016	no	nose	2012-10-18	1	no	SRR3729017	WT	PRJNA324190
SRR3729085	price2016-H119	price2016	no	nose	2012-05-25	30	yes	SRR3729085	WT	PRJNA324190
SRR3729095	price2016-H119	price2016	no	nose	2012-10-18	1	no	SRR3729095	WT	PRJNA324190
SRR3729105	price2016-H119	price2016	no	throat	2012-04-28	30	yes	SRR3729105	WT	PRJNA324190
SRR3729131	price2016-H119	price2016	no	nose	2012-01-27	30	yes	SRR3729131	WT	PRJNA324190
SRR3729294	price2016-H119	price2016	no	nose	2011-12-09	30	yes	SRR3729294	WT	PRJNA324190
SRR3729321	price2016-H119	price2016	no	nose	2012-05-24	30	yes	SRR3729321	WT	PRJNA324190
SRR3730550	price2016-H119	price2016	no	nose	2012-10-18	1	no	SRR3730550	WT	PRJNA324190
SRR3730595	price2016-H119	price2016	no	nose	2012-05-25	30	yes	SRR3730595	WT	PRJNA324190
SRR3731467	price2016-H119	price2016	no	nose	2012-03-29	30	yes	SRR3731467	WT	PRJNA324190
SRR3731473	price2016-H119	price2016	no	nose	2012-08-30	30	yes	SRR3731473	WT	PRJNA324190
SRR3731492	price2016-H119	price2016	no	nose	2012-10-18	1	no	SRR3731492	WT	PRJNA324190
SRR3731556	price2016-H119	price2016	no	nose	2012-11-08	30	yes	SRR3731556	WT	PRJNA324190
SRR3731613	price2016-H119	price2016	no	nose	2012-02-23	30	yes	SRR3731613	WT	PRJNA324190
SRR3731662	price2016-H119	price2016	no	nose	2012-04-28	30	yes	SRR3731662	WT	PRJNA324190
SRR3731671	price2016-H119	price2016	no	nose	2012-10-18	30	yes	SRR3731671	WT	PRJNA324190
SRR3731733	price2016-H119	price2016	no	nose	2012-10-18	1	no	SRR3731733	WT	PRJNA324190
SRR3731827	price2016-H119	price2016	no	nose	2012-07-12	30	yes	SRR3731827	WT	PRJNA324190
SRR3728665	price2016-H121	price2016	no	throat	2012-09-10	1	no	SRR3728665	WT	PRJNA324190
SRR3729197	price2016-H121	price2016	no	throat	2012-09-10	22	no	SRR3729197	WT	PRJNA324190
SRR3728418	price2016-H122	price2016	no	throat	2012-04-18	30	yes	SRR3728418	WT	PRJNA324190
SRR3729005	price2016-H122	price2016	no	nose	2012-05-16	30	yes	SRR3729005	WT	PRJNA324190
SRR3729176	price2016-H122	price2016	no	nose	2012-01-02	30	yes	SRR3729176	WT	PRJNA324190
SRR3729370	price2016-H122	price2016	no	nose	2012-02-23	30	yes	SRR3729370	WT	PRJNA324190
SRR3729377	price2016-H122	price2016	no	groin	2011-11-08	30	yes	SRR3729377	WT	PRJNA324190
SRR3729417	price2016-H122	price2016	no	nose	2011-11-09	30	yes	SRR3729417	WT	PRJNA324190
SRR3729491	price2016-H122	price2016	no	nose	2012-01-24	30	yes	SRR3729491	WT	PRJNA324190
SRR3730563	price2016-H122	price2016	no	nose	2012-11-17	30	no	SRR3730563	WT	PRJNA324190
SRR3730681	price2016-H122	price2016	no	nose	2012-12-17	30	no	SRR3730681	WT	PRJNA324190
SRR3730684	price2016-H122	price2016	no	throat	2011-11-08	30	yes	SRR3730684	WT	PRJNA324190
SRR3730695	price2016-H122	price2016	no	nose	2011-11-08	30	yes	SRR3730695	WT	PRJNA324190
SRR3730764	price2016-H122	price2016	no	nose	2012-04-18	30	yes	SRR3730764	WT	PRJNA324190
SRR3730884	price2016-H122	price2016	no	nose	2011-12-07	30	yes	SRR3730884	WT	PRJNA324190
SRR3731559	price2016-H122	price2016	no	nose	2011-11-09	30	yes	SRR3731559	WT	PRJNA324190
SRR3731680	price2016-H122	price2016	no	nose	2012-03-27	30	yes	SRR3731680	WT	PRJNA324190
SRR3728702	price2016-H123	price2016	no	throat	2012-09-11	1	no	SRR3728702	WT	PRJNA324190
SRR3728755	price2016-H123	price2016	no	nose	2012-08-14	1	no	SRR3728755	WT	PRJNA324190
SRR3729144	price2016-H123	price2016	no	nose	2011-11-26	1	no	SRR3729144	WT	PRJNA324190
SRR3729210	price2016-H123	price2016	no	nose	2012-07-10	22	yes	SRR3729210	mecA	PRJNA324190
SRR3729394	price2016-H123	price2016	no	nose	2012-11-27	1	no	SRR3729394	WT	PRJNA324190
SRR3730606	price2016-H123	price2016	no	nose	2012-09-11	1	no	SRR3730606	WT	PRJNA324190
SRR3730745	price2016-H123	price2016	no	nose	2012-05-15	22	yes	SRR3730745	mecA	PRJNA324190
SRR3730859	price2016-H123	price2016	no	throat	2011-11-08	22	no	SRR3730859	mecA	PRJNA324190
SRR3730897	price2016-H123	price2016	no	groin	2011-11-08	22	no	SRR3730897	mecA	PRJNA324190
SRR3731460	price2016-H123	price2016	no	nose	2012-04-16	22	yes	SRR3731460	mecA	PRJNA324190
SRR3731538	price2016-H123	price2016	no	nose	2012-06-19	22	yes	SRR3731538	mecA	PRJNA324190
SRR3731773	price2016-H123	price2016	no	nose	2012-10-02	1	no	SRR3731773	WT	PRJNA324190
SRR3731793	price2016-H123	price2016	no	throat	2011-11-08	22	yes	SRR3731793	mecA	PRJNA324190
SRR3731803	price2016-H123	price2016	no	nose	2012-02-01	22	no	SRR3731803	mecA	PRJNA324190
SRR3728701	price2016-H125	price2016	no	throat	2012-04-16	8	no	SRR3728701	WT	PRJNA324190
SRR3730616	price2016-H125	price2016	no	throat	2012-09-04	8	yes	SRR3730616	WT	PRJNA324190
SRR3730762	price2016-H125	price2016	no	throat	2011-11-01	8	yes	SRR3730762	WT	PRJNA324190
SRR3731856	price2016-H125	price2016	no	nose	2012-08-07	30	no	SRR3731856	WT	PRJNA324190
SRR3731926	price2016-H125	price2016	no	nose	2012-09-04	1	no	SRR3731926	WT	PRJNA324190
SRR3728586	price2016-H127	price2016	no	throat	2012-09-25	1	yes	SRR3728586	WT	PRJNA324190
SRR3728612	price2016-H127	price2016	no	throat	2011-11-29	1	yes	SRR3728612	WT	PRJNA324190
SRR3728954	price2016-H127	price2016	no	nose	2012-08-08	5	no	SRR3728954	WT	PRJNA324190
SRR3729114	price2016-H127	price2016	no	nose	2012-10-16	22	no	SRR3729114	WT	PRJNA324190
SRR3728381	price2016-H128	price2016	no	nose	2012-03-20	15	yes	SRR3728381	WT	PRJNA324190
SRR3728428	price2016-H128	price2016	no	nose	2012-05-23	15	yes	SRR3728428	WT	PRJNA324190
SRR3728678	price2016-H128	price2016	no	throat	2012-04-24	15	yes	SRR3728678	WT	PRJNA324190
SRR3728700	price2016-H128	price2016	no	nose	2012-04-24	15	yes	SRR3728700	WT	PRJNA324190
SRR3728926	price2016-H128	price2016	no	throat	2012-09-04	15	yes	SRR3728926	WT	PRJNA324190
SRR3728986	price2016-H128	price2016	no	groin	2012-01-10	15	yes	SRR3728986	WT	PRJNA324190
SRR3729201	price2016-H128	price2016	no	nose	2012-07-04	15	yes	SRR3729201	WT	PRJNA324190
SRR3729282	price2016-H128	price2016	no	nose	2012-09-04	15	yes	SRR3729282	WT	PRJNA324190
[truncated: 1,498 more rows]

## Sheet: additional isolates
isolate_id	host_id	study_id	isolation_source	collection_date	CC	kept after QC	run_accession	genotypic_methicillin_resistance	bioproject_accession
SRR15369862	annavajhala2022_2017-006	annavajhala2022	pooled four-site surveillance swab (nares, axilla, umbilical stump, and inguinal region)	2017-03	15	yes	SRR15369862	WT	PRJNA685142
SRR15369869	annavajhala2022_2017-006	annavajhala2022	pooled four-site surveillance swab (nares, axilla, umbilical stump, and inguinal region)	2017-02	15	yes	SRR15369869	WT	PRJNA685142
SRR15369871	annavajhala2022_2017-006	annavajhala2022	pooled four-site surveillance swab (nares, axilla, umbilical stump, and inguinal region)	2017-02	15	yes	SRR15369871	WT	PRJNA685142
SRR15369863	annavajhala2022_2017-007	annavajhala2022	pooled four-site surveillance swab (nares, axilla, umbilical stump, and inguinal region)	2017-03	15	yes	SRR15369863	WT	PRJNA685142
SRR15369873	annavajhala2022_2017-007	annavajhala2022	pooled four-site surveillance swab (nares, axilla, umbilical stump, and inguinal region)	2017-02	15	yes	SRR15369873	WT	PRJNA685142
SRR15369874	annavajhala2022_2017-007	annavajhala2022	pooled four-site surveillance swab (nares, axilla, umbilical stump, and inguinal region)	2017-02	15	yes	SRR15369874	WT	PRJNA685142
SRR15369864	annavajhala2022_2017-032	annavajhala2022	pooled four-site surveillance swab (nares, axilla, umbilical stump, and inguinal region)	2017-02	398	yes	SRR15369864	WT	PRJNA685142
SRR15369867	annavajhala2022_2017-032	annavajhala2022	pooled four-site surveillance swab (nares, axilla, umbilical stump, and inguinal region)	2017-02	398	yes	SRR15369867	WT	PRJNA685142
SRR15369780	annavajhala2022_2017-038	annavajhala2022	pooled four-site surveillance swab (nares, axilla, umbilical stump, and inguinal region)	2017-05	15	yes	SRR15369780	WT	PRJNA685142
SRR15369820	annavajhala2022_2017-038	annavajhala2022	pooled four-site surveillance swab (nares, axilla, umbilical stump, and inguinal region)	2017-09	15	yes	SRR15369820	WT	PRJNA685142
SRR15369830	annavajhala2022_2017-038	annavajhala2022	pooled four-site surveillance swab (nares, axilla, umbilical stump, and inguinal region)	2017-08	15	yes	SRR15369830	WT	PRJNA685142
SRR15369837	annavajhala2022_2017-038	annavajhala2022	pooled four-site surveillance swab (nares, axilla, umbilical stump, and inguinal region)	2017-07	398	yes	SRR15369837	WT	PRJNA685142
SRR15369847	annavajhala2022_2017-038	annavajhala2022	pooled four-site surveillance swab (nares, axilla, umbilical stump, and inguinal region)	2017-05	15	yes	SRR15369847	WT	PRJNA685142
SRR15369851	annavajhala2022_2017-038	annavajhala2022	pooled four-site surveillance swab (nares, axilla, umbilical stump, and inguinal region)	2017-05	15	yes	SRR15369851	WT	PRJNA685142
SRR15369853	annavajhala2022_2017-038	annavajhala2022	pooled four-site surveillance swab (nares, axilla, umbilical stump, and inguinal region)	2017-04	398	yes	SRR15369853	WT	PRJNA685142
SRR15369861	annavajhala2022_2017-038	annavajhala2022	pooled four-site surveillance swab (nares, axilla, umbilical stump, and inguinal region)	2017-03	398	yes	SRR15369861	WT	PRJNA685142
SRR15369870	annavajhala2022_2017-038	annavajhala2022	pooled four-site surveillance swab (nares, axilla, umbilical stump, and inguinal region)	2017-02	398	yes	SRR15369870	WT	PRJNA685142
SRR15369855	annavajhala2022_2017-046	annavajhala2022	pooled four-site surveillance swab (nares, axilla, umbilical stump, and inguinal region)	2017-04	15	yes	SRR15369855	WT	PRJNA685142
SRR15369857	annavajhala2022_2017-046	annavajhala2022	pooled four-site surveillance swab (nares, axilla, umbilical stump, and inguinal region)	2017-03	15	yes	SRR15369857	WT	PRJNA685142
SRR15369822	annavajhala2022_2017-077	annavajhala2022	pooled four-site surveillance swab (nares, axilla, umbilical stump, and inguinal region)	2017-07	15	yes	SRR15369822	WT	PRJNA685142
SRR15369836	annavajhala2022_2017-077	annavajhala2022	pooled four-site surveillance swab (nares, axilla, umbilical stump, and inguinal region)	2017-07	15	yes	SRR15369836	WT	PRJNA685142
SRR15369844	annavajhala2022_2017-077	annavajhala2022	pooled four-site surveillance swab (nares, axilla, umbilical stump, and inguinal region)	2017-06	15	yes	SRR15369844	mecA	PRJNA685142
SRR15369848	annavajhala2022_2017-077	annavajhala2022	pooled four-site surveillance swab (nares, axilla, umbilical stump, and inguinal region)	2017-05	15	yes	SRR15369848	WT	PRJNA685142
SRR15369839	annavajhala2022_2017-078	annavajhala2022	pooled four-site surveillance swab (nares, axilla, umbilical stump, and inguinal region)	2017-06	15	yes	SRR15369839	WT	PRJNA685142
SRR15369845	annavajhala2022_2017-078	annavajhala2022	pooled four-site surveillance swab (nares, axilla, umbilical stump, and inguinal region)	2017-06	15	yes	SRR15369845	WT	PRJNA685142
SRR15369846	annavajhala2022_2017-078	annavajhala2022	pooled four-site surveillance swab (nares, axilla, umbilical stump, and inguinal region)	2017-05	15	yes	SRR15369846	WT	PRJNA685142
SRR15369823	annavajhala2022_2017-089	annavajhala2022	pooled four-site surveillance swab (nares, axilla, umbilical stump, and inguinal region)	2017-07	398	yes	SRR15369823	WT	PRJNA685142
SRR15369834	annavajhala2022_2017-089	annavajhala2022	pooled four-site surveillance swab (nares, axilla, umbilical stump, and inguinal region)	2017-07	398	yes	SRR15369834	WT	PRJNA685142
SRR15369842	annavajhala2022_2017-089	annavajhala2022	pooled four-site surveillance swab (nares, axilla, umbilical stump, and inguinal region)	2017-06	398	yes	SRR15369842	WT	PRJNA685142
SRR15369835	annavajhala2022_2017-093	annavajhala2022	pooled four-site surveillance swab (nares, axilla, umbilical stump, and inguinal region)	2017-07	398	yes	SRR15369835	WT	PRJNA685142
SRR15369841	annavajhala2022_2017-093	annavajhala2022	pooled four-site surveillance swab (nares, axilla, umbilical stump, and inguinal region)	2017-06	398	yes	SRR15369841	WT	PRJNA685142
SRR15369797	annavajhala2022_2017-105	annavajhala2022	pooled four-site surveillance swab (nares, axilla, umbilical stump, and inguinal region)	2017-11	15	yes	SRR15369797	WT	PRJNA685142
SRR15369814	annavajhala2022_2017-105	annavajhala2022	pooled four-site surveillance swab (nares, axilla, umbilical stump, and inguinal region)	2017-09	15	yes	SRR15369814	WT	PRJNA685142
SRR15369826	annavajhala2022_2017-108	annavajhala2022	pooled four-site surveillance swab (nares, axilla, umbilical stump, and inguinal region)	2017-07	15	yes	SRR15369826	WT	PRJNA685142
SRR15369838	annavajhala2022_2017-108	annavajhala2022	pooled four-site surveillance swab (nares, axilla, umbilical stump, and inguinal region)	2017-07	15	yes	SRR15369838	WT	PRJNA685142
SRR15369794	annavajhala2022_2017-119	annavajhala2022	pooled four-site surveillance swab (nares, axilla, umbilical stump, and inguinal region)	2017-10	398	yes	SRR15369794	WT	PRJNA685142
SRR15369816	annavajhala2022_2017-119	annavajhala2022	pooled four-site surveillance swab (nares, axilla, umbilical stump, and inguinal region)	2017-09	398	yes	SRR15369816	WT	PRJNA685142
SRR15369829	annavajhala2022_2017-119	annavajhala2022	pooled four-site surveillance swab (nares, axilla, umbilical stump, and inguinal region)	2017-08	398	yes	SRR15369829	WT	PRJNA685142
SRR15369815	annavajhala2022_2017-127	annavajhala2022	pooled four-site surveillance swab (nares, axilla, umbilical stump, and inguinal region)	2017-09	15	yes	SRR15369815	WT	PRJNA685142
SRR15369819	annavajhala2022_2017-127	annavajhala2022	pooled four-site surveillance swab (nares, axilla, umbilical stump, and inguinal region)	2017-09	15	yes	SRR15369819	WT	PRJNA685142
SRR15369818	annavajhala2022_2017-131	annavajhala2022	pooled four-site surveillance swab (nares, axilla, umbilical stump, and inguinal region)	2017-09	398	yes	SRR15369818	WT	PRJNA685142
SRR15369828	annavajhala2022_2017-131	annavajhala2022	pooled four-site surveillance swab (nares, axilla, umbilical stump, and inguinal region)	2017-08	398	yes	SRR15369828	WT	PRJNA685142
SRR15369800	annavajhala2022_2017-151	annavajhala2022	pooled four-site surveillance swab (nares, axilla, umbilical stump, and inguinal region)	2017-11	15	yes	SRR15369800	WT	PRJNA685142
SRR15369806	annavajhala2022_2017-151	annavajhala2022	pooled four-site surveillance swab (nares, axilla, umbilical stump, and inguinal region)	2017-12	15	yes	SRR15369806	WT	PRJNA685142
SRR15369817	annavajhala2022_2017-151	annavajhala2022	pooled four-site surveillance swab (nares, axilla, umbilical stump, and inguinal region)	2017-09	15	yes	SRR15369817	WT	PRJNA685142
SRR15369793	annavajhala2022_2017-203	annavajhala2022	pooled four-site surveillance swab (nares, axilla, umbilical stump, and inguinal region)	2017-12	398	yes	SRR15369793	WT	PRJNA685142
SRR15369807	annavajhala2022_2017-203	annavajhala2022	pooled four-site surveillance swab (nares, axilla, umbilical stump, and inguinal region)	2017-12	398	yes	SRR15369807	WT	PRJNA685142
SRR15369783	annavajhala2022_2017-207	annavajhala2022	pooled four-site surveillance swab (nares, axilla, umbilical stump, and inguinal region)	2018-02	15	yes	SRR15369783	WT	PRJNA685142
SRR15369791	annavajhala2022_2017-207	annavajhala2022	pooled four-site surveillance swab (nares, axilla, umbilical stump, and inguinal region)	2018-01	15	yes	SRR15369791	WT	PRJNA685142
SRR15369781	annavajhala2022_2018-006	annavajhala2022	pooled four-site surveillance swab (nares, axilla, umbilical stump, and inguinal region)	2018-02	15	yes	SRR15369781	WT	PRJNA685142
SRR15369789	annavajhala2022_2018-006	annavajhala2022	pooled four-site surveillance swab (nares, axilla, umbilical stump, and inguinal region)	2018-01	15	yes	SRR15369789	WT	PRJNA685142
SRR15369784	annavajhala2022_2018-007	annavajhala2022	pooled four-site surveillance swab (nares, axilla, umbilical stump, and inguinal region)	2018-02	15	yes	SRR15369784	WT	PRJNA685142
SRR15369787	annavajhala2022_2018-007	annavajhala2022	pooled four-site surveillance swab (nares, axilla, umbilical stump, and inguinal region)	2018-01	15	yes	SRR15369787	WT	PRJNA685142
SRR15369881	annavajhala2022_2018-010	annavajhala2022	pooled four-site surveillance swab (nares, axilla, umbilical stump, and inguinal region)	2018-01	15	yes	SRR15369881	WT	PRJNA685142
SRR15369915	annavajhala2022_2018-010	annavajhala2022	pooled four-site surveillance swab (nares, axilla, umbilical stump, and inguinal region)	2018-02	15	yes	SRR15369915	WT	PRJNA685142
SRR15369892	annavajhala2022_2018-038	annavajhala2022	pooled four-site surveillance swab (nares, axilla, umbilical stump, and inguinal region)	2018-05	15	yes	SRR15369892	WT	PRJNA685142
SRR15369896	annavajhala2022_2018-038	annavajhala2022	pooled four-site surveillance swab (nares, axilla, umbilical stump, and inguinal region)	2018-05	15	yes	SRR15369896	WT	PRJNA685142
SRR15369901	annavajhala2022_2018-038	annavajhala2022	pooled four-site surveillance swab (nares, axilla, umbilical stump, and inguinal region)	2018-04	15	yes	SRR15369901	WT	PRJNA685142
SRR15369898	annavajhala2022_2018-063	annavajhala2022	pooled four-site surveillance swab (nares, axilla, umbilical stump, and inguinal region)	2018-04	15	yes	SRR15369898	WT	PRJNA685142
SRR15369900	annavajhala2022_2018-063	annavajhala2022	pooled four-site surveillance swab (nares, axilla, umbilical stump, and inguinal region)	2018-04	15	yes	SRR15369900	WT	PRJNA685142
SRR15369886	annavajhala2022_2018-065	annavajhala2022	pooled four-site surveillance swab (nares, axilla, umbilical stump, and inguinal region)	2018-06	15	yes	SRR15369886	WT	PRJNA685142
SRR15369891	annavajhala2022_2018-065	annavajhala2022	pooled four-site surveillance swab (nares, axilla, umbilical stump, and inguinal region)	2018-05	15	yes	SRR15369891	WT	PRJNA685142
SRR15369903	annavajhala2022_2018-065	annavajhala2022	pooled four-site surveillance swab (nares, axilla, umbilical stump, and inguinal region)	2018-04	15	yes	SRR15369903	WT	PRJNA685142
SRR15369889	annavajhala2022_2018-073	annavajhala2022	pooled four-site surveillance swab (nares, axilla, umbilical stump, and inguinal region)	2018-05	15	yes	SRR15369889	WT	PRJNA685142
SRR15369893	annavajhala2022_2018-073	annavajhala2022	pooled four-site surveillance swab (nares, axilla, umbilical stump, and inguinal region)	2018-05	15	yes	SRR15369893	WT	PRJNA685142
SRR15369902	annavajhala2022_2018-073	annavajhala2022	pooled four-site surveillance swab (nares, axilla, umbilical stump, and inguinal region)	2018-04	15	yes	SRR15369902	WT	PRJNA685142
SRR15369883	annavajhala2022_2018-078	annavajhala2022	pooled four-site surveillance swab (nares, axilla, umbilical stump, and inguinal region)	2018-06	15	yes	SRR15369883	WT	PRJNA685142
SRR15369894	annavajhala2022_2018-078	annavajhala2022	pooled four-site surveillance swab (nares, axilla, umbilical stump, and inguinal region)	2018-05	15	yes	SRR15369894	WT	PRJNA685142
17059_1_1	chow2021_CD140030	chow2021	nasal	0 days	22	yes	ERR1046470	mecA	PRJEB9390
17059_1_2	chow2021_CD140030	chow2021	groin	0 days	22	yes	ERR1046471	mecA	PRJEB9390
17059_1_38	chow2021_CD140097	chow2021	axilla	0 days	22	yes	ERR1046507	mecA	PRJEB9390
17059_1_39	chow2021_CD140097	chow2021	groin	0 days	22	yes	ERR1046508	mecA	PRJEB9390
17059_1_66	chow2021_CD140108	chow2021	axilla	0 days	22	yes	ERR1046535	mecA	PRJEB9390
17059_1_67	chow2021_CD140108	chow2021	groin	0 days	22	yes	ERR1046536	mecA	PRJEB9390
17059_1_3	chow2021_CD140157	chow2021	axilla	0 days	5	yes	ERR1046472	mecA	PRJEB9390
17059_1_4	chow2021_CD140157	chow2021	groin	0 days	5	yes	ERR1046473	mecA	PRJEB9390
17059_1_10	chow2021_CD140177	chow2021	axilla	0 days	5	yes	ERR1046479	mecA	PRJEB9390
17059_1_9	chow2021_CD140177	chow2021	nasal	0 days	5	yes	ERR1046478	mecA	PRJEB9390
17059_1_12	chow2021_CD140183	chow2021	nasal	0 days	45	yes	ERR1046481	mecA	PRJEB9390
17059_1_13	chow2021_CD140183	chow2021	axilla	0 days	45	yes	ERR1046482	mecA	PRJEB9390
17059_1_16	chow2021_CD140187	chow2021	nasal	0 days	45	yes	ERR1046485	mecA	PRJEB9390
17059_1_17	chow2021_CD140187	chow2021	axilla	0 days	45	yes	ERR1046486	mecA	PRJEB9390
17059_1_18	chow2021_CD140187	chow2021	groin	0 days	45	yes	ERR1046487	mecA	PRJEB9390
17059_1_76	chow2021_CD140232	chow2021	axilla	0 days	5	yes	ERR1046544	mecA	PRJEB9390
17059_1_77	chow2021_CD140232	chow2021	groin	0 days	5	yes	ERR1046545	mecA	PRJEB9390
16870_2_32	chow2021_CD140349	chow2021	axilla	0 days	30	yes	ERR1024670	mecA	PRJEB9390
16870_2_33	chow2021_CD140349	chow2021	groin	0 days	30	yes	ERR1024671	mecA	PRJEB9390
16870_2_35	chow2021_CD140359	chow2021	axilla	0 days	22	yes	ERR1024673	mecA	PRJEB9390
16870_2_36	chow2021_CD140359	chow2021	groin	0 days	22	yes	ERR1024674	mecA	PRJEB9390
17059_1_55	chow2021_CD140408	chow2021	nasal	0 days	22	yes	ERR1046524	mecA	PRJEB9390
17059_1_56	chow2021_CD140408	chow2021	groin	0 days	22	yes	ERR1046525	mecA	PRJEB9390
17059_1_62	chow2021_CD140440	chow2021	nasal	0 days	45	yes	ERR1046531	mecA	PRJEB9390
17059_1_75	chow2021_CD140440	chow2021	groin	0 days	45	yes	ERR1046543	mecA	PRJEB9390
16870_2_52	chow2021_CD140579	chow2021	nasal	0 days	22	yes	ERR1024688	mecA	PRJEB9390
16870_2_54	chow2021_CD140579	chow2021	groin	0 days	22	yes	ERR1024690	mecA	PRJEB9390
16870_2_59	chow2021_CD140630	chow2021	nasal	0 days	22	yes	ERR1024694	mecA	PRJEB9390
16870_2_60	chow2021_CD140630	chow2021	groin	0 days	22	yes	ERR1024695	mecA	PRJEB9390
16870_2_61	chow2021_CD140636	chow2021	nasal	0 days	22	yes	ERR1024696	mecA	PRJEB9390
16870_2_62	chow2021_CD140636	chow2021	groin	0 days	22	yes	ERR1024697	mecA	PRJEB9390
16870_2_78	chow2021_CD140687	chow2021	axilla	0 days	45	yes	ERR1024712	mecA	PRJEB9390
18090_5_17	chow2021_CD140687	chow2021	groin	0 days	45	yes	ERR1216894	mecA	PRJEB9390
16870_2_80	chow2021_CD140697	chow2021	nasal	0 days	8	yes	ERR1024713	mecA	PRJEB9390
16870_2_81	chow2021_CD140697	chow2021	groin	0 days	8	yes	ERR1024714	mecA	PRJEB9390
16870_3_6	chow2021_CD140748	chow2021	axilla	0 days	45	yes	ERR1024721	mecA	PRJEB9390
16870_3_7	chow2021_CD140748	chow2021	groin	0 days	45	yes	ERR1024722	mecA	PRJEB9390
16870_3_8	chow2021_CD140756	chow2021	nasal	0 days	22	yes	ERR1024723	mecA	PRJEB9390
16870_3_9	chow2021_CD140756	chow2021	groin	0 days	22	yes	ERR1024724	mecA	PRJEB9390
16870_3_10	chow2021_CD140764	chow2021	nasal	0 days	45	yes	ERR1024725	mecA	PRJEB9390
16870_3_12	chow2021_CD140764	chow2021	groin	0 days	45	yes	ERR1024727	mecA	PRJEB9390
16870_3_13	chow2021_CD140766	chow2021	nasal	0 days	22	yes	ERR1024728	mecA	PRJEB9390
18090_5_19	chow2021_CD140766	chow2021	axilla	0 days	22	yes	ERR1216896	mecA	PRJEB9390
16870_3_19	chow2021_CD140783	chow2021	axilla	0 days	22	yes	ERR1024733	mecA	PRJEB9390
16870_3_20	chow2021_CD140783	chow2021	groin	0 days	22	yes	ERR1024734	mecA	PRJEB9390
16870_3_27	chow2021_CD140808	chow2021	axilla	0 days	22	yes	ERR1024739	mecA	PRJEB9390
18090_5_21	chow2021_CD140808	chow2021	nasal	0 days	22	yes	ERR1216898	mecA	PRJEB9390
16870_3_36	chow2021_CD140824	chow2021	nasal	0 days	59	yes	ERR1024748	mecA	PRJEB9390
16870_3_37	chow2021_CD140824	chow2021	groin	0 days	59	yes	ERR1024749	mecA	PRJEB9390
16870_3_39	chow2021_CD140834	chow2021	nasal	0 days	22	yes	ERR1024751	mecA	PRJEB9390
18090_5_22	chow2021_CD140834	chow2021	nasal	0 days	22	yes	ERR1216899	mecA	PRJEB9390
16870_3_83	chow2021_CD140887	chow2021	nasal	0 days	22	yes	ERR1024789	mecA	PRJEB9390
16870_4_1	chow2021_CD140887	chow2021	groin	0 days	22	yes	ERR1024790	mecA	PRJEB9390
16870_4_3	chow2021_CD140917	chow2021	nasal	0 days	45	yes	ERR1024792	mecA	PRJEB9390
16870_4_4	chow2021_CD140917	chow2021	groin	0 days	45	yes	ERR1024793	mecA	PRJEB9390
16870_4_7	chow2021_CD140955	chow2021	axilla	0 days	22	yes	ERR1024796	mecA	PRJEB9390
16870_4_8	chow2021_CD140955	chow2021	groin	0 days	22	yes	ERR1024797	mecA	PRJEB9390
16870_4_21	chow2021_CD140974	chow2021	nasal	0 days	22	yes	ERR1024810	mecA	PRJEB9390
18090_5_28	chow2021_CD140974	chow2021	groin	0 days	22	yes	ERR1216905	mecA	PRJEB9390
16870_4_23	chow2021_CD140977	chow2021	axilla	0 days	22	yes	ERR1024811	mecA	PRJEB9390
16870_4_24	chow2021_CD140977	chow2021	groin	0 days	22	yes	ERR1024812	mecA	PRJEB9390
16870_4_48	chow2021_CD141173	chow2021	axilla	0 days	22	yes	ERR1024836	mecA	PRJEB9390
16870_4_49	chow2021_CD141173	chow2021	groin	0 days	22	yes	ERR1024837	mecA	PRJEB9390
16870_4_51	chow2021_CD141192	chow2021	nasal	0 days	22	yes	ERR1024839	mecA	PRJEB9390
16870_4_52	chow2021_CD141192	chow2021	groin	0 days	22	yes	ERR1024840	mecA	PRJEB9390
16870_4_60	chow2021_CD141228	chow2021	nasal	0 days	22	yes	ERR1024847	mecA	PRJEB9390
16870_4_61	chow2021_CD141228	chow2021	groin	0 days	22	yes	ERR1024848	mecA	PRJEB9390
17150_1_3	chow2021_CD141521	chow2021	nasal	0 days	45	yes	ERR1069373	mecA	PRJEB9390
17150_1_4	chow2021_CD141521	chow2021	axilla	0 days	45	yes	ERR1069374	mecA	PRJEB9390
17150_1_5	chow2021_CD141521	chow2021	groin	0 days	45	yes	ERR1069375	mecA	PRJEB9390
17150_1_6	chow2021_CD141530	chow2021	nasal	0 days	22	yes	ERR1069376	mecA	PRJEB9390
17150_1_7	chow2021_CD141530	chow2021	groin	0 days	22	yes	ERR1069377	mecA	PRJEB9390
17150_1_18	chow2021_CD141653	chow2021	nasal	0 days	22	yes	ERR1069388	mecA	PRJEB9390
17150_1_19	chow2021_CD141653	chow2021	groin	0 days	22	yes	ERR1069389	mecA	PRJEB9390
19647_2_5	chow2021_CD150014	chow2021	nasal	0 days	45	yes	ERR1540996	mecA	PRJEB9390
19647_2_6	chow2021_CD150014	chow2021	axilla	0 days	45	yes	ERR1540997	mecA	PRJEB9390
19647_2_15	chow2021_CD150085	chow2021	nasal	0 days	30	yes	ERR1541006	mecA	PRJEB9390
19647_2_16	chow2021_CD150085	chow2021	axilla	0 days	30	yes	ERR1541007	mecA	PRJEB9390
19647_2_17	chow2021_CD150085	chow2021	groin	0 days	30	yes	ERR1541008	mecA	PRJEB9390
19647_2_18	chow2021_CD150098	chow2021	nasal	0 days	1	yes	ERR1541009	mecA	PRJEB9390
19647_2_19	chow2021_CD150098	chow2021	axilla	0 days	1	yes	ERR1541010	mecA	PRJEB9390
19647_2_36	chow2021_CD150186	chow2021	axilla	0 days	45	yes	ERR1541027	mecA	PRJEB9390
19647_2_37	chow2021_CD150186	chow2021	groin	0 days	45	yes	ERR1541028	mecA	PRJEB9390
19647_2_43	chow2021_CD150239	chow2021	nasal	0 days	45	yes	ERR1541034	mecA	PRJEB9390
19647_2_44	chow2021_CD150239	chow2021	axilla	0 days	45	yes	ERR1541035	mecA	PRJEB9390
19647_4_32	chow2021_CD150265	chow2021	nasal	0 days	45	yes	ERR1541201	mecA	PRJEB9390
19647_4_33	chow2021_CD150265	chow2021	axilla	0 days	45	yes	ERR1541202	mecA	PRJEB9390
19647_4_34	chow2021_CD150265	chow2021	groin	0 days	45	yes	ERR1541203	mecA	PRJEB9390
19647_4_39	chow2021_CD150288	chow2021	nasal	0 days	22	yes	ERR1541208	mecA	PRJEB9390
19647_4_40	chow2021_CD150288	chow2021	axilla	0 days	22	yes	ERR1541209	mecA	PRJEB9390
19647_4_5	chow2021_CD150378	chow2021	nasal	0 days	45	yes	ERR1541174	mecA	PRJEB9390
19647_4_6	chow2021_CD150378	chow2021	axilla	0 days	45	yes	ERR1541175	mecA	PRJEB9390
19647_4_20	chow2021_CD150422	chow2021	axilla	0 days	1	yes	ERR1541189	mecA	PRJEB9390
19647_4_21	chow2021_CD150422	chow2021	groin	0 days	1	yes	ERR1541190	mecA	PRJEB9390
19647_4_24	chow2021_CD150426	chow2021	nasal	0 days	45	yes	ERR1541193	mecA	PRJEB9390
19647_4_25	chow2021_CD150426	chow2021	groin	0 days	45	yes	ERR1541194	mecA	PRJEB9390
19647_2_50	chow2021_CD150442	chow2021	nasal	0 days	45	yes	ERR1541041	mecA	PRJEB9390
19647_2_51	chow2021_CD150442	chow2021	groin	0 days	45	yes	ERR1541042	mecA	PRJEB9390
19647_2_54	chow2021_CD150446	chow2021	axilla	0 days	8	yes	ERR1541045	mecA	PRJEB9390
19647_2_55	chow2021_CD150446	chow2021	groin	0 days	8	yes	ERR1541046	mecA	PRJEB9390
19647_2_71	chow2021_CD150495	chow2021	axilla	0 days	22	yes	ERR1541062	mecA	PRJEB9390
19647_2_72	chow2021_CD150495	chow2021	groin	0 days	22	yes	ERR1541063	mecA	PRJEB9390
19647_3_1	chow2021_CD150561	chow2021	axilla	0 days	22	yes	ERR1541081	mecA	PRJEB9390
19647_3_2	chow2021_CD150561	chow2021	groin	0 days	22	yes	ERR1541082	mecA	PRJEB9390
19647_3_30	chow2021_CD150596	chow2021	nasal	0 days	22	yes	ERR1541110	mecA	PRJEB9390
19647_3_32	chow2021_CD150596	chow2021	groin	0 days	22	yes	ERR1541112	mecA	PRJEB9390
19647_3_39	chow2021_CD150605	chow2021	nasal	0 days	45	yes	ERR1541119	mecA	PRJEB9390
19647_3_40	chow2021_CD150605	chow2021	groin	0 days	45	yes	ERR1541120	mecA	PRJEB9390
19647_3_41	chow2021_CD150606	chow2021	nasal	0 days	45	yes	ERR1541121	mecA	PRJEB9390
19647_3_42	chow2021_CD150606	chow2021	groin	0 days	45	yes	ERR1541122	mecA	PRJEB9390
19647_3_43	chow2021_CD150608	chow2021	nasal	0 days	22	yes	ERR1541123	mecA	PRJEB9390
19647_3_44	chow2021_CD150608	chow2021	groin	0 days	22	yes	ERR1541124	mecA	PRJEB9390
19789_4_6	chow2021_CD150618	chow2021	axilla	0 days	22	yes	ERR1555495	mecA	PRJEB9390
19789_4_7	chow2021_CD150618	chow2021	groin	0 days	22	yes	ERR1555496	mecA	PRJEB9390
19789_4_10	chow2021_CD150619	chow2021	groin	0 days	22	yes	ERR1555499	mecA	PRJEB9390
19789_4_8	chow2021_CD150619	chow2021	nasal	0 days	22	yes	ERR1555497	mecA	PRJEB9390
19789_4_9	chow2021_CD150619	chow2021	axilla	0 days	22	yes	ERR1555498	mecA	PRJEB9390
19789_4_12	chow2021_CD150627	chow2021	nasal	0 days	45	yes	ERR1555501	mecA	PRJEB9390
19789_4_13	chow2021_CD150627	chow2021	axilla	0 days	45	yes	ERR1555502	mecA	PRJEB9390
19647_3_52	chow2021_CD150630	chow2021	nasal	0 days	22	yes	ERR1541132	WT	PRJEB9390
19647_3_53	chow2021_CD150630	chow2021	groin	0 days	22	yes	ERR1541133	mecA	PRJEB9390
19647_3_56	chow2021_CD150647	chow2021	nasal	0 days	8	yes	ERR1541136	mecA	PRJEB9390
19647_3_57	chow2021_CD150647	chow2021	groin	0 days	8	yes	ERR1541137	mecA	PRJEB9390
19789_4_15	chow2021_CD150649	chow2021	nasal	0 days	22	yes	ERR1555504	mecA	PRJEB9390
19789_4_16	chow2021_CD150649	chow2021	groin	0 days	22	yes	ERR1555505	mecA	PRJEB9390
19647_3_78	chow2021_CD150676	chow2021	nasal	0 days	22	yes	ERR1541158	mecA	PRJEB9390
19647_3_79	chow2021_CD150676	chow2021	groin	0 days	22	yes	ERR1541159	mecA	PRJEB9390
19647_3_80	chow2021_CD150678	chow2021	nasal	0 days	22	yes	ERR1541160	mecA	PRJEB9390
19647_3_81	chow2021_CD150678	chow2021	axilla	0 days	22	yes	ERR1541161	mecA	PRJEB9390
19647_3_82	chow2021_CD150678	chow2021	groin	0 days	22	yes	ERR1541162	mecA	PRJEB9390
19789_4_17	chow2021_CD150709	chow2021	nasal	0 days	22	yes	ERR1555506	mecA	PRJEB9390
19789_4_18	chow2021_CD150709	chow2021	groin	0 days	22	yes	ERR1555507	mecA	PRJEB9390
19789_3_11	chow2021_CD150713	chow2021	axilla	0 days	22	yes	ERR1555412	mecA	PRJEB9390
19789_3_12	chow2021_CD150713	chow2021	groin	0 days	22	yes	ERR1555413	mecA	PRJEB9390
19789_3_14	chow2021_CD150715	chow2021	nasal	0 days	22	yes	ERR1555415	mecA	PRJEB9390
19789_3_15	chow2021_CD150715	chow2021	groin	0 days	22	yes	ERR1555416	mecA	PRJEB9390
19789_3_19	chow2021_CD150720	chow2021	nasal	0 days	22	yes	ERR1555420	mecA	PRJEB9390
19789_3_20	chow2021_CD150720	chow2021	groin	0 days	22	yes	ERR1555421	mecA	PRJEB9390
19789_3_32	chow2021_CD150748	chow2021	nasal	0 days	22	yes	ERR1555433	mecA	PRJEB9390
19789_3_33	chow2021_CD150748	chow2021	groin	0 days	22	yes	ERR1555434	mecA	PRJEB9390
19789_3_65	chow2021_CD150763	chow2021	nasal	0 days	22	yes	ERR1555466	mecA	PRJEB9390
19789_3_66	chow2021_CD150763	chow2021	groin	0 days	22	yes	ERR1555467	mecA	PRJEB9390
19789_3_37	chow2021_CD150774	chow2021	nasal	0 days	22	yes	ERR1555438	mecA	PRJEB9390
19789_3_38	chow2021_CD150774	chow2021	axilla	0 days	22	yes	ERR1555439	mecA	PRJEB9390
19789_3_39	chow2021_CD150774	chow2021	groin	0 days	22	yes	ERR1555440	mecA	PRJEB9390
19789_4_21	chow2021_CD150776	chow2021	nasal	0 days	45	yes	ERR1555510	mecA	PRJEB9390
19789_4_22	chow2021_CD150776	chow2021	groin	0 days	45	yes	ERR1555511	mecA	PRJEB9390
19789_3_42	chow2021_CD150785	chow2021	nasal	0 days	45	yes	ERR1555443	mecA	PRJEB9390
19789_3_43	chow2021_CD150785	chow2021	groin	0 days	45	yes	ERR1555444	mecA	PRJEB9390
19789_3_75	chow2021_CD150810	chow2021	nasal	0 days	22	yes	ERR1555476	mecA	PRJEB9390
19789_3_76	chow2021_CD150810	chow2021	groin	0 days	22	yes	ERR1555477	mecA	PRJEB9390
19789_3_50	chow2021_CD150815	chow2021	nasal	0 days	22	yes	ERR1555451	mecA	PRJEB9390
19789_3_51	chow2021_CD150815	chow2021	axilla	0 days	22	yes	ERR1555452	mecA	PRJEB9390
19789_3_81	chow2021_CD150834	chow2021	nasal	0 days	45	yes	ERR1555482	mecA	PRJEB9390
19789_3_82	chow2021_CD150834	chow2021	axilla	0 days	45	yes	ERR1555483	mecA	PRJEB9390
19789_3_85	chow2021_CD150853	chow2021	nasal	0 days	22	yes	ERR1555486	mecA	PRJEB9390
19789_3_86	chow2021_CD150853	chow2021	groin	0 days	22	yes	ERR1555487	mecA	PRJEB9390
19789_4_30	chow2021_CD150871	chow2021	nasal	0 days	22	yes	ERR1555519	mecA	PRJEB9390
19789_4_31	chow2021_CD150871	chow2021	groin	0 days	22	yes	ERR1555520	mecA	PRJEB9390
19789_4_40	chow2021_CD150882	chow2021	nasal	0 days	22	yes	ERR1555529	mecA	PRJEB9390
19789_4_41	chow2021_CD150882	chow2021	groin	0 days	22	yes	ERR1555530	mecA	PRJEB9390
19789_4_33	chow2021_CD150890	chow2021	nasal	0 days	22	yes	ERR1555522	mecA	PRJEB9390
19789_4_34	chow2021_CD150890	chow2021	groin	0 days	22	yes	ERR1555523	mecA	PRJEB9390
19647_4_64	chow2021_CD150916	chow2021	nasal	0 days	22	yes	ERR1541233	mecA	PRJEB9390
19647_4_65	chow2021_CD150916	chow2021	groin	0 days	22	yes	ERR1541234	mecA	PRJEB9390
19647_4_67	chow2021_CD150945	chow2021	axilla	0 days	45	yes	ERR1541236	mecA	PRJEB9390
19647_4_68	chow2021_CD150945	chow2021	groin	0 days	45	yes	ERR1541237	mecA	PRJEB9390
19647_3_26	chow2021_CD150952	chow2021	nasal	0 days	45	yes	ERR1541106	mecA	PRJEB9390
19647_3_27	chow2021_CD150952	chow2021	groin	0 days	45	yes	ERR1541107	mecA	PRJEB9390
19789_3_6	chow2021_CD150964	chow2021	nasal	0 days	45	yes	ERR1555407	mecA	PRJEB9390
19789_3_7	chow2021_CD150964	chow2021	groin	0 days	45	yes	ERR1555408	mecA	PRJEB9390
19789_4_42	chow2021_CD150975	chow2021	nasal	0 days	22	yes	ERR1555531	mecA	PRJEB9390
19789_4_43	chow2021_CD150975	chow2021	groin	0 days	22	yes	ERR1555532	mecA	PRJEB9390
19789_4_48	chow2021_CD151006	chow2021	nasal	0 days	22	yes	ERR1555537	mecA	PRJEB9390
19789_4_49	chow2021_CD151006	chow2021	groin	0 days	22	yes	ERR1555538	mecA	PRJEB9390
19789_4_56	chow2021_CD151057	chow2021	nasal	0 days	22	yes	ERR1555545	mecA	PRJEB9390
19789_4_57	chow2021_CD151057	chow2021	groin	0 days	22	yes	ERR1555546	mecA	PRJEB9390
19789_4_58	chow2021_CD151071	chow2021	nasal	0 days	22	yes	ERR1555547	mecA	PRJEB9390
19789_4_59	chow2021_CD151071	chow2021	groin	0 days	22	yes	ERR1555548	mecA	PRJEB9390
19789_4_62	chow2021_CD151128	chow2021	nasal	0 days	22	yes	ERR1555551	mecA	PRJEB9390
19789_4_63	chow2021_CD151128	chow2021	groin	0 days	22	yes	ERR1555552	mecA	PRJEB9390
19789_4_72	chow2021_CD151164	chow2021	nasal	0 days	45	yes	ERR1555561	mecA	PRJEB9390
19789_4_73	chow2021_CD151164	chow2021	groin	0 days	45	yes	ERR1555562	mecA	PRJEB9390
19789_4_82	chow2021_CD151266	chow2021	nasal	0 days	8	yes	ERR1555571	mecA	PRJEB9390
19789_4_84	chow2021_CD151266	chow2021	groin	0 days	8	yes	ERR1555573	mecA	PRJEB9390
19787_1_1	chow2021_CD151328	chow2021	groin	0 days	22	yes	ERR1555250	mecA	PRJEB9390
19789_4_89	chow2021_CD151328	chow2021	nasal	0 days	22	yes	ERR1555578	mecA	PRJEB9390
19787_1_4	chow2021_CD151341	chow2021	nasal	0 days	22	yes	ERR1555253	mecA	PRJEB9390
19787_1_5	chow2021_CD151341	chow2021	axilla	0 days	22	yes	ERR1555254	mecA	PRJEB9390
19787_1_10	chow2021_CD151343	chow2021	groin	0 days	8	yes	ERR1555259	mecA	PRJEB9390
19787_1_9	chow2021_CD151343	chow2021	nasal	0 days	8	yes	ERR1555258	mecA	PRJEB9390
19787_1_11	chow2021_CD151345	chow2021	axilla	0 days	22	yes	ERR1555260	mecA	PRJEB9390
19787_1_12	chow2021_CD151345	chow2021	groin	0 days	22	yes	ERR1555261	mecA	PRJEB9390
19787_1_14	chow2021_CD151349	chow2021	nasal	0 days	22	yes	ERR1555263	mecA	PRJEB9390
19787_1_15	chow2021_CD151349	chow2021	axilla	0 days	22	yes	ERR1555264	mecA	PRJEB9390
19787_1_27	chow2021_CD151393	chow2021	nasal	0 days	22	yes	ERR1555276	mecA	PRJEB9390
19787_1_28	chow2021_CD151393	chow2021	groin	0 days	22	yes	ERR1555277	mecA	PRJEB9390
19787_1_29	chow2021_CD151394	chow2021	nasal	0 days	22	yes	ERR1555278	mecA	PRJEB9390
19787_1_30	chow2021_CD151394	chow2021	groin	0 days	22	yes	ERR1555279	mecA	PRJEB9390
19787_1_37	chow2021_CD151404	chow2021	nasal	0 days	22	yes	ERR1555286	mecA	PRJEB9390
19787_1_38	chow2021_CD151404	chow2021	groin	0 days	22	yes	ERR1555287	mecA	PRJEB9390
19787_1_40	chow2021_CD151427	chow2021	axilla	0 days	45	yes	ERR1555289	mecA	PRJEB9390
19787_1_41	chow2021_CD151427	chow2021	groin	0 days	45	yes	ERR1555290	mecA	PRJEB9390
19787_1_49	chow2021_CD151471	chow2021	nasal	0 days	45	yes	ERR1555298	mecA	PRJEB9390
19787_1_50	chow2021_CD151471	chow2021	groin	0 days	45	yes	ERR1555299	mecA	PRJEB9390
19787_1_59	chow2021_CD151496	chow2021	nasal	0 days	45	yes	ERR1555308	mecA	PRJEB9390
19787_1_60	chow2021_CD151496	chow2021	groin	0 days	45	yes	ERR1555309	mecA	PRJEB9390
19787_1_69	chow2021_CD151611	chow2021	nasal	0 days	8	yes	ERR1555318	mecA	PRJEB9390
19787_1_70	chow2021_CD151611	chow2021	axilla	0 days	8	yes	ERR1555319	mecA	PRJEB9390
19787_1_71	chow2021_CD151611	chow2021	groin	0 days	8	yes	ERR1555320	mecA	PRJEB9390
19787_1_80	chow2021_CD151754	chow2021	nasal	0 days	22	yes	ERR1555329	mecA	PRJEB9390
19787_1_81	chow2021_CD151754	chow2021	axilla	0 days	22	yes	ERR1555330	mecA	PRJEB9390
19787_1_83	chow2021_CD151818	chow2021	axilla	0 days	45	yes	ERR1555332	mecA	PRJEB9390
19787_1_84	chow2021_CD151818	chow2021	groin	0 days	45	yes	ERR1555333	mecA	PRJEB9390
19787_2_13	chow2021_CD151965	chow2021	nasal	0 days	8	yes	ERR1555351	mecA	PRJEB9390
19787_2_14	chow2021_CD151965	chow2021	axilla	0 days	8	yes	ERR1555352	mecA	PRJEB9390
19787_2_18	chow2021_CD151995	chow2021	nasal	0 days	22	yes	ERR1555356	mecA	PRJEB9390
19787_2_19	chow2021_CD151995	chow2021	axilla	0 days	22	yes	ERR1555357	mecA	PRJEB9390
19787_2_20	chow2021_CD151995	chow2021	groin	0 days	22	yes	ERR1555358	mecA	PRJEB9390
19787_2_25	chow2021_CD152039	chow2021	nasal	0 days	8	yes	ERR1555363	mecA	PRJEB9390
19787_2_26	chow2021_CD152039	chow2021	groin	0 days	8	yes	ERR1555364	mecA	PRJEB9390
19787_2_29	chow2021_CD152041	chow2021	nasal	0 days	22	yes	ERR1555367	mecA	PRJEB9390
19787_2_30	chow2021_CD152041	chow2021	groin	0 days	22	yes	ERR1555368	mecA	PRJEB9390
19787_2_55	chow2021_CD152585	chow2021	nasal	0 days	22	yes	ERR1555393	mecA	PRJEB9390
19787_2_56	chow2021_CD152585	chow2021	axilla	0 days	22	yes	ERR1555394	mecA	PRJEB9390
19787_2_57	chow2021_CD152585	chow2021	groin	0 days	22	yes	ERR1555395	mecA	PRJEB9390
22139_2_96	chow2021_CD160013	chow2021	axilla	0 days	1	yes	ERR2524928	mecA	PRJEB9390
22139_3_1	chow2021_CD160013	chow2021	groin	0 days	1	yes	ERR2524929	mecA	PRJEB9390
22139_3_10	chow2021_CD160084	chow2021	axilla	0 days	1	yes	ERR2524938	mecA	PRJEB9390
22139_3_11	chow2021_CD160084	chow2021	groin	0 days	1	yes	ERR2524939	mecA	PRJEB9390
22139_3_27	chow2021_CD160150	chow2021	nasal	0 days	22	yes	ERR2524955	mecA	PRJEB9390
22139_3_28	chow2021_CD160150	chow2021	groin	0 days	22	yes	ERR2524956	mecA	PRJEB9390
22139_3_38	chow2021_CD160183	chow2021	axilla	0 days	22	yes	ERR2524966	mecA	PRJEB9390
22139_3_39	chow2021_CD160183	chow2021	groin	0 days	22	yes	ERR2524967	mecA	PRJEB9390
22139_3_46	chow2021_CD160219	chow2021	axilla	0 days	22	yes	ERR2524974	mecA	PRJEB9390
22139_3_47	chow2021_CD160219	chow2021	groin	0 days	22	yes	ERR2524975	mecA	PRJEB9390
22139_3_73	chow2021_CD160247	chow2021	axilla	0 days	22	yes	ERR2525001	mecA	PRJEB9390
22139_3_74	chow2021_CD160247	chow2021	groin	0 days	22	yes	ERR2525002	mecA	PRJEB9390
22538_2_47	chow2021_CD160247	chow2021	nasal	0 days	22	yes	ERR2631721	mecA	PRJEB9390
22139_4_3	chow2021_CD160265	chow2021	nasal	0 days	45	yes	ERR2525026	mecA	PRJEB9390
22139_4_4	chow2021_CD160265	chow2021	axilla	0 days	45	yes	ERR2525027	mecA	PRJEB9390
22139_4_10	chow2021_CD160272	chow2021	groin	0 days	45	yes	ERR2525033	mecA	PRJEB9390
22139_4_9	chow2021_CD160272	chow2021	axilla	0 days	45	yes	ERR2525032	mecA	PRJEB9390
22139_4_95	chow2021_CD160302	chow2021	nasal	0 days	22	yes	ERR2525118	mecA	PRJEB9390
22139_4_96	chow2021_CD160302	chow2021	groin	0 days	22	yes	ERR2525119	mecA	PRJEB9390
22178_2_5	chow2021_CD160315	chow2021	axilla	0 days	1	yes	ERR2525124	mecA	PRJEB9390
22178_2_6	chow2021_CD160315	chow2021	groin	0 days	1	yes	ERR2525125	mecA	PRJEB9390
22139_4_55	chow2021_CD160336	chow2021	nasal	0 days	1	yes	ERR2525078	mecA	PRJEB9390
22139_4_56	chow2021_CD160336	chow2021	axilla	0 days	1	yes	ERR2525079	mecA	PRJEB9390
22139_4_58	chow2021_CD160340	chow2021	axilla	0 days	1	yes	ERR2525081	mecA	PRJEB9390
22139_4_59	chow2021_CD160340	chow2021	groin	0 days	1	yes	ERR2525082	mecA	PRJEB9390
22139_4_61	chow2021_CD160348	chow2021	nasal	0 days	1	yes	ERR2525084	mecA	PRJEB9390
22139_4_62	chow2021_CD160348	chow2021	axilla	0 days	1	yes	ERR2525085	mecA	PRJEB9390
22139_4_63	chow2021_CD160348	chow2021	groin	0 days	1	yes	ERR2525086	mecA	PRJEB9390
22139_4_64	chow2021_CD160351	chow2021	axilla	0 days	1	yes	ERR2525087	mecA	PRJEB9390
22139_4_65	chow2021_CD160351	chow2021	groin	0 days	1	yes	ERR2525088	mecA	PRJEB9390
22139_4_74	chow2021_CD160376	chow2021	axilla	0 days	1	yes	ERR2525097	mecA	PRJEB9390
22139_4_75	chow2021_CD160376	chow2021	groin	0 days	1	yes	ERR2525098	mecA	PRJEB9390
22139_4_76	chow2021_CD160378	chow2021	nasal	0 days	22	yes	ERR2525099	mecA	PRJEB9390
22139_4_77	chow2021_CD160378	chow2021	groin	0 days	22	yes	ERR2525100	mecA	PRJEB9390
22139_4_82	chow2021_CD160392	chow2021	nasal	0 days	22	yes	ERR2525105	mecA	PRJEB9390
22139_4_83	chow2021_CD160392	chow2021	axilla	0 days	22	yes	ERR2525106	mecA	PRJEB9390
22139_4_84	chow2021_CD160392	chow2021	groin	0 days	22	yes	ERR2525107	mecA	PRJEB9390
22139_4_85	chow2021_CD160394	chow2021	nasal	0 days	22	yes	ERR2525108	mecA	PRJEB9390
22139_4_86	chow2021_CD160394	chow2021	axilla	0 days	22	yes	ERR2525109	mecA	PRJEB9390
22139_4_87	chow2021_CD160394	chow2021	groin	0 days	22	yes	ERR2525110	mecA	PRJEB9390
22139_4_23	chow2021_CD160426	chow2021	nasal	0 days	22	yes	ERR2525046	mecA	PRJEB9390
22139_4_24	chow2021_CD160426	chow2021	groin	0 days	22	yes	ERR2525047	mecA	PRJEB9390
22139_4_25	chow2021_CD160427	chow2021	nasal	0 days	45	yes	ERR2525048	mecA	PRJEB9390
22139_4_26	chow2021_CD160427	chow2021	groin	0 days	45	yes	ERR2525049	mecA	PRJEB9390
22139_4_28	chow2021_CD160439	chow2021	nasal	0 days	5	yes	ERR2525051	mecA	PRJEB9390
22139_4_29	chow2021_CD160439	chow2021	axilla	0 days	5	yes	ERR2525052	mecA	PRJEB9390
22139_4_33	chow2021_CD160479	chow2021	nasal	0 days	1	yes	ERR2525056	mecA	PRJEB9390
22139_4_34	chow2021_CD160479	chow2021	axilla	0 days	1	yes	ERR2525057	mecA	PRJEB9390
22139_4_35	chow2021_CD160479	chow2021	groin	0 days	1	yes	ERR2525058	mecA	PRJEB9390
22139_4_37	chow2021_CD160480	chow2021	axilla	0 days	22	yes	ERR2525060	mecA	PRJEB9390
22139_4_38	chow2021_CD160480	chow2021	groin	0 days	22	yes	ERR2525061	mecA	PRJEB9390
22139_4_40	chow2021_CD160482	chow2021	axilla	0 days	1	yes	ERR2525063	mecA	PRJEB9390
22139_4_41	chow2021_CD160482	chow2021	groin	0 days	1	yes	ERR2525064	mecA	PRJEB9390
22139_4_46	chow2021_CD160498	chow2021	axilla	0 days	1	yes	ERR2525069	mecA	PRJEB9390
22139_4_47	chow2021_CD160498	chow2021	groin	0 days	1	yes	ERR2525070	mecA	PRJEB9390
22139_4_48	chow2021_CD160499	chow2021	axilla	0 days	1	yes	ERR2525071	mecA	PRJEB9390
22139_4_49	chow2021_CD160499	chow2021	groin	0 days	1	yes	ERR2525072	mecA	PRJEB9390
22139_4_50	chow2021_CD160501	chow2021	axilla	0 days	1	yes	ERR2525073	mecA	PRJEB9390
22139_4_51	chow2021_CD160501	chow2021	groin	0 days	1	yes	ERR2525074	mecA	PRJEB9390
22139_4_52	chow2021_CD160504	chow2021	axilla	0 days	1	yes	ERR2525075	mecA	PRJEB9390
22139_4_53	chow2021_CD160504	chow2021	groin	0 days	1	yes	ERR2525076	mecA	PRJEB9390
22139_3_56	chow2021_CD160533	chow2021	nasal	0 days	22	yes	ERR2524984	mecA	PRJEB9390
22139_3_57	chow2021_CD160533	chow2021	axilla	0 days	22	yes	ERR2524985	mecA	PRJEB9390
22139_3_58	chow2021_CD160533	chow2021	groin	0 days	22	yes	ERR2524986	mecA	PRJEB9390
22139_3_62	chow2021_CD160541	chow2021	nasal	0 days	22	yes	ERR2524990	mecA	PRJEB9390
22139_3_63	chow2021_CD160541	chow2021	groin	0 days	22	yes	ERR2524991	mecA	PRJEB9390
22139_3_64	chow2021_CD160542	chow2021	nasal	0 days	45	yes	ERR2524992	mecA	PRJEB9390
22139_3_65	chow2021_CD160542	chow2021	groin	0 days	45	yes	ERR2524993	mecA	PRJEB9390
22139_3_79	chow2021_CD160548	chow2021	axilla	0 days	22	yes	ERR2525007	mecA	PRJEB9390
22139_3_80	chow2021_CD160548	chow2021	groin	0 days	22	yes	ERR2525008	mecA	PRJEB9390
22139_3_81	chow2021_CD160549	chow2021	nasal	0 days	22	yes	ERR2525009	mecA	PRJEB9390
22139_3_82	chow2021_CD160549	chow2021	groin	0 days	22	yes	ERR2525010	mecA	PRJEB9390
22139_3_84	chow2021_CD160552	chow2021	nasal	0 days	22	yes	ERR2525012	mecA	PRJEB9390
22139_3_85	chow2021_CD160552	chow2021	groin	0 days	22	yes	ERR2525013	mecA	PRJEB9390
22139_3_93	chow2021_CD160570	chow2021	nasal	0 days	45	yes	ERR2525021	mecA	PRJEB9390
22139_3_94	chow2021_CD160570	chow2021	axilla	0 days	45	yes	ERR2525022	mecA	PRJEB9390
22139_3_95	chow2021_CD160570	chow2021	groin	0 days	45	yes	ERR2525023	mecA	PRJEB9390
22139_4_13	chow2021_CD160579	chow2021	nasal	0 days	22	yes	ERR2525036	mecA	PRJEB9390
22139_4_14	chow2021_CD160579	chow2021	groin	0 days	22	yes	ERR2525037	mecA	PRJEB9390
22139_4_16	chow2021_CD160600	chow2021	nasal	0 days	22	yes	ERR2525039	mecA	PRJEB9390
22139_4_17	chow2021_CD160600	chow2021	groin	0 days	22	yes	ERR2525040	mecA	PRJEB9390
22178_2_14	chow2021_CD160661	chow2021	nasal	0 days	22	yes	ERR2525133	mecA	PRJEB9390
22178_2_15	chow2021_CD160661	chow2021	axilla	0 days	22	yes	ERR2525134	mecA	PRJEB9390
22178_2_22	chow2021_CD160732	chow2021	nasal	0 days	22	yes	ERR2525141	mecA	PRJEB9390
22178_2_23	chow2021_CD160732	chow2021	axilla	0 days	22	yes	ERR2525142	mecA	PRJEB9390
22178_2_24	chow2021_CD160732	chow2021	groin	0 days	22	yes	ERR2525143	mecA	PRJEB9390
22178_2_30	chow2021_CD160753	chow2021	nasal	0 days	45	yes	ERR2525149	mecA	PRJEB9390
22178_2_31	chow2021_CD160753	chow2021	groin	0 days	45	yes	ERR2525150	mecA	PRJEB9390
22178_2_34	chow2021_CD160756	chow2021	nasal	0 days	22	yes	ERR2525153	mecA	PRJEB9390
22178_2_35	chow2021_CD160756	chow2021	groin	0 days	22	yes	ERR2525154	mecA	PRJEB9390
22178_2_38	chow2021_CD160775	chow2021	nasal	0 days	22	yes	ERR2525157	mecA	PRJEB9390
22178_2_39	chow2021_CD160775	chow2021	groin	0 days	22	yes	ERR2525158	mecA	PRJEB9390
22178_2_46	chow2021_CD160884	chow2021	nasal	0 days	22	yes	ERR2525165	mecA	PRJEB9390
22178_2_47	chow2021_CD160884	chow2021	groin	0 days	22	yes	ERR2525166	mecA	PRJEB9390
22178_2_54	chow2021_CD160947	chow2021	nasal	0 days	22	yes	ERR2525173	mecA	PRJEB9390
22178_2_55	chow2021_CD160947	chow2021	groin	0 days	22	yes	ERR2525174	mecA	PRJEB9390
22178_2_58	chow2021_CD160953	chow2021	nasal	0 days	45	yes	ERR2525177	mecA	PRJEB9390
22178_2_59	chow2021_CD160953	chow2021	groin	0 days	45	yes	ERR2525178	mecA	PRJEB9390
22178_2_61	chow2021_CD160963	chow2021	nasal	0 days	22	yes	ERR2525180	mecA	PRJEB9390
22178_2_62	chow2021_CD160963	chow2021	groin	0 days	22	yes	ERR2525181	mecA	PRJEB9390
22178_2_63	chow2021_CD160970	chow2021	axilla	0 days	22	yes	ERR2525182	mecA	PRJEB9390
22178_2_64	chow2021_CD160970	chow2021	groin	0 days	22	yes	ERR2525183	mecA	PRJEB9390
22178_2_69	chow2021_CD161111	chow2021	nasal	0 days	22	yes	ERR2525188	mecA	PRJEB9390
22178_2_70	chow2021_CD161111	chow2021	groin	0 days	22	yes	ERR2525189	mecA	PRJEB9390
22178_2_73	chow2021_CD161114	chow2021	axilla	0 days	45	yes	ERR2525192	mecA	PRJEB9390
22178_2_74	chow2021_CD161114	chow2021	groin	0 days	45	yes	ERR2525193	mecA	PRJEB9390
22178_2_75	chow2021_CD161115	chow2021	nasal	0 days	45	yes	ERR2525194	mecA	PRJEB9390
22178_2_76	chow2021_CD161115	chow2021	axilla	0 days	45	yes	ERR2525195	mecA	PRJEB9390
22178_2_88	chow2021_CD161224	chow2021	axilla	0 days	45	yes	ERR2525207	mecA	PRJEB9390
22178_2_89	chow2021_CD161224	chow2021	groin	0 days	45	yes	ERR2525208	mecA	PRJEB9390
22114_7_5	chow2021_CD161285	chow2021	nasal	0 days	22	yes	ERR2506216	mecA	PRJEB9390
22114_7_6	chow2021_CD161285	chow2021	groin	0 days	22	yes	ERR2506217	mecA	PRJEB9390
22114_7_14	chow2021_CD161369	chow2021	nasal	0 days	22	yes	ERR2506225	mecA	PRJEB9390
22114_7_15	chow2021_CD161369	chow2021	groin	0 days	22	yes	ERR2506226	mecA	PRJEB9390
22114_7_23	chow2021_CD161448	chow2021	axilla	0 days	22	yes	ERR2506234	mecA	PRJEB9390
22114_7_24	chow2021_CD161448	chow2021	groin	0 days	22	yes	ERR2506235	mecA	PRJEB9390
22114_7_30	chow2021_CD161484	chow2021	nasal	0 days	22	yes	ERR2506241	mecA	PRJEB9390
22114_7_31	chow2021_CD161484	chow2021	groin	0 days	22	yes	ERR2506242	mecA	PRJEB9390
22114_7_38	chow2021_CD161607	chow2021	nasal	0 days	22	yes	ERR2506249	mecA	PRJEB9390
22114_7_39	chow2021_CD161607	chow2021	axilla	0 days	22	yes	ERR2506250	mecA	PRJEB9390
22114_7_44	chow2021_CD161755	chow2021	groin	0 days	45	yes	ERR2506255	mecA	PRJEB9390
22114_7_65	chow2021_CD161755	chow2021	nasal	0 days	45	yes	ERR2506276	mecA	PRJEB9390
22114_7_47	chow2021_CD161765	chow2021	nasal	0 days	22	yes	ERR2506258	mecA	PRJEB9390
22114_7_48	chow2021_CD161765	chow2021	axilla	0 days	22	yes	ERR2506259	mecA	PRJEB9390
22114_7_50	chow2021_CD161766	chow2021	nasal	0 days	22	yes	ERR2506261	mecA	PRJEB9390
22114_7_51	chow2021_CD161766	chow2021	groin	0 days	22	yes	ERR2506262	mecA	PRJEB9390
22114_7_53	chow2021_CD161768	chow2021	nasal	0 days	22	yes	ERR2506264	mecA	PRJEB9390
22114_7_54	chow2021_CD161768	chow2021	groin	0 days	22	yes	ERR2506265	mecA	PRJEB9390
22114_7_78	chow2021_CD162070	chow2021	nasal	0 days	22	yes	ERR2506289	mecA	PRJEB9390
22114_7_79	chow2021_CD162070	chow2021	groin	0 days	22	yes	ERR2506290	mecA	PRJEB9390
22114_7_81	chow2021_CD162072	chow2021	axilla	0 days	22	yes	ERR2506292	mecA	PRJEB9390
22114_7_82	chow2021_CD162072	chow2021	groin	0 days	22	yes	ERR2506293	mecA	PRJEB9390
22114_7_85	chow2021_CD162079	chow2021	nasal	0 days	22	yes	ERR2506296	mecA	PRJEB9390
22114_7_86	chow2021_CD162079	chow2021	axilla	0 days	22	yes	ERR2506297	mecA	PRJEB9390
22114_7_95	chow2021_CD162106	chow2021	nasal	0 days	22	yes	ERR2506306	mecA	PRJEB9390
22114_7_96	chow2021_CD162106	chow2021	groin	0 days	22	yes	ERR2506307	mecA	PRJEB9390
22139_1_3	chow2021_CD162113	chow2021	nasal	0 days	22	yes	ERR2524739	mecA	PRJEB9390
22139_1_4	chow2021_CD162113	chow2021	groin	0 days	22	yes	ERR2524740	mecA	PRJEB9390
22139_1_8	chow2021_CD162127	chow2021	nasal	0 days	22	yes	ERR2524744	mecA	PRJEB9390
22139_1_9	chow2021_CD162127	chow2021	groin	0 days	22	yes	ERR2524745	mecA	PRJEB9390
22139_1_38	chow2021_CD162162	chow2021	nasal	0 days	22	yes	ERR2524774	mecA	PRJEB9390
22139_1_39	chow2021_CD162162	chow2021	groin	0 days	22	yes	ERR2524775	mecA	PRJEB9390
22139_1_46	chow2021_CD162186	chow2021	nasal	0 days	22	yes	ERR2524782	mecA	PRJEB9390
22139_1_47	chow2021_CD162186	chow2021	groin	0 days	22	yes	ERR2524783	mecA	PRJEB9390
22139_1_58	chow2021_CD162268	chow2021	axilla	0 days	45	yes	ERR2524794	mecA	PRJEB9390
22139_1_59	chow2021_CD162268	chow2021	groin	0 days	45	yes	ERR2524795	mecA	PRJEB9390
22139_1_63	chow2021_CD162278	chow2021	nasal	0 days	45	yes	ERR2524799	mecA	PRJEB9390
22139_1_64	chow2021_CD162278	chow2021	groin	0 days	45	yes	ERR2524800	mecA	PRJEB9390
22139_1_68	chow2021_CD162287	chow2021	axilla	0 days	45	yes	ERR2524804	mecA	PRJEB9390
22139_1_69	chow2021_CD162287	chow2021	groin	0 days	45	yes	ERR2524805	mecA	PRJEB9390
22139_1_15	chow2021_CD162308	chow2021	nasal	0 days	45	yes	ERR2524751	mecA	PRJEB9390
22139_1_16	chow2021_CD162308	chow2021	groin	0 days	45	yes	ERR2524752	mecA	PRJEB9390
22139_1_87	chow2021_CD162323	chow2021	nasal	0 days	45	yes	ERR2524823	mecA	PRJEB9390
22139_1_88	chow2021_CD162323	chow2021	groin	0 days	45	yes	ERR2524824	mecA	PRJEB9390
22139_1_89	chow2021_CD162324	chow2021	nasal	0 days	45	yes	ERR2524825	mecA	PRJEB9390
22139_1_90	chow2021_CD162324	chow2021	axilla	0 days	45	yes	ERR2524826	mecA	PRJEB9390
22139_1_91	chow2021_CD162324	chow2021	groin	0 days	45	yes	ERR2524827	mecA	PRJEB9390
22139_1_96	chow2021_CD162357	chow2021	nasal	0 days	45	yes	ERR2524832	mecA	PRJEB9390
22139_2_1	chow2021_CD162357	chow2021	groin	0 days	45	yes	ERR2524833	mecA	PRJEB9390
22139_1_20	chow2021_CD162396	chow2021	nasal	0 days	22	yes	ERR2524756	mecA	PRJEB9390
22139_1_21	chow2021_CD162396	chow2021	groin	0 days	22	yes	ERR2524757	mecA	PRJEB9390
22139_1_30	chow2021_CD162431	chow2021	axilla	0 days	22	yes	ERR2524766	mecA	PRJEB9390
22139_1_31	chow2021_CD162431	chow2021	groin	0 days	22	yes	ERR2524767	mecA	PRJEB9390
22139_2_14	chow2021_CD162543	chow2021	nasal	0 days	22	yes	ERR2524846	mecA	PRJEB9390
22139_2_15	chow2021_CD162543	chow2021	groin	0 days	22	yes	ERR2524847	mecA	PRJEB9390
ERR3466360	effelsberg2019_worker_A	effelsberg2019	nasal_swab	14.07.2016	398	yes	ERR3466360	mecA	PRJEB33854
ERR3466361	effelsberg2019_worker_A	effelsberg2019	nasal_swab	19.07.2016	398	yes	ERR3466361	mecA	PRJEB33854
ERR3466364	effelsberg2019_worker_A	effelsberg2019	nasal_swab	02.08.2016	398	yes	ERR3466364	mecA	PRJEB33854
ERR3466366	effelsberg2019_worker_A	effelsberg2019	nasal_swab	10.10.2016	398	yes	ERR3466366	mecA	PRJEB33854
ERR3466376	effelsberg2019_worker_A	effelsberg2019	nasal_swab	07.03.2016	398	yes	ERR3466376	mecA	PRJEB33854
ERR3466380	effelsberg2019_worker_A	effelsberg2019	nasal_swab	18.05.2016	398	yes	ERR3466380	mecA	PRJEB33854
ERR3466384	effelsberg2019_worker_A	effelsberg2019	nasal_swab	31.05.2016	398	yes	ERR3466384	mecA	PRJEB33854
ERR3466385	effelsberg2019_worker_A	effelsberg2019	nasal_swab	08.06.2016	398	yes	ERR3466385	mecA	PRJEB33854
ERR3466388	effelsberg2019_worker_A	effelsberg2019	nasal_swab	09.06.2016	398	yes	ERR3466388	mecA	PRJEB33854
ERR3466391	effelsberg2019_worker_A	effelsberg2019	nasal_swab	15.06.2016	398	yes	ERR3466391	mecA	PRJEB33854
ERR3466359	effelsberg2019_worker_C	effelsberg2019	nasal_swab	06.07.2018	398	yes	ERR3466359	mecA	PRJEB33854
ERR3466369	effelsberg2019_worker_C	effelsberg2019	nasal_swab	30.11.2015	398	yes	ERR3466369	mecA	PRJEB33854
ERR3466379	effelsberg2019_worker_C	effelsberg2019	nasal_swab	10.05.2016	398	yes	ERR3466379	mecA	PRJEB33854
ERR3466387	effelsberg2019_worker_C	effelsberg2019	nasal_swab	08.06.2016	398	yes	ERR3466387	mecA	PRJEB33854
ERR3466392	effelsberg2019_worker_C	effelsberg2019	nasal_swab	06.07.2018	398	yes	ERR3466392	mecA	PRJEB33854
ERR3466362	effelsberg2019_worker_D	effelsberg2019	nasal_swab	19.07.2016	398	yes	ERR3466362	mecA	PRJEB33854
ERR3466363	effelsberg2019_worker_D	effelsberg2019	nasal_swab	28.07.2016	398	yes	ERR3466363	mecA	PRJEB33854
ERR3466365	effelsberg2019_worker_D	effelsberg2019	nasal_swab	02.08.2016	398	yes	ERR3466365	WT	PRJEB33854
ERR3466367	effelsberg2019_worker_D	effelsberg2019	nasal_swab	10.10.2016	398	yes	ERR3466367	mecA	PRJEB33854
ERR3466378	effelsberg2019_worker_D	effelsberg2019	nasal_swab	10.05.2016	398	yes	ERR3466378	mecA	PRJEB33854
ERR3466381	effelsberg2019_worker_D	effelsberg2019	nasal_swab	18.05.2016	398	yes	ERR3466381	mecA	PRJEB33854
ERR3466386	effelsberg2019_worker_D	effelsberg2019	nasal_swab	08.06.2016	398	yes	ERR3466386	mecA	PRJEB33854
ERR3466390	effelsberg2019_worker_D	effelsberg2019	nasal_swab	22.06.2016	398	yes	ERR3466390	mecA	PRJEB33854
10456_6_19	hall2019_T10	hall2019	nasal swab	2008-04-02	8	yes	ERR358148	mecA	PRJEB4140
10456_6_20	hall2019_T10	hall2019	nasal swab	2008-04-02	8	yes	ERR358149	mecA	PRJEB4140
10456_6_21	hall2019_T10	hall2019	nasal swab	2008-04-02	8	yes	ERR358150	mecA	PRJEB4140
10456_6_22	hall2019_T10	hall2019	nasal swab	2008-04-02	8	yes	ERR358151	mecA	PRJEB4140
10456_6_23	hall2019_T10	hall2019	nasal swab	2008-04-02	8	yes	ERR358152	mecA	PRJEB4140
10456_6_24	hall2019_T10	hall2019	nasal swab	2008-04-02	8	yes	ERR358153	mecA	PRJEB4140
10456_6_25	hall2019_T10	hall2019	nasal swab	2008-04-02	8	yes	ERR360205	mecA	PRJEB4140
10456_6_26	hall2019_T10	hall2019	nasal swab	2008-04-02	8	yes	ERR360206	mecA	PRJEB4140
12162_7_19	hall2019_T10	hall2019	nasal swab	2008-04-02	8	yes	ERR496759	mecA	PRJEB4140
12162_7_20	hall2019_T10	hall2019	nasal swab	2008-04-02	8	yes	ERR496760	mecA	PRJEB4140
12162_7_22	hall2019_T10	hall2019	nasal swab	2008-04-02	8	yes	ERR496762	mecA	PRJEB4140
12162_7_23	hall2019_T10	hall2019	nasal swab	2008-04-02	8	yes	ERR496763	mecA	PRJEB4140
12162_7_24	hall2019_T10	hall2019	nasal swab	2008-04-02	8	yes	ERR496764	mecA	PRJEB4140
12162_7_25	hall2019_T10	hall2019	nasal swab	2008-04-02	8	yes	ERR496765	mecA	PRJEB4140
12162_7_26	hall2019_T10	hall2019	nasal swab	2008-04-02	8	yes	ERR496766	mecA	PRJEB4140
10396_6_41	hall2019_T104	hall2019	throat swab	NA	8	yes	ERR353277	mecA	PRJEB4140
12378_8_41	hall2019_T104	hall2019	throat swab	NA	8	yes	ERR517346	mecA	PRJEB4140
10396_6_31	hall2019_T13	hall2019	axillae swab	NA	8	yes	ERR353267	mecA	PRJEB4140
12378_8_31	hall2019_T13	hall2019	axillae swab	NA	8	yes	ERR517336	mecA	PRJEB4140
10396_6_32	hall2019_T14	hall2019	axillae swab	NA	8	yes	ERR353268	mecA	PRJEB4140
12378_8_32	hall2019_T14	hall2019	axillae swab	NA	8	yes	ERR517337	mecA	PRJEB4140
10396_6_74	hall2019_T178	hall2019	throat swab	NA	8	yes	ERR353310	mecA	PRJEB4140
12378_8_74	hall2019_T178	hall2019	throat swab	NA	8	yes	ERR517379	mecA	PRJEB4140
10396_6_82	hall2019_T188	hall2019	tracheal suction	NA	8	yes	ERR353318	mecA	PRJEB4140
10396_6_92	hall2019_T188	hall2019	nasal swab	NA	8	yes	ERR353328	mecA	PRJEB4140
10396_6_93	hall2019_T188	hall2019	nasal swab	NA	8	yes	ERR353329	mecA	PRJEB4140
10456_7_1	hall2019_T188	hall2019	nasal swab	NA	8	yes	ERR360274	mecA	PRJEB4140
10456_7_10	hall2019_T188	hall2019	nasal swab	2008-05-29	8	yes	ERR360283	mecA	PRJEB4140
10456_7_11	hall2019_T188	hall2019	nasal swab	2008-05-29	8	yes	ERR360284	mecA	PRJEB4140
10456_7_12	hall2019_T188	hall2019	nasal swab	2008-05-29	8	yes	ERR360285	mecA	PRJEB4140
10456_7_13	hall2019_T188	hall2019	nasal swab	2008-05-29	8	yes	ERR360286	mecA	PRJEB4140
10456_7_14	hall2019_T188	hall2019	nasal swab	2008-05-29	8	yes	ERR360287	mecA	PRJEB4140
10456_7_2	hall2019_T188	hall2019	nasal swab	NA	8	yes	ERR360275	mecA	PRJEB4140
10456_7_3	hall2019_T188	hall2019	nasal swab	NA	8	yes	ERR360276	mecA	PRJEB4140
10456_7_5	hall2019_T188	hall2019	nasal swab	NA	8	yes	ERR360278	mecA	PRJEB4140
10456_7_6	hall2019_T188	hall2019	nasal swab	NA	8	yes	ERR360279	mecA	PRJEB4140
10456_7_7	hall2019_T188	hall2019	nasal swab	2008-05-29	8	yes	ERR360280	mecA	PRJEB4140
10456_7_8	hall2019_T188	hall2019	nasal swab	2008-05-29	8	yes	ERR360281	mecA	PRJEB4140
10456_7_9	hall2019_T188	hall2019	nasal swab	2008-05-29	8	yes	ERR360282	mecA	PRJEB4140
11076_2_62	hall2019_T188	hall2019	nasal swab	NA	8	yes	ERR404096	mecA	PRJEB4140
12162_8_1	hall2019_T188	hall2019	nasal swab	NA	8	yes	ERR496834	mecA	PRJEB4140
12162_8_10	hall2019_T188	hall2019	nasal swab	2008-05-29	8	yes	ERR496843	mecA	PRJEB4140
12162_8_11	hall2019_T188	hall2019	nasal swab	2008-05-29	8	yes	ERR496844	mecA	PRJEB4140
12162_8_12	hall2019_T188	hall2019	nasal swab	2008-05-29	8	yes	ERR496845	mecA	PRJEB4140
12162_8_13	hall2019_T188	hall2019	nasal swab	2008-05-29	8	yes	ERR496846	mecA	PRJEB4140
12162_8_14	hall2019_T188	hall2019	nasal swab	2008-05-29	8	yes	ERR496847	mecA	PRJEB4140
12162_8_2	hall2019_T188	hall2019	nasal swab	NA	8	yes	ERR496835	mecA	PRJEB4140
12162_8_3	hall2019_T188	hall2019	nasal swab	NA	8	yes	ERR496836	mecA	PRJEB4140
12162_8_4	hall2019_T188	hall2019	nasal swab	NA	8	yes	ERR496837	mecA	PRJEB4140
12162_8_5	hall2019_T188	hall2019	nasal swab	NA	8	yes	ERR496838	mecA	PRJEB4140
12162_8_6	hall2019_T188	hall2019	nasal swab	NA	8	yes	ERR496839	mecA	PRJEB4140
12162_8_7	hall2019_T188	hall2019	nasal swab	2008-05-29	8	yes	ERR496840	mecA	PRJEB4140
12162_8_8	hall2019_T188	hall2019	nasal swab	2008-05-29	8	yes	ERR496841	mecA	PRJEB4140
12162_8_9	hall2019_T188	hall2019	nasal swab	2008-05-29	8	yes	ERR496842	mecA	PRJEB4140
12378_8_82	hall2019_T188	hall2019	tracheal suction	NA	8	yes	ERR517387	mecA	PRJEB4140
12378_8_92	hall2019_T188	hall2019	nasal swab	NA	8	yes	ERR517397	mecA	PRJEB4140
12378_8_93	hall2019_T188	hall2019	nasal swab	NA	8	yes	ERR517398	mecA	PRJEB4140
10396_5_54	hall2019_T20	hall2019	nasal swab	2008-02-29	8	yes	ERR353196	mecA	PRJEB4140
10456_3_33	hall2019_T20	hall2019	nasal swab	2008-02-29	8	yes	ERR357888	mecA	PRJEB4140
10456_3_34	hall2019_T20	hall2019	nasal swab	2008-02-29	8	yes	ERR357889	mecA	PRJEB4140
10456_3_35	hall2019_T20	hall2019	nasal swab	2008-02-29	8	yes	ERR357890	mecA	PRJEB4140
10456_3_36	hall2019_T20	hall2019	nasal swab	2008-02-29	8	yes	ERR357891	mecA	PRJEB4140
10456_3_37	hall2019_T20	hall2019	nasal swab	2008-02-29	8	yes	ERR357892	mecA	PRJEB4140
10456_3_38	hall2019_T20	hall2019	nasal swab	2008-02-29	8	yes	ERR357893	mecA	PRJEB4140
10456_3_39	hall2019_T20	hall2019	nasal swab	2008-02-29	8	yes	ERR357894	mecA	PRJEB4140
10456_3_41	hall2019_T20	hall2019	nasal swab	2008-03-03	8	yes	ERR357896	mecA	PRJEB4140
10456_3_42	hall2019_T20	hall2019	nasal swab	2008-03-03	8	yes	ERR357897	mecA	PRJEB4140
10456_3_43	hall2019_T20	hall2019	nasal swab	2008-03-03	8	yes	ERR357898	mecA	PRJEB4140
10456_3_44	hall2019_T20	hall2019	nasal swab	2008-03-03	8	yes	ERR357899	mecA	PRJEB4140
10456_3_45	hall2019_T20	hall2019	nasal swab	2008-03-03	8	yes	ERR357900	mecA	PRJEB4140
10456_3_46	hall2019_T20	hall2019	nasal swab	2008-03-03	8	yes	ERR357901	mecA	PRJEB4140
10456_3_47	hall2019_T20	hall2019	nasal swab	2008-03-03	8	yes	ERR357902	mecA	PRJEB4140
10456_3_48	hall2019_T20	hall2019	nasal swab	2008-03-03	8	yes	ERR357903	mecA	PRJEB4140
12083_6_33	hall2019_T20	hall2019	nasal swab	2008-02-29	8	yes	ERR485397	mecA	PRJEB4140
12083_6_34	hall2019_T20	hall2019	nasal swab	2008-02-29	8	yes	ERR485398	mecA	PRJEB4140
12083_6_35	hall2019_T20	hall2019	nasal swab	2008-02-29	8	yes	ERR485399	mecA	PRJEB4140
12083_6_36	hall2019_T20	hall2019	nasal swab	2008-02-29	8	yes	ERR485400	mecA	PRJEB4140
12083_6_37	hall2019_T20	hall2019	nasal swab	2008-02-29	8	yes	ERR485401	mecA	PRJEB4140
12083_6_38	hall2019_T20	hall2019	nasal swab	2008-02-29	8	yes	ERR485402	mecA	PRJEB4140
12083_6_39	hall2019_T20	hall2019	nasal swab	2008-02-29	8	yes	ERR485403	mecA	PRJEB4140
12083_6_41	hall2019_T20	hall2019	nasal swab	2008-03-03	8	yes	ERR485405	mecA	PRJEB4140
12083_6_42	hall2019_T20	hall2019	nasal swab	2008-03-03	8	yes	ERR485406	mecA	PRJEB4140
12083_6_43	hall2019_T20	hall2019	nasal swab	2008-03-03	8	yes	ERR485407	mecA	PRJEB4140
12083_6_44	hall2019_T20	hall2019	nasal swab	2008-03-03	8	yes	ERR485408	mecA	PRJEB4140
12083_6_45	hall2019_T20	hall2019	nasal swab	2008-03-03	8	yes	ERR485409	mecA	PRJEB4140
12083_6_46	hall2019_T20	hall2019	nasal swab	2008-03-03	8	yes	ERR485410	mecA	PRJEB4140
12083_6_47	hall2019_T20	hall2019	nasal swab	2008-03-03	8	yes	ERR485411	mecA	PRJEB4140
12083_6_48	hall2019_T20	hall2019	nasal swab	2008-03-03	8	yes	ERR485412	mecA	PRJEB4140
12083_8_54	hall2019_T20	hall2019	nasal swab	2008-02-29	8	yes	ERR485605	mecA	PRJEB4140
10396_5_60	hall2019_T228	hall2019	throat swab	NA	5	yes	ERR353202	mecA	PRJEB4140
10456_7_63	hall2019_T228	hall2019	nasal swab	NA	5	yes	ERR360336	mecA	PRJEB4140
10456_7_64	hall2019_T228	hall2019	nasal swab	NA	5	yes	ERR360337	mecA	PRJEB4140
10456_7_65	hall2019_T228	hall2019	nasal swab	NA	5	yes	ERR360338	mecA	PRJEB4140
10456_7_66	hall2019_T228	hall2019	nasal swab	NA	5	yes	ERR360339	mecA	PRJEB4140
10456_7_67	hall2019_T228	hall2019	nasal swab	NA	5	yes	ERR360340	mecA	PRJEB4140
10456_7_68	hall2019_T228	hall2019	nasal swab	NA	5	yes	ERR360341	mecA	PRJEB4140
10456_7_70	hall2019_T228	hall2019	nasal swab	NA	5	yes	ERR360343	mecA	PRJEB4140
12083_8_60	hall2019_T228	hall2019	throat swab	NA	5	yes	ERR485611	mecA	PRJEB4140
12162_8_63	hall2019_T228	hall2019	nasal swab	NA	5	yes	ERR496896	mecA	PRJEB4140
12162_8_64	hall2019_T228	hall2019	nasal swab	NA	5	yes	ERR496897	mecA	PRJEB4140
12162_8_65	hall2019_T228	hall2019	nasal swab	NA	5	yes	ERR496898	mecA	PRJEB4140
12162_8_66	hall2019_T228	hall2019	nasal swab	NA	5	yes	ERR496899	mecA	PRJEB4140
12162_8_67	hall2019_T228	hall2019	nasal swab	NA	5	yes	ERR496900	mecA	PRJEB4140
12162_8_68	hall2019_T228	hall2019	nasal swab	NA	5	yes	ERR496901	mecA	PRJEB4140
12162_8_69	hall2019_T228	hall2019	nasal swab	NA	5	yes	ERR496902	mecA	PRJEB4140
12162_8_70	hall2019_T228	hall2019	nasal swab	NA	5	yes	ERR496903	mecA	PRJEB4140
10396_5_59	hall2019_T232	hall2019	throat swab	NA	8	yes	ERR353201	mecA	PRJEB4140
10456_7_71	hall2019_T232	hall2019	nasal swab	2008-04-26	8	yes	ERR360344	mecA	PRJEB4140
10456_7_72	hall2019_T232	hall2019	nasal swab	2008-04-26	8	yes	ERR360345	mecA	PRJEB4140
10456_7_73	hall2019_T232	hall2019	nasal swab	2008-04-26	8	yes	ERR360346	mecA	PRJEB4140
10456_7_74	hall2019_T232	hall2019	nasal swab	2008-04-26	8	yes	ERR360347	mecA	PRJEB4140
10456_7_75	hall2019_T232	hall2019	nasal swab	2008-04-26	8	yes	ERR360348	mecA	PRJEB4140
10456_7_76	hall2019_T232	hall2019	nasal swab	2008-04-26	8	yes	ERR360349	mecA	PRJEB4140
10456_7_77	hall2019_T232	hall2019	nasal swab	2008-04-26	8	yes	ERR360350	mecA	PRJEB4140
10456_7_78	hall2019_T232	hall2019	nasal swab	2008-04-26	8	yes	ERR360351	mecA	PRJEB4140
12083_8_59	hall2019_T232	hall2019	throat swab	NA	8	yes	ERR485610	mecA	PRJEB4140
12162_8_71	hall2019_T232	hall2019	nasal swab	2008-04-26	8	yes	ERR496904	mecA	PRJEB4140
12162_8_72	hall2019_T232	hall2019	nasal swab	2008-04-26	8	yes	ERR496905	mecA	PRJEB4140
12162_8_73	hall2019_T232	hall2019	nasal swab	2008-04-26	8	yes	ERR496906	mecA	PRJEB4140
12162_8_74	hall2019_T232	hall2019	nasal swab	2008-04-26	8	yes	ERR496907	mecA	PRJEB4140
12162_8_75	hall2019_T232	hall2019	nasal swab	2008-04-26	8	yes	ERR496908	mecA	PRJEB4140
12162_8_76	hall2019_T232	hall2019	nasal swab	2008-04-26	8	yes	ERR496909	mecA	PRJEB4140
12162_8_77	hall2019_T232	hall2019	nasal swab	2008-04-26	8	yes	ERR496910	mecA	PRJEB4140
12162_8_78	hall2019_T232	hall2019	nasal swab	2008-04-26	8	yes	ERR496911	mecA	PRJEB4140
10396_5_68	hall2019_T234	hall2019	tracheal suction	NA	8	yes	ERR353210	mecA	PRJEB4140
10456_7_79	hall2019_T234	hall2019	nasal swab	2008-05-01	8	yes	ERR360352	mecA	PRJEB4140
10456_7_80	hall2019_T234	hall2019	nasal swab	2008-05-01	8	yes	ERR360353	mecA	PRJEB4140
10456_7_81	hall2019_T234	hall2019	nasal swab	2008-05-01	8	yes	ERR360354	mecA	PRJEB4140
10456_7_82	hall2019_T234	hall2019	nasal swab	2008-05-01	8	yes	ERR360355	mecA	PRJEB4140
10456_7_83	hall2019_T234	hall2019	nasal swab	2008-05-01	8	yes	ERR360356	mecA	PRJEB4140
10456_7_84	hall2019_T234	hall2019	nasal swab	2008-05-01	8	yes	ERR360357	mecA	PRJEB4140
10456_7_85	hall2019_T234	hall2019	nasal swab	2008-05-01	8	yes	ERR360358	mecA	PRJEB4140
10456_7_86	hall2019_T234	hall2019	nasal swab	2008-05-01	8	yes	ERR360359	mecA	PRJEB4140
12083_8_68	hall2019_T234	hall2019	tracheal suction	NA	8	yes	ERR485619	mecA	PRJEB4140
12162_8_79	hall2019_T234	hall2019	nasal swab	2008-05-01	8	yes	ERR496912	mecA	PRJEB4140
12162_8_80	hall2019_T234	hall2019	nasal swab	2008-05-01	8	yes	ERR496913	mecA	PRJEB4140
12162_8_81	hall2019_T234	hall2019	nasal swab	2008-05-01	8	yes	ERR496914	mecA	PRJEB4140
12162_8_82	hall2019_T234	hall2019	nasal swab	2008-05-01	8	yes	ERR496915	mecA	PRJEB4140
12162_8_83	hall2019_T234	hall2019	nasal swab	2008-05-01	8	yes	ERR496916	mecA	PRJEB4140
12162_8_84	hall2019_T234	hall2019	nasal swab	2008-05-01	8	yes	ERR496917	mecA	PRJEB4140
12162_8_85	hall2019_T234	hall2019	nasal swab	2008-05-01	8	yes	ERR496918	mecA	PRJEB4140
12162_8_86	hall2019_T234	hall2019	nasal swab	2008-05-01	8	yes	ERR496919	mecA	PRJEB4140
10396_5_66	hall2019_T249	hall2019	axillae swab	NA	8	yes	ERR353208	mecA	PRJEB4140
10396_5_67	hall2019_T249	hall2019	axillae swab	NA	8	yes	ERR353209	mecA	PRJEB4140
10396_5_76	hall2019_T249	hall2019	throat swab	NA	8	yes	ERR353218	mecA	PRJEB4140
10396_5_77	hall2019_T249	hall2019	throat swab	NA	8	yes	ERR353219	mecA	PRJEB4140
10456_7_87	hall2019_T249	hall2019	nasal swab	2008-04-30	8	yes	ERR360360	mecA	PRJEB4140
10456_7_88	hall2019_T249	hall2019	nasal swab	2008-04-30	8	yes	ERR360361	mecA	PRJEB4140
10456_7_89	hall2019_T249	hall2019	nasal swab	2008-04-30	8	yes	ERR360362	mecA	PRJEB4140
10456_7_90	hall2019_T249	hall2019	nasal swab	2008-04-30	8	yes	ERR360363	mecA	PRJEB4140
10456_7_91	hall2019_T249	hall2019	nasal swab	2008-04-30	8	yes	ERR360364	mecA	PRJEB4140
10456_7_92	hall2019_T249	hall2019	nasal swab	2008-04-30	8	yes	ERR360365	mecA	PRJEB4140
10456_7_93	hall2019_T249	hall2019	nasal swab	2008-04-30	8	yes	ERR360366	mecA	PRJEB4140
11076_2_56	hall2019_T249	hall2019	nasal swab	2008-04-30	8	yes	ERR404090	mecA	PRJEB4140
12083_8_1	hall2019_T249	hall2019	nasal swab	2008-04-30	8	yes	ERR485552	mecA	PRJEB4140
12083_8_66	hall2019_T249	hall2019	axillae swab	NA	8	yes	ERR485617	mecA	PRJEB4140
12083_8_67	hall2019_T249	hall2019	axillae swab	NA	8	yes	ERR485618	mecA	PRJEB4140
12083_8_76	hall2019_T249	hall2019	throat swab	NA	8	yes	ERR485627	mecA	PRJEB4140
12083_8_77	hall2019_T249	hall2019	throat swab	NA	8	yes	ERR485628	mecA	PRJEB4140
12162_8_87	hall2019_T249	hall2019	nasal swab	2008-04-30	8	yes	ERR496920	mecA	PRJEB4140
12162_8_88	hall2019_T249	hall2019	nasal swab	2008-04-30	8	yes	ERR496921	mecA	PRJEB4140
12162_8_89	hall2019_T249	hall2019	nasal swab	2008-04-30	8	yes	ERR496922	mecA	PRJEB4140
12162_8_90	hall2019_T249	hall2019	nasal swab	2008-04-30	8	yes	ERR496923	mecA	PRJEB4140
12162_8_91	hall2019_T249	hall2019	nasal swab	2008-04-30	8	yes	ERR496924	mecA	PRJEB4140
12162_8_92	hall2019_T249	hall2019	nasal swab	2008-04-30	8	yes	ERR496925	mecA	PRJEB4140
12162_8_93	hall2019_T249	hall2019	nasal swab	2008-04-30	8	yes	ERR496926	mecA	PRJEB4140
10396_5_10	hall2019_T271	hall2019	nasal swab	2008-05-12	8	yes	ERR353152	mecA	PRJEB4140
10396_5_11	hall2019_T271	hall2019	nasal swab	2008-05-12	8	yes	ERR353153	mecA	PRJEB4140
10396_5_12	hall2019_T271	hall2019	nasal swab	2008-05-12	8	yes	ERR353154	mecA	PRJEB4140
10396_5_13	hall2019_T271	hall2019	nasal swab	2008-05-12	8	yes	ERR353155	mecA	PRJEB4140
10396_5_14	hall2019_T271	hall2019	nasal swab	2008-05-12	8	yes	ERR353156	mecA	PRJEB4140
10396_5_15	hall2019_T271	hall2019	nasal swab	2008-05-12	8	yes	ERR353157	mecA	PRJEB4140
10396_5_16	hall2019_T271	hall2019	nasal swab	2008-05-12	8	yes	ERR353158	mecA	PRJEB4140
10396_5_17	hall2019_T271	hall2019	nasal swab	2008-05-12	8	yes	ERR353159	mecA	PRJEB4140
10396_5_2	hall2019_T271	hall2019	nasal swab	NA	8	yes	ERR353144	mecA	PRJEB4140
10396_5_3	hall2019_T271	hall2019	nasal swab	NA	8	yes	ERR353145	mecA	PRJEB4140
10396_5_5	hall2019_T271	hall2019	nasal swab	NA	8	yes	ERR353147	mecA	PRJEB4140
10396_5_58	hall2019_T271	hall2019	throat swab	NA	8	yes	ERR353200	mecA	PRJEB4140
10396_5_6	hall2019_T271	hall2019	nasal swab	NA	8	yes	ERR353148	mecA	PRJEB4140
10396_5_7	hall2019_T271	hall2019	nasal swab	NA	8	yes	ERR353149	mecA	PRJEB4140
10396_5_73	hall2019_T271	hall2019	throat swab	NA	8	yes	ERR353215	mecA	PRJEB4140
10396_5_74	hall2019_T271	hall2019	throat swab	NA	8	yes	ERR353216	mecA	PRJEB4140
10396_5_75	hall2019_T271	hall2019	axillae swab	NA	8	yes	ERR353217	mecA	PRJEB4140
10396_5_8	hall2019_T271	hall2019	nasal swab	NA	8	yes	ERR353150	mecA	PRJEB4140
10396_5_9	hall2019_T271	hall2019	nasal swab	NA	8	yes	ERR353151	mecA	PRJEB4140
11076_2_63	hall2019_T271	hall2019	nasal swab	NA	8	yes	ERR404097	mecA	PRJEB4140
12083_8_10	hall2019_T271	hall2019	nasal swab	2008-05-12	8	yes	ERR485561	mecA	PRJEB4140
12083_8_11	hall2019_T271	hall2019	nasal swab	2008-05-12	8	yes	ERR485562	mecA	PRJEB4140
12083_8_12	hall2019_T271	hall2019	nasal swab	2008-05-12	8	yes	ERR485563	mecA	PRJEB4140
12083_8_13	hall2019_T271	hall2019	nasal swab	2008-05-12	8	yes	ERR485564	mecA	PRJEB4140
12083_8_14	hall2019_T271	hall2019	nasal swab	2008-05-12	8	yes	ERR485565	mecA	PRJEB4140
12083_8_15	hall2019_T271	hall2019	nasal swab	2008-05-12	8	yes	ERR485566	mecA	PRJEB4140
12083_8_16	hall2019_T271	hall2019	nasal swab	2008-05-12	8	yes	ERR485567	mecA	PRJEB4140
12083_8_17	hall2019_T271	hall2019	nasal swab	2008-05-12	8	yes	ERR485568	mecA	PRJEB4140
12083_8_2	hall2019_T271	hall2019	nasal swab	NA	8	yes	ERR485553	mecA	PRJEB4140
12083_8_3	hall2019_T271	hall2019	nasal swab	NA	8	yes	ERR485554	mecA	PRJEB4140
12083_8_4	hall2019_T271	hall2019	nasal swab	NA	8	yes	ERR485555	mecA	PRJEB4140
12083_8_5	hall2019_T271	hall2019	nasal swab	NA	8	yes	ERR485556	mecA	PRJEB4140
12083_8_58	hall2019_T271	hall2019	throat swab	NA	8	yes	ERR485609	mecA	PRJEB4140
12083_8_6	hall2019_T271	hall2019	nasal swab	NA	8	yes	ERR485557	mecA	PRJEB4140
12083_8_7	hall2019_T271	hall2019	nasal swab	NA	8	yes	ERR485558	mecA	PRJEB4140
12083_8_73	hall2019_T271	hall2019	throat swab	NA	8	yes	ERR485624	mecA	PRJEB4140
12083_8_74	hall2019_T271	hall2019	throat swab	NA	8	yes	ERR485625	mecA	PRJEB4140
12083_8_75	hall2019_T271	hall2019	axillae swab	NA	8	yes	ERR485626	mecA	PRJEB4140
12083_8_8	hall2019_T271	hall2019	nasal swab	NA	8	yes	ERR485559	mecA	PRJEB4140
12083_8_9	hall2019_T271	hall2019	nasal swab	NA	8	yes	ERR485560	mecA	PRJEB4140
5985_1_8	hall2019_T271	hall2019	throat swab	NA	8	yes	ERR035971	mecA	PRJEB2076
5985_1_9	hall2019_T271	hall2019	nasal swab	2008-05-12	8	yes	ERR035972	mecA	PRJEB2076
10396_5_79	hall2019_T322	hall2019	tracheal suction	NA	8	yes	ERR353221	mecA	PRJEB4140
12083_8_79	hall2019_T322	hall2019	tracheal suction	NA	8	yes	ERR485630	mecA	PRJEB4140
10396_5_18	hall2019_T327	hall2019	nasal swab	2008-05-20	8	yes	ERR353160	mecA	PRJEB4140
10396_5_19	hall2019_T327	hall2019	nasal swab	2008-05-20	8	yes	ERR353161	mecA	PRJEB4140
10396_5_20	hall2019_T327	hall2019	nasal swab	2008-05-20	8	yes	ERR353162	mecA	PRJEB4140
10396_5_21	hall2019_T327	hall2019	nasal swab	2008-05-20	8	yes	ERR353163	mecA	PRJEB4140
10396_5_22	hall2019_T327	hall2019	nasal swab	2008-05-20	8	yes	ERR353164	mecA	PRJEB4140
10396_5_23	hall2019_T327	hall2019	nasal swab	2008-05-20	8	yes	ERR353165	mecA	PRJEB4140
10396_5_24	hall2019_T327	hall2019	nasal swab	2008-05-20	8	yes	ERR353166	mecA	PRJEB4140
10396_5_25	hall2019_T327	hall2019	nasal swab	2008-05-20	8	yes	ERR353167	mecA	PRJEB4140
10396_5_81	hall2019_T327	hall2019	throat swab	NA	8	yes	ERR353223	mecA	PRJEB4140
12083_8_18	hall2019_T327	hall2019	nasal swab	2008-05-20	8	yes	ERR485569	mecA	PRJEB4140
12083_8_19	hall2019_T327	hall2019	nasal swab	2008-05-20	8	yes	ERR485570	mecA	PRJEB4140
12083_8_20	hall2019_T327	hall2019	nasal swab	2008-05-20	8	yes	ERR485571	mecA	PRJEB4140
12083_8_21	hall2019_T327	hall2019	nasal swab	2008-05-20	8	yes	ERR485572	mecA	PRJEB4140
12083_8_22	hall2019_T327	hall2019	nasal swab	2008-05-20	8	yes	ERR485573	mecA	PRJEB4140
12083_8_23	hall2019_T327	hall2019	nasal swab	2008-05-20	8	yes	ERR485574	mecA	PRJEB4140
12083_8_24	hall2019_T327	hall2019	nasal swab	2008-05-20	8	yes	ERR485575	mecA	PRJEB4140
12083_8_25	hall2019_T327	hall2019	nasal swab	2008-05-20	8	yes	ERR485576	mecA	PRJEB4140
12083_8_81	hall2019_T327	hall2019	throat swab	NA	8	yes	ERR485632	mecA	PRJEB4140
10396_5_26	hall2019_T330	hall2019	nasal swab	NA	8	yes	ERR353168	mecA	PRJEB4140
10396_5_27	hall2019_T330	hall2019	nasal swab	NA	8	yes	ERR353169	mecA	PRJEB4140
10396_5_28	hall2019_T330	hall2019	nasal swab	NA	8	yes	ERR353170	mecA	PRJEB4140
10396_5_29	hall2019_T330	hall2019	nasal swab	NA	8	yes	ERR353171	mecA	PRJEB4140
10396_5_30	hall2019_T330	hall2019	nasal swab	NA	8	yes	ERR353172	mecA	PRJEB4140
10396_5_31	hall2019_T330	hall2019	nasal swab	NA	8	yes	ERR353173	mecA	PRJEB4140
10396_5_32	hall2019_T330	hall2019	nasal swab	NA	8	yes	ERR353174	mecA	PRJEB4140
10396_5_33	hall2019_T330	hall2019	nasal swab	NA	8	yes	ERR353175	mecA	PRJEB4140
12083_8_26	hall2019_T330	hall2019	nasal swab	NA	8	yes	ERR485577	mecA	PRJEB4140
12083_8_27	hall2019_T330	hall2019	nasal swab	NA	8	yes	ERR485578	mecA	PRJEB4140
12083_8_28	hall2019_T330	hall2019	nasal swab	NA	8	yes	ERR485579	mecA	PRJEB4140
12083_8_29	hall2019_T330	hall2019	nasal swab	NA	8	yes	ERR485580	mecA	PRJEB4140
12083_8_30	hall2019_T330	hall2019	nasal swab	NA	8	yes	ERR485581	mecA	PRJEB4140
12083_8_31	hall2019_T330	hall2019	nasal swab	NA	8	yes	ERR485582	mecA	PRJEB4140
12083_8_32	hall2019_T330	hall2019	nasal swab	NA	8	yes	ERR485583	mecA	PRJEB4140
12083_8_33	hall2019_T330	hall2019	nasal swab	NA	8	yes	ERR485584	mecA	PRJEB4140
10456_3_40	hall2019_T35	hall2019	nasal swab	2008-03-17	8	yes	ERR357895	mecA	PRJEB4140
12083_6_40	hall2019_T35	hall2019	nasal swab	2008-03-17	8	yes	ERR485404	mecA	PRJEB4140
10396_5_34	hall2019_T358	hall2019	nasal swab	2008-05-24	8	yes	ERR353176	mecA	PRJEB4140
10396_5_35	hall2019_T358	hall2019	nasal swab	2008-05-24	8	yes	ERR353177	mecA	PRJEB4140
10396_5_36	hall2019_T358	hall2019	nasal swab	2008-05-24	8	yes	ERR353178	mecA	PRJEB4140
10396_5_37	hall2019_T358	hall2019	nasal swab	2008-05-24	8	yes	ERR353179	mecA	PRJEB4140
10396_5_38	hall2019_T358	hall2019	nasal swab	2008-05-24	8	yes	ERR353180	mecA	PRJEB4140
10396_5_39	hall2019_T358	hall2019	nasal swab	2008-05-24	8	yes	ERR353181	mecA	PRJEB4140
10396_5_40	hall2019_T358	hall2019	nasal swab	2008-05-24	8	yes	ERR353182	mecA	PRJEB4140
10396_5_41	hall2019_T358	hall2019	nasal swab	2008-05-24	8	yes	ERR353183	mecA	PRJEB4140
10396_5_42	hall2019_T358	hall2019	nasal swab	2008-05-27	8	yes	ERR353184	mecA	PRJEB4140
10396_5_43	hall2019_T358	hall2019	nasal swab	2008-05-27	8	yes	ERR353185	mecA	PRJEB4140
10396_5_44	hall2019_T358	hall2019	nasal swab	2008-05-27	8	yes	ERR353186	mecA	PRJEB4140
10396_5_45	hall2019_T358	hall2019	nasal swab	2008-05-27	8	yes	ERR353187	mecA	PRJEB4140
10396_5_46	hall2019_T358	hall2019	nasal swab	2008-05-27	8	yes	ERR353188	mecA	PRJEB4140
10396_5_47	hall2019_T358	hall2019	nasal swab	2008-05-27	8	yes	ERR353189	mecA	PRJEB4140
10396_5_48	hall2019_T358	hall2019	nasal swab	2008-05-27	8	yes	ERR353190	mecA	PRJEB4140
10396_5_49	hall2019_T358	hall2019	nasal swab	2008-05-27	8	yes	ERR353191	mecA	PRJEB4140
10396_5_71	hall2019_T358	hall2019	tracheal suction	NA	8	yes	ERR353213	mecA	PRJEB4140
10396_5_72	hall2019_T358	hall2019	tracheal suction	NA	8	yes	ERR353214	mecA	PRJEB4140
12083_8_34	hall2019_T358	hall2019	nasal swab	2008-05-24	8	yes	ERR485585	mecA	PRJEB4140
12083_8_35	hall2019_T358	hall2019	nasal swab	2008-05-24	8	yes	ERR485586	mecA	PRJEB4140
12083_8_36	hall2019_T358	hall2019	nasal swab	2008-05-24	8	yes	ERR485587	mecA	PRJEB4140
12083_8_37	hall2019_T358	hall2019	nasal swab	2008-05-24	8	yes	ERR485588	mecA	PRJEB4140
12083_8_38	hall2019_T358	hall2019	nasal swab	2008-05-24	8	yes	ERR485589	mecA	PRJEB4140
12083_8_39	hall2019_T358	hall2019	nasal swab	2008-05-24	8	yes	ERR485590	mecA	PRJEB4140
12083_8_40	hall2019_T358	hall2019	nasal swab	2008-05-24	8	yes	ERR485591	mecA	PRJEB4140
12083_8_41	hall2019_T358	hall2019	nasal swab	2008-05-24	8	yes	ERR485592	mecA	PRJEB4140
12083_8_42	hall2019_T358	hall2019	nasal swab	2008-05-27	8	yes	ERR485593	mecA	PRJEB4140
12083_8_43	hall2019_T358	hall2019	nasal swab	2008-05-27	8	yes	ERR485594	mecA	PRJEB4140
12083_8_44	hall2019_T358	hall2019	nasal swab	2008-05-27	8	yes	ERR485595	mecA	PRJEB4140
12083_8_45	hall2019_T358	hall2019	nasal swab	2008-05-27	8	yes	ERR485596	mecA	PRJEB4140
12083_8_46	hall2019_T358	hall2019	nasal swab	2008-05-27	8	yes	ERR485597	mecA	PRJEB4140
12083_8_47	hall2019_T358	hall2019	nasal swab	2008-05-27	8	yes	ERR485598	mecA	PRJEB4140
12083_8_48	hall2019_T358	hall2019	nasal swab	2008-05-27	8	yes	ERR485599	mecA	PRJEB4140
12083_8_49	hall2019_T358	hall2019	nasal swab	2008-05-27	8	yes	ERR485600	mecA	PRJEB4140
12083_8_71	hall2019_T358	hall2019	tracheal suction	NA	8	yes	ERR485622	mecA	PRJEB4140
12083_8_72	hall2019_T358	hall2019	tracheal suction	NA	8	yes	ERR485623	mecA	PRJEB4140
10456_3_49	hall2019_T59	hall2019	nasal swab	2008-04-25	8	yes	ERR357904	mecA	PRJEB4140
10456_3_50	hall2019_T59	hall2019	nasal swab	2008-04-25	8	yes	ERR357905	mecA	PRJEB4140
10456_3_51	hall2019_T59	hall2019	nasal swab	2008-04-25	8	yes	ERR357906	mecA	PRJEB4140
10456_3_52	hall2019_T59	hall2019	nasal swab	2008-04-25	8	yes	ERR357907	mecA	PRJEB4140
10456_3_53	hall2019_T59	hall2019	nasal swab	2008-04-25	8	yes	ERR357908	mecA	PRJEB4140
10456_3_54	hall2019_T59	hall2019	nasal swab	2008-04-25	8	yes	ERR357909	mecA	PRJEB4140
10456_3_55	hall2019_T59	hall2019	nasal swab	2008-04-25	8	yes	ERR357910	mecA	PRJEB4140
10456_3_56	hall2019_T59	hall2019	nasal swab	2008-04-25	8	yes	ERR357911	mecA	PRJEB4140
10456_3_57	hall2019_T59	hall2019	nasal swab	2008-05-23	8	yes	ERR357912	mecA	PRJEB4140
10456_3_58	hall2019_T59	hall2019	nasal swab	2008-05-23	8	yes	ERR357913	mecA	PRJEB4140
10456_3_59	hall2019_T59	hall2019	nasal swab	2008-05-23	8	yes	ERR357914	mecA	PRJEB4140
10456_3_60	hall2019_T59	hall2019	nasal swab	2008-05-23	8	yes	ERR357915	mecA	PRJEB4140
10456_3_61	hall2019_T59	hall2019	nasal swab	2008-05-23	8	yes	ERR357916	mecA	PRJEB4140
10456_3_62	hall2019_T59	hall2019	nasal swab	2008-05-23	8	yes	ERR357917	mecA	PRJEB4140
10456_3_63	hall2019_T59	hall2019	nasal swab	2008-05-23	8	yes	ERR357918	mecA	PRJEB4140
10456_3_64	hall2019_T59	hall2019	nasal swab	2008-05-23	8	yes	ERR357919	mecA	PRJEB4140
12083_6_49	hall2019_T59	hall2019	nasal swab	2008-04-25	8	yes	ERR485413	mecA	PRJEB4140
12083_6_50	hall2019_T59	hall2019	nasal swab	2008-04-25	8	yes	ERR485414	mecA	PRJEB4140
12083_6_51	hall2019_T59	hall2019	nasal swab	2008-04-25	8	yes	ERR485415	mecA	PRJEB4140
12083_6_52	hall2019_T59	hall2019	nasal swab	2008-04-25	8	yes	ERR485416	mecA	PRJEB4140
12083_6_53	hall2019_T59	hall2019	nasal swab	2008-04-25	8	yes	ERR485417	mecA	PRJEB4140
12083_6_54	hall2019_T59	hall2019	nasal swab	2008-04-25	8	yes	ERR485418	mecA	PRJEB4140
12083_6_55	hall2019_T59	hall2019	nasal swab	2008-04-25	8	yes	ERR485419	mecA	PRJEB4140
12083_6_56	hall2019_T59	hall2019	nasal swab	2008-04-25	8	yes	ERR485420	mecA	PRJEB4140
12083_6_57	hall2019_T59	hall2019	nasal swab	2008-05-23	8	yes	ERR485421	mecA	PRJEB4140
12083_6_58	hall2019_T59	hall2019	nasal swab	2008-05-23	8	yes	ERR485422	mecA	PRJEB4140
12083_6_59	hall2019_T59	hall2019	nasal swab	2008-05-23	8	yes	ERR485423	mecA	PRJEB4140
12083_6_60	hall2019_T59	hall2019	nasal swab	2008-05-23	8	yes	ERR485424	mecA	PRJEB4140
12083_6_61	hall2019_T59	hall2019	nasal swab	2008-05-23	8	yes	ERR485425	mecA	PRJEB4140
12083_6_62	hall2019_T59	hall2019	nasal swab	2008-05-23	8	yes	ERR485426	mecA	PRJEB4140
12083_6_63	hall2019_T59	hall2019	nasal swab	2008-05-23	8	yes	ERR485427	mecA	PRJEB4140
12083_6_64	hall2019_T59	hall2019	nasal swab	2008-05-23	8	yes	ERR485428	mecA	PRJEB4140
10396_6_33	hall2019_T65	hall2019	throat swab	NA	8	yes	ERR353269	mecA	PRJEB4140
10456_3_65	hall2019_T65	hall2019	nasal swab	2008-03-14	8	yes	ERR357920	mecA	PRJEB4140
10456_3_66	hall2019_T65	hall2019	nasal swab	2008-03-14	8	yes	ERR357921	mecA	PRJEB4140
10456_3_67	hall2019_T65	hall2019	nasal swab	2008-03-14	8	yes	ERR357922	mecA	PRJEB4140
10456_3_68	hall2019_T65	hall2019	nasal swab	2008-03-14	8	yes	ERR357923	mecA	PRJEB4140
10456_3_70	hall2019_T65	hall2019	nasal swab	2008-03-14	8	yes	ERR357925	mecA	PRJEB4140
10456_3_71	hall2019_T65	hall2019	nasal swab	2008-03-14	8	yes	ERR357926	mecA	PRJEB4140
10456_3_72	hall2019_T65	hall2019	nasal swab	2008-03-14	8	yes	ERR357927	mecA	PRJEB4140
12083_6_65	hall2019_T65	hall2019	nasal swab	2008-03-14	8	yes	ERR485429	mecA	PRJEB4140
12083_6_66	hall2019_T65	hall2019	nasal swab	2008-03-14	8	yes	ERR485430	mecA	PRJEB4140
12083_6_67	hall2019_T65	hall2019	nasal swab	2008-03-14	8	yes	ERR485431	mecA	PRJEB4140
12083_6_68	hall2019_T65	hall2019	nasal swab	2008-03-14	8	yes	ERR485432	mecA	PRJEB4140
12083_6_69	hall2019_T65	hall2019	nasal swab	2008-03-14	8	yes	ERR485433	mecA	PRJEB4140
12083_6_70	hall2019_T65	hall2019	nasal swab	2008-03-14	8	yes	ERR485434	mecA	PRJEB4140
12083_6_71	hall2019_T65	hall2019	nasal swab	2008-03-14	8	yes	ERR485435	mecA	PRJEB4140
12083_6_72	hall2019_T65	hall2019	nasal swab	2008-03-14	8	yes	ERR485436	mecA	PRJEB4140
12378_8_33	hall2019_T65	hall2019	throat swab	NA	8	yes	ERR517338	mecA	PRJEB4140
5704_7_9	hall2019_T65	hall2019	nasal swab	2008-03-14	8	yes	ERR033831	mecA	PRJEB2076
5704_7_9	hall2019_T65	hall2019	nasal swab	2008-03-14	8	yes	ERR033831	mecA	PRJEB2076
10396_4_1	hall2019_T71	hall2019	nasal swab	2008-03-20	8	yes	ERR353049	mecA	PRJEB4140
10396_6_34	hall2019_T71	hall2019	tracheal suction	NA	8	yes	ERR353270	mecA	PRJEB4140
10396_6_35	hall2019_T71	hall2019	tracheal suction	NA	8	yes	ERR353271	mecA	PRJEB4140
10456_3_73	hall2019_T71	hall2019	nasal swab	NA	8	yes	ERR357928	mecA	PRJEB4140
10456_3_74	hall2019_T71	hall2019	nasal swab	NA	8	yes	ERR357929	mecA	PRJEB4140
10456_3_75	hall2019_T71	hall2019	nasal swab	NA	8	yes	ERR357930	mecA	PRJEB4140
10456_3_76	hall2019_T71	hall2019	nasal swab	NA	8	yes	ERR357931	mecA	PRJEB4140
10456_3_77	hall2019_T71	hall2019	nasal swab	NA	8	yes	ERR357932	mecA	PRJEB4140
10456_3_78	hall2019_T71	hall2019	nasal swab	NA	8	yes	ERR357933	mecA	PRJEB4140
10456_3_79	hall2019_T71	hall2019	nasal swab	NA	8	yes	ERR357934	mecA	PRJEB4140
10456_3_80	hall2019_T71	hall2019	nasal swab	NA	8	yes	ERR357935	mecA	PRJEB4140
12054_7_1	hall2019_T71	hall2019	nasal swab	2008-03-20	8	yes	ERR485175	mecA	PRJEB4140
12083_6_73	hall2019_T71	hall2019	nasal swab	NA	8	yes	ERR485437	mecA	PRJEB4140
12083_6_74	hall2019_T71	hall2019	nasal swab	NA	8	yes	ERR485438	mecA	PRJEB4140
12083_6_75	hall2019_T71	hall2019	nasal swab	NA	8	yes	ERR485439	mecA	PRJEB4140
12083_6_76	hall2019_T71	hall2019	nasal swab	NA	8	yes	ERR485440	mecA	PRJEB4140
12083_6_77	hall2019_T71	hall2019	nasal swab	NA	8	yes	ERR485441	mecA	PRJEB4140
12083_6_78	hall2019_T71	hall2019	nasal swab	NA	8	yes	ERR485442	mecA	PRJEB4140
12083_6_79	hall2019_T71	hall2019	nasal swab	NA	8	yes	ERR485443	mecA	PRJEB4140
12083_6_80	hall2019_T71	hall2019	nasal swab	NA	8	yes	ERR485444	mecA	PRJEB4140
12378_8_34	hall2019_T71	hall2019	tracheal suction	NA	8	yes	ERR517339	mecA	PRJEB4140
12378_8_35	hall2019_T71	hall2019	tracheal suction	NA	8	yes	ERR517340	mecA	PRJEB4140
5704_8_3	hall2019_T71	hall2019	nasal swab	2008-03-20	8	yes	ERR033835	mecA	PRJEB2076
5704_8_3	hall2019_T71	hall2019	nasal swab	2008-03-20	8	yes	ERR033835	mecA	PRJEB2076
5704_8_4	hall2019_T71	hall2019	nasal swab	2008-03-13	8	yes	ERR033836	mecA	PRJEB2076
5704_8_4	hall2019_T71	hall2019	nasal swab	2008-03-13	8	yes	ERR033836	mecA	PRJEB2076
10396_6_36	hall2019_T75	hall2019	axillae swab	NA	8	yes	ERR353272	mecA	PRJEB4140
10456_3_81	hall2019_T75	hall2019	nasal swab	NA	5	yes	ERR357936	mecA	PRJEB4140
10456_3_82	hall2019_T75	hall2019	nasal swab	NA	5	yes	ERR357937	mecA	PRJEB4140
10456_3_83	hall2019_T75	hall2019	nasal swab	NA	5	yes	ERR357938	mecA	PRJEB4140
10456_3_84	hall2019_T75	hall2019	nasal swab	NA	5	yes	ERR357939	mecA	PRJEB4140
10456_3_85	hall2019_T75	hall2019	nasal swab	NA	5	yes	ERR357940	mecA	PRJEB4140
10456_3_86	hall2019_T75	hall2019	nasal swab	NA	5	yes	ERR357941	mecA	PRJEB4140
10456_3_87	hall2019_T75	hall2019	nasal swab	NA	5	yes	ERR357942	mecA	PRJEB4140
10456_3_88	hall2019_T75	hall2019	nasal swab	NA	5	yes	ERR357943	mecA	PRJEB4140
12082_1_31	hall2019_T75	hall2019	axillae swab	NA	8	yes	ERR485363	mecA	PRJEB4140
12083_6_81	hall2019_T75	hall2019	nasal swab	NA	5	yes	ERR485445	mecA	PRJEB4140
12083_6_82	hall2019_T75	hall2019	nasal swab	NA	5	yes	ERR485446	mecA	PRJEB4140
12083_6_83	hall2019_T75	hall2019	nasal swab	NA	5	yes	ERR485447	mecA	PRJEB4140
12083_6_84	hall2019_T75	hall2019	nasal swab	NA	5	yes	ERR485448	mecA	PRJEB4140
12083_6_85	hall2019_T75	hall2019	nasal swab	NA	5	yes	ERR485449	mecA	PRJEB4140
12083_6_86	hall2019_T75	hall2019	nasal swab	NA	5	yes	ERR485450	mecA	PRJEB4140
12083_6_87	hall2019_T75	hall2019	nasal swab	NA	5	yes	ERR485451	mecA	PRJEB4140
12083_6_88	hall2019_T75	hall2019	nasal swab	NA	5	yes	ERR485452	mecA	PRJEB4140
12378_8_36	hall2019_T75	hall2019	axillae swab	NA	8	yes	ERR517341	mecA	PRJEB4140
10396_5_55	hall2019_T92	hall2019	nasal swab	NA	8	yes	ERR353197	mecA	PRJEB4140
10396_5_56	hall2019_T92	hall2019	nasal swab	NA	8	yes	ERR353198	mecA	PRJEB4140
10396_5_57	hall2019_T92	hall2019	nasal swab	NA	8	yes	ERR353199	mecA	PRJEB4140
10396_6_37	hall2019_T92	hall2019	throat swab	NA	8	yes	ERR353273	mecA	PRJEB4140
10396_6_38	hall2019_T92	hall2019	throat swab	NA	8	yes	ERR353274	mecA	PRJEB4140
10456_3_89	hall2019_T92	hall2019	nasal swab	NA	8	yes	ERR357944	mecA	PRJEB4140
10456_3_90	hall2019_T92	hall2019	nasal swab	NA	8	yes	ERR357945	mecA	PRJEB4140
10456_3_91	hall2019_T92	hall2019	nasal swab	NA	8	yes	ERR357946	mecA	PRJEB4140
10456_3_92	hall2019_T92	hall2019	nasal swab	NA	8	yes	ERR357947	mecA	PRJEB4140
10702_4_35	hall2019_T92	hall2019	nasal swab	NA	8	yes	ERR374557	mecA	PRJEB4140
12083_6_89	hall2019_T92	hall2019	nasal swab	NA	8	yes	ERR485453	mecA	PRJEB4140
12083_6_90	hall2019_T92	hall2019	nasal swab	NA	8	yes	ERR485454	mecA	PRJEB4140
12083_6_91	hall2019_T92	hall2019	nasal swab	NA	8	yes	ERR485455	mecA	PRJEB4140
12083_6_92	hall2019_T92	hall2019	nasal swab	NA	8	yes	ERR485456	mecA	PRJEB4140
12083_8_55	hall2019_T92	hall2019	nasal swab	NA	8	yes	ERR485606	mecA	PRJEB4140
12083_8_56	hall2019_T92	hall2019	nasal swab	NA	8	yes	ERR485607	mecA	PRJEB4140
12083_8_57	hall2019_T92	hall2019	nasal swab	NA	8	yes	ERR485608	mecA	PRJEB4140
12227_3_62	hall2019_T92	hall2019	nasal swab	NA	8	yes	ERR496929	mecA	PRJEB4140
12378_8_37	hall2019_T92	hall2019	throat swab	NA	8	yes	ERR517342	mecA	PRJEB4140
12378_8_38	hall2019_T92	hall2019	throat swab	NA	8	yes	ERR517343	mecA	PRJEB4140
10396_4_2	hall2019_T95	hall2019	nasal swab	2008-03-18	8	yes	ERR353050	mecA	PRJEB4140
10396_4_3	hall2019_T95	hall2019	nasal swab	2008-03-18	8	yes	ERR353051	mecA	PRJEB4140
10396_4_5	hall2019_T95	hall2019	nasal swab	2008-03-18	8	yes	ERR353053	mecA	PRJEB4140
10396_4_6	hall2019_T95	hall2019	nasal swab	2008-03-18	8	yes	ERR353054	mecA	PRJEB4140
10396_4_7	hall2019_T95	hall2019	nasal swab	2008-03-18	8	yes	ERR353055	mecA	PRJEB4140
10396_4_8	hall2019_T95	hall2019	nasal swab	2008-03-18	8	yes	ERR353056	mecA	PRJEB4140
10396_4_9	hall2019_T95	hall2019	nasal swab	2008-03-18	8	yes	ERR353057	mecA	PRJEB4140
10396_6_39	hall2019_T95	hall2019	throat swab	NA	8	yes	ERR353275	mecA	PRJEB4140
11076_2_59	hall2019_T95	hall2019	nasal swab	2008-03-18	8	yes	ERR404093	mecA	PRJEB4140
12054_7_2	hall2019_T95	hall2019	nasal swab	2008-03-18	8	yes	ERR485176	mecA	PRJEB4140
12054_7_3	hall2019_T95	hall2019	nasal swab	2008-03-18	8	yes	ERR485177	mecA	PRJEB4140
12054_7_4	hall2019_T95	hall2019	nasal swab	2008-03-18	8	yes	ERR485178	mecA	PRJEB4140
12054_7_5	hall2019_T95	hall2019	nasal swab	2008-03-18	8	yes	ERR485179	mecA	PRJEB4140
12054_7_6	hall2019_T95	hall2019	nasal swab	2008-03-18	8	yes	ERR485180	mecA	PRJEB4140
12054_7_7	hall2019_T95	hall2019	nasal swab	2008-03-18	8	yes	ERR485181	mecA	PRJEB4140
12054_7_8	hall2019_T95	hall2019	nasal swab	2008-03-18	8	yes	ERR485182	mecA	PRJEB4140
12054_7_9	hall2019_T95	hall2019	nasal swab	2008-03-18	8	yes	ERR485183	mecA	PRJEB4140
12378_8_39	hall2019_T95	hall2019	throat swab	NA	8	yes	ERR517344	mecA	PRJEB4140
10396_4_10	hall2019_T99	hall2019	nasal swab	2008-03-31	8	yes	ERR353058	mecA	PRJEB4140
10396_4_11	hall2019_T99	hall2019	nasal swab	2008-03-31	8	yes	ERR353059	mecA	PRJEB4140
10396_4_12	hall2019_T99	hall2019	nasal swab	2008-03-31	8	yes	ERR353060	mecA	PRJEB4140
10396_4_13	hall2019_T99	hall2019	nasal swab	2008-03-31	8	yes	ERR353061	mecA	PRJEB4140
10396_4_14	hall2019_T99	hall2019	nasal swab	2008-03-31	8	yes	ERR353062	mecA	PRJEB4140
10396_4_15	hall2019_T99	hall2019	nasal swab	2008-03-31	8	yes	ERR353063	mecA	PRJEB4140
10396_4_16	hall2019_T99	hall2019	nasal swab	2008-03-31	8	yes	ERR353064	mecA	PRJEB4140
10396_4_17	hall2019_T99	hall2019	nasal swab	2008-03-31	8	yes	ERR353065	mecA	PRJEB4140
10396_4_18	hall2019_T99	hall2019	nasal swab	2008-04-05	8	yes	ERR353066	mecA	PRJEB4140
10396_4_19	hall2019_T99	hall2019	nasal swab	2008-04-05	8	yes	ERR353067	mecA	PRJEB4140
10396_4_20	hall2019_T99	hall2019	nasal swab	2008-04-05	8	yes	ERR353068	mecA	PRJEB4140
10396_4_21	hall2019_T99	hall2019	nasal swab	2008-04-05	8	yes	ERR353069	mecA	PRJEB4140
10396_4_22	hall2019_T99	hall2019	nasal swab	2008-04-05	8	yes	ERR353070	mecA	PRJEB4140
10396_4_23	hall2019_T99	hall2019	nasal swab	2008-04-05	8	yes	ERR353071	mecA	PRJEB4140
10396_4_24	hall2019_T99	hall2019	nasal swab	2008-04-05	8	yes	ERR353072	mecA	PRJEB4140
10396_4_25	hall2019_T99	hall2019	nasal swab	2008-04-05	8	yes	ERR353073	mecA	PRJEB4140
12054_7_10	hall2019_T99	hall2019	nasal swab	2008-03-31	8	yes	ERR485184	mecA	PRJEB4140
12054_7_11	hall2019_T99	hall2019	nasal swab	2008-03-31	8	yes	ERR485185	mecA	PRJEB4140
12054_7_12	hall2019_T99	hall2019	nasal swab	2008-03-31	8	yes	ERR485186	mecA	PRJEB4140
12054_7_13	hall2019_T99	hall2019	nasal swab	2008-03-31	8	yes	ERR485187	mecA	PRJEB4140
12054_7_14	hall2019_T99	hall2019	nasal swab	2008-03-31	8	yes	ERR485188	mecA	PRJEB4140
12054_7_15	hall2019_T99	hall2019	nasal swab	2008-03-31	8	yes	ERR485189	mecA	PRJEB4140
12054_7_16	hall2019_T99	hall2019	nasal swab	2008-03-31	8	yes	ERR485190	mecA	PRJEB4140
12054_7_17	hall2019_T99	hall2019	nasal swab	2008-03-31	8	yes	ERR485191	mecA	PRJEB4140
12054_7_18	hall2019_T99	hall2019	nasal swab	2008-04-05	8	yes	ERR485192	mecA	PRJEB4140
12054_7_19	hall2019_T99	hall2019	nasal swab	2008-04-05	8	yes	ERR485193	mecA	PRJEB4140
12054_7_20	hall2019_T99	hall2019	nasal swab	2008-04-05	8	yes	ERR485194	mecA	PRJEB4140
12054_7_21	hall2019_T99	hall2019	nasal swab	2008-04-05	8	yes	ERR485195	mecA	PRJEB4140
12054_7_22	hall2019_T99	hall2019	nasal swab	2008-04-05	8	yes	ERR485196	mecA	PRJEB4140
12054_7_23	hall2019_T99	hall2019	nasal swab	2008-04-05	8	yes	ERR485197	mecA	PRJEB4140
12054_7_24	hall2019_T99	hall2019	nasal swab	2008-04-05	8	yes	ERR485198	mecA	PRJEB4140
12054_7_25	hall2019_T99	hall2019	nasal swab	2008-04-05	8	yes	ERR485199	mecA	PRJEB4140
5704_7_6	hall2019_T99	hall2019	nasal swab	2008-03-31	8	yes	ERR033828	mecA	PRJEB2076
5985_1_2	hall2019_T99	hall2019	nasal swab	2008-03-31	8	yes	ERR035965	mecA	PRJEB2076
5985_1_3	hall2019_T99	hall2019	nasal swab	2008-04-05	8	yes	ERR035966	mecA	PRJEB2076
5704_7_11	tong2015_T35	hall2019	nasal swab	2008-03-17	8	yes	ERR033822	mecA	PRJEB2076
5704_7_11	tong2015_T35	hall2019	nasal swab	2008-03-17	8	yes	ERR033822	mecA	PRJEB2076
5704_7_12	tong2015_T35	hall2019	nasal swab	2008-03-10	8	yes	ERR033823	mecA	PRJEB2076
5704_7_12	tong2015_T35	hall2019	nasal swab	2008-03-10	8	yes	ERR033823	mecA	PRJEB2076
5704_7_10	tong2015_T65	hall2019	nasal swab	2008-03-11	8	yes	ERR033821	mecA	PRJEB2076
5704_7_10	tong2015_T65	hall2019	nasal swab	2008-03-11	8	yes	ERR033821	mecA	PRJEB2076
ERR4845627	holt2021_1007	holt2021	Groin	2013-12-05	88	yes	ERR4845627	WT	PRJEB40888
ERR4845629	holt2021_1007	holt2021	Groin	2014-02-07	88	yes	ERR4845629	WT	PRJEB40888
ERR4845631	holt2021_1007	holt2021	Nose	2012-11-06	88	yes	ERR4845631	WT	PRJEB40888
ERR4845636	holt2021_1021	holt2021	Nose	2013-03-21	5	yes	ERR4845636	WT	PRJEB40888
ERR4845637	holt2021_1021	holt2021	Nose	2013-06-13	5	yes	ERR4845637	WT	PRJEB40888
ERR4845638	holt2021_1021	holt2021	Nose	2013-09-10	5	yes	ERR4845638	WT	PRJEB40888
ERR4845639	holt2021_1021	holt2021	Nose	2013-11-12	5	yes	ERR4845639	WT	PRJEB40888
ERR4845640	holt2021_1021	holt2021	Nose	2014-03-19	5	yes	ERR4845640	WT	PRJEB40888
ERR4845655	holt2021_1027	holt2021	Groin	2013-04-02	5	yes	ERR4845655	WT	PRJEB40888
ERR4845658	holt2021_1027	holt2021	Nose	2014-12-05	5	yes	ERR4845658	WT	PRJEB40888
ERR4845662	holt2021_1034	holt2021	Nose	2014-01-30	9	yes	ERR4845662	WT	PRJEB40888
ERR4845663	holt2021_1034	holt2021	Nose	2014-07-16	9	yes	ERR4845663	WT	PRJEB40888
ERR4845664	holt2021_1034	holt2021	Nose	2014-10-24	9	yes	ERR4845664	WT	PRJEB40888
ERR4845665	holt2021_1041	holt2021	Groin	2013-10-08	97	yes	ERR4845665	WT	PRJEB40888
ERR4845666	holt2021_1041	holt2021	Groin	2014-03-19	97	yes	ERR4845666	WT	PRJEB40888
ERR4845669	holt2021_1045	holt2021	Nose	2013-06-25	5	yes	ERR4845669	WT	PRJEB40888
ERR4845670	holt2021_1045	holt2021	Nose	2013-09-16	5	yes	ERR4845670	WT	PRJEB40888
ERR4845671	holt2021_1045	holt2021	Nose	2013-11-08	5	yes	ERR4845671	WT	PRJEB40888
ERR4845672	holt2021_1045	holt2021	Nose	2014-02-10	5	yes	ERR4845672	WT	PRJEB40888
ERR4845673	holt2021_1045	holt2021	Nose	2014-02-10	5	yes	ERR4845673	WT	PRJEB40888
ERR4845674	holt2021_1045	holt2021	Nose	2014-04-15	5	yes	ERR4845674	WT	PRJEB40888
ERR4845675	holt2021_1045	holt2021	Nose	2014-10-10	5	yes	ERR4845675	WT	PRJEB40888
ERR4845676	holt2021_1046	holt2021	Nose	2013-04-16	12	yes	ERR4845676	WT	PRJEB40888
ERR4845677	holt2021_1046	holt2021	Nose	2013-06-25	12	yes	ERR4845677	WT	PRJEB40888
ERR4845678	holt2021_1046	holt2021	Nose	2013-09-12	12	yes	ERR4845678	WT	PRJEB40888
ERR4845679	holt2021_1046	holt2021	Nose	2013-11-12	12	yes	ERR4845679	WT	PRJEB40888
ERR4845680	holt2021_1046	holt2021	Nose	2014-02-07	12	yes	ERR4845680	WT	PRJEB40888
ERR4845681	holt2021_1046	holt2021	Nose	2014-02-07	12	yes	ERR4845681	WT	PRJEB40888
ERR4845682	holt2021_1046	holt2021	Nose	2014-04-10	12	yes	ERR4845682	WT	PRJEB40888
ERR4845683	holt2021_1046	holt2021	Nose	2014-08-15	12	yes	ERR4845683	WT	PRJEB40888
ERR4845684	holt2021_1046	holt2021	Nose	2014-10-10	12	yes	ERR4845684	WT	PRJEB40888
ERR4845687	holt2021_1049	holt2021	Groin	2013-04-17	5	yes	ERR4845687	WT	PRJEB40888
ERR4845689	holt2021_1049	holt2021	Nose	2013-09-17	5	yes	ERR4845689	WT	PRJEB40888
ERR4845690	holt2021_1049	holt2021	Groin	2013-11-06	5	yes	ERR4845690	WT	PRJEB40888
ERR4845692	holt2021_1050	holt2021	Nose	2013-11-06	7	yes	ERR4845692	WT	PRJEB40888
ERR4845693	holt2021_1050	holt2021	Axilla	2014-03-20	7	yes	ERR4845693	WT	PRJEB40888
ERR4845694	holt2021_1050	holt2021	Nose	2014-03-20	7	yes	ERR4845694	WT	PRJEB40888
ERR4845697	holt2021_1050	holt2021	Nose	2014-05-14	7	yes	ERR4845697	WT	PRJEB40888
ERR4845702	holt2021_1074	holt2021	Nose	2013-08-21	5	yes	ERR4845702	WT	PRJEB40888
ERR4845703	holt2021_1074	holt2021	Axilla	2013-12-09	5	yes	ERR4845703	WT	PRJEB40888
ERR4845718	holt2021_1079	holt2021	Axilla	2013-12-09	15	yes	ERR4845718	WT	PRJEB40888
ERR4845719	holt2021_1079	holt2021	Groin	2013-12-09	1	yes	ERR4845719	mecA	PRJEB40888
ERR4845720	holt2021_1079	holt2021	Axilla	2014-03-10	15	yes	ERR4845720	WT	PRJEB40888
ERR4845721	holt2021_1079	holt2021	Axilla	2014-03-10	15	yes	ERR4845721	WT	PRJEB40888
ERR4845722	holt2021_1079	holt2021	Axilla	2014-03-10	1	yes	ERR4845722	mecA	PRJEB40888
ERR4845726	holt2021_1081	holt2021	Nose	2013-06-04	72	yes	ERR4845726	WT	PRJEB40888
ERR4845727	holt2021_1081	holt2021	Nose	2013-06-04	72	yes	ERR4845727	WT	PRJEB40888
ERR4845728	holt2021_1081	holt2021	Nose	2013-08-21	72	yes	ERR4845728	WT	PRJEB40888
ERR4845729	holt2021_1081	holt2021	Nose	2013-08-21	72	yes	ERR4845729	WT	PRJEB40888
ERR4845731	holt2021_1081	holt2021	Nose	2013-10-23	72	yes	ERR4845731	WT	PRJEB40888
ERR4845732	holt2021_1081	holt2021	Groin	2014-09-17	5	yes	ERR4845732	WT	PRJEB40888
ERR4845733	holt2021_1081	holt2021	Nose	2014-09-17	5	yes	ERR4845733	WT	PRJEB40888
ERR4845738	holt2021_1087	holt2021	Nose	2013-10-23	1	yes	ERR4845738	WT	PRJEB40888
ERR4845739	holt2021_1087	holt2021	Nose	2013-12-11	1	yes	ERR4845739	WT	PRJEB40888
ERR4845749	holt2021_1099	holt2021	Nose	2013-11-28	5	yes	ERR4845749	WT	PRJEB40888
ERR4845750	holt2021_1099	holt2021	Nose	2014-04-03	5	yes	ERR4845750	WT	PRJEB40888
ERR4845751	holt2021_1099	holt2021	Axilla	2014-11-13	45	yes	ERR4845751	WT	PRJEB40888
ERR4845752	holt2021_1099	holt2021	Nose	2014-11-13	45	yes	ERR4845752	WT	PRJEB40888
ERR4845754	holt2021_1100	holt2021	Nose	2014-10-01	5	yes	ERR4845754	WT	PRJEB40888
ERR4845755	holt2021_1100	holt2021	Nose	2014-11-13	5	yes	ERR4845755	WT	PRJEB40888
ERR5270551	ingham2021_D02	ingham2021	nasal swabs	1_Monday	398	yes	ERR5270551	mecA	PRJEB43023
ERR5270552	ingham2021_D02	ingham2021	nasal swabs	1_Monday	398	yes	ERR5270552	mecA	PRJEB43023
ERR5270553	ingham2021_D02	ingham2021	nasal swabs	1_Monday	398	yes	ERR5270553	mecA	PRJEB43023
ERR5270554	ingham2021_D02	ingham2021	nasal swabs	1_Monday	398	yes	ERR5270554	mecA	PRJEB43023
ERR5270555	ingham2021_D02	ingham2021	nasal swabs	2_Tuesday	398	yes	ERR5270555	mecA	PRJEB43023
ERR5270556	ingham2021_D02	ingham2021	nasal swabs	2_Tuesday	398	yes	ERR5270556	mecA	PRJEB43023
ERR5270557	ingham2021_D02	ingham2021	nasal swabs	2_Tuesday	398	yes	ERR5270557	mecA	PRJEB43023
ERR5270558	ingham2021_D02	ingham2021	nasal swabs	2_Tuesday	398	yes	ERR5270558	mecA	PRJEB43023
ERR5270559	ingham2021_D02	ingham2021	nasal swabs	2_Tuesday	398	yes	ERR5270559	mecA	PRJEB43023
ERR5270560	ingham2021_D02	ingham2021	nasal swabs	3_Wednesday	398	yes	ERR5270560	mecA	PRJEB43023
ERR5270561	ingham2021_D02	ingham2021	nasal swabs	3_Wednesday	398	yes	ERR5270561	mecA	PRJEB43023
ERR5270562	ingham2021_D02	ingham2021	nasal swabs	3_Wednesday	398	yes	ERR5270562	mecA	PRJEB43023
ERR5270563	ingham2021_D02	ingham2021	nasal swabs	3_Wednesday	398	yes	ERR5270563	mecA	PRJEB43023
ERR5270564	ingham2021_D02	ingham2021	nasal swabs	3_Wednesday	398	yes	ERR5270564	mecA	PRJEB43023
ERR5270565	ingham2021_D02	ingham2021	nasal swabs	3_Wednesday	398	yes	ERR5270565	mecA	PRJEB43023
ERR5270566	ingham2021_D02	ingham2021	nasal swabs	3_Wednesday	398	yes	ERR5270566	mecA	PRJEB43023
ERR5270567	ingham2021_D02	ingham2021	nasal swabs	4_Thursday	398	yes	ERR5270567	mecA	PRJEB43023
ERR5270568	ingham2021_D02	ingham2021	nasal swabs	4_Thursday	398	yes	ERR5270568	mecA	PRJEB43023
ERR5270569	ingham2021_D02	ingham2021	nasal swabs	4_Thursday	398	yes	ERR5270569	mecA	PRJEB43023
ERR5270570	ingham2021_D02	ingham2021	nasal swabs	4_Thursday	398	yes	ERR5270570	mecA	PRJEB43023
ERR5270571	ingham2021_D02	ingham2021	nasal swabs	4_Thursday	398	yes	ERR5270571	mecA	PRJEB43023
ERR5270572	ingham2021_D02	ingham2021	nasal swabs	4_Thursday	398	yes	ERR5270572	mecA	PRJEB43023
ERR5270573	ingham2021_D02	ingham2021	nasal swabs	4_Thursday	398	yes	ERR5270573	mecA	PRJEB43023
ERR5270574	ingham2021_D02	ingham2021	nasal swabs	4_Thursday	398	yes	ERR5270574	mecA	PRJEB43023
ERR5270575	ingham2021_D02	ingham2021	nasal swabs	4_Thursday	398	yes	ERR5270575	mecA	PRJEB43023
ERR5270576	ingham2021_D02	ingham2021	nasal swabs	4_Thursday	398	yes	ERR5270576	mecA	PRJEB43023
ERR5270577	ingham2021_D02	ingham2021	nasal swabs	5_Friday	398	yes	ERR5270577	mecA	PRJEB43023
ERR5270578	ingham2021_D02	ingham2021	nasal swabs	5_Friday	398	yes	ERR5270578	mecA	PRJEB43023
ERR5270579	ingham2021_D02	ingham2021	nasal swabs	5_Friday	398	yes	ERR5270579	mecA	PRJEB43023
ERR5270580	ingham2021_D02	ingham2021	nasal swabs	5_Friday	398	yes	ERR5270580	mecA	PRJEB43023
ERR5270581	ingham2021_D02	ingham2021	nasal swabs	5_Friday	398	yes	ERR5270581	mecA	PRJEB43023
ERR5270582	ingham2021_D02	ingham2021	nasal swabs	5_Friday	398	yes	ERR5270582	mecA	PRJEB43023
ERR5270583	ingham2021_D02	ingham2021	nasal swabs	5_Friday	398	yes	ERR5270583	mecA	PRJEB43023
ERR5270584	ingham2021_D02	ingham2021	nasal swabs	5_Friday	398	yes	ERR5270584	mecA	PRJEB43023
ERR5270585	ingham2021_D02	ingham2021	nasal swabs	5_Friday	398	yes	ERR5270585	mecA	PRJEB43023
ERR5270586	ingham2021_D02	ingham2021	nasal swabs	5_Friday	398	yes	ERR5270586	mecA	PRJEB43023
ERR5270587	ingham2021_D03	ingham2021	nasal swabs	1_Monday	398	yes	ERR5270587	mecA	PRJEB43023
ERR5270591	ingham2021_D03	ingham2021	nasal swabs	3_Wednesday	398	yes	ERR5270591	mecA	PRJEB43023
ERR5270595	ingham2021_D04	ingham2021	nasal swabs	1_Monday	398	yes	ERR5270595	mecA	PRJEB43023
ERR5270596	ingham2021_D04	ingham2021	nasal swabs	2_Tuesday	398	yes	ERR5270596	mecA	PRJEB43023
ERR5270597	ingham2021_D04	ingham2021	nasal swabs	2_Tuesday	398	yes	ERR5270597	mecA	PRJEB43023
ERR5270598	ingham2021_D04	ingham2021	nasal swabs	3_Wednesday	398	yes	ERR5270598	mecA	PRJEB43023
ERR5270600	ingham2021_D04	ingham2021	nasal swabs	3_Wednesday	398	yes	ERR5270600	mecA	PRJEB43023
ERR5270601	ingham2021_D04	ingham2021	nasal swabs	4_Thursday	398	yes	ERR5270601	mecA	PRJEB43023
ERR5270602	ingham2021_D04	ingham2021	nasal swabs	4_Thursday	398	yes	ERR5270602	mecA	PRJEB43023
ERR5270603	ingham2021_D04	ingham2021	nasal swabs	5_Friday	398	yes	ERR5270603	mecA	PRJEB43023
ERR5270604	ingham2021_D04	ingham2021	nasal swabs	5_Friday	398	yes	ERR5270604	mecA	PRJEB43023
ERR5270606	ingham2021_D05	ingham2021	nasal swabs	2_Tuesday	398	yes	ERR5270606	mecA	PRJEB43023
ERR5270608	ingham2021_D05	ingham2021	nasal swabs	3_Wednesday	398	yes	ERR5270608	mecA	PRJEB43023
ERR5270614	ingham2021_D06	ingham2021	nasal swabs	3_Wednesday	398	yes	ERR5270614	mecA	PRJEB43023
ERR5270616	ingham2021_D06	ingham2021	nasal swabs	5_Friday	398	yes	ERR5270616	mecA	PRJEB43023
ERR5270674	ingham2021_D08	ingham2021	nasal swabs	1_Monday	398	yes	ERR5270674	mecA	PRJEB43023
ERR5270675	ingham2021_D08	ingham2021	nasal swabs	2_Tuesday	398	yes	ERR5270675	mecA	PRJEB43023
ERR5270679	ingham2021_D09	ingham2021	nasal swabs	1_Monday	398	yes	ERR5270679	mecA	PRJEB43023
ERR5270680	ingham2021_D09	ingham2021	nasal swabs	1_Monday	398	yes	ERR5270680	mecA	PRJEB43023
ERR5270681	ingham2021_D09	ingham2021	nasal swabs	2_Tuesday	398	yes	ERR5270681	mecA	PRJEB43023
ERR5270682	ingham2021_D09	ingham2021	nasal swabs	2_Tuesday	398	yes	ERR5270682	mecA	PRJEB43023
ERR5270685	ingham2021_D09	ingham2021	nasal swabs	3_Wednesday	398	yes	ERR5270685	mecA	PRJEB43023
ERR5270686	ingham2021_D09	ingham2021	nasal swabs	4_Thursday	398	yes	ERR5270686	mecA	PRJEB43023
ERR5270687	ingham2021_D09	ingham2021	nasal swabs	4_Thursday	398	yes	ERR5270687	mecA	PRJEB43023
ERR5270688	ingham2021_D09	ingham2021	nasal swabs	4_Thursday	398	yes	ERR5270688	mecA	PRJEB43023
ERR5270689	ingham2021_D09	ingham2021	nasal swabs	5_Friday	398	yes	ERR5270689	mecA	PRJEB43023
ERR5270690	ingham2021_D09	ingham2021	nasal swabs	5_Friday	398	yes	ERR5270690	mecA	PRJEB43023
ERR5270691	ingham2021_D09	ingham2021	nasal swabs	8_Monday	398	yes	ERR5270691	mecA	PRJEB43023
ERR5270693	ingham2021_S07	ingham2021	nasal swabs	3_Wednesday	398	yes	ERR5270693	mecA	PRJEB43023
ERR5270694	ingham2021_S07	ingham2021	nasal swabs	3_Wednesday	398	yes	ERR5270694	mecA	PRJEB43023
ERR5270695	ingham2021_S07	ingham2021	nasal swabs	5_Friday	398	yes	ERR5270695	mecA	PRJEB43023
ERR5270696	ingham2021_S07	ingham2021	nasal swabs	5_Friday	398	yes	ERR5270696	mecA	PRJEB43023
ERR5270697	ingham2021_S07	ingham2021	nasal swabs	5_Friday	398	yes	ERR5270697	mecA	PRJEB43023
ERR5270698	ingham2021_S07	ingham2021	nasal swabs	5_Friday	398	yes	ERR5270698	mecA	PRJEB43023
ERR5270699	ingham2021_S07	ingham2021	nasal swabs	5_Friday	398	yes	ERR5270699	mecA	PRJEB43023
ERR5270700	ingham2021_S07	ingham2021	nasal swabs	8_Monday	398	yes	ERR5270700	mecA	PRJEB43023
ERR5270701	ingham2021_S07	ingham2021	nasal swabs	8_Monday	398	yes	ERR5270701	mecA	PRJEB43023
ERR5270702	ingham2021_S07	ingham2021	nasal swabs	8_Monday	398	yes	ERR5270702	mecA	PRJEB43023
ERR5270703	ingham2021_S07	ingham2021	nasal swabs	8_Monday	398	yes	ERR5270703	mecA	PRJEB43023
ERR5270704	ingham2021_S07	ingham2021	nasal swabs	8_Monday	398	yes	ERR5270704	mecA	PRJEB43023
SRR13995796	key2023_11	key2023	Nare	2017-08-11	25	yes	SRR13995796	WT	PRJNA715375
SRR13995804	key2023_11	key2023	Nare	2017-08-11	25	yes	SRR13995804	WT	PRJNA715375
SRR13995805	key2023_11	key2023	Nare	2017-08-11	25	yes	SRR13995805	WT	PRJNA715375
SRR13995833	key2023_12	key2023	Nare	2017-12-01	1290	yes	SRR13995833	WT	PRJNA715375
SRR13995956	key2023_12	key2023	Nare	2018-01-08	1290	yes	SRR13995956	WT	PRJNA715375
SRR13995957	key2023_12	key2023	Nare	2018-01-08	1290	yes	SRR13995957	WT	PRJNA715375
SRR13995958	key2023_12	key2023	Nare	2018-01-08	1290	yes	SRR13995958	WT	PRJNA715375
SRR13995959	key2023_12	key2023	Nare	2018-01-08	1290	yes	SRR13995959	WT	PRJNA715375
SRR13995962	key2023_12	key2023	Nare	2018-01-08	1290	yes	SRR13995962	WT	PRJNA715375
SRR13995963	key2023_12	key2023	Nare	2018-01-08	1290	yes	SRR13995963	WT	PRJNA715375
SRR13995964	key2023_12	key2023	Nare	2018-01-08	1290	yes	SRR13995964	WT	PRJNA715375
SRR13995965	key2023_12	key2023	Nare	2018-01-08	1290	yes	SRR13995965	WT	PRJNA715375
SRR13995966	key2023_12	key2023	Nare	2018-01-08	1290	yes	SRR13995966	WT	PRJNA715375
SRR18339399	key2023_12	key2023	Nare	2018-04-04	1290	yes	SRR18339399	WT	PRJNA816913
SRR18339436	key2023_12	key2023	Nare	2018-04-04	1290	yes	SRR18339436	WT	PRJNA816913
SRR18339439	key2023_12	key2023	Nare	2018-04-04	1290	yes	SRR18339439	WT	PRJNA816913
SRR13995507	key2023_15	key2023	Nare	2018-01-26	5	yes	SRR13995507	WT	PRJNA715375
SRR13995510	key2023_15	key2023	Nare	2018-01-26	5	yes	SRR13995510	WT	PRJNA715375
SRR13995512	key2023_15	key2023	Nare	2018-01-26	5	yes	SRR13995512	WT	PRJNA715375
SRR13995682	key2023_15	key2023	Nare	2018-04-02	5	yes	SRR13995682	WT	PRJNA715375
SRR13995683	key2023_15	key2023	Nare	2018-04-02	5	yes	SRR13995683	WT	PRJNA715375
SRR13995684	key2023_15	key2023	Nare	2018-04-02	5	yes	SRR13995684	WT	PRJNA715375
SRR13995685	key2023_15	key2023	Nare	2018-04-02	5	yes	SRR13995685	WT	PRJNA715375
SRR13995688	key2023_15	key2023	Nare	2018-04-02	5	yes	SRR13995688	WT	PRJNA715375
SRR13995689	key2023_15	key2023	Nare	2018-04-02	5	yes	SRR13995689	WT	PRJNA715375
SRR13995690	key2023_15	key2023	Nare	2018-04-02	5	yes	SRR13995690	WT	PRJNA715375
SRR18339362	key2023_15	key2023	Nare	2018-04-30	5	yes	SRR18339362	WT	PRJNA816913
SRR18339364	key2023_15	key2023	Nare	2018-04-30	5	yes	SRR18339364	WT	PRJNA816913
SRR18339367	key2023_15	key2023	Nare	2018-04-30	5	yes	SRR18339367	WT	PRJNA816913
SRR18339372	key2023_15	key2023	Nare	2018-04-30	5	yes	SRR18339372	WT	PRJNA816913
SRR18339507	key2023_15	key2023	Nare	2018-04-30	5	yes	SRR18339507	WT	PRJNA816913
SRR14016685	key2023_16	key2023	Nare	2018-02-28	97	yes	SRR14016685	WT	PRJNA715649
SRR14016874	key2023_16	key2023	Nare	2018-01-29	97	yes	SRR14016874	WT	PRJNA715649
SRR14016897	key2023_16	key2023	Nare	2018-01-29	97	yes	SRR14016897	WT	PRJNA715649
SRR14016908	key2023_16	key2023	Nare	2018-01-29	97	yes	SRR14016908	WT	PRJNA715649
SRR14016919	key2023_16	key2023	Nare	2018-01-29	97	yes	SRR14016919	WT	PRJNA715649
SRR14016930	key2023_16	key2023	Nare	2018-01-29	97	yes	SRR14016930	WT	PRJNA715649
SRR14016941	key2023_16	key2023	Nare	2018-01-29	97	yes	SRR14016941	WT	PRJNA715649
SRR14017252	key2023_16	key2023	Nare	2018-02-28	97	yes	SRR14017252	WT	PRJNA715649
SRR14017263	key2023_16	key2023	Nare	2018-02-28	97	yes	SRR14017263	WT	PRJNA715649
SRR14017275	key2023_16	key2023	Nare	2018-02-28	97	yes	SRR14017275	WT	PRJNA715649
SRR14017286	key2023_16	key2023	Nare	2018-02-28	97	yes	SRR14017286	WT	PRJNA715649
SRR18339427	key2023_16	key2023	Nare	2018-04-03	97	yes	SRR18339427	WT	PRJNA816913
SRR18339473	key2023_16	key2023	Nare	2018-04-03	97	yes	SRR18339473	WT	PRJNA816913
SRR18339475	key2023_16	key2023	Nare	2018-04-03	97	yes	SRR18339475	WT	PRJNA816913
SRR14016861	key2023_19	key2023	Nare	2018-06-04	15	yes	SRR14016861	WT	PRJNA715649
SRR14016864	key2023_19	key2023	Nare	2018-06-04	15	yes	SRR14016864	WT	PRJNA715649
SRR14016869	key2023_19	key2023	Nare	2018-06-04	15	yes	SRR14016869	WT	PRJNA715649
SRR14016870	key2023_19	key2023	Nare	2018-06-04	15	yes	SRR14016870	WT	PRJNA715649
SRR14016871	key2023_19	key2023	Nare	2018-06-04	15	yes	SRR14016871	WT	PRJNA715649
SRR14016855	key2023_20	key2023	Nare	2018-05-11	30	yes	SRR14016855	WT	PRJNA715649
SRR14016856	key2023_20	key2023	Nare	2018-05-11	30	yes	SRR14016856	WT	PRJNA715649
SRR14016858	key2023_20	key2023	Nare	2018-05-11	30	yes	SRR14016858	WT	PRJNA715649
SRR14016859	key2023_20	key2023	Nare	2018-05-11	30	yes	SRR14016859	WT	PRJNA715649
SRR18339503	key2023_20	key2023	Nare	2018-04-04	30	yes	SRR18339503	WT	PRJNA816913
SRR14016834	key2023_21	key2023	Nare	2018-07-23	5	yes	SRR14016834	WT	PRJNA715649
SRR14016835	key2023_21	key2023	Nare	2018-07-23	30	yes	SRR14016835	WT	PRJNA715649
SRR14016837	key2023_21	key2023	Nare	2018-07-23	5	yes	SRR14016837	WT	PRJNA715649
SRR14016838	key2023_21	key2023	Nare	2018-07-23	5	yes	SRR14016838	WT	PRJNA715649
SRR14016843	key2023_21	key2023	Nare	2018-07-23	30	yes	SRR14016843	WT	PRJNA715649
SRR14016781	key2023_22	key2023	Nare	2018-05-14	45	yes	SRR14016781	WT	PRJNA715649
SRR14016782	key2023_22	key2023	Nare	2018-05-14	45	yes	SRR14016782	WT	PRJNA715649
SRR14016783	key2023_22	key2023	Nare	2018-05-14	45	yes	SRR14016783	WT	PRJNA715649
SRR14016785	key2023_22	key2023	Nare	2018-05-14	45	yes	SRR14016785	WT	PRJNA715649
SRR14016787	key2023_22	key2023	Nare	2018-05-14	45	yes	SRR14016787	WT	PRJNA715649
SRR14016788	key2023_22	key2023	Nare	2018-05-14	45	yes	SRR14016788	WT	PRJNA715649
SRR14016789	key2023_22	key2023	Nare	2018-05-14	45	yes	SRR14016789	WT	PRJNA715649
SRR14016716	key2023_23	key2023	Nare	2018-09-28	30	yes	SRR14016716	WT	PRJNA715649
SRR14016736	key2023_23	key2023	Nare	2018-08-23	30	yes	SRR14016736	WT	PRJNA715649
SRR14016737	key2023_23	key2023	Nare	2018-08-23	30	yes	SRR14016737	WT	PRJNA715649
SRR14016738	key2023_23	key2023	Nare	2018-08-23	30	yes	SRR14016738	WT	PRJNA715649
SRR14016739	key2023_23	key2023	Nare	2018-08-23	30	yes	SRR14016739	WT	PRJNA715649
SRR14016743	key2023_23	key2023	Nare	2018-08-23	30	yes	SRR14016743	WT	PRJNA715649
SRR14016744	key2023_23	key2023	Nare	2018-08-23	30	yes	SRR14016744	WT	PRJNA715649
SRR14016746	key2023_23	key2023	Nare	2018-07-26	30	yes	SRR14016746	WT	PRJNA715649
SRR14016747	key2023_23	key2023	Nare	2018-07-26	30	yes	SRR14016747	WT	PRJNA715649
SRR14016748	key2023_23	key2023	Nare	2018-07-26	30	yes	SRR14016748	WT	PRJNA715649
SRR14016749	key2023_23	key2023	Nare	2018-07-26	30	yes	SRR14016749	WT	PRJNA715649
SRR14016750	key2023_23	key2023	Nare	2018-07-26	30	yes	SRR14016750	WT	PRJNA715649
SRR14016751	key2023_23	key2023	Nare	2018-07-26	30	yes	SRR14016751	WT	PRJNA715649
SRR14016753	key2023_23	key2023	Nare	2018-07-26	30	yes	SRR14016753	WT	PRJNA715649
SRR14016754	key2023_23	key2023	Nare	2018-07-26	30	yes	SRR14016754	WT	PRJNA715649
SRR14016755	key2023_23	key2023	Nare	2018-07-26	30	yes	SRR14016755	WT	PRJNA715649
SRR14016756	key2023_23	key2023	Nare	2018-07-26	30	yes	SRR14016756	WT	PRJNA715649
SRR14017148	key2023_26	key2023	Nare	2018-11-28	361	yes	SRR14017148	WT	PRJNA715649
SRR14017156	key2023_26	key2023	Nare	2018-11-28	361	yes	SRR14017156	WT	PRJNA715649
SRR14017157	key2023_26	key2023	Nare	2018-11-28	361	yes	SRR14017157	WT	PRJNA715649
SRR14017205	key2023_26	key2023	Nare	2018-10-31	361	yes	SRR14017205	WT	PRJNA715649
SRR14017206	key2023_26	key2023	Nare	2018-10-31	361	yes	SRR14017206	WT	PRJNA715649
SRR14017211	key2023_26	key2023	Nare	2018-10-31	361	yes	SRR14017211	WT	PRJNA715649
SRR14017212	key2023_26	key2023	Nare	2018-10-31	361	yes	SRR14017212	WT	PRJNA715649
SRR14017278	key2023_26	key2023	Nare	2018-10-03	361	yes	SRR14017278	WT	PRJNA715649
SRR14017282	key2023_26	key2023	Nare	2018-10-03	361	yes	SRR14017282	WT	PRJNA715649
SRR14017283	key2023_26	key2023	Nare	2018-10-03	361	yes	SRR14017283	WT	PRJNA715649
SRR14017284	key2023_26	key2023	Nare	2018-10-03	361	yes	SRR14017284	WT	PRJNA715649
SRR14017285	key2023_26	key2023	Nare	2018-10-03	361	yes	SRR14017285	WT	PRJNA715649
SRR14017057	key2023_28	key2023	Nare	2018-12-06	8	yes	SRR14017057	WT	PRJNA715649
SRR14017058	key2023_28	key2023	Nare	2018-12-06	8	yes	SRR14017058	WT	PRJNA715649
SRR14017063	key2023_28	key2023	Nare	2018-12-06	8	yes	SRR14017063	WT	PRJNA715649
SRR14017066	key2023_28	key2023	Nare	2018-12-06	8	yes	SRR14017066	WT	PRJNA715649
SRR13995379	key2023_7	key2023	Nare	2017-08-22	30	yes	SRR13995379	WT	PRJNA715375
SRR13995380	key2023_7	key2023	Nare	2017-08-22	30	yes	SRR13995380	WT	PRJNA715375
SRR13995382	key2023_7	key2023	Nare	2017-08-22	30	yes	SRR13995382	WT	PRJNA715375
SRR13995874	key2023_7	key2023	Nare	2017-09-22	30	yes	SRR13995874	WT	PRJNA715375
SRR13995524	key2023_9	key2023	Nare	2018-03-02	5	yes	SRR13995524	WT	PRJNA715375
SRR13995526	key2023_9	key2023	Nare	2018-03-02	5	yes	SRR13995526	WT	PRJNA715375
SRR13995529	key2023_9	key2023	Nare	2018-03-02	5	yes	SRR13995529	WT	PRJNA715375
SRR13995669	key2023_9	key2023	Nare	2018-03-02	5	yes	SRR13995669	WT	PRJNA715375
SRR13995670	key2023_9	key2023	Nare	2018-03-02	5	yes	SRR13995670	WT	PRJNA715375
SRR13995671	key2023_9	key2023	Nare	2018-03-02	5	yes	SRR13995671	WT	PRJNA715375
SRR13995724	key2023_9	key2023	Nare	2018-09-28	5	yes	SRR13995724	WT	PRJNA715375
SRR13995732	key2023_9	key2023	Nare	2018-09-28	5	yes	SRR13995732	WT	PRJNA715375
SRR10393661	lee2023_1004	lee2023	nares	unknown	8	yes	SRR10393661	mecA	PRJNA587530
SRR10393688	lee2023_1004	lee2023	perianal	unknown	8	yes	SRR10393688	mecA	PRJNA587530
SRR10393758	lee2023_1004	lee2023	perianal	unknown	8	yes	SRR10393758	mecA	PRJNA587530
SRR10393793	lee2023_1004	lee2023	inguinal	unknown	8	yes	SRR10393793	mecA	PRJNA587530
SRR10393595	lee2023_1007	lee2023	perianal	unknown	8	yes	SRR10393595	mecA	PRJNA587530
SRR10393622	lee2023_1007	lee2023	inguinal	unknown	8	yes	SRR10393622	mecA	PRJNA587530
SRR10393670	lee2023_1032	lee2023	inguinal	unknown	8	yes	SRR10393670	mecA	PRJNA587530
SRR10393681	lee2023_1032	lee2023	perianal	unknown	8	yes	SRR10393681	mecA	PRJNA587530
SRR10393708	lee2023_1032	lee2023	perianal	unknown	8	yes	SRR10393708	mecA	PRJNA587530
SRR10393693	lee2023_1041	lee2023	perianal	unknown	8	yes	SRR10393693	mecA	PRJNA587530
SRR10393714	lee2023_1041	lee2023	perianal	unknown	8	yes	SRR10393714	mecA	PRJNA587530
SRR10393725	lee2023_1041	lee2023	nares	unknown	8	yes	SRR10393725	mecA	PRJNA587530
SRR10393770	lee2023_1041	lee2023	perianal	unknown	8	yes	SRR10393770	mecA	PRJNA587530
SRR10393689	lee2023_1046	lee2023	nares	unknown	8	yes	SRR10393689	mecA	PRJNA587530
SRR10393690	lee2023_1046	lee2023	nares	unknown	8	yes	SRR10393690	mecA	PRJNA587530
SRR10393682	lee2023_1054	lee2023	nares	unknown	8	yes	SRR10393682	mecA	PRJNA587530
SRR10393683	lee2023_1054	lee2023	nares	unknown	8	yes	SRR10393683	mecA	PRJNA587530
SRR10393684	lee2023_1054	lee2023	oropharyngeal	unknown	8	yes	SRR10393684	mecA	PRJNA587530
SRR10393685	lee2023_1054	lee2023	oropharyngeal	unknown	8	yes	SRR10393685	mecA	PRJNA587530
SRR10393686	lee2023_1054	lee2023	nares	unknown	8	yes	SRR10393686	mecA	PRJNA587530
SRR10393663	lee2023_1057	lee2023	oropharyngeal	unknown	5	yes	SRR10393663	mecA	PRJNA587530
SRR10393664	lee2023_1057	lee2023	nares	unknown	5	yes	SRR10393664	mecA	PRJNA587530
SRR10393658	lee2023_1078	lee2023	oropharyngeal	unknown	8	yes	SRR10393658	mecA	PRJNA587530
SRR10393659	lee2023_1078	lee2023	oropharyngeal	unknown	8	yes	SRR10393659	mecA	PRJNA587530
SRR10393650	lee2023_1108	lee2023	inguinal	unknown	8	yes	SRR10393650	mecA	PRJNA587530
SRR10393652	lee2023_1108	lee2023	nares	unknown	8	yes	SRR10393652	mecA	PRJNA587530
SRR10393623	lee2023_1113	lee2023	oropharyngeal	unknown	8	yes	SRR10393623	mecA	PRJNA587530
SRR10393624	lee2023_1113	lee2023	inguinal	unknown	8	yes	SRR10393624	mecA	PRJNA587530
SRR10393625	lee2023_1113	lee2023	perianal	unknown	8	yes	SRR10393625	mecA	PRJNA587530
SRR10393626	lee2023_1113	lee2023	oropharyngeal	unknown	8	yes	SRR10393626	mecA	PRJNA587530
SRR10393627	lee2023_1113	lee2023	nares	unknown	8	yes	SRR10393627	mecA	PRJNA587530
SRR10393628	lee2023_1113	lee2023	perianal	unknown	8	yes	SRR10393628	mecA	PRJNA587530
SRR10393629	lee2023_1113	lee2023	nares	unknown	8	yes	SRR10393629	mecA	PRJNA587530
SRR10393630	lee2023_1113	lee2023	inguinal	unknown	8	yes	SRR10393630	mecA	PRJNA587530
SRR10393631	lee2023_1113	lee2023	perianal	unknown	8	yes	SRR10393631	mecA	PRJNA587530
SRR10393598	lee2023_1134	lee2023	perianal	unknown	8	yes	SRR10393598	mecA	PRJNA587530
SRR10393617	lee2023_1134	lee2023	nares	unknown	8	yes	SRR10393617	mecA	PRJNA587530
SRR10393586	lee2023_1142	lee2023	oropharyngeal	unknown	5	yes	SRR10393586	mecA	PRJNA587530
SRR10393587	lee2023_1142	lee2023	perianal	unknown	5	yes	SRR10393587	mecA	PRJNA587530
SRR10393588	lee2023_1142	lee2023	oropharyngeal	unknown	5	yes	SRR10393588	mecA	PRJNA587530
SRR10393589	lee2023_1142	lee2023	nares	unknown	5	yes	SRR10393589	mecA	PRJNA587530
SRR10393590	lee2023_1142	lee2023	perianal	unknown	5	yes	SRR10393590	mecA	PRJNA587530
SRR10393592	lee2023_1142	lee2023	oropharyngeal	unknown	5	yes	SRR10393592	mecA	PRJNA587530
SRR10393593	lee2023_1142	lee2023	nares	unknown	5	yes	SRR10393593	mecA	PRJNA587530
SRR10393594	lee2023_1142	lee2023	inguinal	unknown	5	yes	SRR10393594	mecA	PRJNA587530
SRR10393596	lee2023_1142	lee2023	nares	unknown	5	yes	SRR10393596	mecA	PRJNA587530
SRR10393656	lee2023_1142	lee2023	oropharyngeal	unknown	5	yes	SRR10393656	mecA	PRJNA587530
SRR10393811	lee2023_1148	lee2023	oropharyngeal	unknown	5	yes	SRR10393811	mecA	PRJNA587530
SRR10393829	lee2023_1148	lee2023	oropharyngeal	unknown	5	yes	SRR10393829	mecA	PRJNA587530
SRR10393800	lee2023_1173	lee2023	inguinal	unknown	5	yes	SRR10393800	mecA	PRJNA587530
SRR10393802	lee2023_1173	lee2023	oropharyngeal	unknown	5	yes	SRR10393802	mecA	PRJNA587530
SRR10393803	lee2023_1173	lee2023	nares	unknown	5	yes	SRR10393803	mecA	PRJNA587530
SRR10393796	lee2023_1184	lee2023	inguinal	unknown	8	yes	SRR10393796	mecA	PRJNA587530
SRR10393798	lee2023_1184	lee2023	inguinal	unknown	8	yes	SRR10393798	mecA	PRJNA587530
SRR10393762	lee2023_2008	lee2023	nares	unknown	5	yes	SRR10393762	mecA	PRJNA587530
SRR10393763	lee2023_2008	lee2023	nares	unknown	5	yes	SRR10393763	mecA	PRJNA587530
SRR10393591	lee2023_2010	lee2023	oropharyngeal	unknown	8	yes	SRR10393591	mecA	PRJNA587530
SRR10393755	lee2023_2010	lee2023	nares	unknown	8	yes	SRR10393755	mecA	PRJNA587530
SRR10393756	lee2023_2010	lee2023	perianal	unknown	8	yes	SRR10393756	mecA	PRJNA587530
SRR10393760	lee2023_2010	lee2023	oropharyngeal	unknown	8	yes	SRR10393760	mecA	PRJNA587530
SRR10393761	lee2023_2010	lee2023	inguinal	unknown	8	yes	SRR10393761	mecA	PRJNA587530
SRR10393740	lee2023_2011	lee2023	oropharyngeal	unknown	8	yes	SRR10393740	mecA	PRJNA587530
SRR10393741	lee2023_2011	lee2023	nares	unknown	8	yes	SRR10393741	mecA	PRJNA587530
SRR10393742	lee2023_2011	lee2023	perianal	unknown	8	yes	SRR10393742	mecA	PRJNA587530
SRR10393743	lee2023_2011	lee2023	nares	unknown	8	yes	SRR10393743	mecA	PRJNA587530
SRR10393744	lee2023_2011	lee2023	oropharyngeal	unknown	8	yes	SRR10393744	mecA	PRJNA587530
SRR10393745	lee2023_2011	lee2023	nares	unknown	8	yes	SRR10393745	mecA	PRJNA587530
SRR10393747	lee2023_2011	lee2023	inguinal	unknown	8	yes	SRR10393747	mecA	PRJNA587530
SRR10393748	lee2023_2011	lee2023	nares	unknown	8	yes	SRR10393748	mecA	PRJNA587530
SRR10393749	lee2023_2011	lee2023	inguinal	unknown	8	yes	SRR10393749	mecA	PRJNA587530
SRR10393750	lee2023_2011	lee2023	perianal	unknown	8	yes	SRR10393750	mecA	PRJNA587530
SRR10393751	lee2023_2011	lee2023	oropharyngeal	unknown	8	yes	SRR10393751	mecA	PRJNA587530
SRR10393752	lee2023_2011	lee2023	nares	unknown	8	yes	SRR10393752	mecA	PRJNA587530
SRR10393753	lee2023_2011	lee2023	inguinal	unknown	8	yes	SRR10393753	mecA	PRJNA587530
SRR10393713	lee2023_2014	lee2023	oropharyngeal	unknown	5	yes	SRR10393713	mecA	PRJNA587530
SRR10393730	lee2023_2014	lee2023	perianal	unknown	5	yes	SRR10393730	mecA	PRJNA587530
SRR10393731	lee2023_2014	lee2023	nares	unknown	5	yes	SRR10393731	mecA	PRJNA587530
SRR10393733	lee2023_2014	lee2023	oropharyngeal	unknown	5	yes	SRR10393733	mecA	PRJNA587530
SRR10393734	lee2023_2014	lee2023	nares	unknown	5	yes	SRR10393734	mecA	PRJNA587530
SRR10393736	lee2023_2014	lee2023	perianal	unknown	5	yes	SRR10393736	mecA	PRJNA587530
SRR10393703	lee2023_2017	lee2023	perianal	unknown	5	yes	SRR10393703	mecA	PRJNA587530
SRR10393704	lee2023_2017	lee2023	oropharyngeal	unknown	5	yes	SRR10393704	mecA	PRJNA587530
SRR10393705	lee2023_2017	lee2023	nares	unknown	5	yes	SRR10393705	mecA	PRJNA587530
SRR10393706	lee2023_2017	lee2023	inguinal	unknown	5	yes	SRR10393706	mecA	PRJNA587530
SRR10393710	lee2023_2017	lee2023	nares	unknown	5	yes	SRR10393710	mecA	PRJNA587530
SRR10393712	lee2023_2017	lee2023	nares	unknown	5	yes	SRR10393712	mecA	PRJNA587530
SRR10393673	lee2023_2040	lee2023	perianal	unknown	59	yes	SRR10393673	mecA	PRJNA587530
SRR10393674	lee2023_2040	lee2023	perianal	unknown	59	yes	SRR10393674	mecA	PRJNA587530
SRR10393675	lee2023_2040	lee2023	oropharyngeal	unknown	59	yes	SRR10393675	mecA	PRJNA587530
SRR10393676	lee2023_2040	lee2023	nares	unknown	59	yes	SRR10393676	mecA	PRJNA587530
SRR10393677	lee2023_2040	lee2023	nares	unknown	59	yes	SRR10393677	mecA	PRJNA587530
SRR10393678	lee2023_2040	lee2023	oropharyngeal	unknown	59	yes	SRR10393678	mecA	PRJNA587530
SRR10393679	lee2023_2040	lee2023	nares	unknown	59	yes	SRR10393679	mecA	PRJNA587530
SRR10393669	lee2023_2052	lee2023	oropharyngeal	unknown	5	yes	SRR10393669	mecA	PRJNA587530
SRR10393672	lee2023_2052	lee2023	oropharyngeal	unknown	5	yes	SRR10393672	mecA	PRJNA587530
SRR10393640	lee2023_2074	lee2023	perianal	unknown	8	yes	SRR10393640	mecA	PRJNA587530
SRR10393641	lee2023_2074	lee2023	perianal	unknown	8	yes	SRR10393641	mecA	PRJNA587530
SRR10393643	lee2023_2074	lee2023	perianal	unknown	8	yes	SRR10393643	mecA	PRJNA587530
SRR10393644	lee2023_2074	lee2023	oropharyngeal	unknown	8	yes	SRR10393644	mecA	PRJNA587530
SRR10393614	lee2023_2075	lee2023	nares	unknown	8	yes	SRR10393614	mecA	PRJNA587530
SRR10393633	lee2023_2075	lee2023	oropharyngeal	unknown	8	yes	SRR10393633	mecA	PRJNA587530
SRR10393634	lee2023_2075	lee2023	nares	unknown	8	yes	SRR10393634	mecA	PRJNA587530
SRR10393635	lee2023_2075	lee2023	oropharyngeal	unknown	8	yes	SRR10393635	mecA	PRJNA587530
SRR10393636	lee2023_2075	lee2023	nares	unknown	8	yes	SRR10393636	mecA	PRJNA587530
SRR10393638	lee2023_2075	lee2023	nares	unknown	8	yes	SRR10393638	mecA	PRJNA587530
SRR10393639	lee2023_2075	lee2023	nares	unknown	8	yes	SRR10393639	mecA	PRJNA587530
SRR10393601	lee2023_2092	lee2023	oropharyngeal	unknown	5	yes	SRR10393601	mecA	PRJNA587530
SRR10393602	lee2023_2092	lee2023	nares	unknown	5	yes	SRR10393602	mecA	PRJNA587530
SRR10393603	lee2023_2092	lee2023	nares	unknown	5	yes	SRR10393603	mecA	PRJNA587530
SRR10393605	lee2023_2092	lee2023	perianal	unknown	5	yes	SRR10393605	mecA	PRJNA587530
SRR10393606	lee2023_2092	lee2023	oropharyngeal	unknown	5	yes	SRR10393606	mecA	PRJNA587530
SRR10393607	lee2023_2092	lee2023	nares	unknown	5	yes	SRR10393607	mecA	PRJNA587530
SRR10393818	lee2023_2130	lee2023	inguinal	unknown	8	yes	SRR10393818	mecA	PRJNA587530
SRR10393819	lee2023_2130	lee2023	perianal	unknown	8	yes	SRR10393819	mecA	PRJNA587530
SRR10393821	lee2023_2130	lee2023	nares	unknown	8	yes	SRR10393821	mecA	PRJNA587530
SRR10393822	lee2023_2130	lee2023	inguinal	unknown	8	yes	SRR10393822	mecA	PRJNA587530
SRR10393813	lee2023_2157	lee2023	oropharyngeal	unknown	8	yes	SRR10393813	mecA	PRJNA587530
SRR10393814	lee2023_2157	lee2023	oropharyngeal	unknown	8	yes	SRR10393814	mecA	PRJNA587530
SRR10393795	lee2023_2158	lee2023	perianal	unknown	5	yes	SRR10393795	mecA	PRJNA587530
SRR10393812	lee2023_2158	lee2023	inguinal	unknown	5	yes	SRR10393812	mecA	PRJNA587530
SRR10393788	lee2023_2159	lee2023	oropharyngeal	unknown	8	yes	SRR10393788	mecA	PRJNA587530
SRR10393789	lee2023_2159	lee2023	oropharyngeal	unknown	8	yes	SRR10393789	mecA	PRJNA587530
SRR10393791	lee2023_2159	lee2023	oropharyngeal	unknown	8	yes	SRR10393791	mecA	PRJNA587530
SRR10393794	lee2023_2159	lee2023	oropharyngeal	unknown	8	yes	SRR10393794	mecA	PRJNA587530
SRR10393785	lee2023_2166	lee2023	perianal	unknown	59	yes	SRR10393785	mecA	PRJNA587530
SRR10393786	lee2023_2166	lee2023	inguinal	unknown	59	yes	SRR10393786	mecA	PRJNA587530
SRR10393778	lee2023_2183	lee2023	perianal	unknown	5	yes	SRR10393778	mecA	PRJNA587530
SRR10393779	lee2023_2183	lee2023	nares	unknown	5	yes	SRR10393779	mecA	PRJNA587530
SRR10393780	lee2023_2183	lee2023	inguinal	unknown	5	yes	SRR10393780	mecA	PRJNA587530
SRR10393782	lee2023_2183	lee2023	inguinal	unknown	5	yes	SRR10393782	mecA	PRJNA587530
SRR10393767	lee2023_2189	lee2023	nares	unknown	8	yes	SRR10393767	mecA	PRJNA587530
SRR10393768	lee2023_2189	lee2023	nares	unknown	8	yes	SRR10393768	mecA	PRJNA587530
SRR10393769	lee2023_2189	lee2023	perianal	unknown	8	yes	SRR10393769	mecA	PRJNA587530
SRR10393771	lee2023_2189	lee2023	oropharyngeal	unknown	8	yes	SRR10393771	mecA	PRJNA587530
SRR10393772	lee2023_2189	lee2023	nares	unknown	8	yes	SRR10393772	mecA	PRJNA587530
SRR10393773	lee2023_2189	lee2023	inguinal	unknown	8	yes	SRR10393773	mecA	PRJNA587530
SRR10393774	lee2023_2189	lee2023	nares	unknown	8	yes	SRR10393774	mecA	PRJNA587530
SRR10393775	lee2023_2189	lee2023	oropharyngeal	unknown	8	yes	SRR10393775	mecA	PRJNA587530
SRR10393764	lee2023_2192	lee2023	perianal	unknown	5	yes	SRR10393764	mecA	PRJNA587530
SRR10393765	lee2023_2192	lee2023	inguinal	unknown	5	yes	SRR10393765	mecA	PRJNA587530
SRR10393728	lee2023_2197	lee2023	perianal	unknown	8	yes	SRR10393728	mecA	PRJNA587530
SRR10393729	lee2023_2197	lee2023	inguinal	unknown	8	yes	SRR10393729	mecA	PRJNA587530
SRR10393724	lee2023_2200	lee2023	oropharyngeal	unknown	8	yes	SRR10393724	mecA	PRJNA587530
SRR10393726	lee2023_2200	lee2023	perianal	unknown	8	yes	SRR10393726	mecA	PRJNA587530
SRR10393716	lee2023_2209	lee2023	oropharyngeal	unknown	5	yes	SRR10393716	mecA	PRJNA587530
SRR10393717	lee2023_2209	lee2023	inguinal	unknown	5	yes	SRR10393717	mecA	PRJNA587530
SRR10393718	lee2023_2209	lee2023	oropharyngeal	unknown	5	yes	SRR10393718	mecA	PRJNA587530
SRR10393719	lee2023_2209	lee2023	oropharyngeal	unknown	5	yes	SRR10393719	mecA	PRJNA587530
SRR10393720	lee2023_2209	lee2023	oropharyngeal	unknown	5	yes	SRR10393720	mecA	PRJNA587530
SRR10393695	lee2023_2219	lee2023	perianal	unknown	8	yes	SRR10393695	mecA	PRJNA587530
SRR10393697	lee2023_2219	lee2023	inguinal	unknown	8	yes	SRR10393697	mecA	PRJNA587530
GCA_018211105.1	lydecker2020_10	lydecker2020	anterior nares and inguinal fold swab	163 days	5	yes	GCA_018211105.1	WT	PRJNA590514
GCA_018212145.1	lydecker2020_10	lydecker2020	anterior nares and inguinal fold swab	113 days	5	yes	GCA_018212145.1	WT	PRJNA590514
GCA_018214905.1	lydecker2020_10	lydecker2020	anterior nares and inguinal fold swab	9 days	5	yes	GCA_018214905.1	WT	PRJNA590514
GCA_018210005.1	lydecker2020_100	lydecker2020	anterior nares and inguinal fold swab	191 days	8	yes	GCA_018210005.1	WT	PRJNA590514
GCA_018210545.1	lydecker2020_100	lydecker2020	anterior nares and inguinal fold swab	171 days	8	yes	GCA_018210545.1	WT	PRJNA590514
GCA_018212585.1	lydecker2020_100	lydecker2020	anterior nares and inguinal fold swab	108 days	30	yes	GCA_018212585.1	WT	PRJNA590514
GCA_018213645.1	lydecker2020_100	lydecker2020	anterior nares and inguinal fold swab	60 days	30	yes	GCA_018213645.1	WT	PRJNA590514
GCA_018209165.1	lydecker2020_105	lydecker2020	anterior nares and inguinal fold swab	220 days	398	yes	GCA_018209165.1	WT	PRJNA590514
GCA_018209825.1	lydecker2020_105	lydecker2020	anterior nares and inguinal fold swab	213 days	398	yes	GCA_018209825.1	WT	PRJNA590514
GCA_018209305.1	lydecker2020_106	lydecker2020	anterior nares and inguinal fold swab	220 days	5	yes	GCA_018209305.1	WT	PRJNA590514
GCA_018210385.1	lydecker2020_106	lydecker2020	anterior nares and inguinal fold swab	176 days	5	yes	GCA_018210385.1	WT	PRJNA590514
GCA_018212485.1	lydecker2020_106	lydecker2020	anterior nares and inguinal fold swab	109 days	5	yes	GCA_018212485.1	WT	PRJNA590514
GCA_018213445.1	lydecker2020_106	lydecker2020	anterior nares and inguinal fold swab	64 days	5	yes	GCA_018213445.1	WT	PRJNA590514
GCA_018209425.1	lydecker2020_108	lydecker2020	anterior nares and inguinal fold swab	220 days	8	yes	GCA_018209425.1	WT	PRJNA590514
GCA_018213425.1	lydecker2020_108	lydecker2020	anterior nares and inguinal fold swab	64 days	8	yes	GCA_018213425.1	WT	PRJNA590514
GCA_018209665.1	lydecker2020_109	lydecker2020	anterior nares and inguinal fold swab	219 days	5	yes	GCA_018209665.1	WT	PRJNA590514
GCA_018209685.1	lydecker2020_109	lydecker2020	anterior nares and inguinal fold swab	219 days	5	yes	GCA_018209685.1	WT	PRJNA590514
GCA_018212665.1	lydecker2020_109	lydecker2020	anterior nares and inguinal fold swab	107 days	5	yes	GCA_018212665.1	WT	PRJNA590514
GCA_018213865.1	lydecker2020_109	lydecker2020	anterior nares and inguinal fold swab	59 days	5	yes	GCA_018213865.1	WT	PRJNA590514
GCA_018211385.1	lydecker2020_11	lydecker2020	anterior nares and inguinal fold swab	143 days	5	yes	GCA_018211385.1	WT	PRJNA590514
GCA_018211925.1	lydecker2020_11	lydecker2020	anterior nares and inguinal fold swab	116 days	5	yes	GCA_018211925.1	WT	PRJNA590514
GCA_018209505.1	lydecker2020_110	lydecker2020	anterior nares and inguinal fold swab	219 days	8	yes	GCA_018209505.1	WT	PRJNA590514
GCA_018210585.1	lydecker2020_110	lydecker2020	anterior nares and inguinal fold swab	170 days	8	yes	GCA_018210585.1	WT	PRJNA590514
GCA_018210645.1	lydecker2020_110	lydecker2020	anterior nares and inguinal fold swab	170 days	8	yes	GCA_018210645.1	WT	PRJNA590514
GCA_018212525.1	lydecker2020_110	lydecker2020	anterior nares and inguinal fold swab	108 days	8	yes	GCA_018212525.1	WT	PRJNA590514
GCA_018213625.1	lydecker2020_110	lydecker2020	anterior nares and inguinal fold swab	60 days	8	yes	GCA_018213625.1	WT	PRJNA590514
GCA_018213805.1	lydecker2020_111	lydecker2020	anterior nares and inguinal fold swab	60 days	15	yes	GCA_018213805.1	WT	PRJNA590514
GCA_018213825.1	lydecker2020_111	lydecker2020	anterior nares and inguinal fold swab	60 days	15	yes	GCA_018213825.1	WT	PRJNA590514
GCA_018213945.1	lydecker2020_111	lydecker2020	anterior nares and inguinal fold swab	59 days	15	yes	GCA_018213945.1	WT	PRJNA590514
GCA_018213845.1	lydecker2020_113	lydecker2020	anterior nares and inguinal fold swab	60 days	15	yes	GCA_018213845.1	WT	PRJNA590514
GCA_018213885.1	lydecker2020_113	lydecker2020	anterior nares and inguinal fold swab	60 days	15	yes	GCA_018213885.1	WT	PRJNA590514
GCA_018213985.1	lydecker2020_113	lydecker2020	anterior nares and inguinal fold swab	59 days	15	yes	GCA_018213985.1	WT	PRJNA590514
GCA_018213165.1	lydecker2020_118	lydecker2020	anterior nares and inguinal fold swab	72 days	5	yes	GCA_018213165.1	WT	PRJNA590514
GCA_018213205.1	lydecker2020_118	lydecker2020	anterior nares and inguinal fold swab	72 days	5	yes	GCA_018213205.1	WT	PRJNA590514
GCA_018213345.1	lydecker2020_118	lydecker2020	anterior nares and inguinal fold swab	66 days	5	yes	GCA_018213345.1	WT	PRJNA590514
GCA_018209125.1	lydecker2020_119	lydecker2020	anterior nares and inguinal fold swab	221 days	72	yes	GCA_018209125.1	WT	PRJNA590514
GCA_018213065.1	lydecker2020_119	lydecker2020	anterior nares and inguinal fold swab	73 days	72	yes	GCA_018213065.1	WT	PRJNA590514
GCA_018212945.1	lydecker2020_120	lydecker2020	anterior nares and inguinal fold swab	81 days	8	yes	GCA_018212945.1	WT	PRJNA590514
GCA_018212965.1	lydecker2020_120	lydecker2020	anterior nares and inguinal fold swab	81 days	8	yes	GCA_018212965.1	WT	PRJNA590514
GCA_018213085.1	lydecker2020_120	lydecker2020	anterior nares and inguinal fold swab	72 days	8	yes	GCA_018213085.1	WT	PRJNA590514
GCA_018213145.1	lydecker2020_120	lydecker2020	anterior nares and inguinal fold swab	72 days	8	yes	GCA_018213145.1	WT	PRJNA590514
GCA_018212865.1	lydecker2020_124	lydecker2020	anterior nares and inguinal fold swab	88 days	59	yes	GCA_018212865.1	WT	PRJNA590514
GCA_018213005.1	lydecker2020_124	lydecker2020	anterior nares and inguinal fold swab	80 days	59	yes	GCA_018213005.1	WT	PRJNA590514
GCA_018212745.1	lydecker2020_129	lydecker2020	anterior nares and inguinal fold swab	93 days	5	yes	GCA_018212745.1	WT	PRJNA590514
GCA_018212785.1	lydecker2020_129	lydecker2020	anterior nares and inguinal fold swab	93 days	5	yes	GCA_018212785.1	WT	PRJNA590514
GCA_018209045.1	lydecker2020_130	lydecker2020	anterior nares and inguinal fold swab	221 days	8	yes	GCA_018209045.1	WT	PRJNA590514
GCA_018209085.1	lydecker2020_130	lydecker2020	anterior nares and inguinal fold swab	221 days	8	yes	GCA_018209085.1	WT	PRJNA590514
GCA_018210155.1	lydecker2020_130	lydecker2020	anterior nares and inguinal fold swab	184 days	8	yes	GCA_018210155.1	WT	PRJNA590514
GCA_018210265.1	lydecker2020_135	lydecker2020	anterior nares and inguinal fold swab	176 days	5	yes	GCA_018210265.1	WT	PRJNA590514
GCA_018210705.1	lydecker2020_135	lydecker2020	anterior nares and inguinal fold swab	169 days	5	yes	GCA_018210705.1	WT	PRJNA590514
GCA_018210745.1	lydecker2020_135	lydecker2020	anterior nares and inguinal fold swab	169 days	5	yes	GCA_018210745.1	WT	PRJNA590514
GCA_018210285.1	lydecker2020_136	lydecker2020	anterior nares and inguinal fold swab	176 days	5	yes	GCA_018210285.1	WT	PRJNA590514
GCA_018210765.1	lydecker2020_136	lydecker2020	anterior nares and inguinal fold swab	169 days	5	yes	GCA_018210765.1	WT	PRJNA590514
GCA_018210805.1	lydecker2020_136	lydecker2020	anterior nares and inguinal fold swab	169 days	5	yes	GCA_018210805.1	WT	PRJNA590514
GCA_018209225.1	lydecker2020_137	lydecker2020	anterior nares and inguinal fold swab	220 days	398	yes	GCA_018209225.1	WT	PRJNA590514
GCA_018209285.1	lydecker2020_137	lydecker2020	anterior nares and inguinal fold swab	220 days	398	yes	GCA_018209285.1	WT	PRJNA590514
GCA_018210105.1	lydecker2020_138	lydecker2020	anterior nares and inguinal fold swab	185 days	8	yes	GCA_018210105.1	WT	PRJNA590514
GCA_018210125.1	lydecker2020_138	lydecker2020	anterior nares and inguinal fold swab	185 days	8	yes	GCA_018210125.1	WT	PRJNA590514
GCA_018210715.1	lydecker2020_138	lydecker2020	anterior nares and inguinal fold swab	169 days	8	yes	GCA_018210715.1	WT	PRJNA590514
GCA_018209745.1	lydecker2020_141	lydecker2020	anterior nares and inguinal fold swab	213 days	5	yes	GCA_018209745.1	WT	PRJNA590514
GCA_018209965.1	lydecker2020_141	lydecker2020	anterior nares and inguinal fold swab	197 days	5	yes	GCA_018209965.1	WT	PRJNA590514
GCA_018210025.1	lydecker2020_141	lydecker2020	anterior nares and inguinal fold swab	197 days	5	yes	GCA_018210025.1	WT	PRJNA590514
GCA_018209785.1	lydecker2020_142	lydecker2020	anterior nares and inguinal fold swab	213 days	30	yes	GCA_018209785.1	WT	PRJNA590514
GCA_018209945.1	lydecker2020_142	lydecker2020	anterior nares and inguinal fold swab	204 days	30	yes	GCA_018209945.1	WT	PRJNA590514
GCA_018209905.1	lydecker2020_143	lydecker2020	anterior nares and inguinal fold swab	207 days	8	yes	GCA_018209905.1	WT	PRJNA590514
GCA_018209925.1	lydecker2020_143	lydecker2020	anterior nares and inguinal fold swab	207 days	8	yes	GCA_018209925.1	WT	PRJNA590514
GCA_018209705.1	lydecker2020_145	lydecker2020	anterior nares and inguinal fold swab	218 days	8	yes	GCA_018209705.1	WT	PRJNA590514
GCA_018209725.1	lydecker2020_145	lydecker2020	anterior nares and inguinal fold swab	218 days	8	yes	GCA_018209725.1	WT	PRJNA590514
GCA_018209845.1	lydecker2020_145	lydecker2020	anterior nares and inguinal fold swab	211 days	8	yes	GCA_018209845.1	WT	PRJNA590514
GCA_018211065.1	lydecker2020_16	lydecker2020	anterior nares and inguinal fold swab	163 days	5	yes	GCA_018211065.1	WT	PRJNA590514
GCA_018214885.1	lydecker2020_16	lydecker2020	anterior nares and inguinal fold swab	9 days	5	yes	GCA_018214885.1	WT	PRJNA590514
GCA_018211165.1	lydecker2020_17	lydecker2020	anterior nares and inguinal fold swab	163 days	15	yes	GCA_018211165.1	WT	PRJNA590514
GCA_018212255.1	lydecker2020_17	lydecker2020	anterior nares and inguinal fold swab	113 days	15	yes	GCA_018212255.1	WT	PRJNA590514
GCA_018214225.1	lydecker2020_17	lydecker2020	anterior nares and inguinal fold swab	50 days	15	yes	GCA_018214225.1	WT	PRJNA590514
GCA_018214265.1	lydecker2020_17	lydecker2020	anterior nares and inguinal fold swab	50 days	15	yes	GCA_018214265.1	WT	PRJNA590514
GCA_018215025.1	lydecker2020_17	lydecker2020	anterior nares and inguinal fold swab	1 days	15	yes	GCA_018215025.1	WT	PRJNA590514
GCA_018211665.1	lydecker2020_18	lydecker2020	anterior nares and inguinal fold swab	127 days	15	yes	GCA_018211665.1	WT	PRJNA590514
GCA_018211685.1	lydecker2020_18	lydecker2020	anterior nares and inguinal fold swab	127 days	15	yes	GCA_018211685.1	WT	PRJNA590514
GCA_018211745.1	lydecker2020_18	lydecker2020	anterior nares and inguinal fold swab	123 days	15	yes	GCA_018211745.1	WT	PRJNA590514
GCA_018211765.1	lydecker2020_18	lydecker2020	anterior nares and inguinal fold swab	123 days	15	yes	GCA_018211765.1	WT	PRJNA590514
GCA_018211425.1	lydecker2020_2	lydecker2020	anterior nares and inguinal fold swab	136 days	8	yes	GCA_018211425.1	WT	PRJNA590514
GCA_018211585.1	lydecker2020_2	lydecker2020	anterior nares and inguinal fold swab	128 days	8	yes	GCA_018211585.1	WT	PRJNA590514
GCA_018211605.1	lydecker2020_2	lydecker2020	anterior nares and inguinal fold swab	128 days	8	yes	GCA_018211605.1	WT	PRJNA590514
GCA_018212245.1	lydecker2020_20	lydecker2020	anterior nares and inguinal fold swab	113 days	5	yes	GCA_018212245.1	WT	PRJNA590514
GCA_018214285.1	lydecker2020_20	lydecker2020	anterior nares and inguinal fold swab	50 days	5	yes	GCA_018214285.1	WT	PRJNA590514
GCA_018215205.1	lydecker2020_20	lydecker2020	anterior nares and inguinal fold swab	1 days	5	yes	GCA_018215205.1	WT	PRJNA590514
GCA_018210885.1	lydecker2020_21	lydecker2020	anterior nares and inguinal fold swab	165 days	5	yes	GCA_018210885.1	WT	PRJNA590514
GCA_018211565.1	lydecker2020_21	lydecker2020	anterior nares and inguinal fold swab	128 days	5	yes	GCA_018211565.1	WT	PRJNA590514
GCA_018214345.1	lydecker2020_21	lydecker2020	anterior nares and inguinal fold swab	44 days	5	yes	GCA_018214345.1	WT	PRJNA590514
GCA_018211185.1	lydecker2020_22	lydecker2020	anterior nares and inguinal fold swab	163 days	30	yes	GCA_018211185.1	WT	PRJNA590514
GCA_018212205.1	lydecker2020_22	lydecker2020	anterior nares and inguinal fold swab	113 days	30	yes	GCA_018212205.1	WT	PRJNA590514
GCA_018214325.1	lydecker2020_22	lydecker2020	anterior nares and inguinal fold swab	50 days	30	yes	GCA_018214325.1	WT	PRJNA590514
GCA_018214245.1	lydecker2020_24	lydecker2020	anterior nares and inguinal fold swab	50 days	5	yes	GCA_018214245.1	WT	PRJNA590514
GCA_018214305.1	lydecker2020_24	lydecker2020	anterior nares and inguinal fold swab	50 days	5	yes	GCA_018214305.1	WT	PRJNA590514
GCA_018215105.1	lydecker2020_24	lydecker2020	anterior nares and inguinal fold swab	1 days	5	yes	GCA_018215105.1	WT	PRJNA590514
GCA_018214005.1	lydecker2020_25	lydecker2020	anterior nares and inguinal fold swab	53 days	5	yes	GCA_018214005.1	WT	PRJNA590514
GCA_018214365.1	lydecker2020_25	lydecker2020	anterior nares and inguinal fold swab	44 days	5	yes	GCA_018214365.1	WT	PRJNA590514
GCA_018214425.1	lydecker2020_25	lydecker2020	anterior nares and inguinal fold swab	44 days	5	yes	GCA_018214425.1	WT	PRJNA590514
GCA_018214645.1	lydecker2020_25	lydecker2020	anterior nares and inguinal fold swab	25 days	5	yes	GCA_018214645.1	WT	PRJNA590514
GCA_018214665.1	lydecker2020_25	lydecker2020	anterior nares and inguinal fold swab	25 days	5	yes	GCA_018214665.1	WT	PRJNA590514
GCA_018211125.1	lydecker2020_27	lydecker2020	anterior nares and inguinal fold swab	163 days	15	yes	GCA_018211125.1	WT	PRJNA590514
GCA_018211145.1	lydecker2020_27	lydecker2020	anterior nares and inguinal fold swab	163 days	15	yes	GCA_018211145.1	WT	PRJNA590514
GCA_018212165.1	lydecker2020_27	lydecker2020	anterior nares and inguinal fold swab	113 days	15	yes	GCA_018212165.1	WT	PRJNA590514
GCA_018212225.1	lydecker2020_27	lydecker2020	anterior nares and inguinal fold swab	113 days	15	yes	GCA_018212225.1	WT	PRJNA590514
GCA_018214165.1	lydecker2020_27	lydecker2020	anterior nares and inguinal fold swab	50 days	15	yes	GCA_018214165.1	WT	PRJNA590514
GCA_018214185.1	lydecker2020_27	lydecker2020	anterior nares and inguinal fold swab	50 days	15	yes	GCA_018214185.1	WT	PRJNA590514
GCA_018214925.1	lydecker2020_28	lydecker2020	anterior nares and inguinal fold swab	9 days	8	yes	GCA_018214925.1	WT	PRJNA590514
GCA_018214945.1	lydecker2020_28	lydecker2020	anterior nares and inguinal fold swab	9 days	8	yes	GCA_018214945.1	WT	PRJNA590514
GCA_018214445.1	lydecker2020_29	lydecker2020	anterior nares and inguinal fold swab	38 days	8	yes	GCA_018214445.1	WT	PRJNA590514
GCA_018214525.1	lydecker2020_29	lydecker2020	anterior nares and inguinal fold swab	31 days	8	yes	GCA_018214525.1	WT	PRJNA590514
GCA_018214805.1	lydecker2020_29	lydecker2020	anterior nares and inguinal fold swab	2 days	8	yes	GCA_018214805.1	WT	PRJNA590514
GCA_018214845.1	lydecker2020_29	lydecker2020	anterior nares and inguinal fold swab	2 days	8	yes	GCA_018214845.1	WT	PRJNA590514
GCA_018211005.1	lydecker2020_3	lydecker2020	anterior nares and inguinal fold swab	164 days	5	yes	GCA_018211005.1	WT	PRJNA590514
GCA_018211035.1	lydecker2020_3	lydecker2020	anterior nares and inguinal fold swab	164 days	5	yes	GCA_018211035.1	WT	PRJNA590514
GCA_018212105.1	lydecker2020_3	lydecker2020	anterior nares and inguinal fold swab	114 days	5	yes	GCA_018212105.1	WT	PRJNA590514
GCA_018214105.1	lydecker2020_3	lydecker2020	anterior nares and inguinal fold swab	52 days	5	yes	GCA_018214105.1	WT	PRJNA590514
GCA_018215045.1	lydecker2020_3	lydecker2020	anterior nares and inguinal fold swab	1 days	5	yes	GCA_018215045.1	WT	PRJNA590514
GCA_018213965.1	lydecker2020_49	lydecker2020	anterior nares and inguinal fold swab	53 days	59	yes	GCA_018213965.1	WT	PRJNA590514
GCA_018214405.1	lydecker2020_49	lydecker2020	anterior nares and inguinal fold swab	46 days	59	yes	GCA_018214405.1	WT	PRJNA590514
GCA_018215165.1	lydecker2020_5	lydecker2020	anterior nares and inguinal fold swab	1 days	9	yes	GCA_018215165.1	WT	PRJNA590514
GCA_018215225.1	lydecker2020_5	lydecker2020	anterior nares and inguinal fold swab	1 days	9	yes	GCA_018215225.1	WT	PRJNA590514
GCA_018210905.1	lydecker2020_50	lydecker2020	anterior nares and inguinal fold swab	165 days	8	yes	GCA_018210905.1	WT	PRJNA590514
GCA_018210965.1	lydecker2020_50	lydecker2020	anterior nares and inguinal fold swab	165 days	8	yes	GCA_018210965.1	WT	PRJNA590514
GCA_018211845.1	lydecker2020_50	lydecker2020	anterior nares and inguinal fold swab	120 days	8	yes	GCA_018211845.1	WT	PRJNA590514
GCA_018211865.1	lydecker2020_50	lydecker2020	anterior nares and inguinal fold swab	120 days	8	yes	GCA_018211865.1	WT	PRJNA590514
GCA_018211965.1	lydecker2020_53	lydecker2020	anterior nares and inguinal fold swab	116 days	15	yes	GCA_018211965.1	WT	PRJNA590514
GCA_018211985.1	lydecker2020_53	lydecker2020	anterior nares and inguinal fold swab	116 days	15	yes	GCA_018211985.1	WT	PRJNA590514
GCA_018211905.1	lydecker2020_54	lydecker2020	anterior nares and inguinal fold swab	116 days	5	yes	GCA_018211905.1	WT	PRJNA590514
GCA_018211945.1	lydecker2020_54	lydecker2020	anterior nares and inguinal fold swab	116 days	5	yes	GCA_018211945.1	WT	PRJNA590514
GCA_018211305.1	lydecker2020_57	lydecker2020	anterior nares and inguinal fold swab	144 days	5	yes	GCA_018211305.1	WT	PRJNA590514
GCA_018212005.1	lydecker2020_57	lydecker2020	anterior nares and inguinal fold swab	115 days	5	yes	GCA_018212005.1	WT	PRJNA590514
GCA_018211545.1	lydecker2020_61	lydecker2020	anterior nares and inguinal fold swab	129 days	5	yes	GCA_018211545.1	WT	PRJNA590514
GCA_018212085.1	lydecker2020_61	lydecker2020	anterior nares and inguinal fold swab	114 days	5	yes	GCA_018212085.1	WT	PRJNA590514
GCA_018211445.1	lydecker2020_63	lydecker2020	anterior nares and inguinal fold swab	136 days	5	yes	GCA_018211445.1	WT	PRJNA590514
GCA_018211645.1	lydecker2020_63	lydecker2020	anterior nares and inguinal fold swab	127 days	5	yes	GCA_018211645.1	WT	PRJNA590514
GCA_018211345.1	lydecker2020_64	lydecker2020	anterior nares and inguinal fold swab	143 days	5	yes	GCA_018211345.1	WT	PRJNA590514
GCA_018211405.1	lydecker2020_64	lydecker2020	anterior nares and inguinal fold swab	135 days	5	yes	GCA_018211405.1	WT	PRJNA590514
GCA_018211245.1	lydecker2020_65	lydecker2020	anterior nares and inguinal fold swab	150 days	45	yes	GCA_018211245.1	WT	PRJNA590514
GCA_018211265.1	lydecker2020_65	lydecker2020	anterior nares and inguinal fold swab	150 days	45	yes	GCA_018211265.1	WT	PRJNA590514
GCA_018211365.1	lydecker2020_65	lydecker2020	anterior nares and inguinal fold swab	143 days	45	yes	GCA_018211365.1	WT	PRJNA590514
GCA_018210865.1	lydecker2020_68	lydecker2020	anterior nares and inguinal fold swab	165 days	15	yes	GCA_018210865.1	WT	PRJNA590514
GCA_018211485.1	lydecker2020_68	lydecker2020	anterior nares and inguinal fold swab	155 days	15	yes	GCA_018211485.1	WT	PRJNA590514
GCA_018210825.1	lydecker2020_71	lydecker2020	anterior nares and inguinal fold swab	165 days	8	yes	GCA_018210825.1	WT	PRJNA590514
GCA_018211225.1	lydecker2020_71	lydecker2020	anterior nares and inguinal fold swab	157 days	8	yes	GCA_018211225.1	WT	PRJNA590514
GCA_018209565.1	lydecker2020_74	lydecker2020	anterior nares and inguinal fold swab	219 days	8	yes	GCA_018209565.1	WT	PRJNA590514
GCA_018210605.1	lydecker2020_74	lydecker2020	anterior nares and inguinal fold swab	170 days	8	yes	GCA_018210605.1	WT	PRJNA590514
GCA_018212625.1	lydecker2020_74	lydecker2020	anterior nares and inguinal fold swab	107 days	8	yes	GCA_018212625.1	WT	PRJNA590514
GCA_018213705.1	lydecker2020_74	lydecker2020	anterior nares and inguinal fold swab	60 days	8	yes	GCA_018213705.1	WT	PRJNA590514
GCA_018213785.1	lydecker2020_74	lydecker2020	anterior nares and inguinal fold swab	60 days	8	yes	GCA_018213785.1	WT	PRJNA590514
GCA_018209065.1	lydecker2020_75	lydecker2020	anterior nares and inguinal fold swab	211 days	5	yes	GCA_018209065.1	WT	PRJNA590514
GCA_018209545.1	lydecker2020_75	lydecker2020	anterior nares and inguinal fold swab	219 days	45	yes	GCA_018209545.1	WT	PRJNA590514
GCA_018209885.1	lydecker2020_75	lydecker2020	anterior nares and inguinal fold swab	211 days	45	yes	GCA_018209885.1	WT	PRJNA590514
GCA_018210425.1	lydecker2020_75	lydecker2020	anterior nares and inguinal fold swab	172 days	5	yes	GCA_018210425.1	WT	PRJNA590514
GCA_018212425.1	lydecker2020_75	lydecker2020	anterior nares and inguinal fold swab	109 days	5	yes	GCA_018212425.1	WT	PRJNA590514
GCA_018213325.1	lydecker2020_75	lydecker2020	anterior nares and inguinal fold swab	64 days	5	yes	GCA_018213325.1	WT	PRJNA590514
GCA_018210325.1	lydecker2020_79	lydecker2020	anterior nares and inguinal fold swab	176 days	5	yes	GCA_018210325.1	WT	PRJNA590514
GCA_018210345.1	lydecker2020_79	lydecker2020	anterior nares and inguinal fold swab	176 days	5	yes	GCA_018210345.1	WT	PRJNA590514
GCA_018211465.1	lydecker2020_8	lydecker2020	anterior nares and inguinal fold swab	130 days	5	yes	GCA_018211465.1	WT	PRJNA590514
GCA_018211505.1	lydecker2020_8	lydecker2020	anterior nares and inguinal fold swab	130 days	5	yes	GCA_018211505.1	WT	PRJNA590514
GCA_018211705.1	lydecker2020_8	lydecker2020	anterior nares and inguinal fold swab	123 days	5	yes	GCA_018211705.1	WT	PRJNA590514
GCA_018211725.1	lydecker2020_8	lydecker2020	anterior nares and inguinal fold swab	123 days	5	yes	GCA_018211725.1	WT	PRJNA590514
GCA_018212985.1	lydecker2020_80	lydecker2020	anterior nares and inguinal fold swab	74 days	5	yes	GCA_018212985.1	WT	PRJNA590514
GCA_018213025.1	lydecker2020_80	lydecker2020	anterior nares and inguinal fold swab	74 days	5	yes	GCA_018213025.1	WT	PRJNA590514
GCA_018209205.1	lydecker2020_81	lydecker2020	anterior nares and inguinal fold swab	220 days	8	yes	GCA_018209205.1	WT	PRJNA590514
GCA_018209765.1	lydecker2020_81	lydecker2020	anterior nares and inguinal fold swab	212 days	8	yes	GCA_018209765.1	WT	PRJNA590514
GCA_018209795.1	lydecker2020_81	lydecker2020	anterior nares and inguinal fold swab	212 days	8	yes	GCA_018209795.1	WT	PRJNA590514
GCA_018209245.1	lydecker2020_82	lydecker2020	anterior nares and inguinal fold swab	220 days	45	yes	GCA_018209245.1	WT	PRJNA590514
GCA_018209445.1	lydecker2020_82	lydecker2020	anterior nares and inguinal fold swab	220 days	45	yes	GCA_018209445.1	WT	PRJNA590514
GCA_018210365.1	lydecker2020_82	lydecker2020	anterior nares and inguinal fold swab	172 days	45	yes	GCA_018210365.1	WT	PRJNA590514
GCA_018213285.1	lydecker2020_82	lydecker2020	anterior nares and inguinal fold swab	64 days	45	yes	GCA_018213285.1	WT	PRJNA590514
GCA_018213365.1	lydecker2020_82	lydecker2020	anterior nares and inguinal fold swab	64 days	45	yes	GCA_018213365.1	WT	PRJNA590514
GCA_018209985.1	lydecker2020_83	lydecker2020	anterior nares and inguinal fold swab	200 days	30	yes	GCA_018209985.1	WT	PRJNA590514
GCA_018210065.1	lydecker2020_83	lydecker2020	anterior nares and inguinal fold swab	190 days	30	yes	GCA_018210065.1	WT	PRJNA590514
GCA_018212405.1	lydecker2020_84	lydecker2020	anterior nares and inguinal fold swab	109 days	5	yes	GCA_018212405.1	WT	PRJNA590514
GCA_018213405.1	lydecker2020_84	lydecker2020	anterior nares and inguinal fold swab	64 days	5	yes	GCA_018213405.1	WT	PRJNA590514
GCA_018209005.1	lydecker2020_85	lydecker2020	anterior nares and inguinal fold swab	221 days	8	yes	GCA_018209005.1	WT	PRJNA590514
GCA_018210405.1	lydecker2020_85	lydecker2020	anterior nares and inguinal fold swab	172 days	8	yes	GCA_018210405.1	WT	PRJNA590514
GCA_018212345.1	lydecker2020_85	lydecker2020	anterior nares and inguinal fold swab	109 days	8	yes	GCA_018212345.1	WT	PRJNA590514
GCA_018213245.1	lydecker2020_85	lydecker2020	anterior nares and inguinal fold swab	67 days	8	yes	GCA_018213245.1	WT	PRJNA590514
GCA_018213265.1	lydecker2020_85	lydecker2020	anterior nares and inguinal fold swab	67 days	8	yes	GCA_018213265.1	WT	PRJNA590514
GCA_018209525.1	lydecker2020_89	lydecker2020	anterior nares and inguinal fold swab	219 days	5	yes	GCA_018209525.1	WT	PRJNA590514
GCA_018210445.1	lydecker2020_89	lydecker2020	anterior nares and inguinal fold swab	171 days	5	yes	GCA_018210445.1	WT	PRJNA590514
GCA_018209325.1	lydecker2020_90	lydecker2020	anterior nares and inguinal fold swab	219 days	5	yes	GCA_018209325.1	WT	PRJNA590514
GCA_018209385.1	lydecker2020_90	lydecker2020	anterior nares and inguinal fold swab	219 days	5	yes	GCA_018209385.1	WT	PRJNA590514
GCA_018210505.1	lydecker2020_90	lydecker2020	anterior nares and inguinal fold swab	171 days	5	yes	GCA_018210505.1	WT	PRJNA590514
GCA_018212545.1	lydecker2020_90	lydecker2020	anterior nares and inguinal fold swab	108 days	5	yes	GCA_018212545.1	WT	PRJNA590514
GCA_018213565.1	lydecker2020_90	lydecker2020	anterior nares and inguinal fold swab	60 days	5	yes	GCA_018213565.1	WT	PRJNA590514
GCA_018209105.1	lydecker2020_91	lydecker2020	anterior nares and inguinal fold swab	221 days	8	yes	GCA_018209105.1	WT	PRJNA590514
GCA_018210085.1	lydecker2020_91	lydecker2020	anterior nares and inguinal fold swab	190 days	8	yes	GCA_018210085.1	WT	PRJNA590514
GCA_018212365.1	lydecker2020_91	lydecker2020	anterior nares and inguinal fold swab	109 days	8	yes	GCA_018212365.1	WT	PRJNA590514
GCA_018213305.1	lydecker2020_91	lydecker2020	anterior nares and inguinal fold swab	67 days	8	yes	GCA_018213305.1	WT	PRJNA590514
GCA_018213185.1	lydecker2020_92	lydecker2020	anterior nares and inguinal fold swab	67 days	5	yes	GCA_018213185.1	WT	PRJNA590514
GCA_018213225.1	lydecker2020_92	lydecker2020	anterior nares and inguinal fold swab	67 days	5	yes	GCA_018213225.1	WT	PRJNA590514
GCA_018210305.1	lydecker2020_93	lydecker2020	anterior nares and inguinal fold swab	176 days	8	yes	GCA_018210305.1	WT	PRJNA590514
GCA_018210785.1	lydecker2020_93	lydecker2020	anterior nares and inguinal fold swab	169 days	8	yes	GCA_018210785.1	WT	PRJNA590514
GCA_018209265.1	lydecker2020_94	lydecker2020	anterior nares and inguinal fold swab	219 days	8	yes	GCA_018209265.1	WT	PRJNA590514
GCA_018209345.1	lydecker2020_94	lydecker2020	anterior nares and inguinal fold swab	219 days	8	yes	GCA_018209345.1	WT	PRJNA590514
GCA_018210475.1	lydecker2020_94	lydecker2020	anterior nares and inguinal fold swab	171 days	8	yes	GCA_018210475.1	WT	PRJNA590514
GCA_018212505.1	lydecker2020_94	lydecker2020	anterior nares and inguinal fold swab	108 days	8	yes	GCA_018212505.1	WT	PRJNA590514
GCA_018209465.1	lydecker2020_95	lydecker2020	anterior nares and inguinal fold swab	219 days	5	yes	GCA_018209465.1	WT	PRJNA590514
GCA_018210465.1	lydecker2020_95	lydecker2020	anterior nares and inguinal fold swab	171 days	5	yes	GCA_018210465.1	WT	PRJNA590514
GCA_018213585.1	lydecker2020_95	lydecker2020	anterior nares and inguinal fold swab	60 days	5	yes	GCA_018213585.1	WT	PRJNA590514
GCA_018209145.1	lydecker2020_96	lydecker2020	anterior nares and inguinal fold swab	221 days	5	yes	GCA_018209145.1	WT	PRJNA590514
GCA_018212465.1	lydecker2020_96	lydecker2020	anterior nares and inguinal fold swab	108 days	5	yes	GCA_018212465.1	WT	PRJNA590514
GCA_018213485.1	lydecker2020_96	lydecker2020	anterior nares and inguinal fold swab	61 days	5	yes	GCA_018213485.1	WT	PRJNA590514
GCA_018212905.1	lydecker2020_97	lydecker2020	anterior nares and inguinal fold swab	92 days	8	yes	GCA_018212905.1	WT	PRJNA590514
GCA_018213905.1	lydecker2020_97	lydecker2020	anterior nares and inguinal fold swab	59 days	8	yes	GCA_018213905.1	WT	PRJNA590514
GCA_018209625.1	lydecker2020_98	lydecker2020	anterior nares and inguinal fold swab	219 days	5	yes	GCA_018209625.1	WT	PRJNA590514
GCA_018210665.1	lydecker2020_98	lydecker2020	anterior nares and inguinal fold swab	170 days	5	yes	GCA_018210665.1	WT	PRJNA590514
GCA_018212685.1	lydecker2020_98	lydecker2020	anterior nares and inguinal fold swab	107 days	5	yes	GCA_018212685.1	WT	PRJNA590514
GCA_018213745.1	lydecker2020_98	lydecker2020	anterior nares and inguinal fold swab	60 days	5	yes	GCA_018213745.1	WT	PRJNA590514
GCA_018209585.1	lydecker2020_99	lydecker2020	anterior nares and inguinal fold swab	219 days	8	yes	GCA_018209585.1	WT	PRJNA590514
GCA_018210625.1	lydecker2020_99	lydecker2020	anterior nares and inguinal fold swab	170 days	5	yes	GCA_018210625.1	WT	PRJNA590514
GCA_018212605.1	lydecker2020_99	lydecker2020	anterior nares and inguinal fold swab	107 days	5	yes	GCA_018212605.1	WT	PRJNA590514
GCA_018213665.1	lydecker2020_99	lydecker2020	anterior nares and inguinal fold swab	60 days	5	yes	GCA_018213665.1	WT	PRJNA590514
GCA_018213685.1	lydecker2020_99	lydecker2020	anterior nares and inguinal fold swab	60 days	8	yes	GCA_018213685.1	WT	PRJNA590514
DRR107094	nakamura2020_C041	nakamura2020	cheek skin	1 months	45	yes	DRR107094	WT	PRJDB5246
DRR107199	nakamura2020_C041	nakamura2020	cheek skin	6 months	45	yes	DRR107199	WT	PRJDB5246
DRR107099	nakamura2020_C050	nakamura2020	cheek skin	1 months	51	yes	DRR107099	WT	PRJDB5246
DRR107204	nakamura2020_C050	nakamura2020	cheek skin	6 months	51	yes	DRR107204	WT	PRJDB5246
DRR107101	nakamura2020_C052	nakamura2020	cheek skin	1 months	51	yes	DRR107101	WT	PRJDB5246
DRR107206	nakamura2020_C052	nakamura2020	cheek skin	6 months	51	yes	DRR107206	WT	PRJDB5246
DRR107102	nakamura2020_C055	nakamura2020	cheek skin	1 months	8	yes	DRR107102	WT	PRJDB5246
DRR107207	nakamura2020_C055	nakamura2020	cheek skin	6 months	8	yes	DRR107207	WT	PRJDB5246
DRR107103	nakamura2020_C056	nakamura2020	cheek skin	1 months	1	yes	DRR107103	WT	PRJDB5246
DRR107208	nakamura2020_C056	nakamura2020	cheek skin	6 months	1	yes	DRR107208	WT	PRJDB5246
DRR107105	nakamura2020_C059	nakamura2020	cheek skin	1 months	8	yes	DRR107105	WT	PRJDB5246
DRR107209	nakamura2020_C059	nakamura2020	cheek skin	6 months	8	yes	DRR107209	WT	PRJDB5246
DRR107106	nakamura2020_C061	nakamura2020	cheek skin	1 months	1	yes	DRR107106	WT	PRJDB5246
DRR107210	nakamura2020_C061	nakamura2020	cheek skin	6 months	1	yes	DRR107210	WT	PRJDB5246
DRR107108	nakamura2020_C066	nakamura2020	cheek skin	1 months	5	yes	DRR107108	WT	PRJDB5246
DRR107213	nakamura2020_C066	nakamura2020	cheek skin	6 months	5	yes	DRR107213	WT	PRJDB5246
DRR107110	nakamura2020_C069	nakamura2020	cheek skin	1 months	15	yes	DRR107110	WT	PRJDB5246
DRR107215	nakamura2020_C069	nakamura2020	cheek skin	6 months	15	yes	DRR107215	WT	PRJDB5246
DRR107111	nakamura2020_C071	nakamura2020	cheek skin	1 months	8	yes	DRR107111	WT	PRJDB5246
DRR107217	nakamura2020_C071	nakamura2020	cheek skin	6 months	8	yes	DRR107217	WT	PRJDB5246
DRR107112	nakamura2020_C072	nakamura2020	cheek skin	1 months	1	yes	DRR107112	WT	PRJDB5246
DRR107218	nakamura2020_C072	nakamura2020	cheek skin	6 months	1	yes	DRR107218	WT	PRJDB5246
DRR107122	nakamura2020_K024	nakamura2020	cheek skin	1 months	51	yes	DRR107122	WT	PRJDB5246
DRR107226	nakamura2020_K024	nakamura2020	cheek skin	6 months	51	yes	DRR107226	WT	PRJDB5246
DRR107129	nakamura2020_K036	nakamura2020	cheek skin	1 months	8	yes	DRR107129	WT	PRJDB5246
DRR107230	nakamura2020_K036	nakamura2020	cheek skin	6 months	8	yes	DRR107230	WT	PRJDB5246
DRR107130	nakamura2020_K037	nakamura2020	cheek skin	1 months	8	yes	DRR107130	WT	PRJDB5246
DRR107231	nakamura2020_K037	nakamura2020	cheek skin	6 months	8	yes	DRR107231	WT	PRJDB5246
DRR107136	nakamura2020_K051	nakamura2020	cheek skin	1 months	1	yes	DRR107136	WT	PRJDB5246
DRR107238	nakamura2020_K051	nakamura2020	cheek skin	6 months	1	yes	DRR107238	WT	PRJDB5246
DRR107141	nakamura2020_K094	nakamura2020	cheek skin	1 months	5	yes	DRR107141	WT	PRJDB5246
DRR107256	nakamura2020_K094	nakamura2020	cheek skin	6 months	5	yes	DRR107256	WT	PRJDB5246
DRR107142	nakamura2020_K095	nakamura2020	cheek skin	1 months	1	yes	DRR107142	WT	PRJDB5246
DRR107257	nakamura2020_K095	nakamura2020	cheek skin	6 months	1	yes	DRR107257	WT	PRJDB5246
DRR107144	nakamura2020_K098	nakamura2020	cheek skin	1 months	1	yes	DRR107144	WT	PRJDB5246
DRR107258	nakamura2020_K098	nakamura2020	cheek skin	6 months	1	yes	DRR107258	WT	PRJDB5246
DRR107145	nakamura2020_K100	nakamura2020	cheek skin	1 months	97	yes	DRR107145	WT	PRJDB5246
DRR107259	nakamura2020_K100	nakamura2020	cheek skin	6 months	97	yes	DRR107259	WT	PRJDB5246
DRR107155	nakamura2020_K145	nakamura2020	cheek skin	1 months	5	yes	DRR107155	WT	PRJDB5246
DRR107279	nakamura2020_K145	nakamura2020	cheek skin	6 months	5	yes	DRR107279	WT	PRJDB5246
DRR107159	nakamura2020_K153	nakamura2020	cheek skin	1 months	20	yes	DRR107159	WT	PRJDB5246
DRR107283	nakamura2020_K153	nakamura2020	cheek skin	6 months	20	yes	DRR107283	WT	PRJDB5246
DRR107160	nakamura2020_K155	nakamura2020	cheek skin	1 months	12	yes	DRR107160	WT	PRJDB5246
DRR107284	nakamura2020_K155	nakamura2020	cheek skin	6 months	12	yes	DRR107284	WT	PRJDB5246
DRR107161	nakamura2020_K158	nakamura2020	cheek skin	1 months	5	yes	DRR107161	WT	PRJDB5246
DRR107286	nakamura2020_K158	nakamura2020	cheek skin	6 months	5	yes	DRR107286	WT	PRJDB5246
DRR107163	nakamura2020_K162	nakamura2020	cheek skin	1 months	12	yes	DRR107163	WT	PRJDB5246
DRR107287	nakamura2020_K162	nakamura2020	cheek skin	6 months	12	yes	DRR107287	WT	PRJDB5246
DRR107164	nakamura2020_K163	nakamura2020	cheek skin	1 months	5	yes	DRR107164	WT	PRJDB5246
DRR107288	nakamura2020_K163	nakamura2020	cheek skin	6 months	5	yes	DRR107288	WT	PRJDB5246
DRR107167	nakamura2020_K168	nakamura2020	cheek skin	1 months	1	yes	DRR107167	WT	PRJDB5246
DRR107290	nakamura2020_K168	nakamura2020	cheek skin	6 months	1	yes	DRR107290	WT	PRJDB5246
DRR107169	nakamura2020_K172	nakamura2020	cheek skin	1 months	1	yes	DRR107169	WT	PRJDB5246
DRR107291	nakamura2020_K172	nakamura2020	cheek skin	6 months	1	yes	DRR107291	WT	PRJDB5246
DRR107170	nakamura2020_K174	nakamura2020	cheek skin	1 months	8	yes	DRR107170	WT	PRJDB5246
DRR107292	nakamura2020_K174	nakamura2020	cheek skin	6 months	8	yes	DRR107292	WT	PRJDB5246
DRR107171	nakamura2020_K176	nakamura2020	cheek skin	1 months	45	yes	DRR107171	WT	PRJDB5246
DRR107293	nakamura2020_K176	nakamura2020	cheek skin	6 months	45	yes	DRR107293	WT	PRJDB5246
DRR107178	nakamura2020_K209	nakamura2020	cheek skin	1 months	8	yes	DRR107178	WT	PRJDB5246
DRR107307	nakamura2020_K209	nakamura2020	cheek skin	6 months	8	yes	DRR107307	WT	PRJDB5246
SRR11089371	popovich2020a_28_Pt	popovich2020a	Pt_perirectal	not_available	5	yes	SRR11089371	mecA	PRJNA595570
SRR11089382	popovich2020a_28_Pt	popovich2020a	Pt_throat	not_available	5	yes	SRR11089382	mecA	PRJNA595570
SRR11089156	popovich2020a_34_Pt	popovich2020a	Pt_throat	not_available	59	yes	SRR11089156	mecA	PRJNA595570
SRR11089157	popovich2020a_34_Pt	popovich2020a	Pt_nares	not_available	59	yes	SRR11089157	mecA	PRJNA595570
SRR11089143	popovich2020a_40_Pt	popovich2020a	Pt_throat	not_available	8	yes	SRR11089143	mecA	PRJNA595570
SRR11089145	popovich2020a_40_Pt	popovich2020a	Pt_nares	not_available	8	yes	SRR11089145	mecA	PRJNA595570
SRR11089141	popovich2020a_41_Pt	popovich2020a	Pt_axilla	not_available	5	yes	SRR11089141	mecA	PRJNA595570
SRR11089142	popovich2020a_41_Pt	popovich2020a	Pt_nares	not_available	5	yes	SRR11089142	mecA	PRJNA595570
SRR11089129	popovich2020a_47_Pt	popovich2020a	Pt_throat	not_available	5	yes	SRR11089129	mecA	PRJNA595570
SRR11089130	popovich2020a_47_Pt	popovich2020a	Pt_nares	not_available	5	yes	SRR11089130	mecA	PRJNA595570
SRR11089444	popovich2020a_50_Pt	popovich2020a	Pt_throat	not_available	5	yes	SRR11089444	mecA	PRJNA595570
SRR11089445	popovich2020a_50_Pt	popovich2020a	Pt_nares	not_available	5	yes	SRR11089445	mecA	PRJNA595570
SRR11089383	popovich2020a_55_Pt	popovich2020a	Pt_hands	not_available	5	yes	SRR11089383	mecA	PRJNA595570
SRR11089384	popovich2020a_55_Pt	popovich2020a	Pt_nares	not_available	5	yes	SRR11089384	mecA	PRJNA595570
SRR11089367	popovich2020a_59_Pt	popovich2020a	Pt_hands	not_available	8	yes	SRR11089367	mecA	PRJNA595570
SRR11089369	popovich2020a_59_Pt	popovich2020a	Pt_axilla	not_available	8	yes	SRR11089369	mecA	PRJNA595570
SRR11089334	popovich2020a_69_Pt	popovich2020a	Pt_throat	not_available	8	yes	SRR11089334	mecA	PRJNA595570
SRR11089335	popovich2020a_69_Pt	popovich2020a	Pt_nares	not_available	8	yes	SRR11089335	mecA	PRJNA595570
SRR11089311	popovich2020a_71_Pt	popovich2020a	Pt_throat	not_available	8	yes	SRR11089311	mecA	PRJNA595570
SRR11089312	popovich2020a_71_Pt	popovich2020a	Pt_nares	not_available	8	yes	SRR11089312	mecA	PRJNA595570
SRR11089229	popovich2020a_81_Pt	popovich2020a	Pt_inguinal	not_available	22	yes	SRR11089229	mecA	PRJNA595570
SRR11089262	popovich2020a_81_Pt	popovich2020a	Pt_hands	not_available	22	yes	SRR11089262	mecA	PRJNA595570
SRR11089263	popovich2020a_81_Pt	popovich2020a	Pt_throat	not_available	22	yes	SRR11089263	mecA	PRJNA595570
SRR11089264	popovich2020a_81_Pt	popovich2020a	Pt_nares	not_available	22	yes	SRR11089264	mecA	PRJNA595570
SRR11089403	popovich2020a_81_Pt	popovich2020a	Pt_inguinal	not_available	22	yes	SRR11089403	mecA	PRJNA595570
SRR11089223	popovich2020a_84_Pt	popovich2020a	Pt_throat	not_available	8	yes	SRR11089223	mecA	PRJNA595570
SRR11089224	popovich2020a_84_Pt	popovich2020a	Pt_nares	not_available	8	yes	SRR11089224	mecA	PRJNA595570
SRR11089094	popovich2020a_87_Pt	popovich2020a	Pt_hands	not_available	5	yes	SRR11089094	mecA	PRJNA595570
SRR11089096	popovich2020a_87_Pt	popovich2020a	Pt_nares	not_available	5	yes	SRR11089096	mecA	PRJNA595570
SRR11089087	popovich2020a_89_Pt	popovich2020a	Pt_hands	not_available	97	yes	SRR11089087	mecA	PRJNA595570
SRR11089089	popovich2020a_89_Pt	popovich2020a	Pt_nares	not_available	97	yes	SRR11089089	mecA	PRJNA595570
SRR11089081	popovich2020a_91_Pt	popovich2020a	Pt_hands	not_available	5	yes	SRR11089081	mecA	PRJNA595570
SRR11089082	popovich2020a_91_Pt	popovich2020a	Pt_throat	not_available	5	yes	SRR11089082	mecA	PRJNA595570
SRR11089083	popovich2020a_91_Pt	popovich2020a	Pt_nares	not_available	5	yes	SRR11089083	mecA	PRJNA595570
SRR11089069	popovich2020a_93_Pt	popovich2020a	Pt_perirectal	not_available	5	yes	SRR11089069	mecA	PRJNA595570
SRR11089070	popovich2020a_93_Pt	popovich2020a	Pt_throat	not_available	5	yes	SRR11089070	mecA	PRJNA595570
SRR11089391	popovich2020a_94_Pt	popovich2020a	Pt_axilla	not_available	8	yes	SRR11089391	mecA	PRJNA595570
SRR11089392	popovich2020a_94_Pt	popovich2020a	Pt_throat	not_available	8	yes	SRR11089392	mecA	PRJNA595570
SRR11089197	popovich2020a_96_Pt	popovich2020a	Pt_inguinal	not_available	5	yes	SRR11089197	mecA	PRJNA595570
SRR11089232	popovich2020a_96_Pt	popovich2020a	Pt_nares	not_available	5	yes	SRR11089232	mecA	PRJNA595570
SRR11139276	popovich2020b_115	popovich2020b	groin	0 days	8	yes	SRR11139276	mecA	PRJNA530184
SRR11139277	popovich2020b_115	popovich2020b	throat	0 days	8	yes	SRR11139277	mecA	PRJNA530184
SRR11139278	popovich2020b_115	popovich2020b	nose	0 days	8	yes	SRR11139278	mecA	PRJNA530184
SRR11139233	popovich2020b_124	popovich2020b	groin	0 days	5	yes	SRR11139233	mecA	PRJNA530184
SRR11139283	popovich2020b_124	popovich2020b	groin	0 days	5	yes	SRR11139283	mecA	PRJNA530184
SRR11139292	popovich2020b_124	popovich2020b	throat	0 days	5	yes	SRR11139292	mecA	PRJNA530184
SRR11139303	popovich2020b_124	popovich2020b	nose	0 days	5	yes	SRR11139303	mecA	PRJNA530184
SRR11139337	popovich2020b_134	popovich2020b	groin	0 days	8	yes	SRR11139337	mecA	PRJNA530184
SRR11139338	popovich2020b_134	popovich2020b	throat	0 days	8	yes	SRR11139338	mecA	PRJNA530184
SRR11139272	popovich2020b_136	popovich2020b	nose	0 days	5	yes	SRR11139272	mecA	PRJNA530184
SRR11139443	popovich2020b_136	popovich2020b	groin	0 days	5	yes	SRR11139443	mecA	PRJNA530184
SRR11139270	popovich2020b_151	popovich2020b	throat	0 days	8	yes	SRR11139270	mecA	PRJNA530184
SRR11139271	popovich2020b_151	popovich2020b	nose	0 days	8	yes	SRR11139271	mecA	PRJNA530184
SRR11139268	popovich2020b_154	popovich2020b	throat	0 days	8	yes	SRR11139268	mecA	PRJNA530184
SRR11139269	popovich2020b_154	popovich2020b	nose	0 days	8	yes	SRR11139269	mecA	PRJNA530184
SRR11139216	popovich2020b_157	popovich2020b	groin	0 days	8	yes	SRR11139216	mecA	PRJNA530184
SRR11139217	popovich2020b_157	popovich2020b	throat	0 days	8	yes	SRR11139217	mecA	PRJNA530184
SRR11139214	popovich2020b_184	popovich2020b	throat	0 days	8	yes	SRR11139214	mecA	PRJNA530184
SRR11139215	popovich2020b_184	popovich2020b	nose	0 days	8	yes	SRR11139215	mecA	PRJNA530184
SRR11139330	popovich2020b_189	popovich2020b	groin	0 days	8	yes	SRR11139330	mecA	PRJNA530184
SRR11139331	popovich2020b_189	popovich2020b	throat	0 days	8	yes	SRR11139331	mecA	PRJNA530184
SRR11139332	popovich2020b_189	popovich2020b	nose	0 days	8	yes	SRR11139332	mecA	PRJNA530184
SRR11139450	popovich2020b_192	popovich2020b	groin	0 days	8	yes	SRR11139450	mecA	PRJNA530184
SRR11139451	popovich2020b_192	popovich2020b	throat	0 days	8	yes	SRR11139451	mecA	PRJNA530184
SRR11139452	popovich2020b_192	popovich2020b	nose	0 days	8	yes	SRR11139452	mecA	PRJNA530184
SRR11139447	popovich2020b_194	popovich2020b	groin	0 days	8	yes	SRR11139447	mecA	PRJNA530184
SRR11139449	popovich2020b_194	popovich2020b	nose	0 days	8	yes	SRR11139449	mecA	PRJNA530184
SRR11139445	popovich2020b_198	popovich2020b	groin	0 days	8	yes	SRR11139445	mecA	PRJNA530184
SRR11139446	popovich2020b_198	popovich2020b	throat	0 days	8	yes	SRR11139446	mecA	PRJNA530184
SRR11139442	popovich2020b_204	popovich2020b	throat	0 days	8	yes	SRR11139442	mecA	PRJNA530184
SRR11139444	popovich2020b_204	popovich2020b	nose	0 days	8	yes	SRR11139444	mecA	PRJNA530184
SRR11139244	popovich2020b_219	popovich2020b	nose	0 days	72	yes	SRR11139244	mecA	PRJNA530184
SRR11139390	popovich2020b_219	popovich2020b	groin	0 days	72	yes	SRR11139390	mecA	PRJNA530184
SRR11139401	popovich2020b_219	popovich2020b	throat	0 days	72	yes	SRR11139401	mecA	PRJNA530184
SRR11139195	popovich2020b_224	popovich2020b	nose	0 days	5	yes	SRR11139195	mecA	PRJNA530184
SRR11139347	popovich2020b_224	popovich2020b	groin	0 days	5	yes	SRR11139347	mecA	PRJNA530184
SRR11139358	popovich2020b_224	popovich2020b	throat	0 days	5	yes	SRR11139358	mecA	PRJNA530184
SRR11139367	popovich2020b_224	popovich2020b	throat	0 days	5	yes	SRR11139367	mecA	PRJNA530184
SRR11139379	popovich2020b_224	popovich2020b	nose	0 days	5	yes	SRR11139379	mecA	PRJNA530184
SRR11139430	popovich2020b_231	popovich2020b	groin	0 days	8	yes	SRR11139430	mecA	PRJNA530184
SRR11139431	popovich2020b_231	popovich2020b	throat	0 days	8	yes	SRR11139431	mecA	PRJNA530184
SRR11139433	popovich2020b_231	popovich2020b	nose	0 days	8	yes	SRR11139433	mecA	PRJNA530184
SRR11139434	popovich2020b_231	popovich2020b	throat	0 days	8	yes	SRR11139434	mecA	PRJNA530184
SRR11139427	popovich2020b_235	popovich2020b	groin	0 days	8	yes	SRR11139427	mecA	PRJNA530184
SRR11139428	popovich2020b_235	popovich2020b	throat	0 days	8	yes	SRR11139428	mecA	PRJNA530184
SRR11139429	popovich2020b_235	popovich2020b	nose	0 days	8	yes	SRR11139429	mecA	PRJNA530184
SRR11139324	popovich2020b_237	popovich2020b	groin	0 days	8	yes	SRR11139324	mecA	PRJNA530184
SRR11139326	popovich2020b_237	popovich2020b	nose	0 days	8	yes	SRR11139326	mecA	PRJNA530184
SRR11139344	popovich2020b_24	popovich2020b	groin	0 days	8	yes	SRR11139344	mecA	PRJNA530184
SRR11139345	popovich2020b_24	popovich2020b	nose	0 days	8	yes	SRR11139345	mecA	PRJNA530184
SRR11139424	popovich2020b_244	popovich2020b	groin	0 days	8	yes	SRR11139424	mecA	PRJNA530184
SRR11139425	popovich2020b_244	popovich2020b	nose	0 days	8	yes	SRR11139425	mecA	PRJNA530184
SRR11139422	popovich2020b_247	popovich2020b	groin	0 days	8	yes	SRR11139422	mecA	PRJNA530184
SRR11139423	popovich2020b_247	popovich2020b	throat	0 days	8	yes	SRR11139423	mecA	PRJNA530184
SRR11139316	popovich2020b_250	popovich2020b	throat	0 days	5	yes	SRR11139316	mecA	PRJNA530184
SRR11139317	popovich2020b_250	popovich2020b	nose	0 days	5	yes	SRR11139317	mecA	PRJNA530184
SRR11139418	popovich2020b_254	popovich2020b	groin	0 days	8	yes	SRR11139418	mecA	PRJNA530184
SRR11139419	popovich2020b_254	popovich2020b	throat	0 days	8	yes	SRR11139419	mecA	PRJNA530184
SRR11139420	popovich2020b_254	popovich2020b	nose	0 days	8	yes	SRR11139420	mecA	PRJNA530184
SRR11139415	popovich2020b_262	popovich2020b	groin	0 days	8	yes	SRR11139415	mecA	PRJNA530184
SRR11139416	popovich2020b_262	popovich2020b	throat	0 days	8	yes	SRR11139416	mecA	PRJNA530184
SRR11139417	popovich2020b_262	popovich2020b	nose	0 days	8	yes	SRR11139417	mecA	PRJNA530184
SRR11139264	popovich2020b_263	popovich2020b	groin	0 days	8	yes	SRR11139264	mecA	PRJNA530184
SRR11139265	popovich2020b_263	popovich2020b	throat	0 days	8	yes	SRR11139265	mecA	PRJNA530184
SRR11139267	popovich2020b_263	popovich2020b	nose	0 days	8	yes	SRR11139267	mecA	PRJNA530184
SRR11139412	popovich2020b_263	popovich2020b	groin	0 days	8	yes	SRR11139412	mecA	PRJNA530184
SRR11139413	popovich2020b_263	popovich2020b	throat	0 days	8	yes	SRR11139413	mecA	PRJNA530184
SRR11139414	popovich2020b_263	popovich2020b	nose	0 days	8	yes	SRR11139414	mecA	PRJNA530184
SRR11139259	popovich2020b_275	popovich2020b	groin	0 days	8	yes	SRR11139259	mecA	PRJNA530184
SRR11139260	popovich2020b_275	popovich2020b	nose	0 days	8	yes	SRR11139260	mecA	PRJNA530184
SRR11139322	popovich2020b_286	popovich2020b	throat	0 days	8	yes	SRR11139322	mecA	PRJNA530184
SRR11139323	popovich2020b_286	popovich2020b	nose	0 days	8	yes	SRR11139323	mecA	PRJNA530184
SRR11139252	popovich2020b_295	popovich2020b	groin	0 days	8	yes	SRR11139252	mecA	PRJNA530184
SRR11139253	popovich2020b_295	popovich2020b	throat	0 days	8	yes	SRR11139253	mecA	PRJNA530184
SRR11139249	popovich2020b_298	popovich2020b	groin	0 days	8	yes	SRR11139249	mecA	PRJNA530184
SRR11139250	popovich2020b_298	popovich2020b	throat	0 days	8	yes	SRR11139250	mecA	PRJNA530184
SRR11139407	popovich2020b_329	popovich2020b	groin	0 days	8	yes	SRR11139407	mecA	PRJNA530184
SRR11139408	popovich2020b_329	popovich2020b	nose	0 days	8	yes	SRR11139408	mecA	PRJNA530184
SRR11139397	popovich2020b_379	popovich2020b	throat	0 days	8	yes	SRR11139397	mecA	PRJNA530184
SRR11139398	popovich2020b_379	popovich2020b	nose	0 days	8	yes	SRR11139398	mecA	PRJNA530184
SRR11139341	popovich2020b_38	popovich2020b	groin	0 days	8	yes	SRR11139341	mecA	PRJNA530184
SRR11139342	popovich2020b_38	popovich2020b	throat	0 days	8	yes	SRR11139342	mecA	PRJNA530184
SRR11139343	popovich2020b_38	popovich2020b	nose	0 days	8	yes	SRR11139343	mecA	PRJNA530184
SRR11139394	popovich2020b_384	popovich2020b	groin	0 days	8	yes	SRR11139394	mecA	PRJNA530184
SRR11139396	popovich2020b_384	popovich2020b	nose	0 days	8	yes	SRR11139396	mecA	PRJNA530184
SRR11139392	popovich2020b_393	popovich2020b	groin	0 days	8	yes	SRR11139392	mecA	PRJNA530184
SRR11139393	popovich2020b_393	popovich2020b	throat	0 days	8	yes	SRR11139393	mecA	PRJNA530184
SRR11139225	popovich2020b_45	popovich2020b	groin	0 days	8	yes	SRR11139225	mecA	PRJNA530184
SRR11139226	popovich2020b_45	popovich2020b	throat	0 days	8	yes	SRR11139226	mecA	PRJNA530184
SRR11139382	popovich2020b_450	popovich2020b	throat	0 days	8	yes	SRR11139382	mecA	PRJNA530184
SRR11139383	popovich2020b_450	popovich2020b	nose	0 days	8	yes	SRR11139383	mecA	PRJNA530184
SRR11139373	popovich2020b_488	popovich2020b	groin	0 days	8	yes	SRR11139373	mecA	PRJNA530184
SRR11139374	popovich2020b_488	popovich2020b	nose	0 days	8	yes	SRR11139374	mecA	PRJNA530184
SRR11139377	popovich2020b_488	popovich2020b	nose	0 days	8	yes	SRR11139377	mecA	PRJNA530184
SRR11139370	popovich2020b_500	popovich2020b	groin	0 days	8	yes	SRR11139370	mecA	PRJNA530184
SRR11139371	popovich2020b_500	popovich2020b	nose	0 days	8	yes	SRR11139371	mecA	PRJNA530184
SRR11139211	popovich2020b_542	popovich2020b	throat	0 days	8	yes	SRR11139211	mecA	PRJNA530184
SRR11139212	popovich2020b_542	popovich2020b	nose	0 days	8	yes	SRR11139212	mecA	PRJNA530184
SRR11139306	popovich2020b_558	popovich2020b	groin	0 days	1	yes	SRR11139306	mecA	PRJNA530184
SRR11139307	popovich2020b_558	popovich2020b	throat	0 days	1	yes	SRR11139307	mecA	PRJNA530184
SRR11139308	popovich2020b_558	popovich2020b	nose	0 days	1	yes	SRR11139308	mecA	PRJNA530184
SRR11139304	popovich2020b_566	popovich2020b	groin	0 days	72	yes	SRR11139304	mecA	PRJNA530184
SRR11139305	popovich2020b_566	popovich2020b	throat	0 days	72	yes	SRR11139305	mecA	PRJNA530184
SRR11139196	popovich2020b_596	popovich2020b	throat	0 days	8	yes	SRR11139196	mecA	PRJNA530184
SRR11139197	popovich2020b_596	popovich2020b	nose	0 days	8	yes	SRR11139197	mecA	PRJNA530184
SRR11139297	popovich2020b_607	popovich2020b	groin	0 days	5	yes	SRR11139297	mecA	PRJNA530184
SRR11139299	popovich2020b_607	popovich2020b	nose	0 days	5	yes	SRR11139299	mecA	PRJNA530184
SRR11139240	popovich2020b_645	popovich2020b	groin	0 days	5	yes	SRR11139240	mecA	PRJNA530184
SRR11139241	popovich2020b_645	popovich2020b	nose	0 days	5	yes	SRR11139241	mecA	PRJNA530184
SRR11139287	popovich2020b_74	popovich2020b	groin	0 days	8	yes	SRR11139287	mecA	PRJNA530184
SRR11139288	popovich2020b_74	popovich2020b	nose	0 days	8	yes	SRR11139288	mecA	PRJNA530184
SRR11139285	popovich2020b_89	popovich2020b	throat	0 days	8	yes	SRR11139285	mecA	PRJNA530184
SRR11139286	popovich2020b_89	popovich2020b	nose	0 days	8	yes	SRR11139286	mecA	PRJNA530184
SRR11139280	popovich2020b_90	popovich2020b	groin	0 days	8	yes	SRR11139280	mecA	PRJNA530184
SRR11139282	popovich2020b_90	popovich2020b	nose	0 days	8	yes	SRR11139282	mecA	PRJNA530184
SRR23267324	raghuram2023_S0001	raghuram2023	Oropharynx	3 months	1	yes	SRR23267324	WT	PRJNA918392
SRR23267325	raghuram2023_S0001	raghuram2023	Oropharynx	3 months	1	yes	SRR23267325	WT	PRJNA918392
SRR23267351	raghuram2023_S0001	raghuram2023	Oropharynx	0 months	1	yes	SRR23267351	WT	PRJNA918392
SRR23267352	raghuram2023_S0001	raghuram2023	Oropharynx	0 months	1	yes	SRR23267352	WT	PRJNA918392
SRR23267354	raghuram2023_S0001	raghuram2023	Oropharynx	0 months	1	yes	SRR23267354	WT	PRJNA918392
SRR23267355	raghuram2023_S0001	raghuram2023	Oropharynx	0 months	1	yes	SRR23267355	WT	PRJNA918392
SRR23267356	raghuram2023_S0001	raghuram2023	Oropharynx	0 months	1	yes	SRR23267356	WT	PRJNA918392
SRR23267357	raghuram2023_S0001	raghuram2023	Oropharynx	0 months	1	yes	SRR23267357	WT	PRJNA918392
SRR23267358	raghuram2023_S0001	raghuram2023	Oropharynx	0 months	1	yes	SRR23267358	WT	PRJNA918392
SRR23267359	raghuram2023_S0001	raghuram2023	Oropharynx	0 months	1	yes	SRR23267359	WT	PRJNA918392
SRR23351621	raghuram2023_S0001	raghuram2023	Nares	0 months	1	yes	SRR23351621	WT	PRJNA918392
SRR23351632	raghuram2023_S0001	raghuram2023	Nares	0 months	1	yes	SRR23351632	WT	PRJNA918392
SRR23351642	raghuram2023_S0001	raghuram2023	Nares	0 months	1	yes	SRR23351642	WT	PRJNA918392
SRR23351822	raghuram2023_S0001	raghuram2023	Nares	0 months	1	yes	SRR23351822	WT	PRJNA918392
SRR23351833	raghuram2023_S0001	raghuram2023	Nares	0 months	1	yes	SRR23351833	WT	PRJNA918392
SRR23351836	raghuram2023_S0001	raghuram2023	Nares	0 months	1	yes	SRR23351836	WT	PRJNA918392
SRR23351883	raghuram2023_S0001	raghuram2023	Nares	0 months	1	yes	SRR23351883	WT	PRJNA918392
SRR23351930	raghuram2023_S0001	raghuram2023	Nares	0 months	1	yes	SRR23351930	WT	PRJNA918392
SRR23351931	raghuram2023_S0001	raghuram2023	Nares	0 months	1	yes	SRR23351931	WT	PRJNA918392
SRR23648457	raghuram2023_S0001	raghuram2023	Oropharynx	0 months	1	yes	SRR23648457	WT	PRJNA918392
SRR23648541	raghuram2023_S0001	raghuram2023	Oropharynx	3 months	1	yes	SRR23648541	WT	PRJNA918392
SRR23351850	raghuram2023_S0003	raghuram2023	Nares	12 months	ND	yes	SRR23351850	WT	PRJNA918392
SRR23351851	raghuram2023_S0003	raghuram2023	Nares	12 months	ND	yes	SRR23351851	WT	PRJNA918392
SRR23351852	raghuram2023_S0003	raghuram2023	Nares	12 months	ND	yes	SRR23351852	WT	PRJNA918392
SRR23351853	raghuram2023_S0003	raghuram2023	Nares	12 months	ND	yes	SRR23351853	WT	PRJNA918392
SRR23351854	raghuram2023_S0003	raghuram2023	Nares	12 months	ND	yes	SRR23351854	WT	PRJNA918392
SRR23351855	raghuram2023_S0003	raghuram2023	Nares	12 months	ND	yes	SRR23351855	WT	PRJNA918392
SRR23351856	raghuram2023_S0003	raghuram2023	Nares	12 months	ND	yes	SRR23351856	WT	PRJNA918392
SRR23351857	raghuram2023_S0003	raghuram2023	Nares	12 months	ND	yes	SRR23351857	WT	PRJNA918392
SRR23718287	raghuram2023_S0003	raghuram2023	Inguinal	3 months	ND	yes	SRR23718287	WT	PRJNA918392
SRR23718556	raghuram2023_S0003	raghuram2023	Inguinal	0 months	ND	yes	SRR23718556	WT	PRJNA918392
SRR23718579	raghuram2023_S0003	raghuram2023	Inguinal	0 months	ND	yes	SRR23718579	WT	PRJNA918392
SRR23718628	raghuram2023_S0003	raghuram2023	Inguinal	0 months	ND	yes	SRR23718628	WT	PRJNA918392
SRR23718654	raghuram2023_S0003	raghuram2023	Inguinal	3 months	ND	yes	SRR23718654	WT	PRJNA918392
SRR23718707	raghuram2023_S0003	raghuram2023	Inguinal	12 months	ND	yes	SRR23718707	WT	PRJNA918392
SRR23718708	raghuram2023_S0003	raghuram2023	Inguinal	12 months	ND	yes	SRR23718708	WT	PRJNA918392
SRR23718709	raghuram2023_S0003	raghuram2023	Inguinal	12 months	ND	yes	SRR23718709	WT	PRJNA918392
SRR23718710	raghuram2023_S0003	raghuram2023	Inguinal	12 months	ND	yes	SRR23718710	WT	PRJNA918392
SRR23267057	raghuram2023_S0009	raghuram2023	Oropharynx	9 months	45	yes	SRR23267057	WT	PRJNA918392
SRR23267058	raghuram2023_S0009	raghuram2023	Oropharynx	9 months	45	yes	SRR23267058	WT	PRJNA918392
SRR23267060	raghuram2023_S0009	raghuram2023	Oropharynx	9 months	45	yes	SRR23267060	WT	PRJNA918392
SRR23267061	raghuram2023_S0009	raghuram2023	Oropharynx	9 months	45	yes	SRR23267061	WT	PRJNA918392
SRR23267368	raghuram2023_S0009	raghuram2023	Oropharynx	12 months	45	yes	SRR23267368	WT	PRJNA918392
SRR23267369	raghuram2023_S0009	raghuram2023	Oropharynx	12 months	45	yes	SRR23267369	WT	PRJNA918392
SRR23267426	raghuram2023_S0009	raghuram2023	Oropharynx	9 months	45	yes	SRR23267426	WT	PRJNA918392
SRR23267427	raghuram2023_S0009	raghuram2023	Oropharynx	9 months	45	yes	SRR23267427	WT	PRJNA918392
SRR23267428	raghuram2023_S0009	raghuram2023	Oropharynx	9 months	45	yes	SRR23267428	WT	PRJNA918392
SRR23267686	raghuram2023_S0009	raghuram2023	Oropharynx	6 months	45	yes	SRR23267686	WT	PRJNA918392
SRR23267687	raghuram2023_S0009	raghuram2023	Oropharynx	6 months	45	yes	SRR23267687	WT	PRJNA918392
SRR23267688	raghuram2023_S0009	raghuram2023	Oropharynx	6 months	45	yes	SRR23267688	WT	PRJNA918392
SRR23267689	raghuram2023_S0009	raghuram2023	Oropharynx	6 months	45	yes	SRR23267689	WT	PRJNA918392
SRR23267692	raghuram2023_S0009	raghuram2023	Oropharynx	6 months	45	yes	SRR23267692	WT	PRJNA918392
SRR23267693	raghuram2023_S0009	raghuram2023	Oropharynx	6 months	45	yes	SRR23267693	WT	PRJNA918392
SRR23267694	raghuram2023_S0009	raghuram2023	Oropharynx	6 months	45	yes	SRR23267694	WT	PRJNA918392
SRR23351707	raghuram2023_S0009	raghuram2023	Nares	6 months	45	yes	SRR23351707	WT	PRJNA918392
SRR23351772	raghuram2023_S0009	raghuram2023	Nares	6 months	45	yes	SRR23351772	WT	PRJNA918392
SRR23351773	raghuram2023_S0009	raghuram2023	Nares	6 months	45	yes	SRR23351773	WT	PRJNA918392
SRR23351774	raghuram2023_S0009	raghuram2023	Nares	6 months	45	yes	SRR23351774	WT	PRJNA918392
SRR23351775	raghuram2023_S0009	raghuram2023	Nares	6 months	45	yes	SRR23351775	WT	PRJNA918392
SRR23351776	raghuram2023_S0009	raghuram2023	Nares	6 months	45	yes	SRR23351776	WT	PRJNA918392
SRR23351777	raghuram2023_S0009	raghuram2023	Nares	6 months	45	yes	SRR23351777	WT	PRJNA918392
SRR23648488	raghuram2023_S0009	raghuram2023	Oropharynx	12 months	45	yes	SRR23648488	WT	PRJNA918392
SRR23648560	raghuram2023_S0009	raghuram2023	Oropharynx	9 months	45	yes	SRR23648560	WT	PRJNA918392
SRR23267079	raghuram2023_S0010	raghuram2023	Oropharynx	9 months	5	yes	SRR23267079	mecA	PRJNA918392
SRR23267080	raghuram2023_S0010	raghuram2023	Oropharynx	9 months	5	yes	SRR23267080	mecA	PRJNA918392
SRR23267082	raghuram2023_S0010	raghuram2023	Oropharynx	9 months	5	yes	SRR23267082	mecA	PRJNA918392
SRR23267083	raghuram2023_S0010	raghuram2023	Oropharynx	9 months	5	yes	SRR23267083	mecA	PRJNA918392
SRR23267084	raghuram2023_S0010	raghuram2023	Oropharynx	9 months	5	yes	SRR23267084	mecA	PRJNA918392
SRR23267120	raghuram2023_S0010	raghuram2023	Oropharynx	3 months	5	yes	SRR23267120	mecA	PRJNA918392
SRR23267378	raghuram2023_S0010	raghuram2023	Oropharynx	12 months	5	yes	SRR23267378	mecA	PRJNA918392
SRR23267379	raghuram2023_S0010	raghuram2023	Oropharynx	12 months	5	yes	SRR23267379	mecA	PRJNA918392
SRR23351579	raghuram2023_S0010	raghuram2023	Nares	3 months	5	yes	SRR23351579	mecA	PRJNA918392
SRR23351580	raghuram2023_S0010	raghuram2023	Nares	3 months	5	yes	SRR23351580	mecA	PRJNA918392
SRR23351606	raghuram2023_S0010	raghuram2023	Nares	12 months	5	yes	SRR23351606	mecA	PRJNA918392
SRR23351607	raghuram2023_S0010	raghuram2023	Nares	12 months	5	yes	SRR23351607	mecA	PRJNA918392
SRR23351608	raghuram2023_S0010	raghuram2023	Nares	12 months	5	yes	SRR23351608	mecA	PRJNA918392
SRR23351609	raghuram2023_S0010	raghuram2023	Nares	12 months	5	yes	SRR23351609	mecA	PRJNA918392
SRR23351610	raghuram2023_S0010	raghuram2023	Nares	12 months	5	yes	SRR23351610	mecA	PRJNA918392
SRR23351611	raghuram2023_S0010	raghuram2023	Nares	12 months	5	yes	SRR23351611	mecA	PRJNA918392
SRR23351765	raghuram2023_S0010	raghuram2023	Nares	9 months	5	yes	SRR23351765	mecA	PRJNA918392
SRR23351766	raghuram2023_S0010	raghuram2023	Nares	9 months	5	yes	SRR23351766	mecA	PRJNA918392
SRR23351767	raghuram2023_S0010	raghuram2023	Nares	9 months	5	yes	SRR23351767	mecA	PRJNA918392
SRR23351768	raghuram2023_S0010	raghuram2023	Nares	9 months	5	yes	SRR23351768	mecA	PRJNA918392
SRR23351769	raghuram2023_S0010	raghuram2023	Nares	9 months	5	yes	SRR23351769	mecA	PRJNA918392
SRR23351770	raghuram2023_S0010	raghuram2023	Nares	9 months	5	yes	SRR23351770	mecA	PRJNA918392
SRR23351771	raghuram2023_S0010	raghuram2023	Nares	9 months	5	yes	SRR23351771	mecA	PRJNA918392
SRR23351805	raghuram2023_S0010	raghuram2023	Nares	3 months	5	yes	SRR23351805	mecA	PRJNA918392
SRR23351807	raghuram2023_S0010	raghuram2023	Nares	3 months	5	yes	SRR23351807	mecA	PRJNA918392
SRR23351837	raghuram2023_S0010	raghuram2023	Nares	12 months	5	yes	SRR23351837	mecA	PRJNA918392
SRR23351838	raghuram2023_S0010	raghuram2023	Nares	12 months	5	yes	SRR23351838	mecA	PRJNA918392
SRR23351839	raghuram2023_S0010	raghuram2023	Nares	12 months	5	yes	SRR23351839	mecA	PRJNA918392
SRR23351868	raghuram2023_S0010	raghuram2023	Nares	9 months	5	yes	SRR23351868	mecA	PRJNA918392
SRR23351869	raghuram2023_S0010	raghuram2023	Nares	9 months	5	yes	SRR23351869	mecA	PRJNA918392
SRR23648431	raghuram2023_S0010	raghuram2023	Oropharynx	9 months	5	yes	SRR23648431	mecA	PRJNA918392
SRR23648565	raghuram2023_S0010	raghuram2023	Oropharynx	9 months	5	yes	SRR23648565	mecA	PRJNA918392
SRR23648566	raghuram2023_S0010	raghuram2023	Oropharynx	9 months	5	yes	SRR23648566	mecA	PRJNA918392
SRR23648568	raghuram2023_S0010	raghuram2023	Oropharynx	9 months	5	yes	SRR23648568	mecA	PRJNA918392
SRR23718496	raghuram2023_S0010	raghuram2023	Inguinal	9 months	5	yes	SRR23718496	mecA	PRJNA918392
SRR23718498	raghuram2023_S0010	raghuram2023	Inguinal	9 months	5	yes	SRR23718498	mecA	PRJNA918392
SRR23718499	raghuram2023_S0010	raghuram2023	Inguinal	9 months	5	yes	SRR23718499	mecA	PRJNA918392
SRR23718500	raghuram2023_S0010	raghuram2023	Inguinal	9 months	5	yes	SRR23718500	mecA	PRJNA918392
SRR23718501	raghuram2023_S0010	raghuram2023	Inguinal	9 months	5	yes	SRR23718501	mecA	PRJNA918392
SRR23718502	raghuram2023_S0010	raghuram2023	Inguinal	9 months	5	yes	SRR23718502	mecA	PRJNA918392
SRR23718503	raghuram2023_S0010	raghuram2023	Inguinal	9 months	5	yes	SRR23718503	mecA	PRJNA918392
SRR23718504	raghuram2023_S0010	raghuram2023	Inguinal	9 months	5	yes	SRR23718504	mecA	PRJNA918392
SRR23267062	raghuram2023_S0013	raghuram2023	Oropharynx	9 months	8	yes	SRR23267062	mecA	PRJNA918392
SRR23267063	raghuram2023_S0013	raghuram2023	Oropharynx	9 months	8	yes	SRR23267063	mecA	PRJNA918392
SRR23267064	raghuram2023_S0013	raghuram2023	Oropharynx	9 months	8	yes	SRR23267064	mecA	PRJNA918392
SRR23267065	raghuram2023_S0013	raghuram2023	Oropharynx	9 months	8	yes	SRR23267065	mecA	PRJNA918392
SRR23267066	raghuram2023_S0013	raghuram2023	Oropharynx	9 months	8	yes	SRR23267066	mecA	PRJNA918392
SRR23267067	raghuram2023_S0013	raghuram2023	Oropharynx	9 months	8	yes	SRR23267067	mecA	PRJNA918392
SRR23267068	raghuram2023_S0013	raghuram2023	Oropharynx	9 months	8	yes	SRR23267068	mecA	PRJNA918392
SRR23267270	raghuram2023_S0013	raghuram2023	Oropharynx	6 months	8	yes	SRR23267270	mecA	PRJNA918392
SRR23267271	raghuram2023_S0013	raghuram2023	Oropharynx	6 months	8	yes	SRR23267271	mecA	PRJNA918392
SRR23267698	raghuram2023_S0013	raghuram2023	Oropharynx	6 months	8	yes	SRR23267698	mecA	PRJNA918392
SRR23267699	raghuram2023_S0013	raghuram2023	Oropharynx	6 months	8	yes	SRR23267699	mecA	PRJNA918392
SRR23267700	raghuram2023_S0013	raghuram2023	Oropharynx	6 months	8	yes	SRR23267700	mecA	PRJNA918392
SRR23267701	raghuram2023_S0013	raghuram2023	Oropharynx	6 months	8	yes	SRR23267701	mecA	PRJNA918392
SRR23351581	raghuram2023_S0013	raghuram2023	Nares	12 months	8	yes	SRR23351581	mecA	PRJNA918392
SRR23351582	raghuram2023_S0013	raghuram2023	Nares	12 months	8	yes	SRR23351582	mecA	PRJNA918392
SRR23351583	raghuram2023_S0013	raghuram2023	Nares	12 months	8	yes	SRR23351583	mecA	PRJNA918392
SRR23351584	raghuram2023_S0013	raghuram2023	Nares	12 months	8	yes	SRR23351584	mecA	PRJNA918392
SRR23351585	raghuram2023_S0013	raghuram2023	Nares	12 months	8	yes	SRR23351585	mecA	PRJNA918392
SRR23351586	raghuram2023_S0013	raghuram2023	Nares	12 months	8	yes	SRR23351586	mecA	PRJNA918392
SRR23351737	raghuram2023_S0013	raghuram2023	Nares	12 months	8	yes	SRR23351737	mecA	PRJNA918392
SRR23351739	raghuram2023_S0013	raghuram2023	Nares	12 months	8	yes	SRR23351739	mecA	PRJNA918392
SRR23648423	raghuram2023_S0013	raghuram2023	Oropharynx	6 months	8	yes	SRR23648423	mecA	PRJNA918392
SRR23648424	raghuram2023_S0013	raghuram2023	Oropharynx	6 months	8	yes	SRR23648424	mecA	PRJNA918392
SRR23648561	raghuram2023_S0013	raghuram2023	Oropharynx	9 months	8	yes	SRR23648561	mecA	PRJNA918392
SRR23648562	raghuram2023_S0013	raghuram2023	Oropharynx	9 months	8	yes	SRR23648562	mecA	PRJNA918392
SRR23718190	raghuram2023_S0013	raghuram2023	Inguinal	3 months	15	yes	SRR23718190	WT	PRJNA918392
SRR23718276	raghuram2023_S0013	raghuram2023	Inguinal	3 months	15	yes	SRR23718276	WT	PRJNA918392
SRR23718456	raghuram2023_S0013	raghuram2023	Inguinal	3 months	15	yes	SRR23718456	WT	PRJNA918392
SRR23718650	raghuram2023_S0013	raghuram2023	Inguinal	3 months	15	yes	SRR23718650	WT	PRJNA918392
SRR23718822	raghuram2023_S0013	raghuram2023	Inguinal	3 months	15	yes	SRR23718822	WT	PRJNA918392
SRR23718833	raghuram2023_S0013	raghuram2023	Inguinal	3 months	15	yes	SRR23718833	WT	PRJNA918392
SRR23351635	raghuram2023_S0014	raghuram2023	Nares	0 months	5	yes	SRR23351635	WT	PRJNA918392
SRR23351637	raghuram2023_S0014	raghuram2023	Nares	0 months	5	yes	SRR23351637	WT	PRJNA918392
SRR23351638	raghuram2023_S0014	raghuram2023	Nares	0 months	5	yes	SRR23351638	WT	PRJNA918392
SRR23351639	raghuram2023_S0014	raghuram2023	Nares	0 months	5	yes	SRR23351639	WT	PRJNA918392
SRR23351640	raghuram2023_S0014	raghuram2023	Nares	0 months	5	yes	SRR23351640	WT	PRJNA918392
SRR23351641	raghuram2023_S0014	raghuram2023	Nares	0 months	5	yes	SRR23351641	WT	PRJNA918392
SRR23351643	raghuram2023_S0014	raghuram2023	Nares	0 months	5	yes	SRR23351643	WT	PRJNA918392
SRR23351708	raghuram2023_S0014	raghuram2023	Nares	0 months	5	yes	SRR23351708	WT	PRJNA918392
SRR23718234	raghuram2023_S0014	raghuram2023	Inguinal	0 months	8	yes	SRR23718234	mecA	PRJNA918392
SRR23718362	raghuram2023_S0014	raghuram2023	Inguinal	0 months	8	yes	SRR23718362	mecA	PRJNA918392
SRR23718522	raghuram2023_S0014	raghuram2023	Inguinal	0 months	8	yes	SRR23718522	mecA	PRJNA918392
SRR23718533	raghuram2023_S0014	raghuram2023	Inguinal	0 months	8	yes	SRR23718533	mecA	PRJNA918392
SRR23718544	raghuram2023_S0014	raghuram2023	Inguinal	0 months	8	yes	SRR23718544	mecA	PRJNA918392
SRR23718555	raghuram2023_S0014	raghuram2023	Inguinal	0 months	8	yes	SRR23718555	mecA	PRJNA918392
SRR23718568	raghuram2023_S0014	raghuram2023	Inguinal	0 months	8	yes	SRR23718568	mecA	PRJNA918392
SRR23718760	raghuram2023_S0014	raghuram2023	Inguinal	0 months	8	yes	SRR23718760	mecA	PRJNA918392
SRR23718771	raghuram2023_S0014	raghuram2023	Inguinal	0 months	8	yes	SRR23718771	mecA	PRJNA918392
SRR23266984	raghuram2023_S0016	raghuram2023	Oropharynx	3 months	8	yes	SRR23266984	mecA	PRJNA918392
SRR23266985	raghuram2023_S0016	raghuram2023	Oropharynx	3 months	8	yes	SRR23266985	mecA	PRJNA918392
SRR23266987	raghuram2023_S0016	raghuram2023	Oropharynx	3 months	8	yes	SRR23266987	mecA	PRJNA918392
SRR23266989	raghuram2023_S0016	raghuram2023	Oropharynx	3 months	8	yes	SRR23266989	mecA	PRJNA918392
SRR23266990	raghuram2023_S0016	raghuram2023	Oropharynx	3 months	8	yes	SRR23266990	mecA	PRJNA918392
SRR23266991	raghuram2023_S0016	raghuram2023	Oropharynx	3 months	8	yes	SRR23266991	mecA	PRJNA918392
SRR23267130	raghuram2023_S0016	raghuram2023	Oropharynx	0 months	8	yes	SRR23267130	mecA	PRJNA918392
SRR23267131	raghuram2023_S0016	raghuram2023	Oropharynx	0 months	8	yes	SRR23267131	mecA	PRJNA918392
SRR23267132	raghuram2023_S0016	raghuram2023	Oropharynx	0 months	8	yes	SRR23267132	mecA	PRJNA918392
SRR23267133	raghuram2023_S0016	raghuram2023	Oropharynx	0 months	8	yes	SRR23267133	mecA	PRJNA918392
SRR23267134	raghuram2023_S0016	raghuram2023	Oropharynx	0 months	8	yes	SRR23267134	mecA	PRJNA918392
SRR23267135	raghuram2023_S0016	raghuram2023	Oropharynx	0 months	8	yes	SRR23267135	mecA	PRJNA918392
SRR23267136	raghuram2023_S0016	raghuram2023	Oropharynx	0 months	8	yes	SRR23267136	mecA	PRJNA918392
SRR23267137	raghuram2023_S0016	raghuram2023	Oropharynx	0 months	8	yes	SRR23267137	mecA	PRJNA918392
SRR23267138	raghuram2023_S0016	raghuram2023	Oropharynx	0 months	8	yes	SRR23267138	mecA	PRJNA918392
SRR23267222	raghuram2023_S0016	raghuram2023	Oropharynx	9 months	5	yes	SRR23267222	WT	PRJNA918392
SRR23267223	raghuram2023_S0016	raghuram2023	Oropharynx	9 months	5	yes	SRR23267223	WT	PRJNA918392
SRR23267224	raghuram2023_S0016	raghuram2023	Oropharynx	9 months	5	yes	SRR23267224	WT	PRJNA918392
SRR23267225	raghuram2023_S0016	raghuram2023	Oropharynx	9 months	5	yes	SRR23267225	WT	PRJNA918392
SRR23267227	raghuram2023_S0016	raghuram2023	Oropharynx	9 months	5	yes	SRR23267227	WT	PRJNA918392
SRR23267228	raghuram2023_S0016	raghuram2023	Oropharynx	9 months	5	yes	SRR23267228	WT	PRJNA918392
SRR23267677	raghuram2023_S0016	raghuram2023	Oropharynx	6 months	8	yes	SRR23267677	mecA	PRJNA918392
SRR23351663	raghuram2023_S0016	raghuram2023	Nares	9 months	5	yes	SRR23351663	WT	PRJNA918392
SRR23351664	raghuram2023_S0016	raghuram2023	Nares	9 months	5	yes	SRR23351664	WT	PRJNA918392
SRR23351665	raghuram2023_S0016	raghuram2023	Nares	9 months	5	yes	SRR23351665	WT	PRJNA918392
SRR23351666	raghuram2023_S0016	raghuram2023	Nares	9 months	5	yes	SRR23351666	WT	PRJNA918392
SRR23351668	raghuram2023_S0016	raghuram2023	Nares	9 months	5	yes	SRR23351668	WT	PRJNA918392
SRR23351669	raghuram2023_S0016	raghuram2023	Nares	9 months	5	yes	SRR23351669	WT	PRJNA918392
SRR23351670	raghuram2023_S0016	raghuram2023	Nares	9 months	5	yes	SRR23351670	WT	PRJNA918392
SRR23351671	raghuram2023_S0016	raghuram2023	Nares	9 months	5	yes	SRR23351671	WT	PRJNA918392
SRR23648536	raghuram2023_S0016	raghuram2023	Oropharynx	3 months	8	yes	SRR23648536	mecA	PRJNA918392
SRR23648551	raghuram2023_S0016	raghuram2023	Oropharynx	9 months	5	yes	SRR23648551	WT	PRJNA918392
SRR23648552	raghuram2023_S0016	raghuram2023	Oropharynx	9 months	5	yes	SRR23648552	WT	PRJNA918392
SRR23266952	raghuram2023_S0017	raghuram2023	Oropharynx	3 months	5	yes	SRR23266952	WT	PRJNA918392
SRR23266954	raghuram2023_S0017	raghuram2023	Oropharynx	3 months	5	yes	SRR23266954	WT	PRJNA918392
SRR23266955	raghuram2023_S0017	raghuram2023	Oropharynx	3 months	8	yes	SRR23266955	mecA	PRJNA918392
SRR23266956	raghuram2023_S0017	raghuram2023	Oropharynx	3 months	8	yes	SRR23266956	mecA	PRJNA918392
SRR23267258	raghuram2023_S0017	raghuram2023	Oropharynx	6 months	8	yes	SRR23267258	mecA	PRJNA918392
SRR23267259	raghuram2023_S0017	raghuram2023	Oropharynx	6 months	8	yes	SRR23267259	mecA	PRJNA918392
SRR23267260	raghuram2023_S0017	raghuram2023	Oropharynx	6 months	8	yes	SRR23267260	mecA	PRJNA918392
SRR23267261	raghuram2023_S0017	raghuram2023	Oropharynx	6 months	8	yes	SRR23267261	mecA	PRJNA918392
SRR23267265	raghuram2023_S0017	raghuram2023	Oropharynx	6 months	8	yes	SRR23267265	mecA	PRJNA918392
SRR23267266	raghuram2023_S0017	raghuram2023	Oropharynx	6 months	8	yes	SRR23267266	mecA	PRJNA918392
SRR23267595	raghuram2023_S0017	raghuram2023	Oropharynx	9 months	5	yes	SRR23267595	WT	PRJNA918392
SRR23267596	raghuram2023_S0017	raghuram2023	Oropharynx	9 months	5	yes	SRR23267596	WT	PRJNA918392
SRR23267597	raghuram2023_S0017	raghuram2023	Oropharynx	9 months	5	yes	SRR23267597	WT	PRJNA918392
SRR23267598	raghuram2023_S0017	raghuram2023	Oropharynx	9 months	5	yes	SRR23267598	WT	PRJNA918392
SRR23267599	raghuram2023_S0017	raghuram2023	Oropharynx	9 months	5	yes	SRR23267599	WT	PRJNA918392
SRR23648454	raghuram2023_S0017	raghuram2023	Oropharynx	3 months	8	yes	SRR23648454	mecA	PRJNA918392
SRR23648511	raghuram2023_S0017	raghuram2023	Oropharynx	9 months	5	yes	SRR23648511	WT	PRJNA918392
SRR23648512	raghuram2023_S0017	raghuram2023	Oropharynx	9 months	5	yes	SRR23648512	WT	PRJNA918392
SRR23648514	raghuram2023_S0017	raghuram2023	Oropharynx	9 months	5	yes	SRR23648514	WT	PRJNA918392
SRR23648515	raghuram2023_S0017	raghuram2023	Oropharynx	9 months	5	yes	SRR23648515	WT	PRJNA918392
SRR23648523	raghuram2023_S0017	raghuram2023	Oropharynx	3 months	8	yes	SRR23648523	mecA	PRJNA918392
SRR23648524	raghuram2023_S0017	raghuram2023	Oropharynx	3 months	5	yes	SRR23648524	WT	PRJNA918392
SRR23648576	raghuram2023_S0017	raghuram2023	Oropharynx	6 months	8	yes	SRR23648576	mecA	PRJNA918392
SRR23267424	raghuram2023_S0018	raghuram2023	Oropharynx	9 months	5	yes	SRR23267424	WT	PRJNA918392
SRR23267425	raghuram2023_S0018	raghuram2023	Oropharynx	9 months	5	yes	SRR23267425	WT	PRJNA918392
SRR23267461	raghuram2023_S0018	raghuram2023	Oropharynx	6 months	8	yes	SRR23267461	WT	PRJNA918392
SRR23267462	raghuram2023_S0018	raghuram2023	Oropharynx	6 months	8	yes	SRR23267462	WT	PRJNA918392
SRR23267463	raghuram2023_S0018	raghuram2023	Oropharynx	6 months	72	yes	SRR23267463	WT	PRJNA918392
SRR23267464	raghuram2023_S0018	raghuram2023	Oropharynx	6 months	8	yes	SRR23267464	WT	PRJNA918392
SRR23267465	raghuram2023_S0018	raghuram2023	Oropharynx	6 months	8	yes	SRR23267465	WT	PRJNA918392
SRR23267669	raghuram2023_S0018	raghuram2023	Oropharynx	6 months	72	yes	SRR23267669	WT	PRJNA918392
SRR23351687	raghuram2023_S0018	raghuram2023	Nares	6 months	5	yes	SRR23351687	WT	PRJNA918392
SRR23351688	raghuram2023_S0018	raghuram2023	Nares	6 months	5	yes	SRR23351688	WT	PRJNA918392
SRR23351689	raghuram2023_S0018	raghuram2023	Nares	6 months	5	yes	SRR23351689	WT	PRJNA918392
SRR23351690	raghuram2023_S0018	raghuram2023	Nares	6 months	5	yes	SRR23351690	WT	PRJNA918392
SRR23351691	raghuram2023_S0018	raghuram2023	Nares	6 months	5	yes	SRR23351691	WT	PRJNA918392
SRR23351693	raghuram2023_S0018	raghuram2023	Nares	6 months	5	yes	SRR23351693	WT	PRJNA918392
SRR23351695	raghuram2023_S0018	raghuram2023	Nares	6 months	5	yes	SRR23351695	WT	PRJNA918392
SRR23351745	raghuram2023_S0018	raghuram2023	Nares	9 months	5	yes	SRR23351745	WT	PRJNA918392
SRR23351746	raghuram2023_S0018	raghuram2023	Nares	9 months	5	yes	SRR23351746	WT	PRJNA918392
SRR23351747	raghuram2023_S0018	raghuram2023	Nares	9 months	5	yes	SRR23351747	WT	PRJNA918392
SRR23351748	raghuram2023_S0018	raghuram2023	Nares	9 months	5	yes	SRR23351748	WT	PRJNA918392
SRR23351749	raghuram2023_S0018	raghuram2023	Nares	9 months	5	yes	SRR23351749	WT	PRJNA918392
SRR23351750	raghuram2023_S0018	raghuram2023	Nares	9 months	5	yes	SRR23351750	WT	PRJNA918392
[truncated: 2,091 more rows]

## Sheet: study information
dataset	study_id	region & country	N_samples_after_QC	N_hosts_after_QC	setting	screening
initial	auguet2016	Greater London, UK	22	11	hospital cohort	only MRSA
initial	chow2017	Singapore	132	62	hospital and LTCF cohort	only MRSA
initial	coll2017	East of England, UK	702	274	health care network	only MRSA
initial	harkins2018	UK	89	18	healthy community children	both MRSA and MSSA
initial	harrison2016	Cambridge, UK & Galway, Republic of Ireland	96	16	LTCF	only MRSA
initial	paterson2015	Cambridge, UK	89	4	veterinary hospital (veterinary staff screened)	only MRSA
initial	price2013	Brighton, UK	139	59	hospital ICU cohort	both MRSA and MSSA
initial	price2016	Brighton, UK	1107	225	hospital ICU cohort	both MRSA and MSSA
initial	tong2015	Ubon Ratchathani, Thailand	133	17	hospital ICU cohort	only MRSA
initial	young2017	Brighton & Oxford, UK	551	105	hospital cohort	both MRSA and MSSA
additional	annavajhala2022	New York City, USA	68	25	hospital NICU cohort	both MRSA and MSSA
additional	chow2021	Singapore	391	186	hospital and LTCF cohort	only MRSA
additional	effelsberg2019	Westphalia, Germany	23	3	healthy pig farm fieldworkers	only MRSA
additional	hall2019	Ubon Ratchathani, Thailand	457	26	hospital ICU cohort	only MRSA
additional	holt2021	Australia	60	15	hospital dialysis clinics cohort	both MRSA and MSSA
additional	ingham2021	Denmark	76	8	healthy pig truck drivers and sposes	only MRSA
additional	key2023	Mexico City, Mexico	112	13	dermatology clinic	both MRSA and MSSA
additional	lee2023	Georgia, USA	151	37	community soldiers	only MRSA
additional	lydecker2020	USA	216	70	community nursing home	both MRSA and MSSA
additional	nakamura2020	Chiba, Japan	60	30	infants	both MRSA and MSSA
additional	popovich2020a	Chicago, Illinois, USA	40	18	hospital ICU cohort including HCW	only MRSA
additional	popovich2020b	Chicago, Illinois, USA	115	47	community prison	only MRSA
additional	raghuram2023	Pennsylvania, USA	2001	96	unknown	both MRSA and MSSA
additional	sansom2021	Midwest, USA	38	16	health care network	only MRSA
additional	van-tonder2023	Cambridge, UK	282	141	healthy community children	both MRSA and MSSA
