# Supplementary material for: The mutational landscape of Staphylococcus aureus during colonisation
Source: Nat Commun. 2025 Jan 13;16:302. doi: 10.1038/s41467-024-55186-x (PMC11730646; doi:10.1038/s41467-024-55186-x)
Supplement: Supplementary file 4 — Supplementary Data 2 [file 41467_2024_55186_MOESM4_ESM.xlsx]

## Sheet: CDS
locus_id	feature_type	mutations_count	patient_count	patient_id	samples_count	isolate_id	gene	product	type	start	end	strand	snpEff_locus_id	gene_length	p_values	p_values_adj	collections	CCs
SAOUHSC_02265	CDS_only_functional	19	19	price2016-H236;price2016-H213;price2016-3449573;coll2017-1295;coll2017-190;coll2017-254;coll2017-364;coll2017-450;coll2017-503;coll2017-719;price2013-X054;price2013-X168;price2016-H153;coll2017-261;price2016-H122;young2017-P042;harrison2016-GR13;coll2017-377;coll2017-95	19	SRR3728784;SRR3728573;SRR3729415;14412_8#14;8447_7#11;14200_8#72;14412_8#75;14200_6#83;14623_8#17;14355_2#54;SRR2054010;SRR2054034;SRR3728921;14355_1#24;SRR3730764;SRR5251255;13414_7#6;14623_5#51;8524_3#54	agrA	accessory gene regulator protein A	CDS	2096005	2096632	1	CDS_NCTC8325_2096006_2096632	628	8.51748e-21	2.46325e-17	price2016;coll2017;price2013;young2017;harrison2016	130;182;1;22;30;59;5;8
SAOUHSC_02264	CDS_only_functional	20	20	coll2017-1232;price2013-X077;auguet2016-P_0130;chow2017-CD140408;chow2017-CD141173;coll2017-1263;coll2017-132;coll2017-257;coll2017-273;coll2017-308;coll2017-416;coll2017-547;coll2017-571;coll2017-675;coll2017-764;coll2017-79;coll2017-191;coll2017-624;price2016-H211;tong2015-T197	20	14623_4#15;SRR2054058;ERR1040796;17059_1#56;16870_4#49;14623_7#55;14448_1#76;8524_5#5;8524_5#30;14448_2#30;14324_8#66;14200_8#21;14623_3#73;14412_8#81;14355_2#91;14623_2#2;14355_2#69;14355_1#90;SRR3730915;4950_3#3	agrC	accessory gene regulator protein C	CDS	2094652	2095897	1	CDS_NCTC8325_2094653_2095897	1246	1.3966e-16	2.01949e-13	coll2017;price2013;auguet2016;chow2017;price2016;tong2015	1;22;30;8
SAOUHSC_02684	CDS_only_functional	14	14	price2016-2058578;price2016-H179;price2016-H127;harrison2016-GR11;coll2017-381;coll2017-547;price2016-3414160;price2016-H149;young2017-P085;young2017-P095;price2016-3424520;chow2017-CD140187;coll2017-194;price2016-H240	14	SRR3729258;SRR3729445;SRR3728586;13414_7#15;8525_1#72;14324_8#22;SRR3730410;SRR3728524;SRR5250431;SRR5250387;SRR3728593;17059_1#16;9716_3#67;SRR3728572	nasD	assimilatory nitrite reductase [NAD(P)H], large subunit, putative	CDS	2469174	2471580	-1	CDS_NCTC8325_2469175_2471580	2407	1.36237e-06	0.00131333	price2016;harrison2016;coll2017;young2017;chow2017	101;12;1;22;30;398;45;5;8
SAOUHSC_01389	CDS_only_functional	7	7	young2017-P046;coll2017-359;coll2017-64;price2016-H123;price2016-2754372;price2016-H187;young2017-P048	7	SRR5250023;8525_1#49;14200_8#1;SRR3731460;SRR3731418;SRR3729045;SRR5250629	pstS	phosphate ABC transporter, periplasmic phosphate-binding protein, putative	CDS	1331362	1332346	-1	CDS_NCTC8325_1331363_1332346	985	0.000177495	0.0833326	young2017;coll2017;price2016	1;22;30;45;8
SAOUHSC_00529	CDS_only_functional	10	10	young2017-P040;coll2017-104;coll2017-1162;coll2017-1295;coll2017-254;coll2017-527;coll2017-534;coll2017-608;coll2017-103;young2017-P094	10	SRR5249845;14448_1#44;14208_8#9;14623_7#61;8447_7#92;14208_8#16;14672_2#27;14412_8#87;14355_1#61;SRR5249970	fusA	translation elongation factor G	CDS	531031	533113	1	CDS_NCTC8325_531032_533113	2083	0.000198284	0.0833326	young2017;coll2017	1;22;30;59
SAOUHSC_00704	CDS_only_functional	5	5	coll2017-1162;price2016-3415311;coll2017-874;price2016-2249952;price2016-3028777	5	14623_3#77;SRR3731839;14448_2#70;SRR3729450;SRR3730720	SAOUHSC_00704	conserved hypothetical protein	CDS	688883	689336	1	CDS_NCTC8325_688884_689336	454	0.000209651	0.0833326	coll2017;price2016	22;45;59
SAOUHSC_00557	CDS_only_functional	8	8	coll2017-381;coll2017-97;paterson2015-Staff_D;harkins2018-SS_157;price2016-H122;chow2017-CD140187;chow2017-CD140764;young2017-P009	8	14208_8#20;8524_3#62;10770_3#44;ERR1904049;SRR3729370;17059_1#17;16870_3#11;SRR5250318	vraA	long-chain fatty acid--CoA ligase	CDS	566071	567448	1	CDS_NCTC8325_566072_567448	1378	0.000244126	0.0833326	coll2017;paterson2015;harkins2018;price2016;chow2017;young2017	22;30;45;8
SAOUHSC_01691	CDS_only_functional	10	10	harrison2016-GR11;coll2017-823;coll2017-624;price2016-2754372;price2016-H149;price2016-H264;price2016-2824862;price2016-H277;young2017-P094;price2016-H240	10	13415_2#95;14623_6#82;14623_5#59;SRR3731418;SRR3730490;SRR3730705;SRR3731493;SRR3728385;SRR5249970;SRR3729169	comEC	DNA internalization-related competence protein ComEC/Rec2	CDS	1601432	1603580	-1	CDS_NCTC8325_1601433_1603580	2149	0.000253189	0.0833326	harrison2016;coll2017;price2016;young2017	22;30;361;398;59;8
SAOUHSC_01434	CDS_only_functional	5	5	price2016-H213;coll2017-789;price2016-H264;chow2017-CD140174;coll2017-237	5	SRR3730594;14672_2#49;SRR3730705;17059_1#8;14623_6#13	dfrA	dihydrofolate reductase	CDS	1370009	1370489	-1	CDS_NCTC8325_1370010_1370489	481	0.000272809	0.0833326	price2016;coll2017;chow2017	182;22;361;45;5
SAOUHSC_01467	CDS_only_functional	10	9	young2017-P069;young2017-P006;chow2017-CD140955;coll2017-150;coll2017-292;coll2017-547;young2017-P080;price2016-2107188;young2017-P079	10	SRR5250494;SRR5251343;SRR5249848;16870_4#6;8490_3#60;8524_5#53;14324_8#22;SRR5250797;SRR3728791;SRR5250247	pbp2	penicillin-binding protein 2	CDS	1421551	1423735	1	CDS_NCTC8325_1421552_1423735	2185	0.000288149	0.0833326	young2017;chow2017;coll2017;price2016	130;15;22;30;5;8
SAOUHSC_02904	CDS_only_functional	7	7	price2016-H236;auguet2016-P_0130;harrison2016-CR31;coll2017-179;coll2017-890;price2016-H277;young2017-P025	7	SRR3729236;ERR1040757;15049_1#5;14623_8#77;14623_8#46;SRR3728914;SRR5250001	SAOUHSC_02904	conserved hypothetical protein	CDS	2672669	2673776	-1	CDS_NCTC8325_2672670_2673776	1108	0.000358222	0.0941799	price2016;auguet2016;harrison2016;coll2017;young2017	130;22;59;5
SAOUHSC_02355	CDS_only_functional	5	5	price2016-H304;coll2017-254;coll2017-334;young2017-P095;price2013-X035	5	SRR3730623;8447_7#92;8525_1#14;SRR5250387;SRR2053963	SAOUHSC_02355	conserved hypothetical protein	CDS	2177578	2178103	-1	CDS_NCTC8325_2177579_2178103	526	0.00040889	0.0985425	price2016;coll2017;young2017;price2013	1;22;30;45
SAOUHSC_01274	CDS_only_functional	5	5	coll2017-254;coll2017-97;paterson2015-Staff_D;price2013-X164;young2017-P101	5	14200_8#72;8524_3#62;10770_3#50;SRR2054074;SRR5250173	glpP	glycerol uptake operon antiterminator regulatory protein, putative	CDS	1231326	1231869	1	CDS_NCTC8325_1231327_1231869	544	0.000475661	0.105816	coll2017;paterson2015;price2013;young2017	22;45
SAOUHSC_01802	CDS_only_functional	6	4	coll2017-620;young2017-P065;price2016-H118;price2013-X112	6	14355_1#81;SRR5250396;SRR5251336;SRR5250235;SRR3728545;SRR2053891	citZ	conserved hypothetical protein	CDS	1702810	1703668	-1	CDS_NCTC8325_1702811_1703668	859	0.000557331	0.115129	coll2017;young2017;price2016;price2013	22;45;5
SAOUHSC_00534	CDS_only_functional	8	8	price2013-X161;price2016-2503284;harrison2016-GR03;coll2017-121;coll2017-83;price2016-2387299;young2017-P077;price2016-H187	8	SRR2053985;SRR3728772;13414_7#8;8490_3#36;14448_1#28;SRR3728636;SRR5249980;SRR3729045	araB	L-ribulokinase	CDS	538631	540269	1	CDS_NCTC8325_538632_540269	1639	0.000753245	0.131318	price2013;price2016;harrison2016;coll2017;young2017	15;1;22;30;398;45
SAOUHSC_02458	CDS_only_functional	5	5	young2017-P098;price2016-3188416;coll2017-56;coll2017-261;price2016-2673347	5	SRR5250269;SRR3729229;14623_8#53;14355_1#24;SRR3730480	SAOUHSC_02458	conserved hypothetical protein	CDS	2281919	2282528	-1	CDS_NCTC8325_2281920_2282528	610	0.000792404	0.131318	young2017;price2016;coll2017	101;15;22;30
SAOUHSC_02564	CDS_only_functional	5	5	young2017-P040;coll2017-74;paterson2015-Staff_D;harkins2018-SS_149;price2016-H277	5	SRR5249845;14448_1#88;10770_3#58;ERR1904040;SRR3728914	ureG	urease accessory protein UreG	CDS	2355859	2356474	1	CDS_NCTC8325_2355860_2356474	616	0.000827463	0.131318	young2017;coll2017;paterson2015;harkins2018;price2016	1;22;30;59
SAOUHSC_01158	CDS_only_functional	5	5	coll2017-104;coll2017-125;coll2017-1293;price2016-H153;chow2017-CD140971	5	14200_8#74;14200_6#80;14623_7#60;SRR3728921;16870_4#18	SAOUHSC_01158	conserved hypothetical protein	CDS	1106291	1106909	1	CDS_NCTC8325_1106292_1106909	619	0.00084542	0.131318	coll2017;price2016;chow2017	22;45
SAOUHSC_01359	CDS_only_functional	10	8	young2017-P040;chow2017-CD140367;coll2017-130;coll2017-364;price2016-H264;chow2017-CD140572;chow2017-CD140764;chow2017-CD140971	10	SRR5249845;16870_2#39;14623_8#81;14412_8#75;SRR3730705;18090_5#14;16870_3#10;16870_3#11;16870_4#17;16870_4#18	mprF/fmtC	conserved hypothetical protein	CDS	1301483	1304006	1	CDS_NCTC8325_1301484_1304006	2524	0.000862742	0.131318	young2017;chow2017;coll2017;price2016	1;22;361;45
SAOUHSC_01709	CDS_only_functional	7	7	auguet2016-P_0968;coll2017-308;coll2017-351;coll2017-97;price2016-H185;young2017-P101;price2016-H237	7	ERR1040991;8524_5#70;14672_2#23;14448_1#41;SRR3730856;SRR5250173;SRR3729416	SAOUHSC_01709	acetyl-CoA carboxylase, biotin carboxylase, putative	CDS	1616038	1617400	-1	CDS_NCTC8325_1616039_1617400	1363	0.00118817	0.17181	auguet2016;coll2017;price2016;young2017	22;45;59
SAOUHSC_01014	CDS_only_functional	7	7	chow2017-CD140345;coll2017-547;coll2017-821;price2013-X035;price2016-2759440;price2016-3459917;tong2015-T59	7	16870_2#29;14200_8#21;14623_6#77;SRR2053963;SRR3730846;SRR3729039;5150_8#6	purF	amidophosphoribosyltransferase	CDS	984719	986204	1	CDS_NCTC8325_984720_986204	1486	0.00192834	0.26556	chow2017;coll2017;price2013;price2016;tong2015	1;22;45;5;8
SAOUHSC_02274	CDS_only_functional	8	8	coll2017-764;coll2017-9;paterson2015-Staff_A;price2016-2754372;price2016-H178;price2016-2561518;price2013-X134;tong2015-T95	8	14355_2#91;14623_7#37;10361_1#89;SRR3731418;SRR3730507;SRR3730874;SRR2053924;5227_2#8	vga	ABC transporter, ATP-binding protein, putative	CDS	2104733	2106662	1	CDS_NCTC8325_2104734_2106662	1930	0.00208459	0.267593	coll2017;paterson2015;price2016;price2013;tong2015	22;30;398;5;8
SAOUHSC_00798	CDS_only_functional	7	7	price2013-X182;price2016-H128;harrison2016-GR05;coll2017-890;chow2017-CD140268;chow2017-CD140764;chow2017-CD140971	7	SRR2054068;SRR3728986;13415_2#90;14623_2#16;16870_2#20;16870_3#11;16870_4#17	pgm	phosphoglycerate mutase, 2,3-bisphosphoglycerate-independent	CDS	780409	781927	1	CDS_NCTC8325_780410_781927	1519	0.00217737	0.267593	price2013;price2016;harrison2016;coll2017;chow2017	15;22;361;45
SAOUHSC_02397	CDS_only_functional	5	5	young2017-P010;coll2017-137;paterson2015-Staff_D;price2016-2561518;coll2017-537	5	SRR5250647;14448_1#20;10770_3#33;SRR3728554;14200_6#38	SAOUHSC_02397	ABC transporter, ATP-binding protein, putative	CDS	2216046	2216829	-1	CDS_NCTC8325_2216047_2216829	784	0.0023602	0.267593	young2017;coll2017;paterson2015;price2016	15;1;22;5;80
SAOUHSC_01597	CDS_only_functional	5	5	chow2017-CD140030;coll2017-124;coll2017-381;chow2017-CD140187;young2017-P101	5	17059_1#2;14623_5#52;14208_8#20;17059_1#16;SRR5250742	proC	pyrroline-5-carboxylate reductase	CDS	1521424	1522210	1	CDS_NCTC8325_1521425_1522210	787	0.00239896	0.267593	chow2017;coll2017;young2017	22;45
SAOUHSC_02301	CDS_only_functional	5	5	price2016-2503284;coll2017-334;coll2017-789;coll2017-824;price2016-2809946	5	SRR3730715;8525_1#14;14672_2#49;14324_8#63;SRR3728516	rsbU	sigmaB regulation protein RsbU, putative	CDS	2133599	2134388	-1	CDS_NCTC8325_2133600_2134388	790	0.00243818	0.267593	price2016;coll2017	1;22
SAOUHSC_01160	CDS_only_functional	5	4	coll2017-1295;coll2017-261;young2017-P094;price2016-H144	5	14412_8#90;8524_5#7;14355_1#24;SRR5249970;SRR3730491	SAOUHSC_01160	conserved hypothetical protein	CDS	1110172	1110970	1	CDS_NCTC8325_1110173_1110970	799	0.00255863	0.267593	coll2017;young2017;price2016	22;30;59;5
SAOUHSC_01849	CDS_only_functional	6	6	chow2017-CD142136;coll2017-1332;coll2017-274;price2016-H137;price2016-H150;young2017-P059	6	17150_1#50;14623_8#56;14208_8#47;SRR3728952;SRR3731551;SRR5250721	-	conserved hypothetical protein	CDS	1755078	1756248	1	CDS_NCTC8325_1755079_1756248	1171	0.00264858	0.267593	chow2017;coll2017;price2016;young2017	22;30;45
SAOUHSC_02828	CDS_only_functional	5	5	coll2017-824;paterson2015-Staff_D;price2016-H123;coll2017-261;price2013-X112	5	14623_6#80;10770_3#37;SRR3731460;14355_1#24;SRR2053891	-	conserved hypothetical protein	CDS	2606190	2606997	1	CDS_NCTC8325_2606191_2606997	808	0.00268333	0.267593	coll2017;paterson2015;price2016;price2013	22;30;5
SAOUHSC_02744	CDS_only_functional	6	6	coll2017-254;harkins2018-SS_157;price2016-H234;price2016-H251;chow2017-CD140764;price2016-H134	6	14200_8#72;ERR1904051;SRR3729335;SRR3729379;16870_3#11;SRR3731340	-	amino acid ABC transporter, ATP-binding protein, putative	CDS	2523006	2524233	-1	CDS_NCTC8325_2523007_2524233	1228	0.00333532	0.316841	coll2017;harkins2018;price2016;chow2017	22;30;45
SAOUHSC_01193	CDS_only_functional	7	7	harrison2016-GR04;coll2017-245;young2017-P073;price2013-X023;price2016-H277;coll2017-1136;coll2017-772	7	13414_7#4;14672_2#7;SRR5250249;SRR2053893;SRR3728914;14623_3#84;14200_7#7	-	conserved hypothetical protein	CDS	1143993	1145640	1	CDS_NCTC8325_1143994_1145640	1648	0.00339629	0.316841	harrison2016;coll2017;young2017;price2013;price2016	22;30;59;72;80
SAOUHSC_01267	CDS_only_functional	5	5	harrison2016-CR42;coll2017-1293;price2016-H123;coll2017-624;price2016-2754372	5	15049_1#21;14623_7#60;SRR3731460;14355_1#90;SRR3731418	-	conserved hypothetical protein	CDS	1222562	1223429	1	CDS_NCTC8325_1222563_1223429	868	0.00362969	0.328033	harrison2016;coll2017;price2016	22;30
SAOUHSC_02365	CDS_only_functional	6	6	coll2017-381;coll2017-465;coll2017-845;coll2017-261;price2016-2673347;price2016-H173	6	14208_8#20;14200_6#86;14324_8#31;14355_1#24;SRR3730480;SRR3728720	-	UDP-N-acetylglucosamine 1-carboxyvinyltransferase	CDS	2186625	2187885	-1	CDS_NCTC8325_2186626_2187885	1261	0.00378894	0.332049	coll2017;price2016	22;30;398
SAOUHSC_01218	CDS_only_functional	5	5	young2017-P001;chow2017-CD140367;coll2017-334;price2016-3453707;coll2017-849	5	SRR5250326;16870_2#39;14448_1#29;SRR3730678;14324_8#28	-	succinyl-CoA synthetase, alpha subunit, putative	CDS	1168073	1168982	1	CDS_NCTC8325_1168074_1168982	910	0.00442042	0.369902	young2017;chow2017;coll2017;price2016	1;22;30;8
SAOUHSC_00421	CDS_only_functional	5	5	harrison2016-CR31;price2016-2754372;chow2017-CD140232;price2016-2107188;tong2015-T159	5	15049_1#68;SRR3731418;17059_1#76;SRR3728791;5227_1#3	-	conserved hypothetical protein	CDS	422375	423290	1	CDS_NCTC8325_422376_423290	916	0.00454261	0.369902	harrison2016;price2016;chow2017;tong2015	22;30;5;8
SAOUHSC_02595	CDS_only_functional	5	5	price2016-H184;coll2017-571;price2013-X022;chow2017-CD140764;coll2017-95	5	SRR3731443;14623_3#73;SRR2053918;16870_3#10;14208_8#77	-	conserved hypothetical protein	CDS	2384972	2385890	-1	CDS_NCTC8325_2384973_2385890	919	0.00460459	0.369902	price2016;coll2017;price2013;chow2017	12;22;30;45;8
SAOUHSC_02830	CDS_only_functional	5	5	coll2017-107;price2016-3414160;chow2017-CD140187;young2017-P056;price2016-H125	5	14208_8#5;SRR3730410;17059_1#16;SRR5250150;SRR3730762	-	D-lactate dehydrogenase, putative	CDS	2608102	2609050	1	CDS_NCTC8325_2608103_2609050	949	0.00525787	0.410967	coll2017;price2016;chow2017;young2017	22;30;45;8
SAOUHSC_00965	CDS_only_functional	4	4	price2016-2395978;coll2017-300;young2017-P095;price2016-H299	4	SRR3728897;8524_5#72;SRR5250162;SRR3730470	-	conserved hypothetical protein	CDS	941383	941986	1	CDS_NCTC8325_941384_941986	604	0.00559815	0.411738	price2016;coll2017;young2017	1;22;30;5
SAOUHSC_01857	CDS_only_functional	11	11	price2016-2755035;coll2017-1165;coll2017-477;coll2017-805;harkins2018-SS_157;coll2017-261;price2016-2754372;price2016-H137;young2017-P059;coll2017-473;coll2017-772	11	SRR3731646;14448_1#60;14200_8#49;14623_6#59;ERR1904051;14672_2#53;SRR3731418;SRR3730898;SRR5251310;14200_8#46;14208_8#45	-	conserved hypothetical protein	CDS	1763158	1766983	-1	CDS_NCTC8325_1763159_1766983	3826	0.00568029	0.411738	price2016;coll2017;harkins2018;young2017	130;22;30;45;5;80
SAOUHSC_01000	CDS_only_functional	4	4	price2016-2503284;paterson2015-Staff_D;price2016-H170;price2016-H277	4	SRR3730715;10361_1#92;SRR3728797;SRR3728957	-	cytochrome c oxidase subunit III, putative	CDS	972882	973488	-1	CDS_NCTC8325_972883_973488	607	0.00569486	0.411738	price2016;paterson2015	1;22;59
SAOUHSC_01489	CDS_only_functional	3	3	price2016-H173;price2013-X035;price2016-H285	3	SRR3728720;SRR2053963;SRR3729041	-	hypothetical protein	CDS	1445099	1445414	1	CDS_NCTC8325_1445100_1445414	316	0.00610277	0.430469	price2016;price2013	398;45;5
SAOUHSC_01889	CDS_only_functional	5	5	price2016-2503284;price2013-X031;price2016-H264;price2016-H181;young2017-P101	5	SRR3728772;SRR2054095;SRR3730705;SRR3730922;SRR5250173	ribD	riboflavin biosynthesis protein RibD	CDS	1800918	1801923	-1	CDS_NCTC8325_1800919_1801923	1006	0.00667493	0.444119	price2016;price2013;young2017	1;30;361;45
SAOUHSC_02990	CDS_only_functional	16	15	price2016-2395978;coll2017-730;coll2017-766;price2016-H123;price2013-X107;price2016-3407834;price2016-H251;young2017-P095;chow2017-CD140191;chow2017-CD140764;price2013-X035;young2017-P101;coll2017-237;young2017-P025;tong2015-T12	15	SRR3728897;14355_2#34;14448_1#56;SRR3731460;SRR2054051;SRR3728801;SRR3729379;SRR5250183;17059_1#22;16870_3#10;SRR2053963;SRR5250742;14623_6#13;SRR5250001;4925_8#6	-	conserved hypothetical protein	CDS	2759928	2766744	-1	CDS_NCTC8325_2759929_2766744	6817	0.00687053	0.444119	price2016;coll2017;price2013;young2017;chow2017;tong2015	1;22;30;45;5;8
SAOUHSC_00452	CDS_only_functional	3	3	coll2017-192;coll2017-297;coll2017-364	3	14623_5#66;14448_2#14;14623_8#18	-	conserved hypothetical protein	CDS	456713	457043	1	CDS_NCTC8325_456714_457043	331	0.00692532	0.444119	coll2017	22
SAOUHSC_00803	CDS_only_functional	8	8	price2016-2206902;harrison2016-CR31;coll2017-1180;coll2017-1295;coll2017-261;coll2017-624;chow2017-CD140971;chow2017-CD140788	8	SRR3728659;15049_1#35;14623_2#87;14412_8#14;14355_1#24;14623_5#59;16870_4#17;18090_5#20	-	ribonuclease R, putative	CDS	785348	787721	1	CDS_NCTC8325_785349_787721	2374	0.00704424	0.444119	price2016;harrison2016;coll2017;chow2017	12;22;30;45;8
SAOUHSC_00842	CDS_only_functional	5	5	young2017-P100;coll2017-219;coll2017-411;young2017-P094;coll2017-772	5	SRR5250116;14208_8#78;14623_4#77;SRR5249970;14208_8#45	-	ABC transporter, ATP-binding protein, putative	CDS	813119	814145	1	CDS_NCTC8325_813120_814145	1027	0.00725836	0.444119	young2017;coll2017	15;22;59;80
SAOUHSC_00774	CDS_only_functional	4	4	price2016-H251;price2016-H264;young2017-P101;price2013-X112	4	SRR3729379;SRR3730705;SRR5250786;SRR2053891	-	conserved hypothetical protein	CDS	755317	755968	1	CDS_NCTC8325_755318_755968	652	0.0072812	0.444119	price2016;young2017;price2013	30;361;45;5
SAOUHSC_02613	CDS_only_functional	4	4	coll2017-1162;coll2017-527;price2016-H264;young2017-P094	4	14623_3#77;14200_6#27;SRR3730705;SRR5249970	-	conserved hypothetical protein	CDS	2403615	2404269	1	CDS_NCTC8325_2403616_2404269	655	0.00739625	0.444119	coll2017;price2016;young2017	22;361;59
SAOUHSC_00869	CDS_only_functional	6	6	price2016-2561452;chow2017-CD140306;chow2017-CD140345;coll2017-697;price2016-2524558;young2017-P101	6	SRR3729397;16870_2#14;18090_5#12;14448_2#34;SRR3730839;SRR5250173	-	D-alanine-activating enzyme	CDS	834274	835732	1	CDS_NCTC8325_834275_835732	1459	0.00752483	0.444119	price2016;chow2017;coll2017;young2017	15;1;22;45
SAOUHSC_02279	CDS_only_functional	4	4	coll2017-1162;coll2017-1253;coll2017-308;price2013-X035	4	14208_8#32;14623_4#38;8524_5#70;SRR2053963	-	conserved hypothetical protein	CDS	2110190	2110853	-1	CDS_NCTC8325_2110191_2110853	664	0.00774854	0.448176	coll2017;price2013	22;45
SAOUHSC_00114	CDS_only_functional	4	4	young2017-P030;harrison2016-CR31;coll2017-265;price2016-H123	4	SRR5250435;15049_1#28;14623_8#82;SRR3731460	-	capsular polysaccharide biosynthesis protein, putative	CDS	119491	120160	1	CDS_NCTC8325_119492_120160	670	0.00798942	0.45088	young2017;harrison2016;coll2017;price2016	1;22
SAOUHSC_00217	CDS_only_functional	5	5	coll2017-416;coll2017-261;price2016-3172771;price2016-H264;coll2017-237	5	14623_8#80;8524_5#7;SRR3728551;SRR3730705;14623_6#13	-	sorbitol dehydrogenase, putative	CDS	237128	238184	1	CDS_NCTC8325_237129_238184	1057	0.00815213	0.45088	coll2017;price2016	22;30;361;5
SAOUHSC_00493	CDS_only_functional	6	6	price2016-2206902;coll2017-132;coll2017-291;price2016-2754372;price2016-3384023;price2016-H144	6	SRR3728659;14448_1#30;14448_2#18;SRR3731418;SRR3729271;SRR3730491	-	lysyl-tRNA synthetase	CDS	490079	491567	1	CDS_NCTC8325_490080_491567	1489	0.00826301	0.45088	price2016;coll2017	12;22;30;5
SAOUHSC_00883	CDS_only_functional	3	3	coll2017-179;coll2017-402;price2016-2800717	3	14448_1#12;14623_7#8;SRR3730458	-	monovalent cation/proton antiporter, MnhG/PhaG subunit subfamily, putative	CDS	848192	848549	-1	CDS_NCTC8325_848193_848549	358	0.00856446	0.458675	coll2017;price2016	22;59
SAOUHSC_02877	CDS_only_functional	6	6	price2016-H213;coll2017-192;coll2017-87;price2016-2754372;price2016-H247;price2013-X112	6	SRR3730864;8447_7#18;14355_2#42;SRR3731418;SRR3731792;SRR2053891	-	squalene synthase, putative	CDS	2650766	2652275	-1	CDS_NCTC8325_2650767_2652275	1510	0.00880971	0.46323	price2016;coll2017;price2013	182;22;30;5
SAOUHSC_02778	CDS_only_functional	4	4	harrison2016-GR15;coll2017-1293;coll2017-727;price2016-2754372	4	13414_7#19;14623_7#60;14672_2#52;SRR3731418	-	conserved hypothetical protein	CDS	2554407	2555103	-1	CDS_NCTC8325_2554408_2555103	697	0.00913405	0.471709	harrison2016;coll2017;price2016	22;30
SAOUHSC_02964	CDS_only_functional	4	4	coll2017-9;coll2017-17;price2016-H187;price2016-H211	4	14448_2#44;14324_8#59;SRR3729045;SRR3729185	-	conserved hypothetical protein	CDS	2725950	2726655	-1	CDS_NCTC8325_2725951_2726655	706	0.00953804	0.48393	coll2017;price2016	22;361;45;8
SAOUHSC_02137	CDS_only_functional	6	6	chow2017-CD140306;chow2017-CD140345;coll2017-1162;coll2017-191;price2016-2754372;young2017-P059	6	16870_2#14;16870_2#29;14208_8#9;8447_7#17;SRR3731418;SRR5250425	-	sodium-dependent transporter (huNaDC-1), putative	CDS	2009727	2011290	-1	CDS_NCTC8325_2009728_2011290	1564	0.0103335	0.515251	chow2017;coll2017;price2016;young2017	1;22;30;45
SAOUHSC_02761	CDS_only_functional	4	4	paterson2015-Staff_D;chow2017-CD140971;price2016-H118;coll2017-210	4	10770_3#53;16870_4#18;SRR3728731;8447_7#38	-	conserved hypothetical protein	CDS	2537310	2538060	1	CDS_NCTC8325_2537311_2538060	751	0.0117317	0.575054	paterson2015;chow2017;price2016;coll2017	22;45;5
SAOUHSC_01215	CDS_only_functional	4	4	young2017-P001;price2016-H251;price2013-X035;price2016-H144	4	SRR5250272;SRR3729379;SRR2053963;SRR3730491	-	conserved hypothetical protein	CDS	1166009	1166777	1	CDS_NCTC8325_1166010_1166777	769	0.0126924	0.601987	young2017;price2016;price2013	1;30;45;5
SAOUHSC_01887	CDS_only_functional	5	5	harrison2016-CR43;coll2017-824;price2016-H277;price2016-H144;price2016-H285	5	15049_1#66;14623_6#80;SRR3728385;SRR3729489;SRR3729041	ribA	riboflavin biosynthesis protein, putative	CDS	1799087	1800269	-1	CDS_NCTC8325_1799088_1800269	1183	0.0127403	0.601987	harrison2016;coll2017;price2016	22;59;5
SAOUHSC_01378	CDS_only_functional	4	4	price2013-X098;coll2017-823;young2017-P067;price2016-H211	4	SRR2053864;14623_8#42;SRR5250342;SRR3730915	-	peptide ABC transporter, ATP-binding protein, putative	CDS	1322404	1323178	-1	CDS_NCTC8325_1322405_1323178	775	0.0130234	0.601987	price2013;coll2017;young2017;price2016	1;22;59;8
SAOUHSC_02314	CDS_only_functional	8	8	price2013-X077;coll2017-308;coll2017-261;young2017-P075;price2013-X035;young2017-P082;price2016-H237;price2016-H277	8	SRR2054058;14448_2#30;14355_1#24;SRR5251292;SRR2053963;SRR5250545;SRR3730414;SRR3728385	-	sensor protein KdpD, putative	CDS	2144445	2147103	1	CDS_NCTC8325_2144446_2147103	2659	0.0131908	0.601987	price2013;coll2017;young2017;price2016	1;22;30;45;59
SAOUHSC_02575	CDS_only_functional	3	3	coll2017-108;price2016-3427602;price2013-X112	3	14208_8#62;SRR3731341;SRR2053891	-	conserved hypothetical protein	CDS	2366058	2366481	1	CDS_NCTC8325_2366059_2366481	424	0.0134588	0.601987	coll2017;price2016;price2013	1;398;5
SAOUHSC_01369	CDS_only_functional	4	4	price2016-H199;price2013-X022;price2016-H246;coll2017-1317	4	SRR3730704;SRR2053918;SRR3730621;14448_3#22	-	indole-3-glycerol phosphate synthase, putative	CDS	1313411	1314194	1	CDS_NCTC8325_1313412_1314194	784	0.0135301	0.601987	price2016;price2013;coll2017	101;30;45;8
SAOUHSC_02244	CDS_only_functional	5	5	coll2017-64;coll2017-697;coll2017-191;young2017-P077;price2016-H211	5	14200_8#1;14448_2#34;14355_2#69;SRR5251278;SRR3730915	-	conserved hypothetical protein	CDS	2078220	2079444	1	CDS_NCTC8325_2078221_2079444	1225	0.0145917	0.637136	coll2017;young2017;price2016	22;398;8
SAOUHSC_00984	CDS_only_functional	4	4	price2016-H157;price2016-2503284;coll2017-191;price2016-2878576	4	SRR3729480;SRR3728772;14355_2#69;SRR3731431	-	conserved hypothetical protein	CDS	955929	956733	1	CDS_NCTC8325_955930_956733	805	0.0147607	0.637136	price2016;coll2017	15;1;22;59
SAOUHSC_01710	CDS_only_functional	3	3	price2016-H251;chow2017-CD140174;price2016-3444388	3	SRR3729379;17059_1#8;SRR3728580	-	acetyl-CoA carboxylase, biotin carboxyl carrier protein, putative	CDS	1617413	1617863	-1	CDS_NCTC8325_1617414_1617863	451	0.0158341	0.64235	price2016;chow2017	30;45
SAOUHSC_02814	CDS_only_functional	5	5	coll2017-274;coll2017-92;price2016-H264;price2016-H277;price2016-H240	5	14208_8#47;14448_1#19;SRR3730705;SRR3728385;SRR3728572	-	conserved hypothetical protein	CDS	2591842	2593093	-1	CDS_NCTC8325_2591843_2593093	1252	0.0158723	0.64235	coll2017;price2016	22;361;59;8
SAOUHSC_01159	CDS_only_functional	8	8	coll2017-121;coll2017-125;coll2017-177;coll2017-291;coll2017-75;coll2017-520;price2013-X035;price2016-H277	8	14324_8#70;14623_6#41;14623_8#7;14208_8#53;14623_8#86;14355_1#12;SRR2053963;SRR3728914	ileS	isoleucyl-tRNA synthetase	CDS	1107129	1109883	1	CDS_NCTC8325_1107130_1109883	2755	0.0159493	0.64235	coll2017;price2013;price2016	22;30;45;59
SAOUHSC_00647	CDS_only_functional	6	6	harrison2016-CR02;coll2017-402;coll2017-449;price2016-2754372;young2017-P055;chow2017-CD140232	6	15049_1#2;14448_2#15;14672_2#50;SRR3731418;SRR5250146;17059_1#77	-	conserved hypothetical protein	CDS	636245	637973	1	CDS_NCTC8325_636246_637973	1729	0.0161346	0.64235	harrison2016;coll2017;price2016;young2017;chow2017	22;30;5
SAOUHSC_02900	CDS_only_functional	4	3	coll2017-345;coll2017-261;auguet2016-P_0315	4	14623_8#51;14555_7#35;14672_2#53;ERR1040903	-	conserved hypothetical protein	CDS	2669371	2670202	1	CDS_NCTC8325_2669372_2670202	832	0.0164437	0.64235	coll2017;auguet2016	22;30;88
SAOUHSC_00435	CDS_only_functional	11	11	coll2017-346;coll2017-124;coll2017-219;price2016-H123;price2013-X034;price2016-3450127;price2016-H251;chow2017-CD140971;price2016-H187;young2017-P035;young2017-P037	11	14623_8#63;8490_3#24;14208_8#78;SRR3731460;SRR2054098;SRR3728655;SRR3729379;16870_4#18;SRR3729461;SRR5250622;SRR5250644	-	glutamate synthase, large subunit, putative	CDS	433331	437831	1	CDS_NCTC8325_433332_437831	4501	0.0171612	0.64235	coll2017;price2016;price2013;chow2017;young2017	1;22;30;45;59
SAOUHSC_01864	CDS_only_functional	4	4	price2016-3193856;price2016-H197;harrison2016-CR02;coll2017-377	4	SRR3728521;SRR3729142;15049_1#27;14623_5#51	-	conserved hypothetical protein	CDS	1770560	1771403	-1	CDS_NCTC8325_1770561_1771403	844	0.0172285	0.64235	price2016;harrison2016;coll2017	15;1;22;5
SAOUHSC_02711	CDS_only_functional	3	3	price2016-H157;price2016-2754372;price2016-H118	3	SRR3728623;SRR3731418;SRR3730912	-	conserved hypothetical protein	CDS	2492703	2493171	-1	CDS_NCTC8325_2492704_2493171	469	0.0175399	0.64235	price2016	15;30;45
SAOUHSC_02460	CDS_only_functional	4	4	chow2017-CD140367;coll2017-329;coll2017-334;price2016-2754372	4	18090_5#13;14672_2#19;14448_1#29;SRR3731418	-	conserved hypothetical protein	CDS	2283134	2283983	-1	CDS_NCTC8325_2283135_2283983	850	0.0176296	0.64235	chow2017;coll2017;price2016	22;30
SAOUHSC_01356	CDS_only_functional	4	4	coll2017-140;price2016-2878576;price2016-H237;price2016-H144	4	8490_3#48;SRR3731431;SRR3730414;SRR3730491	-	transcriptional antiterminator	CDS	1298808	1299660	1	CDS_NCTC8325_1298809_1299660	853	0.0178323	0.64235	coll2017;price2016	1;59;5
SAOUHSC_00541	CDS_only_functional	3	3	coll2017-623;price2016-H277;young2017-P094	3	14412_8#80;SRR3728385;SRR5249970	-	conserved hypothetical protein	CDS	545246	545717	1	CDS_NCTC8325_545247_545717	472	0.0178337	0.64235	coll2017;price2016;young2017	22;59
SAOUHSC_01074	CDS_only_functional	3	3	price2016-2029680;price2016-H180;coll2017-1375	3	SRR3729372;SRR3730921;14623_7#31	-	conserved hypothetical protein	CDS	1038979	1039450	1	CDS_NCTC8325_1038980_1039450	472	0.0178337	0.64235	price2016;coll2017	1;22
SAOUHSC_00606	CDS_only_functional	5	3	harrison2016-GR05;price2013-X022;price2016-H277	4	13415_2#90;SRR2053918;SRR3728385;SRR3728914	-	conserved hypothetical protein	CDS	597924	599220	1	CDS_NCTC8325_597925_599220	1297	0.018169	0.64235	harrison2016;price2013;price2016	22;30;59
SAOUHSC_02385	CDS_only_functional	4	3	coll2017-1235;price2016-H264;coll2017-88	4	14623_7#25;SRR3730705;14623_7#36;14448_1#77	-	mannose-6-phosphate isomerase, class I	CDS	2206815	2207673	-1	CDS_NCTC8325_2206816_2207673	859	0.018242	0.64235	coll2017;price2016	22;361;8
SAOUHSC_00296	CDS_only_functional	4	4	coll2017-1174;chow2017-CD140187;young2017-P101;young2017-P037	4	14623_2#81;17059_1#16;SRR5250742;SRR5250644	-	ROK family protein	CDS	309721	310582	1	CDS_NCTC8325_309722_310582	862	0.018449	0.64235	coll2017;chow2017;young2017	22;45;59
SAOUHSC_02377	CDS_only_functional	5	5	harrison2016-CR02;coll2017-297;coll2017-571;price2013-X022;price2016-H211	5	15049_1#20;14448_2#14;14355_1#14;SRR2053918;SRR3730915	-	pyrimidine nucleoside phosphorylase, putative	CDS	2199607	2200909	-1	CDS_NCTC8325_2199608_2200909	1303	0.0184909	0.64235	harrison2016;coll2017;price2013;price2016	22;30;8
SAOUHSC_02520	CDS_only_functional	4	4	coll2017-113;coll2017-179;coll2017-55;price2016-H277	4	14448_2#37;14200_8#83;14448_1#80;SRR3728914	-	sugar transporter, putative	CDS	2323913	2324777	1	CDS_NCTC8325_2323914_2324777	865	0.0186575	0.64235	coll2017;price2016	22;59
SAOUHSC_00758	CDS_only_functional	3	3	coll2017-137;price2016-H180;young2017-P101	3	14448_1#20;SRR3731504;SRR5250173	-	conserved hypothetical protein	CDS	741529	742024	-1	CDS_NCTC8325_741530_742024	496	0.0202831	0.690103	coll2017;price2016;young2017	1;45
SAOUHSC_02108	CDS_only_functional	3	3	coll2017-300;price2016-H153;harkins2018-SS_157	3	8524_5#72;SRR3728921;ERR1904048	-	ferritin, putative	CDS	1981618	1982119	1	CDS_NCTC8325_1981619_1982119	502	0.0209229	0.703592	coll2017;price2016;harkins2018	22;30
SAOUHSC_01108	CDS_only_functional	3	3	coll2017-774;paterson2015-Staff_D;price2013-X104	3	14208_8#22;10770_3#48;SRR2054081	-	conserved hypothetical protein	CDS	1069544	1070048	1	CDS_NCTC8325_1069545_1070048	505	0.0212468	0.706275	coll2017;paterson2015;price2013	22;30
SAOUHSC_02287	CDS_only_functional	5	5	coll2017-1162;coll2017-477;coll2017-527;coll2017-623;price2016-2800717	5	14208_8#9;14200_8#49;14208_8#16;14355_1#89;SRR3730458	-	3-isopropylmalate dehydratase, large subunit	CDS	2119307	2120678	1	CDS_NCTC8325_2119308_2120678	1372	0.0224641	0.738251	coll2017;price2016	22;59
SAOUHSC_01961	CDS_only_functional	4	4	coll2017-121;price2016-H123;price2016-H277;price2016-H240	4	14623_6#21;SRR3731460;SRR3728914;SRR3729169	-	ferrochelatase	CDS	1867826	1868750	-1	CDS_NCTC8325_1867827_1868750	925	0.0231357	0.74918	coll2017;price2016	22;59;8
SAOUHSC_00441	CDS_only_functional	3	3	harrison2016-CR31;coll2017-1321;coll2017-291	3	15049_1#12;14623_7#90;14672_2#69	-	conserved hypothetical protein	CDS	444666	445191	1	CDS_NCTC8325_444667_445191	526	0.0235916	0.74918	harrison2016;coll2017	22
SAOUHSC_02739	CDS_only_functional	4	4	coll2017-219;price2016-2754372;young2017-P101;price2016-H211	4	14208_8#78;SRR3731418;SRR5250742;SRR3730628	-	2-dehydropantoate 2-reductase	CDS	2517866	2518802	-1	CDS_NCTC8325_2517867_2518802	937	0.0241028	0.74918	coll2017;price2016;young2017	22;30;45;8
SAOUHSC_00351	CDS_only_functional	4	4	chow2017-CD140367;coll2017-1375;coll2017-411;tong2015-T197	4	16870_2#39;14623_7#31;14623_4#77;4950_3#3	-	conserved hypothetical protein	CDS	362009	362948	-1	CDS_NCTC8325_362010_362948	940	0.0243484	0.74918	chow2017;coll2017;tong2015	22;8
SAOUHSC_01681	CDS_only_functional	4	4	harrison2016-GR11;coll2017-291;price2016-H119;young2017-P003	4	13415_2#95;14208_8#66;SRR3729105;SRR5249901	-	ribosomal protein L11 methyltransferase	CDS	1590395	1591334	-1	CDS_NCTC8325_1590396_1591334	940	0.0243484	0.74918	harrison2016;coll2017;price2016;young2017	22;30
SAOUHSC_01792	CDS_only_functional	5	5	coll2017-33;price2016-3450127;price2013-X081;coll2017-844;young2017-P009	5	14448_1#65;SRR3728655;SRR2054057;14208_8#65;SRR5250360	-	conserved hypothetical protein	CDS	1689025	1690426	-1	CDS_NCTC8325_1689026_1690426	1402	0.0243509	0.74918	coll2017;price2016;price2013;young2017	22;30;45;5;8
SAOUHSC_00376	CDS_only_functional	3	3	young2017-P055;chow2017-CD140729;coll2017-95	3	SRR5251279;16870_3#2;14208_8#37	-	conserved hypothetical protein	CDS	383357	383894	-1	CDS_NCTC8325_383358_383894	538	0.0249918	0.760803	young2017;chow2017;coll2017	30;8
SAOUHSC_01665	CDS_only_functional	3	3	price2016-2755035;price2016-H153;price2013-X023	3	SRR3731646;SRR3728718;SRR2053893	-	CBS domain protein	CDS	1578516	1579056	-1	CDS_NCTC8325_1578517_1579056	541	0.0253487	0.763629	price2016;price2013	130;22;30
SAOUHSC_01327	CDS_only_functional	5	5	auguet2016-P_0130;coll2017-1273;coll2017-789;coll2017-907;price2016-2824862	5	ERR1040757;14623_8#40;14672_2#49;14623_2#78;SRR3731718	-	catalase	CDS	1270121	1271543	1	CDS_NCTC8325_1270122_1271543	1423	0.0257305	0.76714	auguet2016;coll2017;price2016	22;398
SAOUHSC_01473	CDS_only_functional	4	4	chow2017-CD140572;chow2017-CD140764;chow2017-CD140971;young2017-P101	4	16870_2#51;16870_3#11;16870_4#17;SRR5250742	-	BirA bifunctional protein, putative	CDS	1430640	1431612	-1	CDS_NCTC8325_1430641_1431612	973	0.0271492	0.793813	chow2017;young2017	45
SAOUHSC_01971	CDS_only_functional	3	3	harrison2016-GR06;coll2017-265;coll2017-350	3	13414_7#11;14355_1#72;8525_1#27	-	conserved hypothetical protein	CDS	1874486	1875044	1	CDS_NCTC8325_1874487_1875044	559	0.0275475	0.793813	harrison2016;coll2017	22
SAOUHSC_00827	CDS_only_functional	3	3	young2017-P010;price2016-2395978;price2016-2754372	3	SRR5250647;SRR3728897;SRR3731418	-	conserved hypothetical protein	CDS	804681	805242	1	CDS_NCTC8325_804682_805242	562	0.0279235	0.793813	young2017;price2016	15;1;30
SAOUHSC_01768	CDS_only_functional	3	3	harrison2016-CR31;coll2017-257;coll2017-97	3	15049_1#19;8524_5#5;8524_3#62	-	conserved hypothetical protein	CDS	1668708	1669269	1	CDS_NCTC8325_1668709_1669269	562	0.0279235	0.793813	harrison2016;coll2017	22
SAOUHSC_01326	CDS_only_functional	5	5	young2017-P001;coll2017-824;price2016-2225140;price2016-H247;chow2017-CD140174	5	SRR5250326;14324_8#63;SRR3730415;SRR3731792;17059_1#7	-	conserved hypothetical protein	CDS	1268367	1269822	-1	CDS_NCTC8325_1268368_1269822	1456	0.0279975	0.793813	young2017;coll2017;price2016;chow2017	1;22;30;45
SAOUHSC_01501	CDS_only_functional	5	5	coll2017-226;coll2017-571;harkins2018-SS_105;price2016-H215;young2017-P077	5	14412_8#58;14355_1#14;ERR1904022;SRR3730723;SRR5251278	-	elastin binding protein	CDS	1453687	1455148	-1	CDS_NCTC8325_1453688_1455148	1462	0.0284229	0.797629	coll2017;harkins2018;price2016;young2017	22;30;398
SAOUHSC_01367	CDS_only_functional	3	3	coll2017-571;paterson2015-Staff_A;price2016-H264	3	14623_3#73;10770_3#89;SRR3730705	-	anthranilate synthase component II, putative	CDS	1311839	1312406	1	CDS_NCTC8325_1311840_1312406	568	0.0286838	0.797629	coll2017;paterson2015;price2016	22;361
SAOUHSC_02891	CDS_only_functional	3	3	coll2017-75;coll2017-916;coll2017-194	3	14623_8#86;14623_2#36;9716_3#67	-	conserved hypothetical protein	CDS	2663457	2664027	1	CDS_NCTC8325_2663458_2664027	571	0.029068	0.799171	coll2017	22;30;5
SAOUHSC_01919	CDS_only_functional	4	4	coll2017-203;coll2017-571;price2016-H264;chow2017-CD140764	4	14448_1#71;14355_1#14;SRR3730705;16870_3#10	-	conserved hypothetical protein	CDS	1827397	1828393	1	CDS_NCTC8325_1827398_1828393	997	0.029302	0.799171	coll2017;price2016;chow2017	1;22;361;45
SAOUHSC_00242	CDS_only_functional	4	4	price2016-H157;chow2017-CD141530;coll2017-660;coll2017-97	4	SRR3731941;17150_1#7;14323_1#43;8524_3#62	-	conserved hypothetical protein	CDS	262381	263380	-1	CDS_NCTC8325_262382_263380	1000	0.029578	0.799171	price2016;chow2017;coll2017	15;22
SAOUHSC_01318	CDS_only_functional	3	3	price2016-H149;price2016-H118;coll2017-772	3	SRR3730490;SRR3729000;14208_8#45	-	conserved hypothetical protein	CDS	1261216	1261792	1	CDS_NCTC8325_1261217_1261792	577	0.0298446	0.799171	price2016;coll2017	30;45;80
SAOUHSC_00412	CDS_only_functional	5	5	price2016-H311;coll2017-1289;coll2017-33;coll2017-730;price2016-2754372	5	SRR3730843;14623_8#1;14200_8#13;14623_2#4;SRR3731418	-	NADH dehydrogenase subunit 5, putative	CDS	413511	414996	1	CDS_NCTC8325_413512_414996	1486	0.0301649	0.800339	price2016;coll2017	1;22;30
SAOUHSC_03033	CDS_only_functional	4	4	coll2017-133;price2016-H264;young2017-P027;coll2017-772	4	8490_3#40;SRR3730705;SRR5250025;14200_7#7	-	high affinity nickel transporter, putative	CDS	2805005	2806022	1	CDS_NCTC8325_2805006_2806022	1018	0.0312663	0.822019	coll2017;price2016;young2017	22;361;59;80
SAOUHSC_00816	CDS_only_functional	4	4	price2013-X104;price2016-H158;chow2017-CD140764;price2016-H185	4	SRR2053847;SRR3730468;16870_3#10;SRR3729096	-	extracellular matrix and plasma binding protein, putative	CDS	797865	798888	1	CDS_NCTC8325_797866_798888	1024	0.0318414	0.829597	price2013;price2016;chow2017	30;45
SAOUHSC_01749	CDS_only_functional	4	4	price2016-3271684;coll2017-429;price2016-H226;coll2017-772	4	SRR3731483;14623_6#24;SRR3729233;14208_8#45	-	S-adenosylmethionine:tRNA ribosyltransferase-isomerase	CDS	1653776	1654802	-1	CDS_NCTC8325_1653777_1654802	1027	0.0321312	0.829674	price2016;coll2017	101;45;7;80
SAOUHSC_02525	CDS_only_functional	8	8	price2016-2431801;chow2017-CD140887;coll2017-825;coll2017-839;price2013-X022;price2016-H178;price2016-2683623;young2017-P059	8	SRR3731503;16870_3#83;14448_1#59;14623_8#21;SRR2053918;SRR3730552;SRR3731489;SRR5250425	-	conserved hypothetical protein	CDS	2327149	2330317	-1	CDS_NCTC8325_2327150_2330317	3169	0.0326851	0.830906	price2016;chow2017;coll2017;price2013;young2017	101;22;30;398;45
SAOUHSC_00156	CDS_only_functional	4	4	price2016-3448212;chow2017-CD140764;chow2017-CD140971;price2016-H277	4	SRR3728674;16870_3#11;16870_4#17;SRR3728957	-	conserved hypothetical protein	CDS	169308	170349	1	CDS_NCTC8325_169309_170349	1042	0.0336037	0.830906	price2016;chow2017	30;45;59
SAOUHSC_02146	CDS_only_functional	4	4	price2016-H197;chow2017-CD140367;coll2017-861;coll2017-237	4	SRR3730492;18090_5#13;14208_8#30;14623_6#13	-	conserved hypothetical protein	CDS	2019320	2020361	1	CDS_NCTC8325_2019321_2020361	1042	0.0336037	0.830906	price2016;chow2017;coll2017	1;22;5
SAOUHSC_02945	CDS_only_functional	3	3	coll2017-97;price2016-H264;coll2017-237	3	8524_3#62;SRR3730705;14623_6#13	-	siroheme synthase, putative	CDS	2709972	2710578	-1	CDS_NCTC8325_2709973_2710578	607	0.0338901	0.830906	coll2017;price2016	22;361;5
SAOUHSC_00219	CDS_only_functional	4	4	harrison2016-CR31;coll2017-124;coll2017-823;price2016-H119	4	15049_1#56;8490_3#24;14623_6#82;SRR3728597	-	conserved hypothetical protein	CDS	238355	239399	1	CDS_NCTC8325_238356_239399	1045	0.0339028	0.830906	harrison2016;coll2017;price2016	22;30
SAOUHSC_02001	CDS_only_functional	4	4	coll2017-1295;coll2017-825;price2016-H237;price2016-H277	4	14412_8#14;14208_8#38;SRR3730686;SRR3728385	-	conserved hypothetical protein	CDS	1910891	1911935	1	CDS_NCTC8325_1910892_1911935	1045	0.0339028	0.830906	coll2017;price2016	22;59
SAOUHSC_00508	CDS_only_functional	4	4	price2016-H197;coll2017-308;coll2017-534;price2016-H111	4	SRR3729142;14448_2#30;14200_6#68;SRR3728388	-	conserved hypothetical protein	CDS	509573	510629	1	CDS_NCTC8325_509574_510629	1057	0.0351148	0.84698	price2016;coll2017	1;22;59
SAOUHSC_02690	CDS_only_functional	5	5	harkins2018-SS_045;coll2017-203;coll2017-381;price2016-H264;coll2017-95	5	ERR1903994;14448_1#71;8525_1#72;SRR3730705;14208_8#77	-	conserved hypothetical protein	CDS	2475335	2476886	-1	CDS_NCTC8325_2475336_2476886	1552	0.0352959	0.84698	harkins2018;coll2017;price2016	15;1;22;361;8
SAOUHSC_00828	CDS_only_functional	3	3	chow2017-CD140306;coll2017-1162;young2017-P031	3	16870_2#14;14623_3#77;SRR5250379	-	conserved hypothetical protein	CDS	805314	805932	-1	CDS_NCTC8325_805315_805932	619	0.0355838	0.84698	chow2017;coll2017;young2017	1;22;5
SAOUHSC_01992	CDS_only_functional	4	4	price2016-2755035;price2016-H180;coll2017-730;price2016-3438563	4	SRR3731646;SRR3731807;14355_2#34;SRR3731542	-	Phosphotransferase system, EIIC domain protein	CDS	1895774	1896836	-1	CDS_NCTC8325_1895775_1896836	1063	0.0357301	0.84698	price2016;coll2017	130;1;22;30
SAOUHSC_01263	CDS_only_functional	5	5	coll2017-463;coll2017-823;coll2017-261;young2017-P015;price2013-X035	5	14324_8#65;14208_8#13;14355_1#24;SRR5250369;SRR2053963	-	conserved hypothetical protein	CDS	1217619	1219179	1	CDS_NCTC8325_1217620_1219179	1561	0.0360346	0.847253	coll2017;young2017;price2013	22;30;45
SAOUHSC_02401	CDS_only_functional	6	6	coll2017-1232;coll2017-1162;coll2017-1203;coll2017-33;price2016-2760555;tong2015-T183	6	14623_7#45;14208_8#9;14448_1#54;14200_8#13;SRR3730690;4950_3#10	-	conserved hypothetical protein	CDS	2221119	2223252	1	CDS_NCTC8325_2221120_2223252	2134	0.0389978	0.893637	coll2017;price2016;tong2015	1;22;398;8
SAOUHSC_02517	CDS_only_functional	6	6	coll2017-265;coll2017-527;coll2017-623;price2016-H153;price2013-X022;price2016-H240	6	14355_1#72;14200_6#27;14412_8#80;SRR3728921;SRR2053918;SRR3729169	-	DNA topoisomerase III, putative	CDS	2320523	2322659	-1	CDS_NCTC8325_2320524_2322659	2137	0.039218	0.893637	coll2017;price2016;price2013	22;30;8
SAOUHSC_01046	CDS_only_functional	4	4	coll2017-258;price2016-2754372;coll2017-1213;coll2017-475	4	8524_5#1;SRR3731418;14412_8#63;14672_2#18	-	ABC transporter domain protein	CDS	1014431	1015526	1	CDS_NCTC8325_1014432_1015526	1096	0.0392253	0.893637	coll2017;price2016	22;30;5
SAOUHSC_02138	CDS_only_functional	4	4	coll2017-1162;price2016-3384023;chow2017-CD140187;coll2017-863	4	14623_3#77;SRR3729092;17059_1#17;14555_7#90	-	conserved hypothetical protein	CDS	2011494	2012592	-1	CDS_NCTC8325_2011495_2012592	1099	0.0395524	0.893637	coll2017;price2016;chow2017	22;30;45
SAOUHSC_02357	CDS_only_functional	4	4	coll2017-1162;coll2017-179;price2016-H264;coll2017-772	4	14623_3#77;14623_8#77;SRR3730705;14200_7#7	-	conserved hypothetical protein	CDS	2178625	2179723	-1	CDS_NCTC8325_2178626_2179723	1099	0.0395524	0.893637	coll2017;price2016	22;361;80
SAOUHSC_00424	CDS_only_functional	3	3	coll2017-334;price2013-X035;price2016-2432734	3	8525_1#14;SRR2053963;SRR3729075	-	ABC transporter, permease protein, putative	CDS	425738	426398	1	CDS_NCTC8325_425739_426398	661	0.0418474	0.930945	coll2017;price2013;price2016	22;45;8
SAOUHSC_01469	CDS_only_functional	3	3	coll2017-140;young2017-P056;price2016-H279	3	14672_2#73;SRR5250167;SRR3731487	-	endonuclease III, putative	CDS	1424646	1425306	-1	CDS_NCTC8325_1424647_1425306	661	0.0418474	0.930945	coll2017;young2017;price2016	1;45;59
SAOUHSC_01686	CDS_only_functional	4	4	coll2017-226;price2016-H153;coll2017-916;young2017-P101	4	14412_8#55;SRR3728718;14208_8#84;SRR5250742	-	conserved hypothetical protein	CDS	1596249	1597374	-1	CDS_NCTC8325_1596250_1597374	1126	0.0425659	0.939699	coll2017;price2016;young2017	22;30;45
SAOUHSC_00893	CDS_only_functional	4	4	chow2017-CD140345;coll2017-520;price2016-H149;chow2017-CD140764	4	18090_5#12;14672_2#13;SRR3730472;16870_3#11	-	FMN oxidoreductase, putative	CDS	856282	857410	1	CDS_NCTC8325_856283_857410	1129	0.0429085	0.940086	chow2017;coll2017;price2016	1;30;45
SAOUHSC_01606	CDS_only_functional	4	4	coll2017-228;coll2017-824;harkins2018-SS_105;price2016-2754372	4	8447_7#62;14623_6#80;ERR1904022;SRR3731418	-	peptidase T, putative	CDS	1531152	1532286	-1	CDS_NCTC8325_1531153_1532286	1135	0.0435984	0.948019	coll2017;harkins2018;price2016	22;30
SAOUHSC_01748	CDS_only_functional	4	4	harrison2016-CR31;coll2017-118;coll2017-449;price2016-H289	4	15049_1#43;14208_8#25;14672_2#50;SRR3728723	-	queuine tRNA-ribosyltransferase	CDS	1652614	1653754	-1	CDS_NCTC8325_1652615_1653754	1141	0.0442944	0.955966	harrison2016;coll2017;price2016	22;30
SAOUHSC_00989	CDS_only_functional	4	4	coll2017-121;young2017-P049;chow2017-CD140189;price2016-H118	4	14324_8#70;SRR5251396;17059_1#19;SRR3729203	-	conserved hypothetical protein	CDS	960953	962108	-1	CDS_NCTC8325_960954_962108	1156	0.0460618	0.963546	coll2017;young2017;chow2017;price2016	22;30;45
SAOUHSC_00818	CDS_only_functional	3	3	coll2017-118;price2016-H264;price2016-H285	3	14208_8#25;SRR3730705;SRR3729041	-	thermonuclease precursor	CDS	800033	800720	1	CDS_NCTC8325_800034_800720	688	0.0461461	0.963546	coll2017;price2016	22;361;5
SAOUHSC_02312	CDS_only_functional	5	5	young2017-P040;coll2017-219;price2016-H200;young2017-P064;price2016-H111	5	SRR5250687;14623_8#74;SRR3729462;SRR5250719;SRR3728805	-	potassium-transporting ATPase, A subunit	CDS	2142497	2144174	-1	CDS_NCTC8325_2142498_2144174	1678	0.046505	0.963546	young2017;coll2017;price2016	1;22;30;45;59
SAOUHSC_00683	CDS_only_functional	3	3	coll2017-121;coll2017-70;coll2017-261	3	14324_8#70;14623_5#50;14355_1#24	-	conserved hypothetical protein	CDS	670048	670738	-1	CDS_NCTC8325_670049_670738	691	0.0466367	0.963546	coll2017	22;30
SAOUHSC_00340	CDS_only_functional	4	4	coll2017-766;price2013-X023;coll2017-1249;young2017-P056	4	14448_2#22;SRR2053911;14623_8#2;SRR5250167	-	trans-sulfuration enzyme family protein	CDS	353959	355120	-1	CDS_NCTC8325_353960_355120	1162	0.0467795	0.963546	coll2017;price2013;young2017	22;30;45
SAOUHSC_00392	CDS_only_functional	3	3	price2016-H251;chow2017-CD140572;price2013-X035	3	SRR3729379;18090_5#14;SRR2053963	-	conserved hypothetical protein	CDS	395236	395932	1	CDS_NCTC8325_395237_395932	697	0.0476256	0.963546	price2016;chow2017;price2013	30;45
SAOUHSC_01137	CDS_only_functional	3	3	price2016-H264;chow2017-CD140572;price2013-X035	3	SRR3730705;18090_5#14;SRR2053963	-	conserved hypothetical protein	CDS	1088891	1089587	1	CDS_NCTC8325_1088892_1089587	697	0.0476256	0.963546	price2016;chow2017;price2013	361;45
SAOUHSC_02281	CDS_only_functional	5	5	auguet2016-P_0718;coll2017-824;harkins2018-SS_105;price2016-H251;chow2017-CD140572	5	ERR1040921;14324_8#63;ERR1904022;SRR3729379;16870_2#51	-	dihydroxy-acid dehydratase	CDS	2111805	2113494	1	CDS_NCTC8325_2111806_2113494	1690	0.0476706	0.963546	auguet2016;coll2017;harkins2018;price2016;chow2017	22;30;45
SAOUHSC_00469	CDS_only_functional	2	2	coll2017-1293;coll2017-907	2	14623_7#60;14412_8#53	-	conserved hypothetical protein	CDS	468928	469231	1	CDS_NCTC8325_468929_469231	304	0.0485575	0.963546	coll2017	22
SAOUHSC_00710	CDS_only_functional	4	4	coll2017-327;coll2017-432;coll2017-503;chow2017-CD140764	4	8525_1#23;14200_8#73;14672_2#63;16870_3#10	-	N-acetylglucosamine-6-phosphate deacetylase	CDS	694194	695376	1	CDS_NCTC8325_694195_695376	1183	0.0493405	0.963546	coll2017;chow2017	22;45
SAOUHSC_01846	CDS_only_functional	5	5	price2013-X182;price2016-2754372;price2016-3414160;price2016-H251;chow2017-CD140971	5	SRR2054068;SRR3731418;SRR3730410;SRR3730807;16870_4#18	-	acetyl-CoA synthetase, putative	CDS	1752546	1754253	-1	CDS_NCTC8325_1752547_1754253	1708	0.0494511	0.963546	price2013;price2016;chow2017	15;30;45
SAOUHSC_00150	CDS_only_functional	4	4	chow2017-CD140306;coll2017-315;price2016-2754372;price2016-H277	4	18090_5#9;14672_2#66;SRR3731418;SRR3728385	-	ornithine aminotransferase, putative	CDS	161056	162241	-1	CDS_NCTC8325_161057_162241	1186	0.0497125	0.963546	chow2017;coll2017;price2016	1;30;59
SAOUHSC_01860	CDS_only_functional	2	2	coll2017-350;young2017-P077	2	14200_6#76;SRR5251278	-	conserved hypothetical protein	CDS	1768585	1768897	-1	CDS_NCTC8325_1768586_1768897	313	0.0511319	0.963546	coll2017;young2017	22;398
SAOUHSC_00618	CDS_only_functional	3	3	harkins2018-SS_149;chow2017-CD140764;chow2017-CD140971	3	ERR1904037;16870_3#11;16870_4#17	-	conserved hypothetical protein	CDS	609376	610093	1	CDS_NCTC8325_609377_610093	718	0.0511673	0.963546	harkins2018;chow2017	30;45
SAOUHSC_01394	CDS_only_functional	4	4	price2016-H180;coll2017-190;coll2017-273;price2016-3415311	4	SRR3731504;14412_8#56;8524_5#30;SRR3731839	-	aspartokinase II, putative	CDS	1336827	1338033	1	CDS_NCTC8325_1336828_1338033	1207	0.0523599	0.963546	price2016;coll2017	1;22
SAOUHSC_00939	CDS_only_functional	2	2	coll2017-890;paterson2015-Staff_A	2	14623_2#16;10868_1#8	-	conserved hypothetical protein	CDS	912568	912886	-1	CDS_NCTC8325_912569_912886	319	0.0528749	0.963546	coll2017;paterson2015	22
SAOUHSC_00197	CDS_only_functional	4	4	price2016-3188416;chow2017-CD140367;coll2017-308;price2016-H279	4	SRR3729229;18090_5#13;14623_8#73;SRR3728635	-	conserved hypothetical protein	CDS	217906	219118	-1	CDS_NCTC8325_217907_219118	1213	0.0531302	0.963546	price2016;chow2017;coll2017	15;22;59
SAOUHSC_02601	CDS_only_functional	4	4	chow2017-CD140345;price2016-2395978;coll2017-385;coll2017-429	4	18090_5#12;SRR3728897;14623_8#20;14623_6#24	-	Na+/H+ antiporter, putative	CDS	2390181	2391393	-1	CDS_NCTC8325_2390182_2391393	1213	0.0531302	0.963546	chow2017;price2016;coll2017	1;22;45
SAOUHSC_01372	CDS_only_functional	3	3	coll2017-373;price2016-H173;coll2017-1136	3	8525_1#52;SRR3729479;14623_3#84	-	tryptophan synthase, alpha subunit	CDS	1316025	1316754	1	CDS_NCTC8325_1316026_1316754	730	0.0532468	0.963546	coll2017;price2016	30;398;72
SAOUHSC_02404	CDS_only_functional	14	14	price2013-X161;young2017-P040;coll2017-242;coll2017-571;coll2017-660;harkins2018-SS_105;price2016-H251;price2016-2797261;price2016-H264;chow2017-CD140187;chow2017-CD140572;chow2017-CD140971;young2017-P059;price2016-H146	14	SRR2053915;SRR5249879;14672_2#6;14355_1#14;14208_8#41;ERR1904022;SRR3729379;SRR3730818;SRR3730705;17059_1#16;18090_5#14;16870_4#18;SRR5250816;SRR3730741	-	conserved hypothetical protein	CDS	2225122	2232559	-1	CDS_NCTC8325_2225123_2232559	7438	0.0535024	0.963546	price2013;young2017;coll2017;harkins2018;price2016;chow2017	15;1;22;30;361;45;5
SAOUHSC_00870	CDS_only_functional	4	4	chow2017-CD140345;young2017-P040;coll2017-133;price2016-H134	4	18090_5#12;SRR5249845;14623_8#58;SRR3731422	-	dltB protein, putative	CDS	835728	836943	1	CDS_NCTC8325_835729_836943	1216	0.0535176	0.963546	chow2017;young2017;coll2017;price2016	1;22;45
SAOUHSC_01371	CDS_only_functional	4	4	price2016-2503284;auguet2016-P_0130;price2016-3459366;price2016-H211	4	SRR3728772;ERR1040757;SRR3728594;SRR3730915	-	tryptophan synthase, beta subunit	CDS	1314818	1316033	1	CDS_NCTC8325_1314819_1316033	1216	0.0535176	0.963546	price2016;auguet2016	1;22;398;8
SAOUHSC_02097	CDS_only_functional	4	4	coll2017-113;coll2017-226;price2016-H123;harkins2018-SS_157	4	14323_1#53;14412_8#55;SRR3731460;ERR1904049	-	conserved hypothetical protein	CDS	1971628	1972846	1	CDS_NCTC8325_1971629_1972846	1219	0.0539066	0.963546	coll2017;price2016;harkins2018	22;30
SAOUHSC_00407	CDS_only_functional	2	2	coll2017-334;price2016-H264	2	8525_1#14;SRR3730705	-	conserved hypothetical protein	CDS	409396	409720	1	CDS_NCTC8325_409397_409720	325	0.0546387	0.963546	coll2017;price2016	22;361
SAOUHSC_00958	CDS_only_functional	6	6	chow2017-CD140367;coll2017-226;coll2017-697;harkins2018-SS_149;price2016-2754372;price2016-H277	6	16870_2#39;14412_8#58;14448_2#34;ERR1904040;SRR3731418;SRR3728914	-	serine protease HtrA, putative	CDS	933093	935418	1	CDS_NCTC8325_933094_935418	2326	0.0546996	0.963546	chow2017;coll2017;harkins2018;price2016	22;30;59
SAOUHSC_01091	CDS_only_functional	3	3	coll2017-824;price2016-H226;price2013-X001	3	14623_6#80;SRR3729233;SRR2054035	-	conserved hypothetical protein	CDS	1050761	1051502	1	CDS_NCTC8325_1050762_1051502	742	0.0553664	0.963546	coll2017;price2016;price2013	22;7;88
SAOUHSC_02457	CDS_only_functional	3	3	coll2017-118;coll2017-75;price2016-2754372	3	14208_8#25;14623_8#86;SRR3731418	-	transcriptional regulator, Sir2 family, putative	CDS	2280888	2281629	1	CDS_NCTC8325_2280889_2281629	742	0.0553664	0.963546	coll2017;price2016	22;30
SAOUHSC_02300	CDS_only_functional	2	2	coll2017-571;price2016-H187	2	14623_3#73;SRR3729045	-	STAS domain, putative	CDS	2133154	2133481	-1	CDS_NCTC8325_2133155_2133481	328	0.0555283	0.963546	coll2017;price2016	22;45
SAOUHSC_01830	CDS_only_functional	3	3	price2016-H251;price2016-H264;price2013-X112	3	SRR3729379;SRR3730705;SRR2053891	-	conserved hypothetical protein	CDS	1735394	1736138	-1	CDS_NCTC8325_1735395_1736138	745	0.0559025	0.963546	price2016;price2013	30;361;5
SAOUHSC_02282	CDS_only_functional	5	5	price2016-H123;price2016-H289;young2017-P077;young2017-P101;young2017-P031	5	SRR3731460;SRR3728744;SRR5249980;SRR5250173;SRR5250537	-	acetolactate synthase, large subunit, biosynthetic type	CDS	2113521	2115291	1	CDS_NCTC8325_2113522_2115291	1771	0.0559872	0.963546	price2016;young2017	22;30;398;45;5
SAOUHSC_00887	CDS_only_functional	2	2	price2016-H174;price2013-X045	2	SRR3730881;SRR2054045	-	Na+/H+ antiporter subunit, putative	CDS	850789	851119	-1	CDS_NCTC8325_850790_851119	331	0.056423	0.963546	price2016;price2013	30;45
SAOUHSC_02354	CDS_only_functional	4	4	price2016-2431801;coll2017-571;coll2017-429;price2016-H277	4	SRR3731503;14623_3#73;14623_6#24;SRR3728385	-	serine hydroxymethyltransferase, putative	CDS	2176313	2177552	-1	CDS_NCTC8325_2176314_2177552	1240	0.0566722	0.963546	price2016;coll2017	101;22;45;59
SAOUHSC_02763	CDS_only_functional	3	3	auguet2016-P_0876;coll2017-824;young2017-P042	3	ERR1041027;14623_6#80;SRR5250670	-	peptide ABC transporter, ATP-binding protein, putative	CDS	2539488	2540238	-1	CDS_NCTC8325_2539489_2540238	751	0.0569821	0.963546	auguet2016;coll2017;young2017	22;59
SAOUHSC_00337	CDS_only_functional	3	3	coll2017-381;price2016-2754372;price2016-H277	3	14208_8#20;SRR3731418;SRR3728957	-	conserved hypothetical protein	CDS	349129	349882	-1	CDS_NCTC8325_349130_349882	754	0.0575256	0.963546	coll2017;price2016	22;30;59
SAOUHSC_00573	CDS_only_functional	3	3	price2013-X098;coll2017-121;coll2017-824	3	SRR2053864;14623_5#16;14623_6#80	-	conserved hypothetical protein	CDS	576152	576905	-1	CDS_NCTC8325_576153_576905	754	0.0575256	0.963546	price2013;coll2017	1;22
SAOUHSC_03052	CDS_only_functional	5	5	coll2017-97;price2016-3407834;chow2017-CD140187;price2016-2561518;price2016-H211	5	8524_3#62;SRR3728543;17059_1#17;SRR3728554;SRR3730915	-	glucose inhibited division protein A, putative	CDS	2817073	2818858	-1	CDS_NCTC8325_2817074_2818858	1786	0.0576132	0.963546	coll2017;price2016;chow2017	22;30;45;5;8
SAOUHSC_02270	CDS_only_functional	4	4	coll2017-1235;coll2017-87;price2016-H153;price2016-H264	4	14623_4#20;14355_2#42;SRR3728921;SRR3730705	-	ammonium transporter	CDS	2100720	2101971	-1	CDS_NCTC8325_2100721_2101971	1252	0.0582861	0.963546	coll2017;price2016	22;361
SAOUHSC_00078	CDS_only_functional	4	4	harrison2016-CR42;price2016-H123;coll2017-1136;coll2017-1317	4	15049_1#42;SRR3731460;14623_8#14;14623_5#36	-	conserved hypothetical protein	CDS	83504	84761	1	CDS_NCTC8325_83505_84761	1258	0.0591022	0.963546	harrison2016;price2016;coll2017	22;72;8
SAOUHSC_00138	CDS_only_functional	3	3	chow2017-CD140367;coll2017-1162;coll2017-527	3	18090_5#13;14623_3#77;14200_6#27	-	conserved hypothetical protein	CDS	143382	144144	1	CDS_NCTC8325_143383_144144	763	0.0591709	0.963546	chow2017;coll2017	22
SAOUHSC_02962	CDS_only_functional	3	3	chow2017-CD140955;price2016-H264;price2016-H144	3	16870_4#7;SRR3730705;SRR3729489	-	tributyrin esterase, putative	CDS	2722090	2722852	-1	CDS_NCTC8325_2722091_2722852	763	0.0591709	0.963546	chow2017;price2016	22;361;5
SAOUHSC_02542	CDS_only_functional	4	4	young2017-P001;chow2017-CD140367;young2017-P073;price2016-H277	4	SRR5250326;18090_5#13;SRR5249987;SRR3728385	-	molybdopterin biosynthesis protein moeA, putative	CDS	2338874	2340134	-1	CDS_NCTC8325_2338875_2340134	1261	0.0595125	0.963546	young2017;chow2017;price2016	1;22;59
SAOUHSC_00116	CDS_only_functional	3	3	price2016-H251;chow2017-CD140971;price2016-H187	3	SRR3729345;16870_4#17;SRR3729045	-	capsular polysaccharide synthesis enzyme Cap8C	CDS	120864	121629	1	CDS_NCTC8325_120865_121629	766	0.0597242	0.963546	price2016;chow2017	30;45
SAOUHSC_01778	CDS_only_functional	4	4	harrison2016-CR31;coll2017-824;price2016-3444388;price2016-H277	4	15049_1#7;14324_8#63;SRR3728414;SRR3728957	-	ATP-dependent Clp protease, ATP-binding subunit ClpX	CDS	1677873	1679136	-1	CDS_NCTC8325_1677874_1679136	1264	0.0599243	0.963546	harrison2016;coll2017;price2016	22;45;59
SAOUHSC_01468	CDS_only_functional	2	2	coll2017-220;price2013-X022	2	8447_7#53;SRR2053918	-	conserved hypothetical protein	CDS	1424300	1424642	-1	CDS_NCTC8325_1424301_1424642	343	0.0600518	0.963546	coll2017;price2013	22;30
SAOUHSC_02998	CDS_only_functional	3	3	coll2017-710;coll2017-824;coll2017-261	3	14355_2#12;14324_8#63;14672_2#53	-	capsular polysaccharide biosynthesis protein, Cap5C	CDS	2771465	2772233	-1	CDS_NCTC8325_2771466_2772233	769	0.0602799	0.963546	coll2017	22;30
SAOUHSC_00373	CDS_only_functional	4	4	harrison2016-CR02;coll2017-766;coll2017-191;price2016-3414160	4	15049_1#30;14448_1#56;8447_7#17;SRR3730410	-	xanthine permease, putative	CDS	378906	380175	1	CDS_NCTC8325_378907_380175	1270	0.0607525	0.963546	harrison2016;coll2017;price2016	22;30
SAOUHSC_00911	CDS_only_functional	5	5	price2016-H180;harrison2016-CR31;harrison2016-GR05;paterson2015-Staff_A;price2016-H183	5	SRR3731504;15049_1#38;13415_2#90;10770_4#58;SRR3729465	-	conserved hypothetical protein	CDS	880618	882433	1	CDS_NCTC8325_880619_882433	1816	0.0609454	0.963546	price2016;harrison2016;paterson2015	1;22;5
SAOUHSC_01671	CDS_only_functional	2	2	price2016-H264;young2017-P094	2	SRR3730705;SRR5249970	-	diacylglycerol kinase, putative	CDS	1583104	1583449	-1	CDS_NCTC8325_1583105_1583449	346	0.0609713	0.963546	price2016;young2017	361;59
SAOUHSC_02845	CDS_only_functional	2	2	coll2017-697;young2017-P019	2	14448_2#34;SRR5250420	-	conserved hypothetical protein	CDS	2619737	2620082	-1	CDS_NCTC8325_2619738_2620082	346	0.0609713	0.963546	coll2017;young2017	22;30
SAOUHSC_02376	CDS_only_functional	2	2	coll2017-534;chow2017-CD140572	2	14672_2#27;16870_2#51	-	conserved hypothetical protein	CDS	2199243	2199594	-1	CDS_NCTC8325_2199244_2199594	352	0.0628246	0.987438	coll2017;chow2017	22;45
SAOUHSC_02158	CDS_only_functional	4	4	coll2017-1295;coll2017-265;price2016-H173;price2013-X035	4	14623_7#61;14355_1#72;SRR3728976;SRR2053963	-	conserved hypothetical protein	CDS	2027686	2028973	1	CDS_NCTC8325_2027687_2028973	1288	0.0632734	0.989117	coll2017;price2016;price2013	22;398;45
SAOUHSC_00258	CDS_only_functional	7	7	chow2017-CD140955;coll2017-104;coll2017-121;coll2017-312;chow2017-CD140971;young2017-P101;price2016-H277	7	16870_4#6;14448_1#44;14623_5#16;8524_5#73;16870_4#17;SRR5250173;SRR3728385	-	conserved hypothetical protein	CDS	276307	279337	1	CDS_NCTC8325_276308_279337	3031	0.0641412	0.991734	chow2017;coll2017;young2017;price2016	22;45;59
SAOUHSC_00946	CDS_only_functional	5	5	auguet2016-P_0017;coll2017-1293;coll2017-191;price2016-2683623;tong2015-T65	5	ERR1040799;14623_7#60;8447_7#17;SRR3731489;5704_7#9	-	conserved hypothetical protein	CDS	917908	919753	1	CDS_NCTC8325_917909_919753	1846	0.0643847	0.991734	auguet2016;coll2017;price2016;tong2015	22;45;8
SAOUHSC_00975	CDS_only_functional	2	2	chow2017-CD140174;price2016-H277	2	17059_1#8;SRR3728385	-	conserved hypothetical protein	CDS	948775	949132	-1	CDS_NCTC8325_948776_949132	358	0.0646968	0.991734	chow2017;price2016	45;59
SAOUHSC_02329	CDS_only_functional	3	3	coll2017-64;chow2017-CD140183;price2016-H277	3	8524_3#24;17059_1#12;SRR3728957	-	hydroxyethylthiazole kinase, putative	CDS	2159948	2160740	-1	CDS_NCTC8325_2159949_2160740	793	0.0648125	0.991734	coll2017;chow2017;price2016	22;45;59
SAOUHSC_02306	CDS_only_functional	2	2	harkins2018-SS_157;price2016-2800717	2	ERR1904049;SRR3730458	-	holo-(acyl-carrier-protein) synthase	CDS	2136766	2137126	-1	CDS_NCTC8325_2136767_2137126	361	0.0656398	0.999107	harkins2018;price2016	30;59
SAOUHSC_02303	CDS_only_functional	2	2	harrison2016-CR31;coll2017-308	2	15049_1#56;14448_2#30	-	conserved hypothetical protein	CDS	2134938	2135301	-1	CDS_NCTC8325_2134939_2135301	364	0.0665875	1	harrison2016;coll2017	22
SAOUHSC_00455	CDS_only_functional	3	3	coll2017-329;coll2017-534;price2016-3414160	3	14448_1#81;14200_6#68;SRR3730410	-	conserved hypothetical protein	CDS	458183	458987	1	CDS_NCTC8325_458184_458987	805	0.0671359	1	coll2017;price2016	22;30
SAOUHSC_00559	CDS_only_functional	2	2	price2016-H181;coll2017-772	2	SRR3728936;14208_8#45	-	conserved hypothetical protein	CDS	568563	568929	1	CDS_NCTC8325_568564_568929	367	0.0675397	1	price2016;coll2017	45;80
SAOUHSC_01969	CDS_only_functional	2	2	coll2017-121;tong2015-T9	2	14324_8#70;4925_8#12	-	conserved hypothetical protein	CDS	1873388	1873754	1	CDS_NCTC8325_1873389_1873754	367	0.0675397	1	coll2017;tong2015	22;8
SAOUHSC_01148	CDS_only_functional	4	4	coll2017-359;coll2017-191;price2016-H165;price2016-2423610	4	14208_8#2;8447_7#17;SRR3730679;SRR3728989	-	cell division protein, putative	CDS	1098731	1100051	1	CDS_NCTC8325_1098732_1100051	1321	0.0680352	1	coll2017;price2016	22;30;8
SAOUHSC_02483	CDS_only_functional	3	3	chow2017-CD140345;price2016-2963362;chow2017-CD140977	3	16870_2#29;SRR3730902;16870_4#24	-	ABC transporter, ATP-binding protein, putative	CDS	2302876	2303686	-1	CDS_NCTC8325_2302877_2303686	811	0.0683117	1	chow2017;price2016	1;22
SAOUHSC_00922	CDS_only_functional	2	2	price2013-X035;price2013-X112	2	SRR2053963;SRR2053891	-	conserved hypothetical protein	CDS	893396	893768	-1	CDS_NCTC8325_893397_893768	373	0.0694577	1	price2013	45;5
SAOUHSC_01637	CDS_only_functional	2	2	harrison2016-CR42;coll2017-789	2	15049_1#21;14672_2#49	-	conserved hypothetical protein	CDS	1556823	1557198	-1	CDS_NCTC8325_1556824_1557198	376	0.0704233	1	harrison2016;coll2017	22
SAOUHSC_02770	CDS_only_functional	3	3	chow2017-CD140306;coll2017-774;price2016-3438563	3	18090_5#9;14208_8#22;SRR3731542	-	conserved hypothetical protein	CDS	2546720	2547542	-1	CDS_NCTC8325_2546721_2547542	823	0.0706912	1	chow2017;coll2017;price2016	1;22;30
SAOUHSC_01287	CDS_only_functional	4	4	coll2017-257;coll2017-886;price2016-2849664;price2016-H246	4	8524_5#5;14623_3#56;SRR3728927;SRR3729467	-	glutamine synthetase, type I	CDS	1242807	1244148	1	CDS_NCTC8325_1242808_1244148	1342	0.071159	1	coll2017;price2016	22;30;45
SAOUHSC_01456	CDS_only_functional	4	4	chow2017-CD140490;coll2017-308;coll2017-97;price2013-X022	4	16870_2#43;14448_2#30;8524_3#62;SRR2053918	-	conserved hypothetical protein	CDS	1415366	1416707	1	CDS_NCTC8325_1415367_1416707	1342	0.071159	1	chow2017;coll2017;price2013	22;30
SAOUHSC_00468	CDS_only_functional	2	2	coll2017-1267;chow2017-CD140764	2	14623_4#59;16870_3#11	-	conserved hypothetical protein	CDS	468476	468857	1	CDS_NCTC8325_468477_468857	382	0.0723677	1	coll2017;chow2017	1;45
SAOUHSC_01379	CDS_only_functional	3	3	coll2017-291;coll2017-766;tong2015-T59	3	14355_2#65;14200_7#5;5150_8#8	-	oligopeptide transporter putative membrane permease domain	CDS	1323164	1323995	-1	CDS_NCTC8325_1323165_1323995	832	0.0725	1	coll2017;tong2015	22;8
SAOUHSC_01629	CDS_only_functional	3	3	chow2017-CD140367;coll2017-359;price2016-H277	3	16870_2#39;14208_8#2;SRR3728957	-	conserved hypothetical protein	CDS	1550246	1551077	-1	CDS_NCTC8325_1550247_1551077	832	0.0725	1	chow2017;coll2017;price2016	22;59
SAOUHSC_00099	CDS_only_functional	4	4	coll2017-279;coll2017-660;price2013-X035;young2017-P094	4	14448_2#26;14323_1#43;SRR2053963;SRR5249970	-	conserved hypothetical protein	CDS	103074	104427	1	CDS_NCTC8325_103075_104427	1354	0.0729765	1	coll2017;price2013;young2017	22;45;59
SAOUHSC_00317	CDS_only_functional	4	4	price2016-H304;coll2017-1180;coll2017-243;paterson2015-Staff_A	4	SRR3730623;14623_4#9;8447_7#77;10361_1#89	-	glycerol-3-phosphate transporter	CDS	331345	332704	-1	CDS_NCTC8325_331346_332704	1360	0.073894	1	price2016;coll2017;paterson2015	1;22
SAOUHSC_02700	CDS_only_functional	4	4	coll2017-1235;coll2017-1321;coll2017-623;price2013-X022	4	14623_4#20;14623_7#90;14355_1#89;SRR2053918	-	conserved hypothetical protein	CDS	2482880	2484239	-1	CDS_NCTC8325_2482881_2484239	1360	0.073894	1	coll2017;price2013	22;30
SAOUHSC_02813	CDS_only_functional	3	3	coll2017-1235;coll2017-381;coll2017-237	3	14623_7#25;14208_8#20;14623_6#13	-	conserved hypothetical protein	CDS	2591199	2592045	-1	CDS_NCTC8325_2591200_2592045	847	0.0755603	1	coll2017	22;5
SAOUHSC_01259	CDS_only_functional	2	2	chow2017-CD141228;coll2017-191	2	16870_4#61;8447_7#17	-	conserved hypothetical protein	CDS	1213675	1214068	1	CDS_NCTC8325_1213676_1214068	394	0.0763077	1	chow2017;coll2017	22
SAOUHSC_00685	CDS_only_functional	2	2	coll2017-18;price2016-H311	2	8524_5#27;SRR3730843	-	conserved hypothetical protein	CDS	671374	671770	1	CDS_NCTC8325_671375_671770	397	0.0773031	1	coll2017;price2016	1
SAOUHSC_01894	CDS_only_functional	2	2	young2017-P010;price2016-H279	2	SRR5250647;SRR3731487	-	arsenate reductase	CDS	1806091	1806487	1	CDS_NCTC8325_1806092_1806487	397	0.0773031	1	young2017;price2016	15;59
SAOUHSC_00313	CDS_only_functional	5	5	coll2017-140;price2016-H264;price2016-2824862;young2017-P094;price2016-H240	5	14672_2#73;SRR3730705;SRR3731718;SRR5249970;SRR3728684	-	conserved hypothetical protein	CDS	326670	328626	-1	CDS_NCTC8325_326671_328626	1957	0.078032	1	coll2017;price2016;young2017	1;361;398;59;8
SAOUHSC_02366	CDS_only_functional	3	3	coll2017-623;paterson2015-Staff_D;price2016-H211	3	14623_8#34;10770_3#35;SRR3730915	-	conserved hypothetical protein	CDS	2188350	2189211	-1	CDS_NCTC8325_2188351_2189211	862	0.0786767	1	coll2017;paterson2015;price2016	22;8
SAOUHSC_00968	CDS_only_functional	5	5	chow2017-CD140030;price2016-H159;price2013-X072;price2013-X035;price2013-X112	5	17059_1#1;SRR3730924;SRR2053880;SRR2053963;SRR2053891	-	conserved hypothetical protein	CDS	943329	945294	1	CDS_NCTC8325_943330_945294	1966	0.0792015	1	chow2017;price2016;price2013	22;30;45;5
SAOUHSC_01144	CDS_only_functional	2	2	harrison2016-CR31;coll2017-350	2	15049_1#8;8525_1#27	-	conserved hypothetical protein	CDS	1093491	1093893	1	CDS_NCTC8325_1093492_1093893	403	0.0793063	1	harrison2016;coll2017	22
SAOUHSC_02144	CDS_only_functional	2	2	coll2017-64;young2017-P053	2	8524_3#24;SRR5250584	-	conserved hypothetical protein	CDS	2017722	2018124	1	CDS_NCTC8325_2017723_2018124	403	0.0793063	1	coll2017;young2017	22;45
SAOUHSC_01670	CDS_only_functional	2	2	price2016-H197;coll2017-350	2	SRR3729142;8525_1#27	-	cytidine deaminase	CDS	1582689	1583094	-1	CDS_NCTC8325_1582690_1583094	406	0.0803139	1	price2016;coll2017	1;22
SAOUHSC_02589	CDS_only_functional	3	3	coll2017-279;coll2017-706;coll2017-821	3	14448_2#26;14208_8#36;14623_6#77	-	conserved hypothetical protein	CDS	2380508	2381381	1	CDS_NCTC8325_2380509_2381381	874	0.0812096	1	coll2017	22
SAOUHSC_01366	CDS_only_functional	4	4	price2016-H184;harrison2016-CR42;price2013-X035;coll2017-1136	4	SRR3731443;15049_1#21;SRR2053963;14623_3#84	-	anthranilate synthase component I	CDS	1310436	1311843	1	CDS_NCTC8325_1310437_1311843	1408	0.0814425	1	price2016;harrison2016;price2013;coll2017	12;22;45;72
SAOUHSC_00691	CDS_only_functional	3	3	young2017-P095;price2016-2824862;price2016-H173	3	SRR5250029;SRR3729341;SRR3728976	-	undecaprenol kinase, putative	CDS	674808	675684	-1	CDS_NCTC8325_674809_675684	877	0.0818483	1	young2017;price2016	30;398
SAOUHSC_00241	CDS_only_functional	3	3	price2016-H180;coll2017-230;price2016-H187	3	SRR3729155;14623_4#88;SRR3729045	-	conserved hypothetical protein	CDS	261268	262150	-1	CDS_NCTC8325_261269_262150	883	0.0831321	1	price2016;coll2017	1;22;45
SAOUHSC_00155	CDS_only_functional	5	4	coll2017-534;coll2017-774;price2013-X112;price2016-H183	5	14200_6#68;14208_8#22;14208_8#72;SRR2053891;SRR3729465	-	PTS system, glucose-specific component	CDS	166662	168660	-1	CDS_NCTC8325_166663_168660	1999	0.0835697	1	coll2017;price2013;price2016	22;5
SAOUHSC_01214	CDS_only_functional	3	3	coll2017-1162;price2013-X022;price2016-3041545	3	14623_3#77;SRR2053918;SRR3730798	-	conserved hypothetical protein	CDS	1165141	1166026	1	CDS_NCTC8325_1165142_1166026	886	0.0837773	1	coll2017;price2013;price2016	22;30;7
SAOUHSC_01614	CDS_only_functional	4	4	price2016-2395978;coll2017-121;harkins2018-SS_157;coll2017-237	4	SRR3728897;8490_3#36;ERR1904047;14623_6#13	-	dihydrolipoamide dehydrogenase	CDS	1537914	1539336	-1	CDS_NCTC8325_1537915_1539336	1423	0.0838765	1	price2016;coll2017;harkins2018	1;22;30;5
SAOUHSC_02958	CDS_only_functional	4	4	price2016-H184;price2016-H128;chow2017-CD140306;coll2017-242	4	SRR3731443;SRR3728986;18090_5#9;14208_8#24	-	alkaline phosphatase III precursor, putative	CDS	2719683	2721108	1	CDS_NCTC8325_2719684_2721108	1426	0.0843676	1	price2016;chow2017;coll2017	12;15;1;22
SAOUHSC_02955	CDS_only_functional	3	3	coll2017-121;coll2017-56;coll2017-772	3	14324_8#70;14623_5#31;14200_7#7	-	sensor histidine kinase, putative	CDS	2717696	2718584	-1	CDS_NCTC8325_2717697_2718584	889	0.0844246	1	coll2017	22;80
SAOUHSC_02522	CDS_only_functional	3	3	coll2017-477;coll2017-74;young2017-P101	3	14200_8#49;8524_3#30;SRR5250173	-	conserved hypothetical protein	CDS	2325195	2326086	-1	CDS_NCTC8325_2325196_2326086	892	0.0850741	1	coll2017;young2017	22;45
SAOUHSC_00314	CDS_only_functional	2	2	price2016-2198644;price2016-3449573	2	SRR3731806;SRR3729415	-	conserved hypothetical protein	CDS	328837	329257	1	CDS_NCTC8325_328838_329257	421	0.0854108	1	price2016	1
SAOUHSC_02356	CDS_only_functional	2	2	price2016-2754372;price2016-H186	2	SRR3731418;SRR3730556	-	conserved hypothetical protein	CDS	2178209	2178629	-1	CDS_NCTC8325_2178210_2178629	421	0.0854108	1	price2016	30;8
SAOUHSC_00157	CDS_only_functional	3	3	price2016-H199;price2016-H215;price2016-H144	3	SRR3731862;SRR3728495;SRR3729489	-	conserved hypothetical protein	CDS	170348	171245	1	CDS_NCTC8325_170349_171245	898	0.0863794	1	price2016	101;30;5
SAOUHSC_00831	CDS_only_functional	2	2	price2016-H277;price2013-X112	2	SRR3728957;SRR2053891	-	conserved hypothetical protein	CDS	806979	807402	-1	CDS_NCTC8325_806980_807402	424	0.0864417	1	price2016;price2013	59;5
SAOUHSC_01968	CDS_only_functional	2	2	price2016-3427602;young2017-P021	2	SRR3731341;SRR5250564	-	conserved hypothetical protein	CDS	1872824	1873247	1	CDS_NCTC8325_1872825_1873247	424	0.0864417	1	price2016;young2017	398
SAOUHSC_01797	CDS_only_functional	6	6	price2016-H275;coll2017-18;coll2017-1162;price2013-X035;price2016-H118;price2016-H277	6	SRR3731472;8524_5#27;14623_3#77;SRR2053963;SRR3728590;SRR3728957	-	DNA polymerase I	CDS	1693828	1696459	-1	CDS_NCTC8325_1693829_1696459	2632	0.08659	1	price2016;coll2017;price2013	15;1;22;45;59
SAOUHSC_00784	CDS_only_functional	4	4	coll2017-378;coll2017-823;harkins2018-SS_157;coll2017-772	4	14448_3#73;14208_8#13;ERR1904047;14208_8#45	-	conserved hypothetical protein	CDS	765447	766887	1	CDS_NCTC8325_765448_766887	1441	0.0868439	1	coll2017;harkins2018	22;30;80
SAOUHSC_00674	CDS_only_functional	2	2	price2016-2754372;price2016-H251	2	SRR3731418;SRR3729379	-	conserved hypothetical protein	CDS	664260	664686	1	CDS_NCTC8325_664261_664686	427	0.0874764	1	price2016	30
SAOUHSC_02670	CDS_only_functional	2	2	coll2017-800;price2016-H240	2	14623_4#72;SRR3728572	-	conserved hypothetical protein	CDS	2454932	2455361	1	CDS_NCTC8325_2454933_2455361	430	0.0885147	1	coll2017;price2016	361;8
SAOUHSC_01485	CDS_only_functional	2	2	coll2017-334;young2017-P101	2	8525_1#14;SRR5250742	-	nucleoside diphosphate kinase, putative	CDS	1442370	1442802	-1	CDS_NCTC8325_1442371_1442802	433	0.0895568	1	coll2017;young2017	22;45
SAOUHSC_01322	CDS_only_functional	3	3	price2013-X126;coll2017-191;price2016-H174	3	SRR2054043;8447_7#17;SRR3730881	-	homoserine kinase	CDS	1265767	1266682	1	CDS_NCTC8325_1265768_1266682	916	0.0903459	1	price2013;coll2017;price2016	1;22;30
SAOUHSC_00918	CDS_only_functional	2	2	young2017-P010;young2017-P094	2	SRR5250647;SRR5249970	-	truncated MHC class II analog protein	CDS	889973	890408	1	CDS_NCTC8325_889974_890408	436	0.0906024	1	young2017	15;59
SAOUHSC_00995	CDS_only_functional	2	2	price2016-H264;young2017-P094	2	SRR3730705;SRR5249970	-	conserved hypothetical protein	CDS	968090	968525	-1	CDS_NCTC8325_968091_968525	436	0.0906024	1	price2016;young2017	361;59
SAOUHSC_01070	CDS_only_functional	2	2	chow2017-CD142136;price2013-X045	2	17150_1#50;SRR2054045	-	conserved hypothetical protein	CDS	1036529	1036964	1	CDS_NCTC8325_1036530_1036964	436	0.0906024	1	chow2017;price2013	22;45
SAOUHSC_02280	CDS_only_functional	2	2	coll2017-477;auguet2016-P_0315	2	14208_8#70;ERR1040903	-	conserved hypothetical protein	CDS	2110833	2111268	-1	CDS_NCTC8325_2110834_2111268	436	0.0906024	1	coll2017;auguet2016	22;88
SAOUHSC_02402	CDS_only_functional	2	2	coll2017-477;coll2017-825	2	14200_8#49;14208_8#38	-	PTS system, mannitol-specific IIa component, putative	CDS	2223263	2223698	1	CDS_NCTC8325_2223264_2223698	436	0.0906024	1	coll2017	22
SAOUHSC_02505	CDS_only_functional	2	2	coll2017-871;coll2017-71	2	14623_8#33;14672_2#84	-	ribosomal protein L16	CDS	2313508	2313943	-1	CDS_NCTC8325_2313509_2313943	436	0.0906024	1	coll2017	1;22
SAOUHSC_01641	CDS_only_functional	3	3	price2016-2431801;coll2017-425;young2017-P023	3	SRR3731916;14623_6#20;SRR5250676	-	conserved hypothetical protein	CDS	1558273	1559194	-1	CDS_NCTC8325_1558274_1559194	922	0.0916847	1	price2016;coll2017;young2017	101;22;59
SAOUHSC_00318	CDS_only_functional	3	3	coll2017-118;coll2017-814;price2016-H119	3	14208_8#25;14623_8#25;SRR3729105	-	conserved hypothetical protein	CDS	333011	333938	1	CDS_NCTC8325_333012_333938	928	0.0930317	1	coll2017;price2016	22;30
SAOUHSC_00168	CDS_only_functional	4	4	price2013-X036;coll2017-416;chow2017-CD140685;coll2017-772	4	SRR2053968;14623_8#80;16870_2#75;14200_7#7	-	conserved hypothetical protein	CDS	181950	183429	1	CDS_NCTC8325_181951_183429	1480	0.0934445	1	price2013;coll2017;chow2017	182;22;45;80
SAOUHSC_02140	CDS_only_functional	3	3	chow2017-CD140572;price2013-X035;price2013-X174	3	16870_2#51;SRR2053963;SRR2054046	-	conserved hypothetical protein	CDS	2013576	2014506	1	CDS_NCTC8325_2013577_2014506	931	0.0937082	1	chow2017;price2013	45
SAOUHSC_02645	CDS_only_functional	2	2	harrison2016-CR02;coll2017-850	2	15049_1#4;14448_2#11	-	conserved hypothetical protein	CDS	2430189	2430633	1	CDS_NCTC8325_2430190_2430633	445	0.0937608	1	harrison2016;coll2017	22;8
SAOUHSC_00300	CDS_only_functional	5	5	coll2017-272;price2013-X023;coll2017-175;coll2017-772;auguet2016-P_0315	5	14623_8#4;SRR2053893;8490_3#95;14208_8#45;ERR1040784	-	lipase precursor	CDS	314325	316398	1	CDS_NCTC8325_314326_316398	2074	0.0939578	1	coll2017;price2013;auguet2016	22;30;5;80;88
SAOUHSC_02406	CDS_only_functional	3	3	coll2017-1162;coll2017-821;coll2017-772	3	14623_3#77;14448_2#19;14208_8#45	-	conserved hypothetical protein	CDS	2234217	2235150	-1	CDS_NCTC8325_2234218_2235150	934	0.0943868	1	coll2017	22;80
SAOUHSC_02669	CDS_only_functional	2	2	harrison2016-GR05;price2016-H185	2	13414_7#5;SRR3730856	-	conserved hypothetical protein	CDS	2454270	2454717	1	CDS_NCTC8325_2454271_2454717	448	0.0948206	1	harrison2016;price2016	22;45
SAOUHSC_01280	CDS_only_functional	3	3	price2016-H264;chow2017-CD140971;coll2017-772	3	SRR3730705;16870_4#18;14200_7#7	-	tRNA delta(2)-isopentenylpyrophosphate transferase	CDS	1237689	1238625	1	CDS_NCTC8325_1237690_1238625	937	0.0950675	1	price2016;chow2017;coll2017	361;45;80
SAOUHSC_00014	CDS_only_functional	3	3	coll2017-547;harkins2018-SS_105;price2016-2432734	3	14200_8#21;ERR1904023;SRR3729075	-	conserved hypothetical protein	CDS	17364	18303	1	CDS_NCTC8325_17365_18303	940	0.0957501	1	coll2017;harkins2018;price2016	22;30;8
SAOUHSC_02970	CDS_only_functional	2	2	coll2017-58;coll2017-813	2	14672_2#4;14623_6#69	-	conserved hypothetical protein	CDS	2731857	2732307	-1	CDS_NCTC8325_2731858_2732307	451	0.0958838	1	coll2017	22
SAOUHSC_02881	CDS_only_functional	4	4	young2017-P040;coll2017-577;price2016-H118;young2017-P094	4	SRR5249845;14623_6#37;SRR3728590;SRR5249970	-	conserved hypothetical protein	CDS	2654319	2655813	-1	CDS_NCTC8325_2654320_2655813	1495	0.0960447	1	young2017;coll2017;price2016	1;22;45;59
SAOUHSC_02736	CDS_only_functional	4	4	coll2017-1232;coll2017-87;chow2017-CD140187;chow2017-CD140971	4	14623_4#15;14355_2#42;17059_1#16;16870_4#18	-	conserved hypothetical protein	CDS	2515105	2516602	1	CDS_NCTC8325_2515106_2516602	1498	0.0965688	1	coll2017;chow2017	1;22;45
SAOUHSC_00486	CDS_only_functional	5	5	coll2017-579;price2016-H123;coll2017-261;price2013-X035;young2017-P089	5	14623_8#50;SRR3731460;8524_5#7;SRR2053963;SRR5250555	-	conserved hypothetical protein	CDS	483391	485485	1	CDS_NCTC8325_483392_485485	2095	0.0969794	1	coll2017;price2016;price2013;young2017	22;30;45;5
SAOUHSC_00960	CDS_only_functional	4	4	harrison2016-CR02;coll2017-824;harkins2018-SS_157;young2017-P007	4	15049_1#11;14623_6#80;ERR1904049;SRR5250740	-	conserved hypothetical protein	CDS	936931	938443	1	CDS_NCTC8325_936932_938443	1513	0.0992094	1	harrison2016;coll2017;harkins2018;young2017	22;30;7
SAOUHSC_00008	CDS_only_functional	4	4	coll2017-350;coll2017-92;chow2017-CD140971;price2016-H187	4	8525_1#27;8524_3#43;16870_4#17;SRR3729051	-	histidine ammonia-lyase	CDS	10892	12407	1	CDS_NCTC8325_10893_12407	1516	0.0997415	1	coll2017;chow2017;price2016	22;45
SAOUHSC_01121	CDS_only_functional	3	3	price2013-X036;price2016-H158;chow2017-CD140764	3	SRR2053968;SRR3730468;16870_3#11	-	alpha-hemolysin precursor	CDS	1076412	1077372	-1	CDS_NCTC8325_1076413_1077372	961	0.100584	1	price2013;price2016;chow2017	182;30;45
SAOUHSC_00804	CDS_only_functional	2	2	price2016-H174;coll2017-194	2	SRR3731568;14324_8#72	-	SsrA-binding protein	CDS	787742	788207	1	CDS_NCTC8325_787743_788207	466	0.101251	1	price2016;coll2017	30;5
SAOUHSC_00850	CDS_only_functional	2	2	price2016-H277;price2016-H144	2	SRR3728957;SRR3730491	-	conserved hypothetical protein	CDS	821143	821608	1	CDS_NCTC8325_821144_821608	466	0.101251	1	price2016	59;5
SAOUHSC_01624	CDS_only_functional	2	2	coll2017-618;young2017-P050	2	14672_2#10;SRR5249977	-	acetyl-CoA carboxylase, biotin carboxyl carrier protein	CDS	1546682	1547147	-1	CDS_NCTC8325_1546683_1547147	466	0.101251	1	coll2017;young2017	22;30
SAOUHSC_00903	CDS_only_functional	2	2	coll2017-1263;price2013-X034	2	14623_8#43;SRR2054098	-	Signal peptidase IB, putative	CDS	867743	868211	1	CDS_NCTC8325_867744_868211	469	0.102334	1	coll2017;price2013	22;30
SAOUHSC_02689	CDS_only_functional	2	2	price2016-3238948;price2013-X035	2	SRR3730508;SRR2053963	-	conserved hypothetical protein	CDS	2474682	2475150	-1	CDS_NCTC8325_2474683_2475150	469	0.102334	1	price2016;price2013	22;45
SAOUHSC_02638	CDS_only_functional	3	3	coll2017-102;chow2017-CD140572;chow2017-CD140971	3	14200_6#24;16870_2#51;16870_4#17	-	conserved hypothetical protein	CDS	2424091	2425060	1	CDS_NCTC8325_2424092_2425060	970	0.102685	1	coll2017;chow2017	22;45
SAOUHSC_00294	CDS_only_functional	4	4	coll2017-1235;price2016-H153;price2016-H173;price2016-H277	4	14623_4#20;SRR3728921;SRR3728976;SRR3728385	-	conserved hypothetical protein	CDS	307110	308643	-1	CDS_NCTC8325_307111_308643	1534	0.102962	1	coll2017;price2016	22;398;59
SAOUHSC_02400	CDS_only_functional	4	4	price2013-X093;price2016-H197;coll2017-880;coll2017-210	4	SRR2053910;SRR3730682;14208_8#27;14672_2#61	-	PTS system, mannitol-specific component, putative	CDS	2219546	2221085	1	CDS_NCTC8325_2219547_2221085	1540	0.104046	1	price2013;price2016;coll2017	15;1;30;5
SAOUHSC_00065	CDS_only_functional	2	2	coll2017-261;price2016-H119	2	14355_1#24;SRR3728568	-	conserved hypothetical protein	CDS	70772	71246	1	CDS_NCTC8325_70773_71246	475	0.10451	1	coll2017;price2016	30
SAOUHSC_02419	CDS_only_functional	2	2	price2016-2440689;coll2017-308	2	SRR3730437;8524_5#70	-	conserved hypothetical protein	CDS	2247790	2248264	-1	CDS_NCTC8325_2247791_2248264	475	0.10451	1	price2016;coll2017	101;22
SAOUHSC_02726	CDS_only_functional	2	2	price2013-X112;coll2017-772	2	SRR2053891;14208_8#45	-	positive transcriptional activator, putative	CDS	2506881	2507355	-1	CDS_NCTC8325_2506882_2507355	475	0.10451	1	price2013;coll2017	5;80
SAOUHSC_00673	CDS_only_functional	5	5	price2016-H180;paterson2015-Staff_A;harkins2018-SS_149;price2016-2754372;price2016-H211	5	SRR3730789;10361_1#1;ERR1904037;SRR3731418;SRR3730915	-	conserved hypothetical protein	CDS	662030	664181	1	CDS_NCTC8325_662031_664181	2152	0.105424	1	price2016;paterson2015;harkins2018	1;22;30;8
SAOUHSC_01361	CDS_only_functional	3	3	coll2017-774;coll2017-907;price2016-H279	3	14208_8#72;14412_8#53;SRR3728969	-	transcriptional regulator, putative	CDS	1304854	1305838	1	CDS_NCTC8325_1304855_1305838	985	0.106226	1	coll2017;price2016	22;59
SAOUHSC_00069	CDS_only_functional	4	4	chow2017-CD140345;coll2017-1162;price2013-X168;price2013-X112	4	18090_5#12;14208_8#32;SRR2054034;SRR2053891	-	protein A	CDS	73428	74979	-1	CDS_NCTC8325_73429_74979	1552	0.106229	1	chow2017;coll2017;price2013	1;22;5
SAOUHSC_00026	CDS_only_functional	2	2	chow2017-CD140187;chow2017-CD140764	2	17059_1#16;16870_3#10	-	conserved hypothetical protein	CDS	33554	34034	-1	CDS_NCTC8325_33555_34034	481	0.106698	1	chow2017	45
SAOUHSC_02808	CDS_only_functional	4	4	price2016-3415209;harrison2016-GR05;coll2017-261;price2016-H215	4	SRR3730488;13414_7#5;14355_1#24;SRR3728495	-	gluconate kinase	CDS	2586381	2587935	-1	CDS_NCTC8325_2586382_2587935	1555	0.106778	1	price2016;harrison2016;coll2017	121;22;30
SAOUHSC_00051	CDS_only_functional	3	3	chow2017-CD142136;coll2017-191;price2016-H277	3	17150_1#50;14355_2#69;SRR3728957	-	1-phosphatidylinositol phosphodiesterase precursor, putative	CDS	54254	55241	1	CDS_NCTC8325_54255_55241	988	0.106939	1	chow2017;coll2017;price2016	22;59
SAOUHSC_01197	CDS_only_functional	3	3	price2013-X161;coll2017-920;coll2017-97	3	SRR2053985;14412_8#78;8524_3#62	-	fatty acid/phospholipid synthesis protein PlsX	CDS	1148669	1149656	1	CDS_NCTC8325_1148670_1149656	988	0.106939	1	price2013;coll2017	15;22
SAOUHSC_01499	CDS_only_functional	3	3	coll2017-730;price2016-H123;tong2015-T12	3	14208_8#18;SRR3731460;4925_8#5	-	conserved hypothetical protein	CDS	1452299	1453286	-1	CDS_NCTC8325_1452300_1453286	988	0.106939	1	coll2017;price2016;tong2015	22;8
SAOUHSC_01646	CDS_only_functional	3	3	coll2017-104;chow2017-CD140189;young2017-P025	3	14448_1#44;17059_1#19;SRR5250001	-	glucokinase, putative	CDS	1561290	1562277	-1	CDS_NCTC8325_1561291_1562277	988	0.106939	1	coll2017;chow2017;young2017	22;45;5
SAOUHSC_02272	CDS_only_functional	3	3	coll2017-83;harkins2018-SS_039;price2016-H119	3	14448_1#28;ERR1903989;SRR3729105	-	conserved hypothetical protein	CDS	2102462	2103449	-1	CDS_NCTC8325_2102463_2103449	988	0.106939	1	coll2017;harkins2018;price2016	22;30
SAOUHSC_01418	CDS_only_functional	6	6	young2017-P065;coll2017-103;chow2017-CD140971;price2016-H187;price2016-H145;price2016-H240	6	SRR5250725;14355_1#61;16870_4#17;SRR3729045;SRR3729302;SRR3728572	-	2-oxoglutarate dehydrogenase, E1 component	CDS	1357198	1359997	-1	CDS_NCTC8325_1357199_1359997	2800	0.107636	1	young2017;coll2017;chow2017;price2016	22;30;45;5;8
SAOUHSC_01395	CDS_only_functional	3	3	price2016-3449115;coll2017-772;young2017-P009	3	SRR3728995;14208_8#45;SRR5250096	-	aspartate-semialdehyde dehydrogenase	CDS	1338096	1339086	1	CDS_NCTC8325_1338097_1339086	991	0.107655	1	price2016;coll2017;young2017	30;80;8
SAOUHSC_00705	CDS_only_functional	2	2	coll2017-92;chow2017-CD140764	2	8524_3#43;16870_3#10	-	conserved hypothetical protein	CDS	689509	689992	1	CDS_NCTC8325_689510_689992	484	0.107797	1	coll2017;chow2017	22;45
SAOUHSC_01613	CDS_only_functional	3	3	price2016-2395978;chow2017-CD140187;young2017-P101	3	SRR3728897;17059_1#17;SRR5250742	-	2-oxoisovalerate dehydrogenase, E1 component, alpha subunit, putative	CDS	1536906	1537899	-1	CDS_NCTC8325_1536907_1537899	994	0.108372	1	price2016;chow2017;young2017	1;45
SAOUHSC_01368	CDS_only_functional	3	3	harrison2016-CR31;coll2017-202;coll2017-823	3	15049_1#43;14672_2#78;14623_8#42	-	anthranilate phosphoribosyltransferase	CDS	1312411	1313410	1	CDS_NCTC8325_1312412_1313410	1000	0.109813	1	harrison2016;coll2017	22
SAOUHSC_00503	CDS_only_functional	2	2	coll2017-312;price2016-H123	2	14448_1#16;SRR3731460	-	UvrB/uvrC motif domain protein	CDS	503726	504215	1	CDS_NCTC8325_503727_504215	490	0.110004	1	coll2017;price2016	22
SAOUHSC_01252	CDS_only_functional	4	4	paterson2015-Staff_D;young2017-P101;harrison2016-GR13;coll2017-88	4	10361_1#3;SRR5250173;13414_7#18;14448_1#7	-	conserved hypothetical protein	CDS	1204524	1206096	1	CDS_NCTC8325_1204525_1206096	1573	0.1101	1	paterson2015;young2017;harrison2016;coll2017	22;45;5;8
SAOUHSC_01128	CDS_only_functional	3	3	chow2017-CD140971;price2016-2107188;price2013-X001	3	16870_4#18;SRR3728749;SRR2054035	-	ornithine carbamoyltransferase	CDS	1081622	1082624	1	CDS_NCTC8325_1081623_1082624	1003	0.110536	1	chow2017;price2016;price2013	45;5;88
SAOUHSC_01915	CDS_only_functional	3	3	price2016-H236;coll2017-121;coll2017-261	3	SRR3728784;14623_6#21;14672_2#53	-	conserved hypothetical protein	CDS	1823265	1824267	-1	CDS_NCTC8325_1823266_1824267	1003	0.110536	1	price2016;coll2017	130;22;30
SAOUHSC_02760	CDS_only_functional	4	4	chow2017-CD140306;harrison2016-GR05;coll2017-1314;coll2017-300	4	18090_5#9;13415_2#90;14623_5#88;8524_5#72	-	glutamate synthase alpha subunit, putative	CDS	2535538	2537116	-1	CDS_NCTC8325_2535539_2537116	1579	0.111217	1	chow2017;harrison2016;coll2017	1;22
SAOUHSC_00653	CDS_only_functional	3	3	coll2017-813;price2016-H153;chow2017-CD140572	3	14208_8#51;SRR3728921;18090_5#14	-	ferrichrome transport permease fhuB, putative	CDS	642033	643038	1	CDS_NCTC8325_642034_643038	1006	0.111261	1	coll2017;price2016;chow2017	22;45
SAOUHSC_00076	CDS_only_functional	3	3	coll2017-308;price2016-3459366;coll2017-849	3	14448_2#30;SRR3728594;14324_8#28	-	ornithine cyclodeaminase, putative	CDS	80726	81737	1	CDS_NCTC8325_80727_81737	1012	0.112716	1	coll2017;price2016	22;398;8
SAOUHSC_02968	CDS_only_functional	3	3	chow2017-CD140367;coll2017-381;coll2017-216	3	18090_5#13;8525_1#72;14555_7#72	-	ornithine carbamoyltransferase	CDS	2729232	2730243	-1	CDS_NCTC8325_2729233_2730243	1012	0.112716	1	chow2017;coll2017	22;5
SAOUHSC_01728	CDS_only_functional	3	3	coll2017-1235;coll2017-273;price2013-X035	3	14623_7#25;8524_5#30;SRR2053963	-	conserved hypothetical protein	CDS	1634412	1635426	1	CDS_NCTC8325_1634413_1635426	1015	0.113446	1	coll2017;price2013	22;45
SAOUHSC_01964	CDS_only_functional	2	2	coll2017-140;coll2017-463	2	8490_3#48;14324_8#65	-	conserved hypothetical protein	CDS	1870107	1870611	1	CDS_NCTC8325_1870108_1870611	505	0.115571	1	coll2017	1;22
SAOUHSC_02536	CDS_only_functional	3	3	price2016-2395978;young2017-P094;young2017-P031	3	SRR3728897;SRR5249970;SRR5250379	-	molybdopterin cofactor biosynthesis protein A, putative	CDS	2336045	2337068	-1	CDS_NCTC8325_2336046_2337068	1024	0.115648	1	price2016;young2017	1;59;5
SAOUHSC_00423	CDS_only_functional	3	3	chow2017-CD140367;coll2017-1265;price2016-H123	3	18090_5#13;14623_4#61;SRR3731460	-	conserved hypothetical protein	CDS	424709	425735	1	CDS_NCTC8325_424710_425735	1027	0.116386	1	chow2017;coll2017;price2016	22
SAOUHSC_01307	CDS_only_functional	3	3	harrison2016-GR04;price2016-2754372;tong2015-T159	3	13415_2#89;SRR3731418;5227_1#2	-	conserved hypothetical protein	CDS	1252407	1253433	-1	CDS_NCTC8325_1252408_1253433	1027	0.116386	1	harrison2016;price2016;tong2015	22;30;8
SAOUHSC_01794	CDS_only_functional	3	3	coll2017-150;coll2017-192;coll2017-254	3	8490_3#60;14623_5#66;8447_7#92	-	glyceraldehyde-3-phosphate dehydrogenase, type I	CDS	1691106	1692132	-1	CDS_NCTC8325_1691107_1692132	1027	0.116386	1	coll2017	22
SAOUHSC_00118	CDS_only_functional	3	3	young2017-P040;price2013-X035;price2016-H277	3	SRR5249845;SRR2053963;SRR3728385	-	capsular polysaccharide biosynthesis protein Cap5E, putative	CDS	123461	124490	1	CDS_NCTC8325_123462_124490	1030	0.117125	1	young2017;price2013;price2016	1;45;59
SAOUHSC_01360	CDS_only_functional	2	2	coll2017-300;price2016-H202	2	14623_4#10;SRR3731407	-	peptide methionine sulfoxide reductase	CDS	1304208	1304718	-1	CDS_NCTC8325_1304209_1304718	511	0.117818	1	coll2017;price2016	22;30
SAOUHSC_00149	CDS_only_functional	3	3	auguet2016-P_0876;coll2017-70;coll2017-103	3	ERR1041027;14623_5#50;8524_3#66	-	N-acetylglutamate gamma-semialdehyde dehydrogenase, putative	CDS	159986	161018	-1	CDS_NCTC8325_159987_161018	1033	0.117866	1	auguet2016;coll2017	22;30
SAOUHSC_02654	CDS_only_functional	3	3	price2016-3438563;price2016-H234;coll2017-475	3	SRR3731542;SRR3731719;14623_6#39	-	conserved hypothetical protein	CDS	2439886	2440921	-1	CDS_NCTC8325_2439887_2440921	1036	0.118609	1	price2016;coll2017	30;5
SAOUHSC_00135	CDS_only_functional	2	2	price2013-X035;price2016-H211	2	SRR2053963;SRR3730915	-	conserved hypothetical protein	CDS	140803	141316	1	CDS_NCTC8325_140804_141316	514	0.118946	1	price2013;price2016	45;8
SAOUHSC_02013	CDS_only_functional	2	2	chow2017-CD140764;young2017-P101	2	16870_3#11;SRR5250173	-	conserved hypothetical protein	CDS	1922321	1922837	-1	CDS_NCTC8325_1922322_1922837	517	0.120076	1	chow2017;young2017	45
SAOUHSC_00438	CDS_only_functional	4	4	price2016-H106;coll2017-410;price2016-3415311;coll2017-261	4	SRR3728931;14200_8#79;SRR3731839;14355_1#24	-	alpha amylase family protein, putative	CDS	441634	443275	1	CDS_NCTC8325_441635_443275	1642	0.123248	1	price2016;coll2017	15;22;30
SAOUHSC_02641	CDS_only_functional	3	3	price2016-H251;young2017-P101;coll2017-194	3	SRR3729379;SRR5250742;14324_8#72	-	permease, putative domain protein	CDS	2426795	2427851	-1	CDS_NCTC8325_2426796_2427851	1057	0.123856	1	price2016;young2017;coll2017	30;45;5
SAOUHSC_00733	CDS_only_functional	3	3	coll2017-292;price2016-2353988;price2016-3010173	3	8524_5#53;SRR3731643;SRR3728634	-	histidinol-phosphate aminotransferase	CDS	718985	720044	1	CDS_NCTC8325_718986_720044	1060	0.124613	1	coll2017;price2016	22;30;45
SAOUHSC_00319	CDS_only_functional	3	3	harrison2016-CR02;coll2017-190;young2017-P054	3	15049_1#63;14412_8#56;SRR5250283	-	conserved hypothetical protein	CDS	333951	335013	1	CDS_NCTC8325_333952_335013	1063	0.125371	1	harrison2016;coll2017;young2017	22;59
SAOUHSC_00875	CDS_only_functional	3	3	coll2017-789;coll2017-861;price2016-3407834	3	14200_7#34;14208_8#30;SRR3728543	-	conserved hypothetical protein	CDS	839356	840421	-1	CDS_NCTC8325_839357_840421	1066	0.12613	1	coll2017;price2016	22;30
SAOUHSC_02909	CDS_only_functional	3	3	coll2017-1306;chow2017-CD140764;price2013-X035	3	14623_8#26;16870_3#11;SRR2053963	-	dihydroorotate dehydrogenase	CDS	2676480	2677545	1	CDS_NCTC8325_2676481_2677545	1066	0.12613	1	coll2017;chow2017;price2013	22;45
SAOUHSC_00611	CDS_only_functional	4	4	coll2017-327;coll2017-597;young2017-P073;price2016-H277	4	8525_1#23;14208_8#44;SRR5249987;SRR3728385	-	arginyl-tRNA synthetase	CDS	601965	603627	1	CDS_NCTC8325_601966_603627	1663	0.127377	1	coll2017;young2017;price2016	22;59
SAOUHSC_00924	CDS_only_functional	3	3	coll2017-426;coll2017-9;paterson2015-Staff_D	3	14324_8#68;14623_7#37;10770_3#46	-	conserved hypothetical protein	CDS	894936	896007	1	CDS_NCTC8325_894937_896007	1072	0.127655	1	coll2017;paterson2015	22
SAOUHSC_02649	CDS_only_functional	4	4	price2016-H180;price2016-2633534;price2016-H173;price2013-X035	4	SRR3731921;SRR3731564;SRR3728976;SRR2053963	-	conserved hypothetical protein	CDS	2434924	2436598	1	CDS_NCTC8325_2434925_2436598	1675	0.129762	1	price2016;price2013	1;30;398;45
SAOUHSC_00025	CDS_only_functional	5	5	price2016-2224886;chow2017-CD141405;harrison2016-GR11;coll2017-191;harkins2018-SS_039	5	SRR3729434;16870_4#72;13414_7#15;8447_7#17;ERR1903989	-	conserved hypothetical protein	CDS	31004	33323	1	CDS_NCTC8325_31005_33323	2320	0.132299	1	price2016;chow2017;harrison2016;coll2017;harkins2018	15;22;30
SAOUHSC_01496	CDS_only_functional	2	2	coll2017-1162;coll2017-194	2	14208_8#32;14324_8#72	-	cytidylate kinase	CDS	1450480	1451032	-1	CDS_NCTC8325_1450481_1451032	553	0.133838	1	coll2017	22;5
SAOUHSC_02588	CDS_only_functional	2	2	coll2017-137;young2017-P042	2	14448_1#20;SRR5251255	-	conserved hypothetical protein	CDS	2379509	2380064	1	CDS_NCTC8325_2379510_2380064	556	0.135	1	coll2017;young2017	1;59
SAOUHSC_01700	CDS_only_functional	3	3	coll2017-308;coll2017-463;coll2017-660	3	14448_2#30;14672_2#33;14323_1#43	-	conserved hypothetical protein	CDS	1608250	1609351	-1	CDS_NCTC8325_1608251_1609351	1102	0.135375	1	coll2017	22
SAOUHSC_01480	CDS_only_functional	3	3	chow2017-CD140030;price2016-H251;chow2017-CD140764	3	17059_1#1;SRR3729379;16870_3#10	-	conserved hypothetical protein	CDS	1436760	1437864	-1	CDS_NCTC8325_1436761_1437864	1105	0.136155	1	chow2017;price2016	22;30;45
SAOUHSC_01102	CDS_only_functional	4	4	coll2017-300;price2016-H123;young2017-P094;coll2017-210	4	8524_5#72;SRR3731460;SRR5249970;14672_2#61	-	excinuclease ABC, C subunit	CDS	1062633	1064346	1	CDS_NCTC8325_1062634_1064346	1714	0.137639	1	coll2017;price2016;young2017	22;59;5
SAOUHSC_00515	CDS_only_functional	2	2	auguet2016-P_0718;coll2017-216	2	ERR1040927;14200_8#5	-	conserved hypothetical protein	CDS	516849	517419	1	CDS_NCTC8325_516850_517419	571	0.140846	1	auguet2016;coll2017	22;5
SAOUHSC_02261	CDS_only_functional	2	2	coll2017-308;coll2017-850	2	8524_5#70;14448_2#11	-	accessory gene regulator protein B	CDS	2093873	2094443	1	CDS_NCTC8325_2093874_2094443	571	0.140846	1	coll2017	22;8
SAOUHSC_01196	CDS_only_functional	2	2	price2016-H111;coll2017-772	2	SRR3731930;14200_7#7	-	conserved hypothetical protein	CDS	1148092	1148665	1	CDS_NCTC8325_1148093_1148665	574	0.142022	1	price2016;coll2017	59;80
SAOUHSC_02003	CDS_only_functional	4	4	coll2017-125;coll2017-308;price2016-H173;chow2017-CD140764	4	14623_6#41;8524_5#70;SRR3728976;16870_3#12	-	ABC transporter, ATP-binding/permease protein, putative	CDS	1912125	1913862	-1	CDS_NCTC8325_1912126_1913862	1738	0.142579	1	coll2017;price2016;chow2017	22;398;45
SAOUHSC_01260	CDS_only_functional	2	2	price2016-2754372;young2017-P094	2	SRR3731418;SRR5249970	-	CDP-diacylglycerol--glycerol-3-phosphate 3-phosphatidyltransferase	CDS	1214101	1214680	1	CDS_NCTC8325_1214102_1214680	580	0.144379	1	price2016;young2017	30;59
SAOUHSC_03011	CDS_only_functional	2	2	coll2017-416;coll2017-907	2	14623_8#80;14412_8#53	-	imidazoleglycerol-phosphate dehydratase, putative	CDS	2784827	2785406	-1	CDS_NCTC8325_2784828_2785406	580	0.144379	1	coll2017	22
SAOUHSC_00558	CDS_only_functional	3	3	coll2017-640;price2016-3435254;young2017-P090	3	14323_1#18;SRR3729498;SRR5249953	-	acetyl-CoA acetyltransferase, putative	CDS	567449	568589	1	CDS_NCTC8325_567450_568589	1141	0.145642	1	coll2017;price2016;young2017	1;88;8
SAOUHSC_01585	CDS_only_functional	4	4	coll2017-137;price2016-2029680;price2016-H173;coll2017-380	4	14448_1#20;SRR3729418;SRR3728976;8525_1#70	-	staphylococcal respiratory response protein SrrB, putative	CDS	1511733	1513485	-1	CDS_NCTC8325_1511734_1513485	1753	0.145702	1	coll2017;price2016	1;398;5
SAOUHSC_01727	CDS_only_functional	3	3	harkins2018-SS_045;coll2017-312;young2017-P090	3	ERR1903993;14448_1#16;SRR5249953	-	conserved hypothetical protein	CDS	1632958	1634101	-1	CDS_NCTC8325_1632959_1634101	1144	0.146442	1	harkins2018;coll2017;young2017	15;22;8
SAOUHSC_01989	CDS_only_functional	3	3	price2013-X054;price2016-H200;price2016-H173	3	SRR2054010;SRR3730696;SRR3730869	-	conserved hypothetical protein	CDS	1892066	1893209	-1	CDS_NCTC8325_1892067_1893209	1144	0.146442	1	price2013;price2016	22;30;398
SAOUHSC_01179	CDS_only_functional	5	5	chow2017-CD140345;coll2017-261;coll2017-473;auguet2016-P_0315;coll2017-1317	5	18090_5#12;14555_7#35;14623_4#27;ERR1040903;14623_5#36	-	primosomal protein N	CDS	1129106	1131515	1	CDS_NCTC8325_1129107_1131515	2410	0.147839	1	chow2017;coll2017;auguet2016	1;30;5;88;8
SAOUHSC_02719	CDS_only_functional	4	4	price2013-X023;price2016-H119;price2016-H251;chow2017-CD140764	4	SRR2053893;SRR3728568;SRR3729379;16870_3#10	-	conserved hypothetical protein	CDS	2500218	2501982	-1	CDS_NCTC8325_2500219_2501982	1765	0.14822	1	price2013;price2016;chow2017	30;45
SAOUHSC_02250	CDS_only_functional	2	2	coll2017-886;price2016-2408568	2	14448_2#1;SRR3731791	-	phage terminase, small subunit, putative	CDS	2085258	2085849	-1	CDS_NCTC8325_2085259_2085849	592	0.149118	1	coll2017;price2016	22;25
SAOUHSC_00891	CDS_only_functional	2	2	price2016-2503284;coll2017-772	2	SRR3728772;14208_8#45	-	peptidyl-prolyl cis-trans isomerase, cyclophilin-type, putative	CDS	854534	855128	1	CDS_NCTC8325_854535_855128	595	0.150308	1	price2016;coll2017	1;80
SAOUHSC_02824	CDS_only_functional	2	2	chow2017-CD140345;coll2017-228	2	18090_5#12;14208_8#89	-	conserved hypothetical protein	CDS	2603413	2604007	-1	CDS_NCTC8325_2603414_2604007	595	0.150308	1	chow2017;coll2017	1;22
SAOUHSC_00061	CDS_only_functional	4	4	price2016-H106;harrison2016-CR02;harrison2016-GR05;price2016-2754372	4	SRR3729181;15049_1#30;13415_2#90;SRR3731418	-	conserved hypothetical protein	CDS	66251	68027	-1	CDS_NCTC8325_66252_68027	1777	0.150754	1	price2016;harrison2016	15;22;30
SAOUHSC_01832	CDS_only_functional	3	3	harrison2016-CR02;price2016-H123;young2017-P056	3	15049_1#20;SRR3731460;SRR5250084	-	conserved hypothetical protein	CDS	1736777	1737938	1	CDS_NCTC8325_1736778_1737938	1162	0.151273	1	harrison2016;price2016;young2017	22;45
SAOUHSC_00169	CDS_only_functional	3	3	coll2017-219;price2016-H264;coll2017-772	3	14208_8#78;SRR3730705;14200_7#7	-	peptide ABC transporter, permease protein, putative	CDS	183434	184598	1	CDS_NCTC8325_183435_184598	1165	0.152083	1	coll2017;price2016	22;361;80
SAOUHSC_00703	CDS_only_functional	3	3	coll2017-477;coll2017-547;coll2017-697	3	14208_8#70;14324_8#22;14448_2#34	-	quinolone resistance norA protein, putative	CDS	687424	688591	1	CDS_NCTC8325_687425_688591	1168	0.152894	1	coll2017	22
SAOUHSC_02860	CDS_only_functional	3	3	chow2017-CD140367;coll2017-381;price2016-H264	3	16870_2#39;8525_1#72;SRR3730705	-	HMG-CoA synthase, putative	CDS	2631567	2632734	1	CDS_NCTC8325_2631568_2632734	1168	0.152894	1	chow2017;coll2017;price2016	22;361
SAOUHSC_00223	CDS_only_functional	3	3	coll2017-1375;price2016-3172771;price2016-H134	3	14623_7#31;SRR3728551;SRR3730485	-	teichoic acid biosynthesis protein F, putative	CDS	243804	244974	1	CDS_NCTC8325_243805_244974	1171	0.153707	1	coll2017;price2016	22;30;45
SAOUHSC_01172	CDS_only_functional	2	2	harrison2016-GR05;price2016-2800717	2	13414_7#5;SRR3730458	-	orotate phosphoribosyltransferase	CDS	1122924	1123536	1	CDS_NCTC8325_1122925_1123536	613	0.157485	1	harrison2016;price2016	22;59
SAOUHSC_00195	CDS_only_functional	3	3	coll2017-555;coll2017-907;price2013-X035	3	14200_6#92;14623_2#78;SRR2053963	-	acetyl-CoA acetyltransferase, putative	CDS	214245	215430	-1	CDS_NCTC8325_214246_215430	1186	0.157791	1	coll2017;price2013	22;45
SAOUHSC_02885	CDS_only_functional	4	4	chow2017-CD140306;coll2017-623;coll2017-823;harkins2018-SS_039	4	18090_5#9;14355_1#89;14623_8#28;ERR1903991	-	conserved hypothetical protein	CDS	2657596	2659408	-1	CDS_NCTC8325_2657597_2659408	1813	0.158454	1	chow2017;coll2017;harkins2018	1;22;30
SAOUHSC_02423	CDS_only_functional	3	3	coll2017-402;coll2017-534;coll2017-261	3	14448_3#79;14200_6#68;14355_1#24	-	UDP-N-acetylglucosamine pyrophosphorylase, putative	CDS	2250584	2251772	-1	CDS_NCTC8325_2250585_2251772	1189	0.158612	1	coll2017	22;30
SAOUHSC_01423	CDS_only_functional	2	2	coll2017-74;price2016-2754372	2	14448_1#88;SRR3731418	-	conserved hypothetical protein	CDS	1363078	1363693	-1	CDS_NCTC8325_1363079_1363693	616	0.158687	1	coll2017;price2016	22;30
SAOUHSC_00796	CDS_only_functional	3	3	harrison2016-CR31;coll2017-87;price2016-2754372	3	15049_1#14;14355_2#42;SRR3731418	-	phosphoglycerate kinase, putative	CDS	778333	779524	1	CDS_NCTC8325_778334_779524	1192	0.159434	1	harrison2016;coll2017;price2016	22;30
SAOUHSC_00480	CDS_only_functional	3	3	coll2017-1203;coll2017-315;price2016-H277	3	14623_3#22;14672_2#66;SRR3728914	-	conserved hypothetical protein	CDS	478746	479940	1	CDS_NCTC8325_478747_479940	1195	0.160257	1	coll2017;price2016	22;30;59
SAOUHSC_02373	CDS_only_functional	3	3	price2016-2332625;coll2017-261;tong2015-T12	3	SRR3731410;14355_1#24;4925_8#6	-	conserved hypothetical protein	CDS	2195933	2197127	-1	CDS_NCTC8325_2195934_2197127	1195	0.160257	1	price2016;coll2017;tong2015	22;30;8
SAOUHSC_00117	CDS_only_functional	4	4	auguet2016-P_0130;coll2017-97;price2016-H264;price2013-X035	4	ERR1040796;8524_3#62;SRR3730705;SRR2053963	-	capsular polysaccharide biosynthesis protein Cap5D, putative	CDS	121648	123472	1	CDS_NCTC8325_121649_123472	1825	0.161052	1	auguet2016;coll2017;price2016;price2013	22;361;45
SAOUHSC_01975	CDS_only_functional	3	3	coll2017-350;price2016-H247;price2016-H316	3	8525_1#27;SRR3731792;SRR3729374	-	conserved hypothetical protein	CDS	1880195	1881392	-1	CDS_NCTC8325_1880196_1881392	1198	0.161082	1	coll2017;price2016	22;30
SAOUHSC_00021	CDS_only_functional	4	4	coll2017-1332;coll2017-254;price2016-H251;chow2017-CD140764	4	14623_5#58;14200_8#72;SRR3729379;16870_3#10	-	sensory box histidine kinase VicK, putative	CDS	25644	27471	1	CDS_NCTC8325_25645_27471	1828	0.161704	1	coll2017;price2016;chow2017	22;30;45
SAOUHSC_01795	CDS_only_functional	2	2	price2016-3415311;price2016-H123	2	SRR3731839;SRR3731460	-	dephospho-CoA kinase	CDS	1692301	1692925	-1	CDS_NCTC8325_1692302_1692925	625	0.162304	1	price2016	22
SAOUHSC_00410	CDS_only_functional	3	3	young2017-P040;coll2017-312;price2016-H134	3	SRR5249845;14208_8#49;SRR3731422	-	conserved hypothetical protein	CDS	410721	411924	1	CDS_NCTC8325_410722_411924	1204	0.162735	1	young2017;coll2017;price2016	1;22;45
SAOUHSC_01141	CDS_only_functional	3	3	price2016-H127;coll2017-237;price2016-H211	3	SRR3728586;14623_6#13;SRR3730915	-	conserved hypothetical protein	CDS	1090749	1091952	1	CDS_NCTC8325_1090750_1091952	1204	0.162735	1	price2016;coll2017	1;5;8
SAOUHSC_00173	CDS_only_functional	2	2	coll2017-219;price2016-H277	2	14208_8#78;SRR3728957	-	acyl carrier phosphodiesterase	CDS	189694	190321	-1	CDS_NCTC8325_189695_190321	628	0.163513	1	coll2017;price2016	22;59
SAOUHSC_01920	CDS_only_functional	2	2	price2016-2754372;chow2017-CD140174	2	SRR3731418;17059_1#8	-	conserved hypothetical protein	CDS	1828468	1829095	1	CDS_NCTC8325_1828469_1829095	628	0.163513	1	price2016;chow2017	30;45
SAOUHSC_01888	CDS_only_functional	2	2	price2013-X035;young2017-P094	2	SRR2053963;SRR5249970	-	riboflavin synthase, alpha subunit	CDS	1800279	1800912	-1	CDS_NCTC8325_1800280_1800912	634	0.165936	1	price2013;young2017	45;59
SAOUHSC_02942	CDS_only_functional	4	4	harrison2016-CR02;coll2017-409;price2016-H134;young2017-P101	4	15049_1#63;14208_8#87;SRR3731340;SRR5250742	-	anaerobic ribonucleoside-triphosphate reductase, putative	CDS	2706012	2707863	-1	CDS_NCTC8325_2706013_2707863	1852	0.166954	1	harrison2016;coll2017;price2016;young2017	22;45
SAOUHSC_01900	CDS_only_functional	2	1	price2016-2647749	2	SRR3730794;SRR3731535	-	conserved hypothetical protein	CDS	1810086	1810722	1	CDS_NCTC8325_1810087_1810722	637	0.16715	1	price2016	1
SAOUHSC_02743	CDS_only_functional	2	2	coll2017-571;price2013-X035	2	14355_1#14;SRR2053963	-	amino acid ABC transporter, permease protein, putative	CDS	2522374	2523010	-1	CDS_NCTC8325_2522375_2523010	637	0.16715	1	coll2017;price2013	22;45
SAOUHSC_01824	CDS_only_functional	3	3	coll2017-410;coll2017-465;price2016-H187	3	14448_1#67;14200_6#86;SRR3729045	-	thiamine biosynthesis protein ThiI	CDS	1729303	1730527	-1	CDS_NCTC8325_1729304_1730527	1225	0.168561	1	coll2017;price2016	22;45
SAOUHSC_00326	CDS_only_functional	3	3	price2016-H236;chow2017-CD140887;coll2017-675	3	SRR3728784;16870_3#83;14672_2#60	-	conserved hypothetical protein	CDS	338730	339960	1	CDS_NCTC8325_338731_339960	1231	0.170237	1	price2016;chow2017;coll2017	130;22
SAOUHSC_00638	CDS_only_functional	2	2	coll2017-824;tong2015-T9	2	14324_8#63;4950_2#1	-	conserved hypothetical protein	CDS	627201	627846	1	CDS_NCTC8325_627202_627846	646	0.170801	1	coll2017;tong2015	22;8
SAOUHSC_01865	CDS_only_functional	2	2	coll2017-230;price2013-X035	2	14623_4#88;SRR2053963	-	conserved hypothetical protein	CDS	1771872	1772517	-1	CDS_NCTC8325_1771873_1772517	646	0.170801	1	coll2017;price2013	22;45
SAOUHSC_02974	CDS_only_functional	4	4	young2017-P040;harrison2016-GR05;coll2017-192;young2017-P101	4	SRR5249845;13414_7#5;14623_5#66;SRR5250173	-	conserved hypothetical protein	CDS	2736109	2737984	1	CDS_NCTC8325_2736110_2737984	1876	0.172264	1	young2017;harrison2016;coll2017	1;22;45
SAOUHSC_01412	CDS_only_functional	4	4	coll2017-228;coll2017-92;harkins2018-SS_268;price2016-2107188	4	8447_7#62;14448_1#19;ERR1904060;SRR3728791	-	conserved hypothetical protein	CDS	1351423	1353310	-1	CDS_NCTC8325_1351424_1353310	1888	0.174941	1	coll2017;harkins2018;price2016	22;30;5
SAOUHSC_01034	CDS_only_functional	2	2	coll2017-242;price2016-3438563	2	14448_1#69;SRR3731542	-	conserved hypothetical protein	CDS	1003286	1003949	1	CDS_NCTC8325_1003287_1003949	664	0.17814	1	coll2017;price2016	22;30
SAOUHSC_01152	CDS_only_functional	2	2	price2016-H137;tong2015-T59	2	SRR3729354;5150_8#8	-	conserved hypothetical protein	CDS	1103159	1103825	1	CDS_NCTC8325_1103160_1103825	667	0.179368	1	price2016;tong2015	30;8
SAOUHSC_02956	CDS_only_functional	2	2	paterson2015-Staff_A;price2016-H246	2	10770_4#62;SRR3730621	-	DNA-binding response regulator, putative	CDS	2718594	2719260	-1	CDS_NCTC8325_2718595_2719260	667	0.179368	1	paterson2015;price2016	22;45
SAOUHSC_01738	CDS_only_functional	3	3	price2016-H264;chow2017-CD140764;price2016-H144	3	SRR3730705;16870_3#11;SRR3729489	-	histidyl-tRNA synthetase	CDS	1641089	1642352	-1	CDS_NCTC8325_1641090_1642352	1264	0.179537	1	price2016;chow2017	361;45;5
SAOUHSC_00721	CDS_only_functional	2	2	coll2017-350;coll2017-823	2	14200_6#76;14623_8#42	-	conserved hypothetical protein	CDS	704265	704934	-1	CDS_NCTC8325_704266_704934	670	0.180597	1	coll2017	22
SAOUHSC_01153	CDS_only_functional	2	2	price2016-H119;price2016-H277	2	SRR3729321;SRR3728957	-	conserved hypothetical protein	CDS	1103848	1104517	1	CDS_NCTC8325_1103849_1104517	670	0.180597	1	price2016	30;59
SAOUHSC_01801	CDS_only_functional	3	3	price2016-H264;price2013-X035;price2016-2107188	3	SRR3730705;SRR2053963;SRR3728749	-	isocitrate dehydrogenase, NADP-dependent	CDS	1701493	1702762	-1	CDS_NCTC8325_1701494_1702762	1270	0.181242	1	price2016;price2013	361;45;5
SAOUHSC_01872	CDS_only_functional	3	3	harrison2016-GR05;paterson2015-Staff_D;price2016-H144	3	13414_7#5;10770_3#51;SRR3729489	-	conserved hypothetical protein	CDS	1780196	1781465	1	CDS_NCTC8325_1780197_1781465	1270	0.181242	1	harrison2016;paterson2015;price2016	22;5
SAOUHSC_02547	CDS_only_functional	2	2	coll2017-92;paterson2015-Staff_D	2	14448_1#19;10770_3#66	-	molybdenum ABC transporter, permease protein, putative	CDS	2343009	2343681	-1	CDS_NCTC8325_2343010_2343681	673	0.181828	1	coll2017;paterson2015	22
SAOUHSC_01213	CDS_only_functional	5	5	price2016-2206902;price2016-2755035;coll2017-144;price2016-2673347;price2013-X035	5	SRR3728659;SRR3731646;14672_2#88;SRR3730480;SRR2053963	-	conserved hypothetical protein	CDS	1162134	1164741	-1	CDS_NCTC8325_1162135_1164741	2608	0.184515	1	price2016;coll2017;price2013	12;130;22;30;45
SAOUHSC_00019	CDS_only_functional	3	3	coll2017-137;coll2017-113;price2013-X112	3	8490_3#43;14448_3#61;SRR2053891	-	adenylosuccinate synthetase	CDS	22443	23727	1	CDS_NCTC8325_22444_23727	1285	0.185525	1	coll2017;price2013	1;22;5
SAOUHSC_01256	CDS_only_functional	3	3	price2016-2503284;price2016-H127;coll2017-279	3	SRR3728772;SRR3728586;14448_2#26	-	conserved hypothetical protein	CDS	1210734	1212021	1	CDS_NCTC8325_1210735_1212021	1288	0.186385	1	price2016;coll2017	1;22
SAOUHSC_01082	CDS_only_functional	2	2	coll2017-133;coll2017-477	2	14623_8#58;14200_8#49	-	conserved hypothetical protein	CDS	1045628	1046312	1	CDS_NCTC8325_1045629_1046312	685	0.186762	1	coll2017	22
SAOUHSC_01677	CDS_only_functional	2	2	chow2017-CD140725;young2017-P101	2	16870_3#41;SRR5250742	-	conserved hypothetical protein	CDS	1586892	1587576	-1	CDS_NCTC8325_1586893_1587576	685	0.186762	1	chow2017;young2017	22;45
SAOUHSC_00728	CDS_only_functional	4	4	price2013-X161;coll2017-161;price2016-H217;young2017-P059	4	SRR2053985;14623_8#35;SRR3731332;SRR5251267	-	conserved hypothetical protein	CDS	710152	712093	1	CDS_NCTC8325_710153_712093	1942	0.187157	1	price2013;coll2017;price2016;young2017	15;22;45
SAOUHSC_01693	CDS_only_functional	2	2	coll2017-223;coll2017-194	2	14623_8#71;14324_8#72	-	conserved hypothetical protein	CDS	1604191	1604878	-1	CDS_NCTC8325_1604192_1604878	688	0.187999	1	coll2017	22;5
SAOUHSC_01702	CDS_only_functional	2	2	price2016-H170;coll2017-668	2	SRR3728797;14323_1#54	-	MTA/SAH nucleosidase	CDS	1609898	1610585	-1	CDS_NCTC8325_1609899_1610585	688	0.187999	1	price2016;coll2017	22;5
SAOUHSC_02612	CDS_only_functional	2	2	price2016-2503284;harrison2016-CR42	2	SRR3728772;15049_1#42	-	ribose 5-phosphate isomerase, putative	CDS	2402755	2403442	-1	CDS_NCTC8325_2402756_2403442	688	0.187999	1	price2016;harrison2016	1;22
SAOUHSC_02703	CDS_only_functional	2	2	young2017-P006;coll2017-772	2	SRR5250098;14208_8#45	-	phosphoglycerate mutase, putative	CDS	2484751	2485438	-1	CDS_NCTC8325_2484752_2485438	688	0.187999	1	young2017;coll2017	15;80
SAOUHSC_01042	CDS_only_functional	3	3	coll2017-137;harkins2018-SS_14SS_1;coll2017-772	3	8490_3#43;ERR1904027;14200_7#7	-	dihydrolipoamide S-acetyltransferase component of pyruvate dehydrogenase complex E2, putative	CDS	1010590	1011883	1	CDS_NCTC8325_1010591_1011883	1294	0.188107	1	coll2017;harkins2018	1;22;80
SAOUHSC_01753	CDS_only_functional	3	3	harrison2016-GR11;price2016-H123;young2017-P009	3	13414_7#15;SRR3731460;SRR5250096	-	GTP-binding protein	CDS	1656923	1658216	-1	CDS_NCTC8325_1656924_1658216	1294	0.188107	1	harrison2016;price2016;young2017	22;8
SAOUHSC_01893	CDS_only_functional	3	3	price2016-2755035;coll2017-137;harrison2016-GR13	3	SRR3731549;14448_1#20;13414_7#18	-	arsenical pump membrane protein subfamily	CDS	1804781	1806074	1	CDS_NCTC8325_1804782_1806074	1294	0.188107	1	price2016;coll2017;harrison2016	130;1;5
SAOUHSC_01397	CDS_only_functional	2	2	coll2017-87;chow2017-CD140764	2	14355_2#42;16870_3#11	-	dihydrodipicolinate reductase	CDS	1340001	1340694	1	CDS_NCTC8325_1340002_1340694	694	0.190475	1	coll2017;chow2017	22;45
SAOUHSC_00799	CDS_only_functional	3	3	coll2017-70;price2013-X072;price2016-H289	3	14623_5#50;SRR2053880;SRR3728744	-	enolase	CDS	782056	783361	1	CDS_NCTC8325_782057_783361	1306	0.191565	1	coll2017;price2013;price2016	22;30
SAOUHSC_02820	CDS_only_functional	2	2	chow2017-CD140268;coll2017-874	2	16870_2#20;14623_7#26	-	conserved hypothetical protein	CDS	2598081	2598777	1	CDS_NCTC8325_2598082_2598777	697	0.191715	1	chow2017;coll2017	361;45
SAOUHSC_01165	CDS_only_functional	3	3	coll2017-571;price2016-H185;coll2017-175	3	14623_3#73;SRR3730677;8490_3#95	-	uracil permease, putative	CDS	1114346	1115654	1	CDS_NCTC8325_1114347_1115654	1309	0.192432	1	coll2017;price2016	22;45;5
SAOUHSC_02247	CDS_only_functional	3	3	price2016-H180;harrison2016-CR43;coll2017-620	3	SRR3731504;15049_1#40;14208_8#43	-	cation transport protein, putative	CDS	2081794	2083102	1	CDS_NCTC8325_2081795_2083102	1309	0.192432	1	price2016;harrison2016;coll2017	1;22
SAOUHSC_01492	CDS_only_functional	3	3	price2016-2028212;young2017-P072;chow2017-CD140572	3	SRR3730913;SRR5251328;16870_2#51	-	conserved hypothetical protein	CDS	1447061	1448372	-1	CDS_NCTC8325_1447062_1448372	1312	0.193299	1	price2016;young2017;chow2017	1;45
SAOUHSC_00299	CDS_only_functional	3	3	coll2017-823;price2013-X035;price2016-H145	3	14623_6#82;SRR2053963;SRR3729302	-	conserved hypothetical protein	CDS	312594	313908	-1	CDS_NCTC8325_312595_313908	1315	0.194168	1	coll2017;price2013;price2016	22;45;5
SAOUHSC_02107	CDS_only_functional	3	3	coll2017-257;price2013-X023;price2016-H277	3	14623_8#22;SRR2053911;SRR3728385	-	UDP-N-acetylmuramyl tripeptide synthetase, putative	CDS	1980013	1981327	-1	CDS_NCTC8325_1980014_1981327	1315	0.194168	1	coll2017;price2013;price2016	22;30;59
SAOUHSC_01257	CDS_only_functional	2	2	coll2017-118;price2016-3438563	2	14208_8#25;SRR3731542	-	conserved hypothetical protein	CDS	1212020	1212725	1	CDS_NCTC8325_1212021_1212725	706	0.195441	1	coll2017;price2016	22;30
SAOUHSC_00006	CDS_only_functional	5	4	price2013-X098;price2016-H264;price2016-H277;young2017-P042	4	SRR2053864;SRR3730705;SRR3728914;SRR5250670	-	DNA gyrase, A subunit	CDS	7004	9668	1	CDS_NCTC8325_7005_9668	2665	0.19564	1	price2013;price2016;young2017	1;361;59
SAOUHSC_00581	CDS_only_functional	3	3	coll2017-571;price2016-H264;price2016-2824862	3	14355_1#14;SRR3730705;SRR3729341	-	conserved hypothetical protein	CDS	583051	584374	-1	CDS_NCTC8325_583052_584374	1324	0.19678	1	coll2017;price2016	22;361;398
SAOUHSC_00726	CDS_only_functional	2	2	harrison2016-GR05;price2016-2878576	2	13414_7#5;SRR3731431	-	conserved hypothetical protein	CDS	707980	708691	1	CDS_NCTC8325_707981_708691	712	0.19793	1	harrison2016;price2016	22;59
SAOUHSC_00420	CDS_only_functional	3	3	coll2017-121;coll2017-97;coll2017-17	3	14623_6#21;14448_1#41;14555_7#21	-	conserved hypothetical protein	CDS	420821	422159	1	CDS_NCTC8325_420822_422159	1339	0.201153	1	coll2017	22;361
SAOUHSC_01659	CDS_only_functional	3	3	price2016-H264;coll2017-772;coll2017-88	3	SRR3730705;14200_7#7;14448_1#77	-	conserved hypothetical protein	CDS	1571126	1572473	-1	CDS_NCTC8325_1571127_1572473	1348	0.203787	1	price2016;coll2017	361;80;8
SAOUHSC_01586	CDS_only_functional	2	2	coll2017-477;price2016-H151	2	14323_1#87;SRR3728556	-	DNA-binding response regulator, putative	CDS	1513465	1514191	-1	CDS_NCTC8325_1513466_1514191	727	0.204168	1	coll2017;price2016	22;398
SAOUHSC_00315	CDS_only_functional	3	3	harrison2016-CR31;price2016-H264;coll2017-857	3	15049_1#8;SRR3730705;14208_8#42	-	conserved hypothetical protein	CDS	329363	330719	1	CDS_NCTC8325_329364_330719	1357	0.206429	1	harrison2016;price2016;coll2017	22;361;45
SAOUHSC_01623	CDS_only_functional	3	3	price2016-2224886;price2016-2503284;chow2017-CD140367	3	SRR3729434;SRR3728772;18090_5#13	-	acetyl-CoA carboxylase, biotin carboxylase	CDS	1545327	1546683	-1	CDS_NCTC8325_1545328_1546683	1357	0.206429	1	price2016;chow2017	15;1;22
SAOUHSC_01203	CDS_only_functional	2	2	chow2017-CD140367;coll2017-254	2	18090_5#13;14200_8#72	-	ribonuclease III, putative	CDS	1151893	1152625	1	CDS_NCTC8325_1151894_1152625	733	0.20667	1	chow2017;coll2017	22
SAOUHSC_01232	CDS_only_functional	2	2	coll2017-352;chow2017-CD140232	2	14672_2#26;17059_1#77	-	ribosomal protein S2	CDS	1180856	1181588	1	CDS_NCTC8325_1180857_1181588	733	0.20667	1	coll2017;chow2017	22;5
SAOUHSC_01589	CDS_only_functional	2	2	coll2017-1180;coll2017-194	2	14623_4#9;14324_8#72	-	conserved hypothetical protein	CDS	1515588	1516320	-1	CDS_NCTC8325_1515589_1516320	733	0.20667	1	coll2017	22;5
SAOUHSC_01587	CDS_only_functional	2	2	coll2017-191;young2017-P094	2	8447_7#17;SRR5249970	-	ribosomal large subunit pseudouridine synthase B, putative	CDS	1514323	1515061	-1	CDS_NCTC8325_1514324_1515061	739	0.209174	1	coll2017;young2017	22;59
SAOUHSC_02587	CDS_only_functional	2	2	coll2017-916;chow2017-CD140971	2	14208_8#84;16870_4#18	-	conserved hypothetical protein	CDS	2378948	2379686	-1	CDS_NCTC8325_2378949_2379686	739	0.209174	1	coll2017;chow2017	30;45
SAOUHSC_01064	CDS_only_functional	6	6	price2013-X035;price2016-H187;young2017-P053;young2017-P101;coll2017-216;price2016-2961570	6	SRR2053963;SRR3729045;SRR5249918;SRR5250173;14200_8#5;SRR3728906	-	pyruvate carboxylase	CDS	1028809	1032262	1	CDS_NCTC8325_1028810_1032262	3454	0.210417	1	price2013;price2016;young2017;coll2017	45;5;8
SAOUHSC_02800	CDS_only_functional	2	2	price2013-X161;coll2017-571	2	SRR2053985;14623_3#73	-	conserved hypothetical protein	CDS	2575878	2576622	1	CDS_NCTC8325_2575879_2576622	745	0.211682	1	price2013;coll2017	15;22
SAOUHSC_00898	CDS_only_functional	3	3	coll2017-477;coll2017-730;price2016-H174	3	14208_8#70;14355_2#34;SRR3730881	-	argininosuccinate lyase	CDS	861934	863314	-1	CDS_NCTC8325_861935_863314	1381	0.213513	1	coll2017;price2016	22;30
SAOUHSC_01319	CDS_only_functional	3	3	auguet2016-P_0130;price2016-2754372;price2013-X112	3	ERR1040796;SRR3731418;SRR2053891	-	aspartate kinase, putative	CDS	1261845	1263228	-1	CDS_NCTC8325_1261846_1263228	1384	0.214402	1	auguet2016;price2016;price2013	22;30;5
SAOUHSC_00366	CDS_only_functional	2	2	coll2017-261;price2016-H277	2	14355_1#24;SRR3728914	-	NAD(P)H-flavin oxidoreductase, putative	CDS	372328	373084	1	CDS_NCTC8325_372329_373084	757	0.216706	1	coll2017;price2016	30;59
SAOUHSC_00950	CDS_only_functional	2	2	harrison2016-CR31;price2016-2107188	2	15049_1#43;SRR3728791	-	conserved hypothetical protein	CDS	924132	924891	1	CDS_NCTC8325_924133_924891	760	0.217964	1	harrison2016;price2016	22;5
SAOUHSC_00759	CDS_only_functional	2	2	coll2017-179;coll2017-890	2	14623_8#77;14623_8#46	-	conserved hypothetical protein	CDS	742041	742803	-1	CDS_NCTC8325_742042_742803	763	0.219222	1	coll2017	22
SAOUHSC_00847	CDS_only_functional	2	2	coll2017-137;price2013-X015	2	14448_1#20;SRR2053890	-	ABC transporter, ATP-binding protein, putative	CDS	817631	818393	1	CDS_NCTC8325_817632_818393	763	0.219222	1	coll2017;price2013	1;30
SAOUHSC_00511	CDS_only_functional	3	3	coll2017-411;price2016-2754372;price2016-3449115	3	14623_4#77;SRR3731418;SRR3728995	-	cysteinyl-tRNA synthetase	CDS	513693	515094	1	CDS_NCTC8325_513694_515094	1402	0.219752	1	coll2017;price2016	22;30
SAOUHSC_00556	CDS_only_functional	3	3	price2016-H236;coll2017-449;tong2015-T159	3	SRR3729236;14200_8#25;5227_1#3	-	proline/betaine transporter, putative	CDS	564127	565528	1	CDS_NCTC8325_564128_565528	1402	0.219752	1	price2016;coll2017;tong2015	130;22;8
SAOUHSC_01960	CDS_only_functional	3	3	price2016-H123;harkins2018-SS_157;chow2017-CD140174	3	SRR3731460;ERR1904047;17059_1#7	-	protoporphyrinogen oxidase	CDS	1866402	1867803	-1	CDS_NCTC8325_1866403_1867803	1402	0.219752	1	price2016;harkins2018;chow2017	22;30;45
SAOUHSC_00477	CDS_only_functional	6	5	coll2017-308;coll2017-97;price2016-H123;coll2017-261;chow2017-CD140189	5	14448_2#30;8524_3#62;SRR3731460;14355_1#24;17059_1#20	-	transcription-repair coupling factor	CDS	473724	477231	1	CDS_NCTC8325_473725_477231	3508	0.220127	1	coll2017;price2016;chow2017	22;30;45
SAOUHSC_00640	CDS_only_functional	2	2	coll2017-620;price2013-X140	2	14355_1#81;SRR2053955	-	conserved hypothetical protein	CDS	628913	629678	1	CDS_NCTC8325_628914_629678	766	0.220481	1	coll2017;price2013	22;30
SAOUHSC_02810	CDS_only_functional	2	2	price2013-X054;price2016-H277	2	SRR2054010;SRR3728385	-	conserved hypothetical protein	CDS	2588792	2589557	-1	CDS_NCTC8325_2588793_2589557	766	0.220481	1	price2013;price2016	22;59
SAOUHSC_00162	CDS_only_functional	5	5	chow2017-CD140306;coll2017-192;coll2017-191;price2016-H170;price2016-H264	5	16870_2#14;14623_5#66;8447_7#17;SRR3729403;SRR3730705	-	type I site-specific deoxyribonuclease, HsdR family, putative	CDS	174276	177066	1	CDS_NCTC8325_174277_177066	2791	0.221009	1	chow2017;coll2017;price2016	1;22;361
SAOUHSC_01043	CDS_only_functional	3	3	coll2017-107;coll2017-823;coll2017-1296	3	14208_8#14;14623_6#82;14623_5#10	-	dihydrolipoamide dehydrogenase	CDS	1011886	1013293	1	CDS_NCTC8325_1011887_1013293	1408	0.221542	1	coll2017	22;45
SAOUHSC_01605	CDS_only_functional	3	3	young2017-P008;chow2017-CD140572;young2017-P089	3	SRR5250199;18090_5#14;SRR5250555	-	6-phosphogluconate dehydrogenase, decarboxylating	CDS	1529678	1531085	-1	CDS_NCTC8325_1529679_1531085	1408	0.221542	1	young2017;chow2017	101;45;5
SAOUHSC_02298	CDS_only_functional	2	2	coll2017-327;young2017-P065	2	14208_8#55;SRR5250235	-	sigma factor B, putative	CDS	2131928	2132699	-1	CDS_NCTC8325_2131929_2132699	772	0.223	1	coll2017;young2017	22
SAOUHSC_00462	CDS_only_functional	2	2	chow2017-CD140191;price2016-2107188	2	17059_1#21;SRR3728791	-	conserved hypothetical protein	CDS	463720	464494	1	CDS_NCTC8325_463721_464494	775	0.224261	1	chow2017;price2016	45;5
SAOUHSC_00086	CDS_only_functional	2	2	chow2017-CD140367;price2013-X035	2	18090_5#13;SRR2053963	-	3-ketoacyl-acyl carrier protein reductase, putative	CDS	92457	93234	1	CDS_NCTC8325_92458_93234	778	0.225522	1	chow2017;price2013	22;45
SAOUHSC_02664	CDS_only_functional	4	4	coll2017-74;price2016-H153;price2013-X112;coll2017-1317	4	8524_3#30;SRR3728921;SRR2053891;14448_3#22	-	transcriptional regulator, putative	CDS	2448425	2450531	1	CDS_NCTC8325_2448426_2450531	2107	0.22602	1	coll2017;price2016;price2013	22;5;8
SAOUHSC_02699	CDS_only_functional	2	2	coll2017-571;coll2017-64	2	14623_3#73;8524_3#24	-	conserved hypothetical protein	CDS	2481980	2482760	-1	CDS_NCTC8325_2481981_2482760	781	0.226784	1	coll2017	22
SAOUHSC_00092	CDS_only_functional	3	3	coll2017-411;price2016-H173;coll2017-380	3	14623_4#77;SRR3728976;8525_1#70	-	conserved hypothetical protein	CDS	97789	99220	1	CDS_NCTC8325_97790_99220	1432	0.228729	1	coll2017;price2016	22;398;5
SAOUHSC_01204	CDS_only_functional	6	6	coll2017-660;coll2017-344;price2016-H251;price2016-3278992;young2017-P037;coll2017-194	6	14208_8#41;14448_1#24;SRR3729379;SRR3729285;SRR5249917;14324_8#72	-	SMC family, C-terminal domain family	CDS	1152771	1156338	1	CDS_NCTC8325_1152772_1156338	3568	0.231086	1	coll2017;price2016;young2017	22;30;45;59;5
SAOUHSC_02456	CDS_only_functional	2	2	coll2017-620;coll2017-825	2	14355_1#81;14448_1#59	-	lactose phosphotransferase system repressor, putative	CDS	2279891	2280683	-1	CDS_NCTC8325_2279892_2280683	793	0.231835	1	coll2017	22
SAOUHSC_01342	CDS_only_functional	5	5	coll2017-1162;coll2017-410;coll2017-527;coll2017-675;harkins2018-SS_094	5	14208_8#9;14448_1#67;14208_8#16;14412_8#81;ERR1904013	-	conserved hypothetical protein	CDS	1280955	1283799	1	CDS_NCTC8325_1280956_1283799	2845	0.232174	1	coll2017;harkins2018	22;5
SAOUHSC_02550	CDS_only_functional	2	2	price2016-2503284;coll2017-144	2	SRR3728772;14672_2#88	-	formate dehydrogenase family accessory protein FdhD	CDS	2344766	2345564	1	CDS_NCTC8325_2344767_2345564	799	0.234363	1	price2016;coll2017	1;22
SAOUHSC_00297	CDS_only_functional	2	2	young2017-P040;coll2017-308	2	SRR5249845;8524_5#70	-	conserved hypothetical protein	CDS	310859	311660	-1	CDS_NCTC8325_310860_311660	802	0.235628	1	young2017;coll2017	1;22
SAOUHSC_02790	CDS_only_functional	5	5	coll2017-261;price2016-H149;price2016-H264;price2016-H144;price2016-3435254	5	14355_1#24;SRR3730472;SRR3730705;SRR3730564;SRR3729498	-	conserved hypothetical protein	CDS	2561927	2564789	-1	CDS_NCTC8325_2561928_2564789	2863	0.235931	1	coll2017;price2016	30;361;5;88
SAOUHSC_00158	CDS_only_functional	3	3	price2016-H128;coll2017-1263;price2016-H153	3	SRR3730862;14623_8#43;SRR3728718	-	PTS system component	CDS	171256	172711	1	CDS_NCTC8325_171257_172711	1456	0.235958	1	price2016;coll2017	15;22
SAOUHSC_01991	CDS_only_functional	3	3	price2016-3445440;coll2017-1295;coll2017-191	3	SRR3729245;14412_8#14;8447_7#17	-	ABC transporter, permease protein, putative	CDS	1894059	1895517	-1	CDS_NCTC8325_1894060_1895517	1459	0.236865	1	price2016;coll2017	1;22
SAOUHSC_00957	CDS_only_functional	2	2	price2016-H119;young2017-P101	2	SRR3731671;SRR5250173	-	conserved hypothetical protein	CDS	932071	932875	1	CDS_NCTC8325_932072_932875	805	0.236893	1	price2016;young2017	30;45
SAOUHSC_01354	CDS_only_functional	3	3	chow2017-CD140630;coll2017-571;coll2017-261	3	16870_2#59;14623_3#73;14672_2#53	-	sodium:alanine symporter family protein, putative	CDS	1296848	1298309	1	CDS_NCTC8325_1296849_1298309	1462	0.237772	1	chow2017;coll2017	22;30
SAOUHSC_01019	CDS_only_functional	2	2	price2016-2503284;coll2017-191	2	SRR3728772;8447_7#17	-	conserved hypothetical protein	CDS	990820	991627	-1	CDS_NCTC8325_990821_991627	808	0.238159	1	price2016;coll2017	1;22
SAOUHSC_00206	CDS_only_functional	2	2	chow2017-CD140971;young2017-P048	2	16870_4#18;SRR5250629	-	L-lactate dehydrogenase	CDS	228481	229291	1	CDS_NCTC8325_228482_229291	811	0.239424	1	chow2017;young2017	45;8
SAOUHSC_00943	CDS_only_functional	2	2	coll2017-329;coll2017-350	2	14672_2#19;8525_1#27	-	ATP-NAD kinase, putative	CDS	914832	915642	1	CDS_NCTC8325_914833_915642	811	0.239424	1	coll2017	22
SAOUHSC_01415	CDS_only_functional	2	2	young2017-P086;price2013-X081	2	SRR5251355;SRR2054057	-	conserved hypothetical protein	CDS	1354527	1355337	-1	CDS_NCTC8325_1354528_1355337	811	0.239424	1	young2017;price2013	15;45
SAOUHSC_00102	CDS_only_functional	2	2	chow2017-CD140367;price2016-2107188	2	16870_2#39;SRR3728791	-	phosphonates ABC transporter, permease protein CC0363, putative	CDS	106506	107322	-1	CDS_NCTC8325_106507_107322	817	0.241957	1	chow2017;price2016	22;5
SAOUHSC_01916	CDS_only_functional	3	3	price2013-X035;young2017-P031;price2016-3041545	3	SRR2053963;SRR5251368;SRR3730798	-	o-succinylbenzoic acid--coa ligase, putative	CDS	1824271	1825750	-1	CDS_NCTC8325_1824272_1825750	1480	0.243227	1	price2013;young2017;price2016	45;5;7
SAOUHSC_00954	CDS_only_functional	3	3	paterson2015-Staff_D;price2016-H142;price2016-H277	3	10361_1#3;SRR3729067;SRR3728957	-	UDP-N-acetylmuramoylalanyl-D-glutamate--2, 6-diaminopimelate ligase	CDS	928482	929964	1	CDS_NCTC8325_928483_929964	1483	0.244138	1	paterson2015;price2016	22;45;59
SAOUHSC_02895	CDS_only_functional	2	2	price2016-2754372;young2017-P048	2	SRR3731418;SRR5250629	-	conserved hypothetical protein	CDS	2665718	2666540	-1	CDS_NCTC8325_2665719_2666540	823	0.24449	1	price2016;young2017	30;8
SAOUHSC_02268	CDS_only_functional	3	3	coll2017-92;harkins2018-SS_157;price2016-H211	3	14448_1#19;ERR1904048;SRR3730915	-	sucrose-6-phosphate dehydrogenase, putative	CDS	2097954	2099439	-1	CDS_NCTC8325_2097955_2099439	1486	0.245049	1	coll2017;harkins2018;price2016	22;30;8
SAOUHSC_00281	CDS_only_functional	2	2	coll2017-1165;harkins2018-SS_250	2	14623_2#65;ERR1904053	-	conserved hypothetical protein	CDS	296346	297171	-1	CDS_NCTC8325_296347_297171	826	0.245758	1	coll2017;harkins2018	22;30
SAOUHSC_02240	CDS_only_functional	2	2	coll2017-121;price2016-H251	2	14324_8#70;SRR3729379	-	truncated beta-hemolysin	CDS	2074630	2075455	1	CDS_NCTC8325_2074631_2075455	826	0.245758	1	coll2017;price2016	22;30
SAOUHSC_00132	CDS_only_functional	3	3	harrison2016-CR42;price2016-2754372;price2016-H251	3	15049_1#21;SRR3731418;SRR3729379	-	aldehyde dehydrogenase, putative	CDS	137267	138755	1	CDS_NCTC8325_137268_138755	1489	0.245962	1	harrison2016;price2016	22;30
SAOUHSC_01798	CDS_only_functional	3	3	chow2017-CD140306;chow2017-CD140764;price2016-H277	3	18090_5#9;16870_3#10;SRR3728385	-	conserved hypothetical protein	CDS	1696752	1698240	-1	CDS_NCTC8325_1696753_1698240	1489	0.245962	1	chow2017;price2016	1;45;59
SAOUHSC_01130	CDS_only_functional	3	3	harrison2016-GR05;price2016-2754372;coll2017-1317	3	13414_7#5;SRR3731418;14448_3#22	-	conserved hypothetical protein	CDS	1083816	1085307	1	CDS_NCTC8325_1083817_1085307	1492	0.246874	1	harrison2016;price2016;coll2017	22;30;8
SAOUHSC_02933	CDS_only_functional	3	3	price2013-X093;price2016-H264;price2016-H277	3	SRR2053910;SRR3730705;SRR3728385	-	betaine aldehyde dehydrogenase	CDS	2699894	2701385	-1	CDS_NCTC8325_2699895_2701385	1492	0.246874	1	price2013;price2016	15;361;59
SAOUHSC_00613	CDS_only_functional	2	2	coll2017-449;coll2017-874	2	14200_8#25;14448_2#70	-	iron compound ABC transporter, substrate-binding protein, putative	CDS	605089	605917	1	CDS_NCTC8325_605090_605917	829	0.247025	1	coll2017	22;45
SAOUHSC_01882	CDS_only_functional	2	2	young2017-P069;coll2017-92	2	SRR5250494;14448_1#19	-	conserved hypothetical protein	CDS	1796426	1797254	-1	CDS_NCTC8325_1796427_1797254	829	0.247025	1	young2017;coll2017	130;22
SAOUHSC_02927	CDS_only_functional	3	3	chow2017-CD140367;coll2017-121;coll2017-1249	3	18090_5#13;14324_8#70;14623_4#37	-	malate:quinone-oxidoreductase	CDS	2692737	2694234	-1	CDS_NCTC8325_2692738_2694234	1498	0.248701	1	chow2017;coll2017	22;45
SAOUHSC_02971	CDS_only_functional	3	3	price2013-X113;coll2017-624;price2016-H285	3	SRR2054007;14623_5#59;SRR3729146	-	aureolysin, putative	CDS	2732673	2734170	-1	CDS_NCTC8325_2732674_2734170	1498	0.248701	1	price2013;coll2017;price2016	15;30;5
SAOUHSC_00056	CDS_only_functional	4	4	coll2017-254;coll2017-74;price2016-H123;price2016-2754372	4	14200_8#72;14448_1#88;SRR3731460;SRR3731418	-	conserved hypothetical protein	CDS	58854	61053	1	CDS_NCTC8325_58855_61053	2200	0.248761	1	coll2017;price2016	22;30
SAOUHSC_02008	CDS_only_functional	2	2	chow2017-CD140306;coll2017-1317	2	16870_2#14;14623_5#36	-	conserved hypothetical protein	CDS	1917423	1918260	-1	CDS_NCTC8325_1917424_1918260	838	0.250828	1	chow2017;coll2017	1;8
SAOUHSC_00459	CDS_only_functional	2	2	coll2017-64;young2017-P025	2	8524_3#24;SRR5250001	-	conserved hypothetical protein	CDS	460592	461432	1	CDS_NCTC8325_460593_461432	841	0.252097	1	coll2017;young2017	22;5
SAOUHSC_02147	CDS_only_functional	2	2	harrison2016-CR31;chow2017-CD140971	2	15049_1#12;16870_4#17	-	conserved hypothetical protein	CDS	2020417	2021260	-1	CDS_NCTC8325_2020418_2021260	844	0.253365	1	harrison2016;chow2017	22;45
SAOUHSC_00342	CDS_only_functional	2	2	coll2017-1165;coll2017-668	2	14623_2#65;14323_1#54	-	chromosome partioning protein, ParB family, putative	CDS	356883	357729	1	CDS_NCTC8325_356884_357729	847	0.254633	1	coll2017	22;5
SAOUHSC_00382	CDS_only_functional	2	2	chow2017-CD140572;coll2017-380	2	18090_5#14;8525_1#70	-	conserved hypothetical protein	CDS	386976	387822	-1	CDS_NCTC8325_386977_387822	847	0.254633	1	chow2017;coll2017	45;5
SAOUHSC_00858	CDS_only_functional	2	2	coll2017-261;price2013-X107	2	14555_7#35;SRR2053978	-	conserved hypothetical protein	CDS	826498	827347	1	CDS_NCTC8325_826499_827347	850	0.255902	1	coll2017;price2013	30
SAOUHSC_00338	CDS_only_functional	4	4	auguet2016-P_0017;harrison2016-CR02;coll2017-191;price2016-H118	4	ERR1040799;15049_1#63;8447_7#17;SRR3731769	-	5-methyltetrahydropteroyltriglutamate--homocysteine S-methyltransferase	CDS	349924	352153	-1	CDS_NCTC8325_349925_352153	2230	0.2562	1	auguet2016;harrison2016;coll2017;price2016	22;45
SAOUHSC_00364	CDS_only_functional	3	3	harkins2018-SS_157;chow2017-CD140183;price2016-H277	3	ERR1904050;17059_1#12;SRR3728385	-	alkyl hydroperoxide reductase, subunit F, putative	CDS	369728	371252	-1	CDS_NCTC8325_369729_371252	1525	0.256947	1	harkins2018;chow2017;price2016	30;45;59
SAOUHSC_00846	CDS_only_functional	2	2	chow2017-CD140187;price2016-H277	2	17059_1#17;SRR3728957	-	conserved hypothetical protein	CDS	816452	817304	-1	CDS_NCTC8325_816453_817304	853	0.257171	1	chow2017;price2016	45;59
SAOUHSC_00325	CDS_only_functional	2	2	coll2017-261;price2016-2673347	2	14355_1#24;SRR3730480	-	conserved hypothetical protein	CDS	337879	338734	1	CDS_NCTC8325_337880_338734	856	0.258439	1	coll2017;price2016	30
SAOUHSC_01317	CDS_only_functional	2	2	price2016-2401930;coll2017-579	2	SRR3728387;14623_8#15	-	conserved hypothetical protein	CDS	1260031	1260886	-1	CDS_NCTC8325_1260032_1260886	856	0.258439	1	price2016;coll2017	1;22
SAOUHSC_01895	CDS_only_functional	2	2	chow2017-CD140345;coll2017-571	2	18090_5#12;14355_1#14	-	conserved hypothetical protein	CDS	1806781	1807636	-1	CDS_NCTC8325_1806782_1807636	856	0.258439	1	chow2017;coll2017	1;22
SAOUHSC_00209	CDS_only_functional	3	3	chow2017-CD140367;coll2017-789;coll2017-210	3	18090_5#13;14672_2#49;14672_2#61	-	PTS system, glucose-specific IIBC component, putative	CDS	229610	231140	-1	CDS_NCTC8325_229611_231140	1531	0.258785	1	chow2017;coll2017	22;5
SAOUHSC_00107	CDS_only_functional	3	3	chow2017-CD140187;coll2017-429;young2017-P032	3	17059_1#17;14623_6#24;SRR5250606	-	conserved hypothetical protein	CDS	111887	113423	1	CDS_NCTC8325_111888_113423	1537	0.260624	1	chow2017;coll2017;young2017	45;5
SAOUHSC_02119	CDS_only_functional	3	3	harkins2018-SS_157;price2013-X035;price2013-X045	3	ERR1904051;SRR2053963;SRR2054045	-	proline uptake protein	CDS	1991872	1993411	1	CDS_NCTC8325_1991873_1993411	1540	0.261544	1	harkins2018;price2013	30;45
SAOUHSC_01656	CDS_only_functional	2	2	price2016-2288814;coll2017-475	2	SRR3728937;14672_2#18	-	conserved hypothetical protein	CDS	1568410	1569274	-1	CDS_NCTC8325_1568411_1569274	865	0.262246	1	price2016;coll2017	30;5
SAOUHSC_00106	CDS_only_functional	3	3	price2016-H157;coll2017-465;price2013-X035	3	SRR3728666;14200_6#86;SRR2053963	-	conserved hypothetical protein	CDS	110292	111837	1	CDS_NCTC8325_110293_111837	1546	0.263386	1	price2016;coll2017;price2013	15;22;45
SAOUHSC_02556	CDS_only_functional	2	2	chow2017-CD140030;coll2017-261	2	17059_1#1;14355_1#24	-	conserved hypothetical protein	CDS	2350013	2350880	-1	CDS_NCTC8325_2350014_2350880	868	0.263515	1	chow2017;coll2017	22;30
SAOUHSC_00698	CDS_only_functional	3	3	harrison2016-GR11;price2016-3415311;price2016-3407834	3	13414_7#15;SRR3731839;SRR3728801	-	conserved hypothetical protein	CDS	682542	684096	1	CDS_NCTC8325_682543_684096	1555	0.266151	1	harrison2016;price2016	22;30
SAOUHSC_02988	CDS_only_functional	3	3	price2016-2503284;price2016-H251;price2016-H111	3	SRR3730715;SRR3729379;SRR3730554	-	conserved hypothetical protein	CDS	2757023	2758577	-1	CDS_NCTC8325_2757024_2758577	1555	0.266151	1	price2016	1;30;59
SAOUHSC_00771	CDS_only_functional	2	2	coll2017-821;price2016-H118	2	14448_1#53;SRR3728590	-	peptide chain release factor 2, putative	CDS	753020	753896	1	CDS_NCTC8325_753021_753896	877	0.267322	1	coll2017;price2016	22;45
SAOUHSC_01454	CDS_only_functional	2	2	coll2017-359;price2013-X035	2	8525_1#49;SRR2053963	-	conserved hypothetical protein	CDS	1410724	1411603	-1	CDS_NCTC8325_1410725_1411603	880	0.268591	1	coll2017;price2013	22;45
SAOUHSC_00956	CDS_only_functional	3	3	price2016-H157;young2017-P010;young2017-P095	3	SRR3729371;SRR5251318;SRR5250210	-	peptide chain release factor 3	CDS	930207	931770	1	CDS_NCTC8325_930208_931770	1564	0.26892	1	price2016;young2017	15;30
SAOUHSC_00487	CDS_only_functional	2	2	coll2017-191;price2016-H277	2	14355_2#69;SRR3728914	-	conserved hypothetical protein	CDS	485713	486595	1	CDS_NCTC8325_485714_486595	883	0.26986	1	coll2017;price2016	22;59
SAOUHSC_02987	CDS_only_functional	3	3	price2016-2440689;harkins2018-SS_045;paterson2015-Staff_D	3	SRR3728626;ERR1903992;10770_3#48	-	conserved hypothetical protein	CDS	2755465	2757034	-1	CDS_NCTC8325_2755466_2757034	1570	0.270768	1	price2016;harkins2018;paterson2015	101;15;22
SAOUHSC_00434	CDS_only_functional	2	2	coll2017-104;coll2017-675	2	14200_8#74;14355_1#86	-	transcriptional regulator, lysR family, putative	CDS	432266	433151	-1	CDS_NCTC8325_432267_433151	886	0.271128	1	coll2017	22
SAOUHSC_02448	CDS_only_functional	2	2	price2016-2592681;price2016-H111	2	SRR3730635;SRR3730554	-	conserved hypothetical protein	CDS	2272019	2272904	-1	CDS_NCTC8325_2272020_2272904	886	0.271128	1	price2016	30;59
SAOUHSC_00499	CDS_only_functional	2	2	chow2017-CD140572;chow2017-CD140971	2	18090_5#14;16870_4#18	-	pyridoxine biosynthesis protein	CDS	500137	501025	1	CDS_NCTC8325_500138_501025	889	0.272397	1	chow2017	45
SAOUHSC_01591	CDS_only_functional	2	2	coll2017-108;price2016-2754372	2	14208_8#62;SRR3731418	-	integrase/recombinase XerD	CDS	1516995	1517883	-1	CDS_NCTC8325_1516996_1517883	889	0.272397	1	coll2017;price2016	1;30
SAOUHSC_02519	CDS_only_functional	2	2	chow2017-CD140572;price2016-2800717	2	16870_2#51;SRR3730458	-	conserved hypothetical protein	CDS	2322845	2323733	1	CDS_NCTC8325_2322846_2323733	889	0.272397	1	chow2017;price2016	45;59
SAOUHSC_01658	CDS_only_functional	2	2	price2013-X112;young2017-P009	2	SRR2053891;SRR5250096	-	endonuclease IV, putative	CDS	1570226	1571117	-1	CDS_NCTC8325_1570227_1571117	892	0.273666	1	price2013;young2017	5;8
SAOUHSC_00464	CDS_only_functional	2	2	coll2017-1162;price2016-3435254	2	14208_8#32;SRR3729498	-	dimethyladenosine transferase	CDS	465207	466101	1	CDS_NCTC8325_465208_466101	895	0.274934	1	coll2017;price2016	22;88
SAOUHSC_00792	CDS_only_functional	2	2	coll2017-547;price2016-H251	2	14200_8#21;SRR3729379	-	conserved hypothetical protein	CDS	773242	774145	-1	CDS_NCTC8325_773243_774145	904	0.278739	1	coll2017;price2016	22;30
SAOUHSC_02627	CDS_only_functional	2	2	chow2017-CD140306;chow2017-CD140572	2	18090_5#9;16870_2#51	-	conserved hypothetical protein	CDS	2414838	2415741	-1	CDS_NCTC8325_2414839_2415741	904	0.278739	1	chow2017	1;45
SAOUHSC_02652	CDS_only_functional	2	2	coll2017-359;price2016-H240	2	14208_8#2;SRR3730467	-	conserved hypothetical protein	CDS	2438501	2439404	1	CDS_NCTC8325_2438502_2439404	904	0.278739	1	coll2017;price2016	22;8
SAOUHSC_02929	CDS_only_functional	3	3	coll2017-660;coll2017-194;price2013-X112	3	14208_8#41;14324_8#72;SRR2053891	-	acetyl-CoA synthetase, putative	CDS	2694918	2696517	-1	CDS_NCTC8325_2694919_2696517	1600	0.280026	1	coll2017;price2013	22;5
SAOUHSC_00696	CDS_only_functional	2	2	price2016-H202;chow2017-CD140572	2	SRR3731407;18090_5#14	-	conserved hypothetical protein	CDS	681029	681938	1	CDS_NCTC8325_681030_681938	910	0.281275	1	price2016;chow2017	30;45
SAOUHSC_01311	CDS_only_functional	2	2	coll2017-350;coll2017-774	2	14200_6#76;14208_8#72	-	ABC transporter, ATP-binding protein, putative	CDS	1255613	1256522	1	CDS_NCTC8325_1255614_1256522	910	0.281275	1	coll2017	22
SAOUHSC_01908	CDS_only_functional	2	2	chow2017-CD140359;price2016-H137	2	16870_2#35;SRR3728952	-	conserved hypothetical protein	CDS	1816536	1817445	-1	CDS_NCTC8325_1816537_1817445	910	0.281275	1	chow2017;price2016	22;30
SAOUHSC_02409	CDS_only_functional	2	2	young2017-P054;price2016-2107188	2	SRR5250758;SRR3728791	-	arginase	CDS	2236149	2237058	-1	CDS_NCTC8325_2236150_2237058	910	0.281275	1	young2017;price2016	59;5
SAOUHSC_02246	CDS_only_functional	2	2	harrison2016-GR06;coll2017-308	2	13414_7#11;14448_2#30	-	conserved hypothetical protein	CDS	2080722	2081634	-1	CDS_NCTC8325_2080723_2081634	913	0.282542	1	harrison2016;coll2017	22
SAOUHSC_00239	CDS_only_functional	2	2	price2016-H143;coll2017-844	2	SRR3728598;14324_8#21	-	ribokinase, putative	CDS	259907	260822	-1	CDS_NCTC8325_259908_260822	916	0.28381	1	price2016;coll2017	30;5
SAOUHSC_01279	CDS_only_functional	2	2	coll2017-1165;coll2017-191	2	14623_2#65;8447_7#17	-	hydrolase, alpha/beta fold family domain protein	CDS	1236757	1237672	1	CDS_NCTC8325_1236758_1237672	916	0.28381	1	coll2017	22
SAOUHSC_01711	CDS_only_functional	2	2	harrison2016-CR02;price2016-H173	2	15049_1#67;SRR3729459	-	conserved hypothetical protein	CDS	1617864	1618779	-1	CDS_NCTC8325_1617865_1618779	916	0.28381	1	harrison2016;price2016	22;398
SAOUHSC_00736	CDS_only_functional	2	2	chow2017-CD140187;chow2017-CD140572	2	17059_1#16;18090_5#14	-	conserved hypothetical protein	CDS	721560	722478	-1	CDS_NCTC8325_721561_722478	919	0.285077	1	chow2017	45
SAOUHSC_01386	CDS_only_functional	2	2	chow2017-CD140764;young2017-P059	2	16870_3#11;SRR5250425	-	phosphate ABC transporter, permease protein, putative	CDS	1329326	1330244	-1	CDS_NCTC8325_1329327_1330244	919	0.285077	1	chow2017;young2017	45
SAOUHSC_02254	CDS_only_functional	3	3	coll2017-300;coll2017-774;coll2017-210	3	8524_5#72;14208_8#72;14672_2#61	-	chaperonin, 60 kDa, GrpEL, putative	CDS	2086759	2088376	-1	CDS_NCTC8325_2086760_2088376	1618	0.285595	1	coll2017	22;5
SAOUHSC_00707	CDS_only_functional	2	2	harrison2016-CR02;coll2017-465	2	15049_1#41;14200_6#86	-	fructose 1-phosphate kinase, putative	CDS	691002	691923	1	CDS_NCTC8325_691003_691923	922	0.286344	1	harrison2016;coll2017	22
SAOUHSC_01717	CDS_only_functional	2	2	coll2017-463;price2016-H277	2	14672_2#56;SRR3728914	-	conserved hypothetical protein	CDS	1622331	1623255	-1	CDS_NCTC8325_1622332_1623255	925	0.28761	1	coll2017;price2016	22;59
SAOUHSC_02583	CDS_only_functional	2	2	chow2017-CD142136;price2016-H119	2	17150_1#49;SRR3731827	-	transcriptional regulator, putative	CDS	2375347	2376271	-1	CDS_NCTC8325_2375348_2376271	925	0.28761	1	chow2017;price2016	22;30
SAOUHSC_00695	CDS_only_functional	2	2	coll2017-813;price2016-H237	2	14623_6#69;SRR3728774	-	conserved hypothetical protein	CDS	680000	680927	1	CDS_NCTC8325_680001_680927	928	0.288877	1	coll2017;price2016	22;59
SAOUHSC_01071	CDS_only_functional	2	2	young2017-P095;price2016-H264	2	SRR5250306;SRR3730705	-	glycerophosphoryl diester phosphodiesterase, putative	CDS	1037026	1037953	-1	CDS_NCTC8325_1037027_1037953	928	0.288877	1	young2017;price2016	30;361
SAOUHSC_01198	CDS_only_functional	2	2	chow2017-CD141192;coll2017-243	2	16870_4#51;14623_7#66	-	malonyl CoA-acyl carrier protein transacylase	CDS	1149648	1150575	1	CDS_NCTC8325_1149649_1150575	928	0.288877	1	chow2017;coll2017	22
SAOUHSC_01781	CDS_only_functional	2	2	price2016-2224886;price2016-H118	2	SRR3728754;SRR3728590	-	conserved hypothetical protein	CDS	1680750	1681680	-1	CDS_NCTC8325_1680751_1681680	931	0.290143	1	price2016	15;45
SAOUHSC_00692	CDS_only_functional	3	3	price2016-H123;coll2017-261;price2016-H111	3	SRR3731460;14672_2#53;SRR3731426	-	conserved hypothetical protein	CDS	675902	677534	1	CDS_NCTC8325_675903_677534	1633	0.290242	1	price2016;coll2017	22;30;59
SAOUHSC_01129	CDS_only_functional	2	2	coll2017-257;price2013-X072	2	8524_5#5;SRR2053880	-	carbamate kinase	CDS	1082646	1083579	1	CDS_NCTC8325_1082647_1083579	934	0.291408	1	coll2017;price2013	22;30
SAOUHSC_02750	CDS_only_functional	3	3	coll2017-805;price2016-H264;price2016-H211	3	14208_8#90;SRR3730705;SRR3729185	-	conserved hypothetical protein	CDS	2525681	2527319	1	CDS_NCTC8325_2525682_2527319	1639	0.292103	1	coll2017;price2016	22;361;8
SAOUHSC_02896	CDS_only_functional	1	1	price2016-H277	1	SRR3728957	-	conserved hypothetical protein	CDS	2666559	2666859	-1	CDS_NCTC8325_2666560_2666859	301	0.292551	1	price2016	59
SAOUHSC_00211	CDS_only_functional	2	2	price2016-3438563;coll2017-473	2	SRR3731542;14623_4#27	-	conserved hypothetical protein	CDS	231501	232437	1	CDS_NCTC8325_231502_232437	937	0.292674	1	price2016;coll2017	30;5
SAOUHSC_02766	CDS_only_functional	2	2	coll2017-97;price2016-H240	2	8524_3#62;SRR3730467	-	peptide ABC transporter, permease protein, putative	CDS	2541908	2542844	-1	CDS_NCTC8325_2541909_2542844	937	0.292674	1	coll2017;price2016	22;8
SAOUHSC_02843	CDS_only_functional	2	2	chow2017-CD140306;coll2017-194	2	18090_5#9;14324_8#72	-	conserved hypothetical protein	CDS	2617619	2618555	1	CDS_NCTC8325_2617620_2618555	937	0.292674	1	chow2017;coll2017	1;5
SAOUHSC_00765	CDS_only_functional	2	2	chow2017-CD140367;coll2017-1235	2	16870_2#39;14623_7#25	-	conserved hypothetical protein	CDS	747287	748226	1	CDS_NCTC8325_747288_748226	940	0.293939	1	chow2017;coll2017	22
SAOUHSC_02633	CDS_only_functional	2	2	coll2017-329;price2016-H264	2	14672_2#19;SRR3730705	-	conserved hypothetical protein	CDS	2420612	2421551	-1	CDS_NCTC8325_2420613_2421551	940	0.293939	1	coll2017;price2016	22;361
SAOUHSC_01726	CDS_only_functional	1	1	price2016-H184	1	SRR3731443	-	(5-methylaminomethyl-2-thiouridylate)-methyltransferase	CDS	1632622	1632925	-1	CDS_NCTC8325_1632623_1632925	304	0.294987	1	price2016	12
SAOUHSC_02558	CDS_only_functional	1	1	coll2017-58	1	14672_2#4	-	urease, gamma subunit	CDS	2352261	2352564	1	CDS_NCTC8325_2352262_2352564	304	0.294987	1	coll2017	22
SAOUHSC_00926	CDS_only_functional	2	2	young2017-P086;coll2017-97	2	SRR5251355;8524_3#62	-	oligopeptide ABC transporter, ATP-binding protein, putative	CDS	897095	898037	1	CDS_NCTC8325_897096_898037	943	0.295204	1	young2017;coll2017	15;22
SAOUHSC_01973	CDS_only_functional	2	2	chow2017-CD140345;auguet2016-P_0315	2	16870_2#29;ERR1040784	-	conserved hypothetical protein	CDS	1876331	1877273	-1	CDS_NCTC8325_1876332_1877273	943	0.295204	1	chow2017;auguet2016	1;88
SAOUHSC_02965	CDS_only_functional	2	2	price2016-2029680;price2016-3459917	2	SRR3729418;SRR3729039	-	carbamate kinase	CDS	2726753	2727695	-1	CDS_NCTC8325_2726754_2727695	943	0.295204	1	price2016	1;8
SAOUHSC_00789	CDS_only_functional	2	2	coll2017-1174;coll2017-432	2	14623_2#81;14448_1#36	-	conserved hypothetical protein	CDS	770895	771840	1	CDS_NCTC8325_770896_771840	946	0.296469	1	coll2017	22
SAOUHSC_01133	CDS_only_functional	2	2	coll2017-350;price2016-2754372	2	14200_6#76;SRR3731418	-	conserved hypothetical protein	CDS	1086146	1087094	-1	CDS_NCTC8325_1086147_1087094	949	0.297733	1	coll2017;price2016	22;30
SAOUHSC_01673	CDS_only_functional	2	2	price2016-H127;young2017-P053	2	SRR3728612;SRR5250641	-	conserved hypothetical protein	CDS	1583919	1584867	-1	CDS_NCTC8325_1583920_1584867	949	0.297733	1	price2016;young2017	1;45
SAOUHSC_00290	CDS_only_functional	2	2	coll2017-163;price2016-H304	2	14623_8#83;SRR3730623	-	conserved hypothetical protein	CDS	302465	303416	1	CDS_NCTC8325_302466_303416	952	0.298997	1	coll2017;price2016	130;1
SAOUHSC_01998	CDS_only_functional	2	2	coll2017-385;coll2017-760	2	14623_8#20;14355_2#93	-	conserved hypothetical protein	CDS	1907766	1908717	-1	CDS_NCTC8325_1907767_1908717	952	0.298997	1	coll2017	22
SAOUHSC_02269	CDS_only_functional	2	2	price2016-2503284;tong2015-T59	2	SRR3728772;5150_8#7	-	sucrose operon repressor, putative	CDS	2099587	2100538	-1	CDS_NCTC8325_2099588_2100538	952	0.298997	1	price2016;tong2015	1;8
SAOUHSC_02795	CDS_only_functional	1	1	coll2017-74	1	8524_3#30	-	conserved hypothetical protein	CDS	2567801	2568110	1	CDS_NCTC8325_2567802_2568110	310	0.299834	1	coll2017	22
SAOUHSC_01352	CDS_only_functional	4	4	coll2017-179;coll2017-410;coll2017-1286;price2016-H264	4	14448_1#12;14448_1#67;14623_8#38;SRR3730705	-	DNA topoisomerase IV, A subunit	CDS	1294196	1296599	1	CDS_NCTC8325_1294197_1296599	2404	0.300091	1	coll2017;price2016	22;30;361
SAOUHSC_01180	CDS_only_functional	2	2	coll2017-257;price2016-H264	2	14623_8#22;SRR3730705	-	conserved hypothetical protein	CDS	1132020	1132974	1	CDS_NCTC8325_1132021_1132974	955	0.30026	1	coll2017;price2016	22;361
SAOUHSC_01503	CDS_only_functional	2	2	price2016-H264;coll2017-772	2	SRR3730705;14208_8#45	-	conserved hypothetical protein	CDS	1456669	1457623	-1	CDS_NCTC8325_1456670_1457623	955	0.30026	1	price2016;coll2017	361;80
SAOUHSC_02468	CDS_only_functional	3	3	young2017-P040;coll2017-327;price2016-H211	3	SRR5249845;14208_8#55;SRR3730915	-	acetolactate synthase, putative	CDS	2291063	2292728	-1	CDS_NCTC8325_2291064_2292728	1666	0.300484	1	young2017;coll2017;price2016	1;22;8
SAOUHSC_00889	CDS_only_functional	4	4	harrison2016-CR42;chow2017-CD140187;chow2017-CD140764;price2013-X035	4	15049_1#21;17059_1#16;16870_3#10;SRR2053963	-	Na+/H+ antiporter subunit, putative	CDS	851551	853957	-1	CDS_NCTC8325_851552_853957	2407	0.300856	1	harrison2016;chow2017;price2013	22;45
SAOUHSC_03024	CDS_only_functional	2	2	coll2017-687;price2016-H277	2	14355_2#55;SRR3728385	-	conserved hypothetical protein	CDS	2797472	2798429	1	CDS_NCTC8325_2797473_2798429	958	0.301523	1	coll2017;price2016	22;59
SAOUHSC_02873	CDS_only_functional	4	4	harrison2016-GR05;price2016-2985076;price2016-H123;price2016-H134	4	13414_7#5;SRR3731629;SRR3731460;SRR3728403	-	cation-transporting ATPase, E1-E2 family, putative	CDS	2645180	2647589	1	CDS_NCTC8325_2645181_2647589	2410	0.301622	1	harrison2016;price2016	22;45
SAOUHSC_01640	CDS_only_functional	1	1	coll2017-449	1	14200_8#25	-	conserved hypothetical protein	CDS	1557948	1558260	-1	CDS_NCTC8325_1557949_1558260	313	0.302245	1	coll2017	22
SAOUHSC_01874	CDS_only_functional	1	1	price2016-2561452	1	SRR3729397	-	conserved hypothetical protein	CDS	1788484	1788796	-1	CDS_NCTC8325_1788485_1788796	313	0.302245	1	price2016	15
SAOUHSC_02451	CDS_only_functional	1	1	price2016-2754372	1	SRR3731418	-	PTS system lactose-specific IIA component, putative	CDS	2276302	2276614	-1	CDS_NCTC8325_2276303_2276614	313	0.302245	1	price2016	30
SAOUHSC_02267	CDS_only_functional	2	2	coll2017-824;price2016-2754372	2	14324_8#63;SRR3731418	-	fructokinase, putative	CDS	2096998	2097958	-1	CDS_NCTC8325_2096999_2097958	961	0.302786	1	coll2017;price2016	22;30
SAOUHSC_02986	CDS_only_functional	2	2	coll2017-824;price2016-H277	2	14324_8#63;SRR3728385	-	conserved hypothetical protein	CDS	2754528	2755488	-1	CDS_NCTC8325_2754529_2755488	961	0.302786	1	coll2017;price2016	22;59
SAOUHSC_01170	CDS_only_functional	5	5	chow2017-CD140306;coll2017-124;coll2017-660;chow2017-CD140572;young2017-P094	5	18090_5#9;8490_3#24;14323_1#43;16870_2#51;SRR5249970	-	carbamoyl-phosphate synthase, large subunit	CDS	1118949	1122123	1	CDS_NCTC8325_1118950_1122123	3175	0.303266	1	chow2017;coll2017;young2017	1;22;45;59
SAOUHSC_01875	CDS_only_functional	4	4	young2017-P104;price2013-X031;chow2017-CD140764;young2017-P009	4	SRR5250099;SRR2054095;16870_3#11;SRR5250096	-	leucyl-tRNA synthetase	CDS	1788817	1791235	-1	CDS_NCTC8325_1788818_1791235	2419	0.30392	1	young2017;price2013;chow2017	15;30;45;8
SAOUHSC_00931	CDS_only_functional	2	2	price2013-X035;price2016-2107188	2	SRR2053963;SRR3728791	-	oligopeptide ABC transporter, permease protein, putative	CDS	903650	904613	1	CDS_NCTC8325_903651_904613	964	0.304048	1	price2013;price2016	45;5
SAOUHSC_00751	CDS_only_functional	1	1	tong2015-T197	1	4950_3#2	-	conserved hypothetical protein	CDS	735179	735494	-1	CDS_NCTC8325_735180_735494	316	0.304648	1	tong2015	8
SAOUHSC_01324	CDS_only_functional	1	1	price2013-X031	1	SRR2054095	-	conserved hypothetical protein	CDS	1267835	1268150	-1	CDS_NCTC8325_1267836_1268150	316	0.304648	1	price2013	30
SAOUHSC_02683	CDS_only_functional	1	1	price2016-H277	1	SRR3728914	-	assimilatory nitrite reductase [NAD(P)H], small subunit, putative	CDS	2468856	2469171	-1	CDS_NCTC8325_2468857_2469171	316	0.304648	1	price2016	59
SAOUHSC_00181	CDS_only_functional	2	2	young2017-P001;coll2017-103	2	SRR5250326;8524_3#66	-	conserved hypothetical protein	CDS	198253	199222	1	CDS_NCTC8325_198254_199222	970	0.306571	1	young2017;coll2017	1;30
SAOUHSC_00186	CDS_only_functional	2	2	young2017-P094;coll2017-844	2	SRR5249970;14324_8#21	-	lipoprotein, putative	CDS	204351	205320	-1	CDS_NCTC8325_204352_205320	970	0.306571	1	young2017;coll2017	59;5
SAOUHSC_01262	CDS_only_functional	2	2	paterson2015-Staff_D;chow2017-CD140183	2	10361_1#92;17059_1#12	-	recombination protein RecA, putative	CDS	1216297	1217266	1	CDS_NCTC8325_1216298_1217266	970	0.306571	1	paterson2015;chow2017	22;45
SAOUHSC_00267	CDS_only_functional	1	1	price2013-X035	1	SRR2053963	-	conserved hypothetical protein	CDS	287242	287560	1	CDS_NCTC8325_287243_287560	319	0.307042	1	price2013	45
SAOUHSC_00456	CDS_only_functional	1	1	price2016-H187	1	SRR3729051	-	conserved hypothetical protein	CDS	459033	459351	1	CDS_NCTC8325_459034_459351	319	0.307042	1	price2016	45
SAOUHSC_01245	CDS_only_functional	1	1	price2016-H153	1	SRR3728921	-	conserved hypothetical protein	CDS	1196089	1196407	1	CDS_NCTC8325_1196090_1196407	319	0.307042	1	price2016	22
SAOUHSC_01476	CDS_only_functional	1	1	price2016-H240	1	SRR3728572	-	conserved hypothetical protein	CDS	1434188	1434506	-1	CDS_NCTC8325_1434189_1434506	319	0.307042	1	price2016	8
SAOUHSC_02501	CDS_only_functional	1	1	price2016-H149	1	SRR3730472	-	ribosomal protein L24	CDS	2312269	2312587	-1	CDS_NCTC8325_2312270_2312587	319	0.307042	1	price2016	30
SAOUHSC_02524	CDS_only_functional	1	1	coll2017-297	1	8524_5#56	-	conserved hypothetical protein	CDS	2326645	2326963	1	CDS_NCTC8325_2326646_2326963	319	0.307042	1	coll2017	22
SAOUHSC_00137	CDS_only_functional	2	2	coll2017-477;price2016-H216	2	14323_1#87;SRR3730822	-	conserved hypothetical protein	CDS	142411	143386	1	CDS_NCTC8325_142412_143386	976	0.309092	1	coll2017;price2016	22;30
SAOUHSC_01690	CDS_only_functional	2	2	coll2017-219;young2017-P101	2	14623_8#74;SRR5250786	-	conserved hypothetical protein	CDS	1600401	1601376	-1	CDS_NCTC8325_1600402_1601376	976	0.309092	1	coll2017;young2017	22;45
SAOUHSC_00834	CDS_only_functional	1	1	price2016-2561518	1	SRR3730874	-	thioredoxin, putative	CDS	809037	809358	-1	CDS_NCTC8325_809038_809358	322	0.309428	1	price2016	5
SAOUHSC_01685	CDS_only_functional	2	2	harrison2016-CR43;young2017-P042	2	15049_1#40;SRR5251255	-	heat-inducible transcription repressor HrcA	CDS	1595171	1596149	-1	CDS_NCTC8325_1595172_1596149	979	0.310352	1	harrison2016;young2017	22;59
SAOUHSC_02006	CDS_only_functional	2	2	chow2017-CD140306;tong2015-T197	2	16870_2#14;4950_3#2	-	conserved hypothetical protein	CDS	1916185	1917163	1	CDS_NCTC8325_1916186_1917163	979	0.310352	1	chow2017;tong2015	1;8
SAOUHSC_01175	CDS_only_functional	3	3	coll2017-477;young2017-P094;coll2017-237	3	14323_1#87;SRR5249970;14623_6#13	-	fibronectin-binding protein A-related	CDS	1124878	1126576	-1	CDS_NCTC8325_1124879_1126576	1699	0.310743	1	coll2017;young2017	22;59;5
SAOUHSC_00874	CDS_only_functional	1	1	young2017-P009	1	SRR5250360	-	conserved hypothetical protein	CDS	838974	839298	1	CDS_NCTC8325_838975_839298	325	0.311806	1	young2017	8
SAOUHSC_00713	CDS_only_functional	2	2	price2016-H264;price2016-H277	2	SRR3730705;SRR3728385	-	conserved hypothetical protein	CDS	698138	699122	1	CDS_NCTC8325_698139_699122	985	0.312871	1	price2016	361;59
SAOUHSC_00929	CDS_only_functional	2	2	coll2017-534;chow2017-CD140971	2	14672_2#27;16870_4#18	-	oligopeptide ABC transporter, ATP-binding protein, putative	CDS	901688	902675	1	CDS_NCTC8325_901689_902675	988	0.314129	1	coll2017;chow2017	22;45
SAOUHSC_00936	CDS_only_functional	2	2	price2016-H251;price2013-X035	2	SRR3729379;SRR2053963	-	conserved hypothetical protein	CDS	908437	909424	1	CDS_NCTC8325_908438_909424	988	0.314129	1	price2016;price2013	30;45
SAOUHSC_00963	CDS_only_functional	2	2	coll2017-104;coll2017-1314	2	14200_8#74;14623_5#34	-	lipoyltransferase and lipoate-protein ligase, putative	CDS	940007	940994	-1	CDS_NCTC8325_940008_940994	988	0.314129	1	coll2017	22
SAOUHSC_00630	CDS_only_functional	1	1	price2016-2395978	1	SRR3728897	-	hypothetical protein	CDS	620012	620339	-1	CDS_NCTC8325_620013_620339	328	0.314176	1	price2016	1
SAOUHSC_02129	CDS_only_functional	1	1	coll2017-261	1	8524_5#7	-	conserved hypothetical protein	CDS	2003535	2003862	1	CDS_NCTC8325_2003536_2003862	328	0.314176	1	coll2017	30
SAOUHSC_02568	CDS_only_functional	1	1	coll2017-729	1	14412_8#77	-	conserved hypothetical protein	CDS	2358273	2358600	-1	CDS_NCTC8325_2358274_2358600	328	0.314176	1	coll2017	22
SAOUHSC_02932	CDS_only_functional	3	3	coll2017-477;coll2017-571;coll2017-916	3	14208_8#70;14355_1#14;14623_2#36	-	choline dehydrogenase	CDS	2697924	2699634	-1	CDS_NCTC8325_2697925_2699634	1711	0.314476	1	coll2017	22;30
SAOUHSC_01850	CDS_only_functional	2	2	chow2017-CD142136;coll2017-261	2	17150_1#50;14672_2#53	-	catabolite control protein A	CDS	1756345	1757335	-1	CDS_NCTC8325_1756346_1757335	991	0.315387	1	chow2017;coll2017	22;30
SAOUHSC_02866	CDS_only_functional	4	4	price2013-X104;young2017-P036;coll2017-668;price2013-X112	4	SRR2053847;SRR5250261;14323_1#54;SRR2053891	-	conserved hypothetical protein	CDS	2638639	2641108	-1	CDS_NCTC8325_2638640_2641108	2470	0.316975	1	price2013;young2017;coll2017	30;5
SAOUHSC_00072	CDS_only_functional	2	2	young2017-P094;tong2015-T9	2	SRR5249970;4950_2#1	-	lipoprotein, SirB, putative	CDS	77515	78511	-1	CDS_NCTC8325_77516_78511	997	0.317902	1	young2017;tong2015	59;8
SAOUHSC_00322	CDS_only_functional	2	2	price2016-2754372;price2016-3438563	2	SRR3731418;SRR3731542	-	conserved hypothetical protein	CDS	335652	336648	-1	CDS_NCTC8325_335653_336648	997	0.317902	1	price2016	30
SAOUHSC_02841	CDS_only_functional	2	2	coll2017-1296;young2017-P094	2	14623_8#6;SRR5249970	-	conserved hypothetical protein	CDS	2615639	2616635	-1	CDS_NCTC8325_2615640_2616635	997	0.317902	1	coll2017;young2017	45;59
SAOUHSC_00304	CDS_only_functional	2	2	coll2017-1306;price2016-H144	2	14623_5#19;SRR3730833	-	conserved hypothetical protein	CDS	319040	320042	1	CDS_NCTC8325_319041_320042	1003	0.320414	1	coll2017;price2016	22;5
SAOUHSC_02447	CDS_only_functional	2	2	price2016-H264;chow2017-CD140764	2	SRR3730705;16870_3#10	-	conserved hypothetical protein	CDS	2270735	2271737	-1	CDS_NCTC8325_2270736_2271737	1003	0.320414	1	price2016;chow2017	361;45
SAOUHSC_00727	CDS_only_functional	2	2	price2016-H277;price2013-X112	2	SRR3728957;SRR2053891	-	conserved hypothetical protein	CDS	708674	709679	1	CDS_NCTC8325_708675_709679	1006	0.321669	1	price2016;price2013	59;5
SAOUHSC_02284	CDS_only_functional	2	2	coll2017-534;price2013-X112	2	14200_6#68;SRR2053891	-	ketol-acid reductoisomerase	CDS	2115681	2116686	1	CDS_NCTC8325_2115682_2116686	1006	0.321669	1	coll2017;price2013	22;5
SAOUHSC_00504	CDS_only_functional	2	2	coll2017-237;young2017-P031	2	14623_6#13;SRR5251368	-	ATP:guanido phosphotransferase, C-terminal catalytic domain protein	CDS	504204	505212	1	CDS_NCTC8325_504205_505212	1009	0.322924	1	coll2017;young2017	5
SAOUHSC_00608	CDS_only_functional	2	2	coll2017-79;price2016-H153	2	8524_3#37;SRR3728718	-	alcohol dehydrogenase I, putative	CDS	600267	601278	1	CDS_NCTC8325_600268_601278	1012	0.324178	1	coll2017;price2016	22
SAOUHSC_00988	CDS_only_functional	2	2	price2016-H292;young2017-P085	2	SRR3728567;SRR5251361	-	glutamyl endopeptidase precursor, putative	CDS	959415	960426	-1	CDS_NCTC8325_959416_960426	1012	0.324178	1	price2016;young2017	130;30
SAOUHSC_00991	CDS_only_functional	2	2	chow2017-CD140367;coll2017-555	2	18090_5#13;14412_8#83	-	conserved hypothetical protein	CDS	962303	963314	-1	CDS_NCTC8325_962304_963314	1012	0.324178	1	chow2017;coll2017	22
SAOUHSC_00794	CDS_only_functional	2	2	coll2017-675;coll2017-216	2	14412_8#81;14555_7#72	-	glycolytic operon regulator	CDS	776118	777132	1	CDS_NCTC8325_776119_777132	1015	0.325431	1	coll2017	22;5
SAOUHSC_03012	CDS_only_functional	2	2	harrison2016-CR42;coll2017-506	2	15049_1#42;14623_8#8	-	histidinol-phosphate aminotransferase, putative	CDS	2785374	2786388	-1	CDS_NCTC8325_2785375_2786388	1015	0.325431	1	harrison2016;coll2017	22
SAOUHSC_00622	CDS_only_functional	1	1	price2016-H304	1	SRR3730623	-	conserved hypothetical protein	CDS	613746	614088	-1	CDS_NCTC8325_613747_614088	343	0.325903	1	price2016	1
SAOUHSC_01602	CDS_only_functional	2	2	price2016-2440689;harkins2018-SS_250	2	SRR3728626;ERR1904053	-	transcriptional regulator, putative	CDS	1527875	1528895	-1	CDS_NCTC8325_1527876_1528895	1021	0.327936	1	price2016;harkins2018	101;30
SAOUHSC_00892	CDS_only_functional	1	1	harrison2016-CR02	1	15049_1#4	-	conserved hypothetical protein	CDS	855576	855921	1	CDS_NCTC8325_855577_855921	346	0.328224	1	harrison2016	22
SAOUHSC_01462	CDS_only_functional	1	1	price2016-H180	1	SRR3731807	-	conserved hypothetical protein	CDS	1419124	1419469	-1	CDS_NCTC8325_1419125_1419469	346	0.328224	1	price2016	1
SAOUHSC_00309	CDS_only_functional	2	2	coll2017-890;coll2017-772	2	14623_8#46;14208_8#45	-	conserved hypothetical protein	CDS	323457	324483	1	CDS_NCTC8325_323458_324483	1027	0.330439	1	coll2017	22;80
SAOUHSC_00700	CDS_only_functional	1	1	coll2017-824	1	14324_8#63	-	conserved hypothetical protein	CDS	685709	686057	-1	CDS_NCTC8325_685710_686057	349	0.330538	1	coll2017	22
SAOUHSC_01115	CDS_only_functional	1	1	price2016-H180	1	SRR3731921	-	conserved hypothetical protein	CDS	1073723	1074074	1	CDS_NCTC8325_1073724_1074074	352	0.332843	1	price2016	1
SAOUHSC_01211	CDS_only_functional	1	1	price2013-X112	1	SRR2053891	-	ribosomal protein L19	CDS	1161540	1161891	1	CDS_NCTC8325_1161541_1161891	352	0.332843	1	price2013	5
SAOUHSC_01464	CDS_only_functional	1	1	coll2017-350	1	8525_1#27	-	conserved hypothetical protein	CDS	1420038	1420389	-1	CDS_NCTC8325_1420039_1420389	352	0.332843	1	coll2017	22
SAOUHSC_00776	CDS_only_functional	2	2	coll2017-1273;price2016-H153	2	14623_8#40;SRR3730526	-	excinuclease ABC, B subunit	CDS	756469	757501	1	CDS_NCTC8325_756470_757501	1033	0.332938	1	coll2017;price2016	22
SAOUHSC_01904	CDS_only_functional	1	1	chow2017-CD140764	1	16870_3#10	-	conserved hypothetical protein	CDS	1813054	1813408	1	CDS_NCTC8325_1813055_1813408	355	0.33514	1	chow2017	45
SAOUHSC_02507	CDS_only_functional	1	1	price2016-H277	1	SRR3728914	-	ribosomal protein L22	CDS	2314622	2314976	-1	CDS_NCTC8325_2314623_2314976	355	0.33514	1	price2016	59
SAOUHSC_03048	CDS_only_functional	1	1	coll2017-121	1	14324_8#70	-	conserved hypothetical protein	CDS	2814665	2815019	-1	CDS_NCTC8325_2814666_2815019	355	0.33514	1	coll2017	22
SAOUHSC_03054	CDS_only_functional	1	1	young2017-P094	1	SRR5249970	-	ribonuclease P protein component	CDS	2820535	2820889	-1	CDS_NCTC8325_2820536_2820889	355	0.33514	1	young2017	59
SAOUHSC_01962	CDS_only_functional	2	2	young2017-P093;coll2017-411	2	SRR5250317;14623_4#77	-	uroporphyrinogen decarboxylase	CDS	1868807	1869845	-1	CDS_NCTC8325_1868808_1869845	1039	0.335435	1	young2017;coll2017	15;22
SAOUHSC_00180	CDS_only_functional	2	2	coll2017-291;coll2017-477	2	14355_2#65;14323_1#87	-	conserved hypothetical protein	CDS	197158	198199	1	CDS_NCTC8325_197159_198199	1042	0.336683	1	coll2017	22
SAOUHSC_02111	CDS_only_functional	2	2	chow2017-CD140345;price2016-H240	2	18090_5#12;SRR3730467	-	ImpB/MucB/SamB family superfamily	CDS	1983129	1984170	-1	CDS_NCTC8325_1983130_1984170	1042	0.336683	1	chow2017;price2016	1;8
SAOUHSC_00141	CDS_only_functional	1	1	chow2017-CD140764	1	16870_3#10	-	conserved hypothetical protein	CDS	145404	145764	1	CDS_NCTC8325_145405_145764	361	0.339711	1	chow2017	45
SAOUHSC_01930	CDS_only_functional	1	1	price2016-H173	1	SRR3728720	-	conserved hypothetical protein	CDS	1833475	1833835	-1	CDS_NCTC8325_1833476_1833835	361	0.339711	1	price2016	398
SAOUHSC_02495	CDS_only_functional	1	1	coll2017-334	1	8525_1#14	-	ribosomal protein L18	CDS	2310114	2310474	-1	CDS_NCTC8325_2310115_2310474	361	0.339711	1	coll2017	22
SAOUHSC_02602	CDS_only_functional	1	1	paterson2015-Staff_D	1	12029_1#51	-	hypothetical protein	CDS	2391277	2391637	1	CDS_NCTC8325_2391278_2391637	361	0.339711	1	paterson2015	22
SAOUHSC_02994	CDS_only_functional	1	1	tong2015-T358	1	4925_6#1	-	conserved hypothetical protein	CDS	2769117	2769477	1	CDS_NCTC8325_2769118_2769477	361	0.339711	1	tong2015	8
SAOUHSC_02623	CDS_only_functional	2	2	price2016-H264;price2016-2107188	2	SRR3730705;SRR3728749	-	conserved hypothetical protein	CDS	2411699	2412749	-1	CDS_NCTC8325_2411700_2412749	1051	0.340421	1	price2016	361;5
SAOUHSC_01081	CDS_only_functional	2	2	price2013-X035;coll2017-561	2	SRR2053963;14355_1#4	-	conserved hypothetical protein	CDS	1044367	1045420	-1	CDS_NCTC8325_1044368_1045420	1054	0.341666	1	price2013;coll2017	45;59
SAOUHSC_00414	CDS_only_functional	1	1	coll2017-890	1	14623_2#16	-	conserved hypothetical protein	CDS	417875	418238	1	CDS_NCTC8325_417876_418238	364	0.341985	1	coll2017	22
SAOUHSC_00714	CDS_only_functional	2	2	coll2017-219;price2016-H119	2	14208_8#78;SRR3728568	-	sensor histidine kinase SaeS, putative	CDS	699193	700249	-1	CDS_NCTC8325_699194_700249	1057	0.342909	1	coll2017;price2016	22;30
SAOUHSC_02243	CDS_only_functional	2	2	coll2017-1190;coll2017-194	2	14623_8#52;14324_8#72	-	conserved hypothetical protein	CDS	2076730	2077786	-1	CDS_NCTC8325_2076731_2077786	1057	0.342909	1	coll2017	22;5
SAOUHSC_01903	CDS_only_functional	1	1	chow2017-CD140174	1	17059_1#7	-	conserved hypothetical protein	CDS	1812692	1813058	1	CDS_NCTC8325_1812693_1813058	367	0.344251	1	chow2017	45
SAOUHSC_00937	CDS_only_functional	3	3	coll2017-1226;coll2017-308;price2016-H240	3	14623_4#11;14448_2#30;SRR3729169	-	oligoendopeptidase F	CDS	909471	911280	1	CDS_NCTC8325_909472_911280	1810	0.345273	1	coll2017;price2016	22;8
SAOUHSC_01321	CDS_only_functional	2	2	price2013-X034;chow2017-CD140572	2	SRR2054098;18090_5#14	-	threonine synthase	CDS	1264704	1265766	1	CDS_NCTC8325_1264705_1265766	1063	0.345395	1	price2013;chow2017	30;45
SAOUHSC_02484	CDS_only_functional	1	1	coll2017-121	1	14623_6#21	-	ribosomal protein L17	CDS	2304223	2304592	-1	CDS_NCTC8325_2304224_2304592	370	0.346509	1	coll2017	22
SAOUHSC_01424	CDS_only_functional	2	2	coll2017-350;young2017-P009	2	8525_1#27;SRR5250318	-	UDP-N-acetylglucosamine--N-acetylmuramyl-(pentapeptide) pyrophosphoryl-undecaprenol N-acetylglucosamine transferase	CDS	1363709	1364780	-1	CDS_NCTC8325_1363710_1364780	1072	0.349117	1	coll2017;young2017	22;8
SAOUHSC_01049	CDS_only_functional	2	2	coll2017-730;coll2017-261	2	14623_2#4;14355_1#24	-	spermidine/putrescine ABC transporter, spermidine/putrescine-binding protein, putative	CDS	1017130	1018204	1	CDS_NCTC8325_1017131_1018204	1075	0.350356	1	coll2017	22;30
SAOUHSC_01769	CDS_only_functional	2	2	young2017-P101;young2017-P048	2	SRR5250742;SRR5250207	-	conserved hypothetical protein	CDS	1669491	1670565	-1	CDS_NCTC8325_1669492_1670565	1075	0.350356	1	young2017	45;8
SAOUHSC_00279	CDS_only_functional	1	1	price2016-2198644	1	SRR3731456	-	conserved hypothetical protein	CDS	295205	295580	1	CDS_NCTC8325_295206_295580	376	0.351001	1	price2016	1
SAOUHSC_00620	CDS_only_functional	1	1	price2013-X161	1	SRR2053915	-	staphylococcal accessory regulator T, putative	CDS	611300	611675	-1	CDS_NCTC8325_611301_611675	376	0.351001	1	price2013	15
SAOUHSC_01192	CDS_only_functional	1	1	price2013-X023	1	SRR2053893	-	conserved hypothetical protein	CDS	1143604	1143979	1	CDS_NCTC8325_1143605_1143979	376	0.351001	1	price2013	30
SAOUHSC_00179	CDS_only_functional	2	2	price2016-H264;price2016-H144	2	SRR3730705;SRR3730491	-	conserved hypothetical protein	CDS	196057	197134	1	CDS_NCTC8325_196058_197134	1078	0.351594	1	price2016	361;5
SAOUHSC_00536	CDS_only_functional	2	2	coll2017-230;coll2017-429	2	14623_4#88;14208_8#76	-	branched-chain amino acid aminotransferase	CDS	541782	542859	1	CDS_NCTC8325_541783_542859	1078	0.351594	1	coll2017	22;45
SAOUHSC_02359	CDS_only_functional	2	2	coll2017-9;coll2017-874	2	14623_7#37;14448_2#70	-	peptide chain release factor 1	CDS	2180578	2181655	-1	CDS_NCTC8325_2180579_2181655	1078	0.351594	1	coll2017	22;45
SAOUHSC_02755	CDS_only_functional	2	2	coll2017-203;young2017-P001	2	8447_7#29;SRR5250272	-	conserved hypothetical protein	CDS	2532602	2533679	-1	CDS_NCTC8325_2532603_2533679	1078	0.351594	1	coll2017;young2017	1
SAOUHSC_01400	CDS_only_functional	2	2	young2017-P055;price2016-H318	2	SRR5250031;SRR3730466	-	alanine racemase, putative	CDS	1342738	1343824	1	CDS_NCTC8325_1342739_1343824	1087	0.355304	1	young2017;price2016	30;8
SAOUHSC_00836	CDS_only_functional	1	1	price2013-X161	1	SRR2053985	-	glycine cleavage system H protein	CDS	810015	810396	1	CDS_NCTC8325_810016_810396	382	0.355463	1	price2013	15
SAOUHSC_00862	CDS_only_functional	1	1	harkins2018-SS_026	1	ERR1903984	-	conserved hypothetical protein	CDS	830663	831047	1	CDS_NCTC8325_830664_831047	385	0.357683	1	harkins2018	30
SAOUHSC_01313	CDS_only_functional	2	2	paterson2015-Staff_D;coll2017-261	2	10770_3#50;14555_7#35	-	Histidine kinase-, DNA gyrase B-, and HSP90-like ATPase domain protein	CDS	1257225	1258317	1	CDS_NCTC8325_1257226_1258317	1093	0.357773	1	paterson2015;coll2017	22;30
SAOUHSC_01364	CDS_only_functional	2	2	coll2017-106;coll2017-179	2	14448_1#74;14200_8#83	-	prephenate dehydrogenase, putative	CDS	1307657	1308749	-1	CDS_NCTC8325_1307658_1308749	1093	0.357773	1	coll2017	22
SAOUHSC_01722	CDS_only_functional	4	4	harrison2016-CR31;coll2017-308;coll2017-411;young2017-P067	4	15049_1#64;14448_2#30;14623_4#77;SRR5250156	-	alanyl-tRNA synthetase	CDS	1625258	1627889	-1	CDS_NCTC8325_1625259_1627889	2632	0.358654	1	harrison2016;coll2017;young2017	22;59
SAOUHSC_00840	CDS_only_functional	1	1	young2017-P094	1	SRR5249970	-	conserved hypothetical protein	CDS	812194	812581	1	CDS_NCTC8325_812195_812581	388	0.359895	1	young2017	59
SAOUHSC_01002	CDS_only_functional	2	2	coll2017-1321;coll2017-280	2	14623_7#90;14672_2#46	-	quinol oxidase AA3, subunit II, putative	CDS	975465	976566	-1	CDS_NCTC8325_975466_976566	1102	0.36147	1	coll2017	22
SAOUHSC_01169	CDS_only_functional	2	2	coll2017-890;chow2017-CD140764	2	14623_2#16;16870_3#10	-	carbamoyl-phosphate synthase, small subunit	CDS	1117856	1118957	1	CDS_NCTC8325_1117857_1118957	1102	0.36147	1	coll2017;chow2017	22;45
SAOUHSC_01660	CDS_only_functional	2	2	paterson2015-Staff_D;young2017-P048	2	10770_3#39;SRR5250207	-	conserved hypothetical protein	CDS	1572586	1573687	-1	CDS_NCTC8325_1572587_1573687	1102	0.36147	1	paterson2015;young2017	22;8
SAOUHSC_00341	CDS_only_functional	2	2	coll2017-97;chow2017-CD140971	2	8524_3#62;16870_4#18	-	conserved hypothetical protein	CDS	355116	356220	-1	CDS_NCTC8325_355117_356220	1105	0.362701	1	coll2017;chow2017	22;45
SAOUHSC_00643	CDS_only_functional	2	2	price2016-H174;price2013-X035	2	SRR3730881;SRR2053963	-	tagB protein, putative	CDS	631790	632894	1	CDS_NCTC8325_631791_632894	1105	0.362701	1	price2016;price2013	30;45
SAOUHSC_01662	CDS_only_functional	2	2	coll2017-328;price2016-H215	2	14623_8#72;SRR3731461	-	RNA polymerase sigma factor, putative	CDS	1574497	1575604	-1	CDS_NCTC8325_1574498_1575604	1108	0.363931	1	coll2017;price2016	22;30
SAOUHSC_00122	CDS_only_functional	2	2	coll2017-477;coll2017-774	2	14200_8#49;14208_8#68	-	capsular polysaccharide biosynthesis protein Cap5I, putative	CDS	127373	128483	1	CDS_NCTC8325_127374_128483	1111	0.365159	1	coll2017	22
SAOUHSC_01981	CDS_only_functional	2	2	harkins2018-SS_026;price2016-H237	2	ERR1903986;SRR3728774	-	sensor histidine kinase, putative	CDS	1885344	1886457	-1	CDS_NCTC8325_1885345_1886457	1114	0.366387	1	harkins2018;price2016	30;59
SAOUHSC_00429	CDS_only_functional	1	1	coll2017-150	1	8490_3#60	-	MutT/nudix family protein, putative	CDS	429215	429611	1	CDS_NCTC8325_429216_429611	397	0.366484	1	coll2017	22
SAOUHSC_02851	CDS_only_functional	1	1	harrison2016-CR43	1	15049_1#40	-	conserved hypothetical protein	CDS	2625748	2626144	-1	CDS_NCTC8325_2625749_2626144	397	0.366484	1	harrison2016	22
SAOUHSC_03037	CDS_only_functional	3	3	coll2017-191;harkins2018-SS_157;coll2017-261	3	8447_7#17;ERR1904047;14355_1#24	-	permease, putative	CDS	2808735	2810616	1	CDS_NCTC8325_2808736_2810616	1882	0.367598	1	coll2017;harkins2018	22;30
SAOUHSC_00280	CDS_only_functional	1	1	coll2017-223	1	14623_8#71	-	conserved hypothetical protein	CDS	295732	296131	1	CDS_NCTC8325_295733_296131	400	0.368666	1	coll2017	22
SAOUHSC_02477	CDS_only_functional	1	1	coll2017-1306	1	14623_5#19	-	ribosomal protein S9, putative	CDS	2299326	2299725	-1	CDS_NCTC8325_2299327_2299725	400	0.368666	1	coll2017	22
SAOUHSC_00291	CDS_only_functional	2	2	coll2017-1174;coll2017-824	2	14623_2#81;14324_8#63	-	pfkB family carbohydrate kinase family, putative	CDS	303758	304877	1	CDS_NCTC8325_303759_304877	1120	0.36884	1	coll2017	22
SAOUHSC_01219	CDS_only_functional	2	2	coll2017-312;chow2017-CD140572	2	14448_1#16;16870_2#51	-	cell wall hydrolase, putative	CDS	1169208	1170327	1	CDS_NCTC8325_1169209_1170327	1120	0.36884	1	coll2017;chow2017	22;45
SAOUHSC_01452	CDS_only_functional	2	2	coll2017-500;price2016-H240	2	14448_1#52;SRR3728572	-	alanine dehydrogenase	CDS	1409131	1410250	-1	CDS_NCTC8325_1409132_1410250	1120	0.36884	1	coll2017;price2016	22;8
SAOUHSC_00483	CDS_only_functional	1	1	young2017-P085	1	SRR5251409	-	S1 RNA binding domain protein	CDS	480714	481116	1	CDS_NCTC8325_480715_481116	403	0.37084	1	young2017	30
SAOUHSC_01443	CDS_only_functional	1	1	coll2017-756	1	14412_8#67	-	conserved hypothetical protein	CDS	1375630	1376032	1	CDS_NCTC8325_1375631_1376032	403	0.37084	1	coll2017	22
SAOUHSC_01879	CDS_only_functional	1	1	tong2015-T159	1	5227_1#2	-	virulence factor regulator protein	CDS	1794446	1794848	-1	CDS_NCTC8325_1794447_1794848	403	0.37084	1	tong2015	8
SAOUHSC_00904	CDS_only_functional	5	5	harrison2016-CR31;paterson2015-Staff_A;price2013-X015;chow2017-CD140764;price2016-H277	5	15049_1#25;10361_1#89;SRR2053890;16870_3#11;SRR3728385	-	exonuclease RexB, putative	CDS	868370	871847	1	CDS_NCTC8325_868371_871847	3478	0.370969	1	harrison2016;paterson2015;price2013;chow2017;price2016	22;30;45;59
SAOUHSC_01978	CDS_only_functional	2	2	auguet2016-P_0130;price2016-H118	2	ERR1040796;SRR3728731	-	conserved hypothetical protein	CDS	1882576	1883701	-1	CDS_NCTC8325_1882577_1883701	1126	0.371289	1	auguet2016;price2016	22;45
SAOUHSC_03016	CDS_only_functional	2	2	chow2017-CD140367;chow2017-CD140971	2	18090_5#13;16870_4#18	-	conserved hypothetical protein	CDS	2789401	2790526	-1	CDS_NCTC8325_2789402_2790526	1126	0.371289	1	chow2017	22;45
SAOUHSC_02352	CDS_only_functional	2	2	price2013-X035;coll2017-216	2	SRR2053963;14555_7#72	-	UDP-N-acetylglucosamine 2-epimerase	CDS	2174505	2175633	-1	CDS_NCTC8325_2174506_2175633	1129	0.372512	1	price2013;coll2017	45;5
SAOUHSC_01472	CDS_only_functional	4	4	coll2017-261;price2016-2754372;young2017-P036;price2013-X112	4	14355_1#24;SRR3731418;SRR5249973;SRR2053891	-	DnaQ family exonuclease/DinG family helicase, putative	CDS	1427923	1430617	-1	CDS_NCTC8325_1427924_1430617	2695	0.374872	1	coll2017;price2016;young2017;price2013	30;5
SAOUHSC_00335	CDS_only_functional	2	2	coll2017-192;price2016-2754372	2	14623_5#66;SRR3731418	-	conserved hypothetical protein	CDS	346193	347327	-1	CDS_NCTC8325_346194_347327	1135	0.374955	1	coll2017;price2016	22;30
SAOUHSC_00323	CDS_only_functional	1	1	coll2017-381	1	14208_8#20	-	conserved hypothetical protein	CDS	336646	337054	1	CDS_NCTC8325_336647_337054	409	0.375165	1	coll2017	22
SAOUHSC_01408	CDS_only_functional	2	2	price2016-H289;coll2017-874	2	SRR3728744;14623_7#26	-	conserved hypothetical protein	CDS	1347707	1348844	1	CDS_NCTC8325_1347708_1348844	1138	0.376176	1	price2016;coll2017	30;45
SAOUHSC_01655	CDS_only_functional	1	1	price2016-2754372	1	SRR3731418	-	conserved hypothetical protein	CDS	1568013	1568424	-1	CDS_NCTC8325_1568014_1568424	412	0.377317	1	price2016	30
SAOUHSC_02278	CDS_only_functional	1	1	coll2017-300	1	8524_5#72	-	ribosomal-protein-alanine acetyltransferase	CDS	2109753	2110164	-1	CDS_NCTC8325_2109754_2110164	412	0.377317	1	coll2017	22
SAOUHSC_02559	CDS_only_functional	1	1	price2016-2963362	1	SRR3730902	-	urease, beta subunit, putative	CDS	2352577	2352988	1	CDS_NCTC8325_2352578_2352988	412	0.377317	1	price2016	1
SAOUHSC_02846	CDS_only_functional	1	1	harrison2016-GR06	1	13415_2#91	-	conserved hypothetical protein	CDS	2620123	2620534	-1	CDS_NCTC8325_2620124_2620534	412	0.377317	1	harrison2016	22
SAOUHSC_01682	CDS_only_functional	2	2	coll2017-297;coll2017-327	2	14448_2#14;14208_8#55	-	DnaJ protein	CDS	1591337	1592477	-1	CDS_NCTC8325_1591338_1592477	1141	0.377395	1	coll2017	22
SAOUHSC_02382	CDS_only_functional	1	1	price2016-2683623	1	SRR3731489	-	conserved hypothetical protein	CDS	2203638	2204052	-1	CDS_NCTC8325_2203639_2204052	415	0.379461	1	price2016	45
SAOUHSC_02090	CDS_only_functional	2	2	price2016-H264;price2016-H178	2	SRR3730705;SRR3730519	-	conserved hypothetical phage protein	CDS	1966973	1968119	1	CDS_NCTC8325_1966974_1968119	1147	0.37983	1	price2016	361;398
SAOUHSC_02876	CDS_only_functional	2	2	coll2017-243;price2013-X035	2	14623_7#66;SRR2053963	-	conserved hypothetical protein	CDS	2649185	2650340	-1	CDS_NCTC8325_2649186_2650340	1156	0.383476	1	coll2017;price2013	22;45
SAOUHSC_01051	CDS_only_functional	1	1	coll2017-226	1	14412_8#55	-	conserved hypothetical protein	CDS	1019579	1019999	1	CDS_NCTC8325_1019580_1019999	421	0.383727	1	coll2017	22
SAOUHSC_01788	CDS_only_functional	3	3	price2016-2503284;coll2017-242;price2016-H264	3	SRR3728772;14623_2#8;SRR3730705	-	threonyl-tRNA synthetase	CDS	1685755	1687693	-1	CDS_NCTC8325_1685756_1687693	1939	0.385175	1	price2016;coll2017	1;22;361
SAOUHSC_00518	CDS_only_functional	1	1	harrison2016-CR31	1	15049_1#53	-	ribosomal protein L11	CDS	518656	519079	1	CDS_NCTC8325_518657_519079	424	0.385849	1	harrison2016	22
SAOUHSC_00702	CDS_only_functional	1	1	price2016-2719879	1	SRR3729319	-	conserved hypothetical protein	CDS	686793	687216	-1	CDS_NCTC8325_686794_687216	424	0.385849	1	price2016	1
SAOUHSC_01869	CDS_only_functional	1	1	price2016-H244	1	SRR3731654	-	conserved hypothetical protein	CDS	1776997	1777420	-1	CDS_NCTC8325_1776998_1777420	424	0.385849	1	price2016	398
SAOUHSC_00090	CDS_only_functional	2	2	coll2017-124;auguet2016-P_0315	2	14448_1#90;ERR1040784	-	conserved hypothetical protein	CDS	95414	96581	1	CDS_NCTC8325_95415_96581	1168	0.388322	1	coll2017;auguet2016	22;88
SAOUHSC_00123	CDS_only_functional	2	2	coll2017-97;paterson2015-Staff_A	2	8524_3#62;10770_5#69	-	capsular polysaccharide biosynthesis protein Cap5J, putative	CDS	128496	129663	1	CDS_NCTC8325_128497_129663	1168	0.388322	1	coll2017;paterson2015	22
SAOUHSC_00662	CDS_only_functional	1	1	price2016-2224886	1	SRR3728754	-	conserved hypothetical protein	CDS	649892	650321	1	CDS_NCTC8325_649893_650321	430	0.390072	1	price2016	15
SAOUHSC_01431	CDS_only_functional	1	1	price2016-H213	1	SRR3730864	-	methionine sulfoxide reductase, putative	CDS	1368115	1368544	-1	CDS_NCTC8325_1368116_1368544	430	0.390072	1	price2016	182
SAOUHSC_01720	CDS_only_functional	1	1	chow2017-CD140187	1	17059_1#17	-	conserved hypothetical protein	CDS	1624503	1624932	-1	CDS_NCTC8325_1624504_1624932	430	0.390072	1	chow2017	45
SAOUHSC_02455	CDS_only_functional	1	1	coll2017-571	1	14355_1#14	-	galactose-6-phosphate isomerase, LacA subunit	CDS	2279095	2279524	-1	CDS_NCTC8325_2279096_2279524	430	0.390072	1	coll2017	22
SAOUHSC_02992	CDS_only_functional	1	1	harrison2016-CR31	1	15049_1#53	-	conserved hypothetical protein	CDS	2768246	2768675	1	CDS_NCTC8325_2768247_2768675	430	0.390072	1	harrison2016	22
SAOUHSC_02570	CDS_only_functional	3	3	harrison2016-GR05;coll2017-534;coll2017-772	3	13415_2#90;14200_6#68;14208_8#45	-	conserved hypothetical protein	CDS	2359432	2361388	-1	CDS_NCTC8325_2359433_2361388	1957	0.390703	1	harrison2016;coll2017	22;80
SAOUHSC_01026	CDS_only_functional	2	2	coll2017-477;price2016-H277	2	14200_8#49;SRR3728957	-	conserved hypothetical protein	CDS	996199	997372	1	CDS_NCTC8325_996200_997372	1174	0.390738	1	coll2017;price2016	22;59
SAOUHSC_00708	CDS_only_functional	3	3	coll2017-813;coll2017-890;price2013-X112	3	14623_6#69;14623_2#16;SRR2053891	-	fructose specific permease, putative	CDS	691928	693887	1	CDS_NCTC8325_691929_693887	1960	0.391623	1	coll2017;price2013	22;5
SAOUHSC_01243	CDS_only_functional	2	2	price2016-H280;coll2017-373	2	SRR3731863;14623_8#64	-	transcription termination-antitermination factor, putative	CDS	1194612	1195788	1	CDS_NCTC8325_1194613_1195788	1177	0.391945	1	price2016;coll2017	22;30
SAOUHSC_00057	CDS_only_functional	2	2	coll2017-103;price2016-H118	2	14355_1#61;SRR3729000	-	conserved hypothetical protein	CDS	61203	62382	1	CDS_NCTC8325_61204_62382	1180	0.393151	1	coll2017;price2016	30;45
SAOUHSC_00101	CDS_only_functional	2	2	coll2017-305;coll2017-571	2	8524_5#68;14623_3#73	-	phosphopentomutase	CDS	105197	106376	1	CDS_NCTC8325_105198_106376	1180	0.393151	1	coll2017	22
SAOUHSC_01239	CDS_only_functional	2	2	young2017-P094;coll2017-772	2	SRR5249970;14208_8#45	-	conserved hypothetical protein	CDS	1186353	1187538	1	CDS_NCTC8325_1186354_1187538	1186	0.395559	1	young2017;coll2017	59;80
SAOUHSC_01610	CDS_only_functional	1	1	coll2017-203	1	14448_1#71	-	conserved hypothetical protein	CDS	1533848	1534286	-1	CDS_NCTC8325_1533849_1534286	439	0.396351	1	coll2017	1
SAOUHSC_00532	CDS_only_functional	2	2	auguet2016-P_0718;coll2017-1317	2	ERR1040921;14448_3#22	-	conserved hypothetical protein	CDS	536141	537329	1	CDS_NCTC8325_536142_537329	1189	0.396761	1	auguet2016;coll2017	22;8
SAOUHSC_00894	CDS_only_functional	2	2	price2013-X054;coll2017-261	2	SRR2054010;14355_1#24	-	ornithine aminotransferase, putative	CDS	857717	858908	1	CDS_NCTC8325_857718_858908	1192	0.397962	1	price2013;coll2017	22;30
SAOUHSC_02492	CDS_only_functional	1	1	price2013-X126	1	SRR2054043	-	ribosomal protein L15	CDS	2308940	2309381	-1	CDS_NCTC8325_2308941_2309381	442	0.39843	1	price2013	1
SAOUHSC_01909	CDS_only_functional	2	2	coll2017-254;price2016-2754372	2	14200_8#72;SRR3731418	-	S-adenosylmethionine synthetase	CDS	1817569	1818763	-1	CDS_NCTC8325_1817570_1818763	1195	0.399162	1	coll2017;price2016	22;30
SAOUHSC_02426	CDS_only_functional	2	2	coll2017-916;coll2017-216	2	14208_8#84;14672_2#86	-	membrane protein, putative	CDS	2252899	2254093	-1	CDS_NCTC8325_2252900_2254093	1195	0.399162	1	coll2017	30;5
SAOUHSC_00232	CDS_only_functional	1	1	chow2017-CD140971	1	16870_4#18	-	conserved hypothetical protein	CDS	254121	254565	1	CDS_NCTC8325_254122_254565	445	0.400501	1	chow2017	45
SAOUHSC_00684	CDS_only_functional	1	1	price2016-2353988	1	SRR3731643	-	conserved hypothetical protein	CDS	670864	671308	1	CDS_NCTC8325_670865_671308	445	0.400501	1	price2016	30
SAOUHSC_00694	CDS_only_functional	1	1	price2016-2647749	1	SRR3730794	-	conserved hypothetical protein	CDS	679330	679774	-1	CDS_NCTC8325_679331_679774	445	0.400501	1	price2016	1
SAOUHSC_01899	CDS_only_functional	1	1	harkins2018-SS_105	1	ERR1904023	-	conserved hypothetical protein	CDS	1809347	1809791	-1	CDS_NCTC8325_1809348_1809791	445	0.400501	1	harkins2018	30
SAOUHSC_02248	CDS_only_functional	1	1	coll2017-219	1	14208_8#78	-	conserved hypothetical protein	CDS	2083954	2084398	-1	CDS_NCTC8325_2083955_2084398	445	0.400501	1	coll2017	22
SAOUHSC_02381	CDS_only_functional	1	1	price2016-2107188	1	SRR3728791	-	conserved hypothetical protein	CDS	2202995	2203439	-1	CDS_NCTC8325_2202996_2203439	445	0.400501	1	price2016	5
SAOUHSC_01178	CDS_only_functional	2	2	harrison2016-GR11;coll2017-88	2	13414_7#15;14448_1#77	-	phosphopantothenoylcysteine decarboxylase/phosphopantothenate--cysteine ligase	CDS	1127907	1129107	1	CDS_NCTC8325_1127908_1129107	1201	0.401559	1	harrison2016;coll2017	22;8
SAOUHSC_01831	CDS_only_functional	1	1	price2016-2366449	1	SRR3729091	-	conserved hypothetical protein	CDS	1736217	1736664	1	CDS_NCTC8325_1736218_1736664	448	0.402565	1	price2016	22
SAOUHSC_01187	CDS_only_functional	3	3	coll2017-449;coll2017-789;coll2017-261	3	14200_8#25;14623_3#30;8524_5#7	-	conserved hypothetical protein	CDS	1138202	1140197	1	CDS_NCTC8325_1138203_1140197	1996	0.402635	1	coll2017	22;30
SAOUHSC_02864	CDS_only_functional	3	3	harrison2016-CR42;coll2017-191;tong2015-T232	3	15049_1#59;8447_7#17;4925_7#9	-	ferrous iron transport protein B	CDS	2636190	2638185	-1	CDS_NCTC8325_2636191_2638185	1996	0.402635	1	harrison2016;coll2017;tong2015	22;8
SAOUHSC_00082	CDS_only_functional	2	2	price2013-X035;price2016-H277	2	SRR2053963;SRR3728914	-	conserved hypothetical protein	CDS	88996	90199	1	CDS_NCTC8325_88997_90199	1204	0.402756	1	price2013;price2016	45;59
SAOUHSC_00899	CDS_only_functional	2	2	price2016-2224886;price2016-H277	2	SRR3728754;SRR3728957	-	argininosuccinate synthase	CDS	863303	864509	-1	CDS_NCTC8325_863304_864509	1207	0.403951	1	price2016	15;59
SAOUHSC_02953	CDS_only_functional	3	3	coll2017-97;chow2017-CD140187;chow2017-CD140572	3	14448_1#41;17059_1#17;16870_2#51	-	permease, putative domain protein	CDS	2714836	2716837	-1	CDS_NCTC8325_2714837_2716837	2002	0.404465	1	coll2017;chow2017	22;45
SAOUHSC_01592	CDS_only_functional	1	1	price2016-H236	1	SRR3728784	-	transcriptional regulator, Fur, putative	CDS	1517931	1518381	-1	CDS_NCTC8325_1517932_1518381	451	0.404623	1	price2016	130
SAOUHSC_00633	CDS_only_functional	3	3	coll2017-416;price2016-H149;young2017-P049	3	14324_8#66;SRR3730472;SRR5251396	-	conserved hypothetical protein	CDS	621142	623146	1	CDS_NCTC8325_621143_623146	2005	0.405379	1	coll2017;price2016;young2017	22;30
SAOUHSC_00982	CDS_only_functional	2	2	coll2017-144;coll2017-571	2	14672_2#88;14623_3#73	-	conserved hypothetical protein	CDS	953071	954283	1	CDS_NCTC8325_953072_954283	1213	0.406339	1	coll2017	22
SAOUHSC_02725	CDS_only_functional	2	2	coll2017-203;coll2017-381	2	14448_1#71;14208_8#20	-	conserved hypothetical protein	CDS	2505547	2506759	1	CDS_NCTC8325_2505548_2506759	1213	0.406339	1	coll2017	1;22
SAOUHSC_02989	CDS_only_functional	2	2	harrison2016-CR42;coll2017-191	2	15049_1#21;14355_2#69	-	conserved hypothetical protein	CDS	2758587	2759799	-1	CDS_NCTC8325_2758588_2759799	1213	0.406339	1	harrison2016;coll2017	22
SAOUHSC_01617	CDS_only_functional	1	1	price2016-H277	1	SRR3728385	-	arginine repressor	CDS	1541181	1541634	-1	CDS_NCTC8325_1541182_1541634	454	0.406673	1	price2016	59
SAOUHSC_02351	CDS_only_functional	1	1	coll2017-824	1	14324_8#63	-	conserved hypothetical protein	CDS	2173985	2174438	-1	CDS_NCTC8325_2173986_2174438	454	0.406673	1	coll2017	22
SAOUHSC_01273	CDS_only_functional	3	3	coll2017-346;coll2017-520;price2016-H240	3	8525_1#10;14355_1#12;SRR3729169	-	DNA mismatch repair protein HexB, putative	CDS	1229311	1231321	1	CDS_NCTC8325_1229312_1231321	2011	0.407207	1	coll2017;price2016	1;30;8
SAOUHSC_01752	CDS_only_functional	1	1	price2016-H280	1	SRR3730758	-	ACT domain protein	CDS	1656455	1656911	-1	CDS_NCTC8325_1656456_1656911	457	0.408716	1	price2016	22
SAOUHSC_02296	CDS_only_functional	1	1	coll2017-137	1	14448_1#20	-	conserved hypothetical protein	CDS	2128896	2129352	-1	CDS_NCTC8325_2128897_2129352	457	0.408716	1	coll2017	1
SAOUHSC_02759	CDS_only_functional	1	1	price2016-H277	1	SRR3728957	-	conserved hypothetical protein	CDS	2534915	2535371	1	CDS_NCTC8325_2534916_2535371	457	0.408716	1	price2016	59
SAOUHSC_00997	CDS_only_functional	2	2	coll2017-800;young2017-P067	2	14208_8#15;SRR5250012	-	conserved hypothetical protein	CDS	969197	970415	-1	CDS_NCTC8325_969198_970415	1219	0.408722	1	coll2017;young2017	361;59
SAOUHSC_00681	CDS_only_functional	2	2	coll2017-719;coll2017-191	2	14355_2#54;8447_7#17	-	major facilitator superfamily protein superfamily	CDS	668244	669465	1	CDS_NCTC8325_668245_669465	1222	0.409911	1	coll2017	22
SAOUHSC_00259	CDS_only_functional	1	1	coll2017-92	1	8524_3#43	-	conserved hypothetical protein	CDS	279336	279795	1	CDS_NCTC8325_279337_279795	460	0.410752	1	coll2017	22
SAOUHSC_00689	CDS_only_functional	1	1	coll2017-1295	1	14623_7#61	-	conserved hypothetical protein	CDS	673492	673951	-1	CDS_NCTC8325_673493_673951	460	0.410752	1	coll2017	22
SAOUHSC_00800	CDS_only_functional	1	1	young2017-P080	1	SRR5250797	-	conserved hypothetical protein	CDS	783700	784159	1	CDS_NCTC8325_783701_784159	460	0.410752	1	young2017	30
SAOUHSC_01966	CDS_only_functional	2	2	coll2017-823;coll2017-191	2	14623_8#28;8447_7#17	-	conserved hypothetical protein	CDS	1870734	1871958	-1	CDS_NCTC8325_1870735_1871958	1225	0.4111	1	coll2017	22
SAOUHSC_00757	CDS_only_functional	2	2	coll2017-219;price2016-2260591	2	14208_8#78;SRR3730506	-	peptidase T, putative	CDS	740289	741516	-1	CDS_NCTC8325_740290_741516	1228	0.412287	1	coll2017;price2016	22;45
SAOUHSC_01067	CDS_only_functional	1	1	price2016-2755035	1	SRR3731646	-	conserved hypothetical protein	CDS	1034688	1035150	1	CDS_NCTC8325_1034689_1035150	463	0.412781	1	price2016	130
SAOUHSC_01707	CDS_only_functional	2	2	coll2017-125;coll2017-95	2	14200_6#80;14208_8#77	-	conserved hypothetical protein	CDS	1614044	1615274	-1	CDS_NCTC8325_1614045_1615274	1231	0.413473	1	coll2017	22;8
SAOUHSC_00780	CDS_only_functional	4	4	price2016-H170;price2016-H264;young2017-P021;price2013-X035	4	SRR3730693;SRR3730705;SRR5250600;SRR2053963	-	excinuclease ABC, A subunit	CDS	759661	762508	1	CDS_NCTC8325_759662_762508	2848	0.414051	1	price2016;young2017;price2013	22;361;398;45
SAOUHSC_01886	CDS_only_functional	1	1	price2016-H119	1	SRR3728568	-	riboflavin synthase, beta subunit	CDS	1798610	1799075	-1	CDS_NCTC8325_1798611_1799075	466	0.414803	1	price2016	30
SAOUHSC_01979	CDS_only_functional	1	1	coll2017-874	1	14623_7#26	-	conserved hypothetical protein	CDS	1883879	1884344	-1	CDS_NCTC8325_1883880_1884344	466	0.414803	1	coll2017	45
SAOUHSC_02095	CDS_only_functional	1	1	young2017-P099	1	SRR5250385	-	conserved hypothetical protein	CDS	1970604	1971069	1	CDS_NCTC8325_1970605_1971069	466	0.414803	1	young2017	8
SAOUHSC_01242	CDS_only_functional	1	1	young2017-P101	1	SRR5250173	-	conserved hypothetical protein	CDS	1194124	1194592	1	CDS_NCTC8325_1194125_1194592	469	0.416818	1	young2017	45
SAOUHSC_01672	CDS_only_functional	1	1	coll2017-774	1	14200_7#11	-	conserved hypothetical protein	CDS	1583451	1583919	-1	CDS_NCTC8325_1583452_1583919	469	0.416818	1	coll2017	22
SAOUHSC_03002	CDS_only_functional	2	2	price2016-H275;chow2017-CD140572	2	SRR3731472;16870_2#51	-	intercellular adhesion protein A, putative	CDS	2775173	2776412	1	CDS_NCTC8325_2775174_2776412	1240	0.417025	1	price2016;chow2017	15;45
SAOUHSC_02681	CDS_only_functional	5	5	chow2017-CD140306;harrison2016-CR02;coll2017-150;coll2017-219;coll2017-571	5	18090_5#9;15049_1#61;14448_3#45;14623_8#74;14355_1#14	-	nitrate reductase, alpha subunit	CDS	2463890	2467580	-1	CDS_NCTC8325_2463891_2467580	3691	0.418701	1	chow2017;harrison2016;coll2017	1;22
SAOUHSC_00996	CDS_only_functional	1	1	coll2017-824	1	14623_6#80	-	conserved hypothetical protein	CDS	968679	969150	-1	CDS_NCTC8325_968680_969150	472	0.418826	1	coll2017	22
SAOUHSC_01793	CDS_only_functional	1	1	price2016-3384023	1	SRR3729092	-	conserved hypothetical protein	CDS	1690426	1690897	-1	CDS_NCTC8325_1690427_1690897	472	0.418826	1	price2016	30
SAOUHSC_01018	CDS_only_functional	2	2	coll2017-449;price2016-H228	2	14672_2#50;SRR3731900	-	phosphoribosylamine-glycine ligase	CDS	989308	990556	1	CDS_NCTC8325_989309_990556	1249	0.420565	1	coll2017;price2016	22;30
SAOUHSC_00676	CDS_only_functional	1	1	price2013-X001	1	SRR2054035	-	conserved hypothetical protein	CDS	665591	666065	1	CDS_NCTC8325_665592_666065	475	0.420828	1	price2013	88
SAOUHSC_00716	CDS_only_functional	1	1	price2013-X031	1	SRR2054095	-	conserved hypothetical protein	CDS	700909	701383	-1	CDS_NCTC8325_700910_701383	475	0.420828	1	price2013	30
SAOUHSC_01376	CDS_only_functional	1	1	harkins2018-SS_157	1	ERR1904049	-	conserved hypothetical protein	CDS	1321113	1321587	-1	CDS_NCTC8325_1321114_1321587	475	0.420828	1	harkins2018	30
SAOUHSC_01913	CDS_only_functional	1	1	young2017-P042	1	SRR5250670	-	conserved hypothetical protein	CDS	1822472	1822946	-1	CDS_NCTC8325_1822473_1822946	475	0.420828	1	young2017	59
SAOUHSC_02696	CDS_only_functional	2	2	price2013-X035;young2017-P094	2	SRR2053963;SRR5249970	-	fmhA protein, putative	CDS	2479205	2480456	1	CDS_NCTC8325_2479206_2480456	1252	0.421743	1	price2013;young2017	45;59
SAOUHSC_00605	CDS_only_functional	1	1	coll2017-308	1	8524_5#70	-	conserved hypothetical protein	CDS	597408	597885	1	CDS_NCTC8325_597409_597885	478	0.422822	1	coll2017	22
SAOUHSC_02848	CDS_only_functional	3	3	young2017-P040;chow2017-CD141192;coll2017-97	3	SRR5249845;16870_4#52;14448_1#41	-	PTS system glucose-specific IIABC component	CDS	2620913	2622980	-1	CDS_NCTC8325_2620914_2622980	2068	0.424477	1	young2017;chow2017;coll2017	1;22
SAOUHSC_00146	CDS_only_functional	1	1	price2013-X072	1	SRR2053880	-	conserved hypothetical protein	CDS	157204	157684	-1	CDS_NCTC8325_157205_157684	481	0.424809	1	price2013	30
SAOUHSC_00885	CDS_only_functional	1	1	coll2017-75	1	14623_8#86	-	conserved hypothetical protein	CDS	848819	849299	-1	CDS_NCTC8325_848820_849299	481	0.424809	1	coll2017	22
SAOUHSC_02611	CDS_only_functional	2	2	coll2017-1165;coll2017-315	2	14412_8#79;14672_2#66	-	conserved hypothetical protein	CDS	2401430	2402690	1	CDS_NCTC8325_2401431_2402690	1261	0.425268	1	coll2017	22;30
SAOUHSC_00128	CDS_only_functional	2	2	price2016-2754372;young2017-P080	2	SRR3731418;SRR5250797	-	cap5O protein/UDP-N-acetyl-D-mannosaminuronic acid dehydrogenase	CDS	133575	134838	1	CDS_NCTC8325_133576_134838	1264	0.426441	1	price2016;young2017	30
SAOUHSC_01363	CDS_only_functional	2	2	price2016-2431801;coll2017-175	2	SRR3731916;14323_1#8	-	conserved hypothetical protein	CDS	1306258	1307521	1	CDS_NCTC8325_1306259_1307521	1264	0.426441	1	price2016;coll2017	101;5
SAOUHSC_01373	CDS_only_functional	2	2	harrison2016-GR05;harkins2018-SS_105	2	13414_7#5;ERR1904024	-	methicillin resistance factor, FemA, putative	CDS	1317075	1318338	1	CDS_NCTC8325_1317076_1318338	1264	0.426441	1	harrison2016;harkins2018	22;30
SAOUHSC_00050	CDS_only_functional	1	1	price2013-X112	1	SRR2053891	-	conserved hypothetical protein	CDS	53567	54050	1	CDS_NCTC8325_53568_54050	484	0.42679	1	price2013	5
SAOUHSC_01061	CDS_only_functional	1	1	coll2017-33	1	14200_8#13	-	conserved hypothetical protein	CDS	1025817	1026300	-1	CDS_NCTC8325_1025818_1026300	484	0.42679	1	coll2017	22
SAOUHSC_02527	CDS_only_functional	2	2	young2017-P101;young2017-P031	2	SRR5250173;SRR5251368	-	FmhB protein, putative	CDS	2330433	2331699	-1	CDS_NCTC8325_2330434_2331699	1267	0.427612	1	young2017	45;5
SAOUHSC_00430	CDS_only_functional	1	1	price2016-2754372	1	SRR3731418	-	conserved hypothetical protein	CDS	429600	430086	1	CDS_NCTC8325_429601_430086	487	0.428764	1	price2016	30
SAOUHSC_00783	CDS_only_functional	1	1	coll2017-203	1	14448_1#71	-	conserved hypothetical protein	CDS	764954	765440	1	CDS_NCTC8325_764955_765440	487	0.428764	1	coll2017	1
SAOUHSC_01416	CDS_only_functional	2	2	price2016-2224886;price2013-X080	2	SRR3728754;SRR2054024	-	2-oxoglutarate dehydrogenase, E2 component, dihydrolipoamide succinyltransferase	CDS	1355916	1357185	-1	CDS_NCTC8325_1355917_1357185	1270	0.428782	1	price2016;price2013	15;25
SAOUHSC_00176	CDS_only_functional	2	2	coll2017-477;price2013-X072	2	14208_8#70;SRR2053880	-	bacterial extracellular solute-binding protein, putative	CDS	192600	193872	1	CDS_NCTC8325_192601_193872	1273	0.429951	1	coll2017;price2013	22;30
SAOUHSC_01344	CDS_only_functional	1	1	young2017-P009	1	SRR5250318	-	conserved hypothetical protein	CDS	1284015	1284504	1	CDS_NCTC8325_1284016_1284504	490	0.430731	1	young2017	8
SAOUHSC_02882	CDS_only_functional	1	1	price2016-H237	1	SRR3728774	-	conserved hypothetical protein	CDS	2655805	2656294	-1	CDS_NCTC8325_2655806_2656294	490	0.430731	1	price2016	59
SAOUHSC_02886	CDS_only_functional	1	1	auguet2016-P_0718	1	ERR1040927	-	conserved hypothetical protein	CDS	2659919	2660408	-1	CDS_NCTC8325_2659920_2660408	490	0.430731	1	auguet2016	22
SAOUHSC_01168	CDS_only_functional	2	2	young2017-P059;harrison2016-GR13	2	SRR5251310;13414_7#18	-	dihydroorotase	CDS	1116580	1117855	1	CDS_NCTC8325_1116581_1117855	1276	0.431119	1	young2017;harrison2016	45;5
SAOUHSC_01838	CDS_only_functional	2	2	coll2017-764;coll2017-261	2	14623_2#67;14555_7#35	-	conserved hypothetical protein	CDS	1743298	1744573	1	CDS_NCTC8325_1743299_1744573	1276	0.431119	1	coll2017	22;30
SAOUHSC_00282	CDS_only_functional	2	2	price2016-H119;price2013-X081	2	SRR3728568;SRR2054057	-	branched-chain amino acid transport system II carrier protein	CDS	297407	298685	-1	CDS_NCTC8325_297408_298685	1279	0.432285	1	price2016;price2013	30;45
SAOUHSC_02815	CDS_only_functional	2	2	young2017-P010;price2016-3415311	2	SRR5250647;SRR3731839	-	conserved hypothetical protein	CDS	2593501	2594779	-1	CDS_NCTC8325_2593502_2594779	1279	0.432285	1	young2017;price2016	15;22
SAOUHSC_02307	CDS_only_functional	1	1	price2013-X112	1	SRR2053891	-	conserved hypothetical protein	CDS	2137129	2137621	-1	CDS_NCTC8325_2137130_2137621	493	0.432691	1	price2013	5
SAOUHSC_02836	CDS_only_functional	1	1	chow2017-CD140187	1	17059_1#17	-	conserved hypothetical protein	CDS	2612765	2613257	1	CDS_NCTC8325_2612766_2613257	493	0.432691	1	chow2017	45
SAOUHSC_00213	CDS_only_functional	3	3	price2016-2754372;young2017-P101;price2016-H277	3	SRR3731418;SRR5250414;SRR3728914	-	conserved hypothetical protein	CDS	232775	234872	1	CDS_NCTC8325_232776_234872	2098	0.433496	1	price2016;young2017	30;45;59
SAOUHSC_01251	CDS_only_functional	3	3	paterson2015-Staff_A;price2016-H119;young2017-P101	3	10770_5#64;SRR3731671;SRR5250173	-	polyribonucleotide nucleotidyltransferase, putative	CDS	1202090	1204187	1	CDS_NCTC8325_1202091_1204187	2098	0.433496	1	paterson2015;price2016;young2017	22;30;45
SAOUHSC_00152	CDS_only_functional	1	1	coll2017-261	1	14672_2#53	-	conserved hypothetical protein	CDS	164124	164622	-1	CDS_NCTC8325_164125_164622	499	0.436591	1	coll2017	30
SAOUHSC_02949	CDS_only_functional	1	1	price2016-H150	1	SRR3730449	-	conserved hypothetical protein	CDS	2712915	2713413	-1	CDS_NCTC8325_2712916_2713413	499	0.436591	1	price2016	30
SAOUHSC_00520	CDS_only_functional	1	1	chow2017-CD140232	1	17059_1#76	-	ribosomal protein L10	CDS	520250	520751	1	CDS_NCTC8325_520251_520751	502	0.438532	1	chow2017	5
SAOUHSC_01430	CDS_only_functional	1	1	price2013-X098	1	SRR2053864	-	phosphotransferase system enzyme IIA, putative	CDS	1367603	1368104	-1	CDS_NCTC8325_1367604_1368104	502	0.438532	1	price2013	1
SAOUHSC_00484	CDS_only_functional	2	2	coll2017-334;price2016-H285	2	8525_1#14;SRR3729041	-	conserved hypothetical protein	CDS	481295	482591	1	CDS_NCTC8325_481296_482591	1297	0.439255	1	coll2017;price2016	22;5
SAOUHSC_01246	CDS_only_functional	3	3	price2016-2395978;auguet2016-P_0968;price2013-X035	3	SRR3728897;ERR1040991;SRR2053963	-	translation initiation factor IF-2	CDS	1196411	1198529	1	CDS_NCTC8325_1196412_1198529	2119	0.439779	1	price2016;auguet2016;price2013	1;22;45
SAOUHSC_02335	CDS_only_functional	1	1	coll2017-133	1	8490_3#40	-	conserved hypothetical protein	CDS	2164231	2164735	1	CDS_NCTC8325_2164232_2164735	505	0.440465	1	coll2017	22
SAOUHSC_02582	CDS_only_functional	4	4	price2016-H180;price2016-H197;coll2017-813;price2016-2754372	4	SRR3730789;SRR3730682;14623_6#69;SRR3731418	-	formate dehydrogenase, alpha subunit, putative	CDS	2371791	2374746	-1	CDS_NCTC8325_2371792_2374746	2956	0.441383	1	price2016;coll2017	1;22;30
SAOUHSC_00617	CDS_only_functional	1	1	chow2017-CD140572	1	16870_2#51	-	conserved hypothetical protein	CDS	608708	609215	1	CDS_NCTC8325_608709_609215	508	0.442392	1	chow2017	45
SAOUHSC_01113	CDS_only_functional	1	1	price2013-X022	1	SRR2053918	-	conserved hypothetical protein	CDS	1072307	1072814	1	CDS_NCTC8325_1072308_1072814	508	0.442392	1	price2013	30
SAOUHSC_02600	CDS_only_functional	1	1	price2016-H127	1	SRR3728586	-	conserved hypothetical protein	CDS	2389508	2390015	-1	CDS_NCTC8325_2389509_2390015	508	0.442392	1	price2016	1
SAOUHSC_01425	CDS_only_functional	1	1	coll2017-121	1	14623_5#16	-	conserved hypothetical protein	CDS	1364791	1365301	-1	CDS_NCTC8325_1364792_1365301	511	0.444312	1	coll2017	22
SAOUHSC_02299	CDS_only_functional	1	1	price2016-2206902	1	SRR3728659	-	anti-sigma B factor, putative	CDS	2132673	2133183	-1	CDS_NCTC8325_2132674_2133183	511	0.444312	1	price2016	12
SAOUHSC_02441	CDS_only_functional	1	1	price2016-H111	1	SRR3729182	-	conserved hypothetical protein	CDS	2266096	2266606	-1	CDS_NCTC8325_2266097_2266606	511	0.444312	1	price2016	59
SAOUHSC_02706	CDS_only_functional	2	2	chow2017-CD140572;young2017-P101	2	16870_2#51;SRR5250173	-	immunoglobulin G-binding protein Sbi, putative	CDS	2487382	2488693	1	CDS_NCTC8325_2487383_2488693	1312	0.445028	1	chow2017;young2017	45
SAOUHSC_01856	CDS_only_functional	2	2	price2016-H127;chow2017-CD140572	2	SRR3728612;16870_2#51	-	UDP-N-acetylmuramate--alanine ligase	CDS	1761821	1763135	-1	CDS_NCTC8325_1761822_1763135	1315	0.446179	1	price2016;chow2017	1;45
SAOUHSC_01447	CDS_only_functional	34	31	price2013-X161;young2017-P010;price2016-2028212;price2016-2029680;young2017-P040;harrison2016-GR05;coll2017-121;coll2017-219;coll2017-398;coll2017-402;coll2017-449;coll2017-82;coll2017-97;coll2017-191;price2016-2279286;coll2017-344;price2013-X022;price2016-2225140;price2016-H251;price2016-3444869;chow2017-CD140764;chow2017-CD140971;price2013-X035;price2016-2878576;young2017-P094;coll2017-1213;pri…	32	SRR2053985;SRR5251318;SRR3730913;SRR3729418;SRR5249845;13415_2#90;14324_8#70;8447_7#54;8525_1#85;14623_7#8;14200_8#25;14448_1#39;8524_3#62;8447_7#17;14355_2#69;SRR3728402;8525_1#32;SRR2053918;SRR3730415;SRR3729379;SRR3731880;16870_3#10;16870_4#18;SRR2053963;SRR3728903;SRR5249970;14412_8#63;SRR3729302;14623_3#84;ERR1040903;SRR2054035;4925_8#4	-	conserved hypothetical protein	CDS	1376090	1404698	-1	CDS_NCTC8325_1376091_1404698	28609	0.446582	1	price2013;young2017;price2016;harrison2016;coll2017;chow2017;auguet2016;tong2015	15;1;22;30;361;45;59;5;72;88;8
SAOUHSC_00917	CDS_only_functional	1	1	price2016-H304	1	SRR3730623	-	conserved hypothetical protein	CDS	889147	889663	1	CDS_NCTC8325_889148_889663	517	0.448132	1	price2016	1
SAOUHSC_02651	CDS_only_functional	1	1	price2013-X023	1	SRR2053893	-	conserved hypothetical protein	CDS	2437693	2438209	-1	CDS_NCTC8325_2437694_2438209	517	0.448132	1	price2013	30
SAOUHSC_02978	CDS_only_functional	4	4	price2016-H236;coll2017-756;coll2017-824;chow2017-CD140764	4	SRR3731566;14412_8#72;14324_8#63;16870_3#11	-	phage infection protein, putative	CDS	2741076	2744058	-1	CDS_NCTC8325_2741077_2744058	2983	0.448158	1	price2016;coll2017;chow2017	130;22;45
SAOUHSC_00860	CDS_only_functional	2	2	harrison2016-GR05;coll2017-71	2	13414_7#5;14623_8#90	-	5-nucleotidase family protein	CDS	828213	829533	1	CDS_NCTC8325_828214_829533	1321	0.448476	1	harrison2016;coll2017	22
SAOUHSC_02297	CDS_only_functional	3	3	harrison2016-CR31;coll2017-1162;coll2017-345	3	15049_1#49;14208_8#32;14448_3#67	-	S1 RNA binding domain protein	CDS	2129344	2131495	-1	CDS_NCTC8325_2129345_2131495	2152	0.449596	1	harrison2016;coll2017	22
SAOUHSC_01450	CDS_only_functional	2	2	auguet2016-P_0130;chow2017-CD140971	2	ERR1040757;16870_4#17	-	conserved hypothetical protein	CDS	1406643	1407966	-1	CDS_NCTC8325_1406644_1407966	1324	0.449622	1	auguet2016;chow2017	22;45
SAOUHSC_00544	CDS_only_functional	4	4	coll2017-121;coll2017-381;price2016-H228;price2016-H187	4	14623_6#21;14208_8#20;SRR3731900;SRR3729045	-	sdrC protein, putative	CDS	547750	550738	1	CDS_NCTC8325_547751_550738	2989	0.44966	1	coll2017;price2016	22;30;45
SAOUHSC_02902	CDS_only_functional	1	1	coll2017-697	1	14448_2#34	-	conserved hypothetical protein	CDS	2671336	2671855	-1	CDS_NCTC8325_2671337_2671855	520	0.450032	1	coll2017	22
SAOUHSC_00406	CDS_only_functional	2	2	paterson2015-Staff_A;price2013-X031	2	10770_4#60;SRR2054095	-	conserved hypothetical protein	CDS	408071	409400	1	CDS_NCTC8325_408072_409400	1330	0.451911	1	paterson2015;price2013	22;30
SAOUHSC_00810	CDS_only_functional	1	1	price2016-H277	1	SRR3728914	-	conserved hypothetical protein	CDS	791532	792054	1	CDS_NCTC8325_791533_792054	523	0.451926	1	price2016	59
SAOUHSC_01097	CDS_only_functional	1	1	coll2017-308	1	14448_2#30	-	conserved hypothetical protein	CDS	1057089	1057611	1	CDS_NCTC8325_1057090_1057611	523	0.451926	1	coll2017	22
SAOUHSC_00900	CDS_only_functional	2	2	young2017-P010;coll2017-907	2	SRR5250647;14412_8#53	-	glucose-6-phosphate isomerase	CDS	864859	866191	1	CDS_NCTC8325_864860_866191	1333	0.453053	1	young2017;coll2017	15;22
SAOUHSC_00514	CDS_only_functional	1	1	price2016-H149	1	SRR3730490	-	conserved hypothetical protein	CDS	516244	516769	1	CDS_NCTC8325_516245_516769	526	0.453814	1	price2016	30
SAOUHSC_01635	CDS_only_functional	1	1	price2016-3424520	1	SRR3728593	-	shikimate kinase, putative	CDS	1556066	1556591	-1	CDS_NCTC8325_1556067_1556591	526	0.453814	1	price2016	398
SAOUHSC_02149	CDS_only_functional	1	1	coll2017-308	1	8524_5#70	-	conserved hypothetical protein	CDS	2021873	2022398	-1	CDS_NCTC8325_2021874_2022398	526	0.453814	1	coll2017	22
SAOUHSC_01620	CDS_only_functional	2	2	coll2017-374;coll2017-760	2	14412_8#57;14355_2#93	-	exodeoxyribonuclease VII, large subunit	CDS	1543147	1544485	-1	CDS_NCTC8325_1543148_1544485	1339	0.455334	1	coll2017	22
SAOUHSC_02924	CDS_only_functional	2	2	coll2017-647;young2017-P056	2	14412_8#65;SRR5250167	-	conserved hypothetical protein	CDS	2689520	2690858	-1	CDS_NCTC8325_2689521_2690858	1339	0.455334	1	coll2017;young2017	22;45
SAOUHSC_01164	CDS_only_functional	1	1	coll2017-350	1	14200_6#76	-	PyrR bifunctional protein	CDS	1113601	1114129	1	CDS_NCTC8325_1113602_1114129	529	0.455694	1	coll2017	22
SAOUHSC_01701	CDS_only_functional	1	1	chow2017-CD140367	1	16870_2#39	-	conserved hypothetical protein	CDS	1609351	1609879	-1	CDS_NCTC8325_1609352_1609879	529	0.455694	1	chow2017	22
SAOUHSC_00811	CDS_only_functional	1	1	young2017-P058	1	SRR5249843	-	conserved hypothetical protein	CDS	792192	792723	1	CDS_NCTC8325_792193_792723	532	0.457569	1	young2017	15
SAOUHSC_01758	CDS_only_functional	1	1	coll2017-772	1	14208_8#45	-	conserved hypothetical protein	CDS	1659667	1660198	-1	CDS_NCTC8325_1659668_1660198	532	0.457569	1	coll2017	80
SAOUHSC_02112	CDS_only_functional	1	1	price2016-H119	1	SRR3729105	-	conserved hypothetical protein	CDS	1984446	1984977	-1	CDS_NCTC8325_1984447_1984977	532	0.457569	1	price2016	30
SAOUHSC_02596	CDS_only_functional	1	1	coll2017-243	1	14623_7#66	-	conserved hypothetical protein	CDS	2386156	2386687	1	CDS_NCTC8325_2386157_2386687	532	0.457569	1	coll2017	22
SAOUHSC_01411	CDS_only_functional	2	2	price2016-H128;price2016-H246	2	SRR3728986;SRR3729309	-	branched-chain amino acid transport system II carrier protein	CDS	1349855	1351199	-1	CDS_NCTC8325_1349856_1351199	1345	0.457609	1	price2016	15;45
SAOUHSC_01633	CDS_only_functional	2	2	price2016-2395978;coll2017-121	2	SRR3729346;14623_5#16	-	glycine cleavage system P-protein subunit I, putative	CDS	1553450	1554797	-1	CDS_NCTC8325_1553451_1554797	1348	0.458745	1	price2016;coll2017	1;22
SAOUHSC_01679	CDS_only_functional	2	2	coll2017-297;coll2017-764	2	8524_5#56;14355_2#91	-	conserved hypothetical protein	CDS	1588288	1589635	-1	CDS_NCTC8325_1588289_1589635	1348	0.458745	1	coll2017	22
SAOUHSC_01316	CDS_only_functional	1	1	chow2017-CD140268	1	16870_2#20	-	conserved hypothetical protein	CDS	1259355	1259889	1	CDS_NCTC8325_1259356_1259889	535	0.459436	1	chow2017	361
SAOUHSC_01432	CDS_only_functional	1	1	coll2017-409	1	8524_5#19	-	peptide methionine sulfoxide reductase	CDS	1368536	1369070	-1	CDS_NCTC8325_1368537_1369070	535	0.459436	1	coll2017	22
SAOUHSC_02751	CDS_only_functional	2	2	young2017-P001;chow2017-CD140764	2	SRR5250272;16870_3#10	-	conserved hypothetical protein	CDS	2527926	2529279	1	CDS_NCTC8325_2527927_2529279	1354	0.461012	1	young2017;chow2017	1;45
SAOUHSC_01742	CDS_only_functional	3	2	chow2017-CD140630;coll2017-345	3	16870_2#60;14448_1#87;14448_2#27	-	GTP pyrophosphokinase	CDS	1644148	1646338	-1	CDS_NCTC8325_1644149_1646338	2191	0.461106	1	chow2017;coll2017	22
SAOUHSC_00604	CDS_only_functional	1	1	price2013-X112	1	SRR2053891	-	conserved hypothetical protein	CDS	596703	597240	1	CDS_NCTC8325_596704_597240	538	0.461298	1	price2013	5
SAOUHSC_02941	CDS_only_functional	1	1	price2016-2224886	1	SRR3728754	-	conserved hypothetical protein	CDS	2705479	2706016	-1	CDS_NCTC8325_2705480_2706016	538	0.461298	1	price2016	15
SAOUHSC_02405	CDS_only_functional	2	2	price2016-H127;price2016-H244	2	SRR3728586;SRR3731654	-	phosphoglucosamine mutase	CDS	2232835	2234191	-1	CDS_NCTC8325_2232836_2234191	1357	0.462143	1	price2016	1;398
SAOUHSC_00485	CDS_only_functional	1	1	coll2017-92	1	8524_3#43	-	hypoxanthine phosphoribosyltransferase	CDS	482595	483135	1	CDS_NCTC8325_482596_483135	541	0.463153	1	coll2017	22
SAOUHSC_00833	CDS_only_functional	1	1	coll2017-124	1	8490_3#24	-	conserved hypothetical protein	CDS	808348	808888	1	CDS_NCTC8325_808349_808888	541	0.463153	1	coll2017	22
SAOUHSC_01956	CDS_only_functional	1	1	price2016-H173	1	SRR3728976	-	conserved hypothetical protein	CDS	1861728	1862268	1	CDS_NCTC8325_1861729_1862268	541	0.463153	1	price2016	398
SAOUHSC_02500	CDS_only_functional	1	1	price2016-H118	1	SRR3728590	-	50S ribosomal protein L5, putative	CDS	2311703	2312243	-1	CDS_NCTC8325_2311704_2312243	541	0.463153	1	price2016	45
SAOUHSC_00959	CDS_only_functional	2	2	coll2017-191;price2016-H251	2	14355_2#69;SRR3729246	-	conserved hypothetical protein	CDS	935434	936793	1	CDS_NCTC8325_935435_936793	1360	0.463273	1	coll2017;price2016	22;30
SAOUHSC_02715	CDS_only_functional	2	2	coll2017-504;coll2017-772	2	14448_1#14;14208_8#45	-	adenosylmethionine-8-amino-7-oxononanoate aminotransferase	CDS	2495986	2497345	-1	CDS_NCTC8325_2495987_2497345	1360	0.463273	1	coll2017	22;80
SAOUHSC_02983	CDS_only_functional	2	2	price2016-3438563;price2016-H178	2	SRR3731542;SRR3730665	-	conserved hypothetical protein	CDS	2749271	2750630	-1	CDS_NCTC8325_2749272_2750630	1360	0.463273	1	price2016	30;398
SAOUHSC_00687	CDS_only_functional	1	1	coll2017-364	1	14672_2#82	-	conserved hypothetical protein	CDS	672286	672829	1	CDS_NCTC8325_672287_672829	544	0.465001	1	coll2017	22
SAOUHSC_00734	CDS_only_functional	1	1	coll2017-219	1	14208_8#78	-	conserved hypothetical protein	CDS	720394	720937	1	CDS_NCTC8325_720395_720937	544	0.465001	1	coll2017	22
SAOUHSC_01593	CDS_only_functional	1	1	price2016-2332625	1	SRR3731336	-	NUDIX domain protein	CDS	1518485	1519028	-1	CDS_NCTC8325_1518486_1519028	544	0.465001	1	price2016	22
SAOUHSC_01505	CDS_only_functional	1	1	price2013-X023	1	SRR2053893	-	conserved hypothetical protein	CDS	1458084	1458630	-1	CDS_NCTC8325_1458085_1458630	547	0.466844	1	price2013	30
SAOUHSC_02943	CDS_only_functional	2	2	young2017-P001;price2013-X174	2	SRR5250272;SRR2054046	-	citrate transporter, putative	CDS	2708109	2709480	-1	CDS_NCTC8325_2708110_2709480	1372	0.467779	1	young2017;price2013	1;45
SAOUHSC_00517	CDS_only_functional	1	1	price2016-3421178	1	SRR3731652	-	transcription antitermination protein, putative	CDS	517927	518476	1	CDS_NCTC8325_517928_518476	550	0.46868	1	price2016	30
SAOUHSC_00699	CDS_only_functional	2	2	paterson2015-Staff_D;price2013-X104	2	10770_3#44;SRR2053847	-	deoxyribodipyrimidine photolyase, putative	CDS	684181	685555	1	CDS_NCTC8325_684182_685555	1375	0.468902	1	paterson2015;price2013	22;30
SAOUHSC_02644	CDS_only_functional	2	2	harrison2016-CR42;price2013-X035	2	15049_1#21;SRR2053963	-	sensor histidine kinase, putative	CDS	2428653	2430027	1	CDS_NCTC8325_2428654_2430027	1375	0.468902	1	harrison2016;price2013	22;45
SAOUHSC_01746	CDS_only_functional	3	3	coll2017-121;coll2017-571;price2016-H264	3	14623_6#21;14623_3#73;SRR3730705	-	protein-export membrane protein SecDF	CDS	1649781	1652001	-1	CDS_NCTC8325_1649782_1652001	2221	0.469888	1	coll2017;price2016	22;361
SAOUHSC_01922	CDS_only_functional	1	1	chow2017-CD140187	1	17059_1#17	-	conserved hypothetical protein	CDS	1829577	1830129	1	CDS_NCTC8325_1829578_1830129	553	0.470509	1	chow2017	45
SAOUHSC_01502	CDS_only_functional	2	2	harrison2016-CR31;price2016-H277	2	15049_1#68;SRR3728914	-	ATP-dependent DNA helicase RecQ, putative	CDS	1455300	1456680	-1	CDS_NCTC8325_1455301_1456680	1381	0.471143	1	harrison2016;price2016	22;59
SAOUHSC_02142	CDS_only_functional	2	2	coll2017-75;tong2015-T12	2	14623_8#86;4925_8#6	-	aldehyde dehydrogenase, putative	CDS	2014925	2016305	1	CDS_NCTC8325_2014926_2016305	1381	0.471143	1	coll2017;tong2015	22;8
SAOUHSC_02590	CDS_only_functional	2	2	chow2017-CD141405;chow2017-CD140174	2	16870_4#71;17059_1#7	-	conserved hypothetical protein	CDS	2381767	2383147	-1	CDS_NCTC8325_2381768_2383147	1381	0.471143	1	chow2017	22;45
SAOUHSC_03053	CDS_only_functional	2	2	coll2017-1226;price2016-3438563	2	14448_2#12;SRR3731542	-	tRNA modification GTPase TrmE	CDS	2819017	2820397	-1	CDS_NCTC8325_2819018_2820397	1381	0.471143	1	coll2017;price2016	22;30
SAOUHSC_02635	CDS_only_functional	2	2	young2017-P040;price2016-H244	2	SRR5249845;SRR3731654	-	conserved hypothetical protein	CDS	2421819	2423202	-1	CDS_NCTC8325_2421820_2423202	1384	0.472262	1	young2017;price2016	1;398
SAOUHSC_01236	CDS_only_functional	1	1	coll2017-132	1	14448_1#76	-	ribosome recycling factor	CDS	1183528	1184083	1	CDS_NCTC8325_1183529_1184083	556	0.472332	1	coll2017	22
SAOUHSC_01958	CDS_only_functional	1	1	chow2017-CD140157	1	17059_1#4	-	conserved hypothetical protein	CDS	1865525	1866080	-1	CDS_NCTC8325_1865526_1866080	556	0.472332	1	chow2017	5
SAOUHSC_02110	CDS_only_functional	1	1	young2017-P010	1	SRR5250647	-	conserved hypothetical protein	CDS	1982507	1983062	1	CDS_NCTC8325_1982508_1983062	556	0.472332	1	young2017	15
SAOUHSC_03020	CDS_only_functional	1	1	price2016-H277	1	SRR3728957	-	conserved hypothetical protein	CDS	2793782	2794337	-1	CDS_NCTC8325_2793783_2794337	556	0.472332	1	price2016	59
SAOUHSC_01625	CDS_only_functional	1	1	coll2017-660	1	14323_1#43	-	translation elongation factor P	CDS	1547620	1548178	-1	CDS_NCTC8325_1547621_1548178	559	0.474149	1	coll2017	22
SAOUHSC_02139	CDS_only_functional	1	1	price2016-H304	1	SRR3730623	-	pyrazinamidase/nicotinamidase, putative	CDS	2012963	2013524	1	CDS_NCTC8325_2012964_2013524	562	0.47596	1	price2016	1
SAOUHSC_01253	CDS_only_functional	3	3	coll2017-352;price2016-2754372;price2013-X035	3	14412_8#86;SRR3731418;SRR2053963	-	conserved hypothetical protein	CDS	1206477	1208721	1	CDS_NCTC8325_1206478_1208721	2245	0.476866	1	coll2017;price2016;price2013	22;30;45
SAOUHSC_01463	CDS_only_functional	1	1	price2016-H183	1	SRR3730763	-	conserved hypothetical protein	CDS	1419482	1420046	-1	CDS_NCTC8325_1419483_1420046	565	0.477765	1	price2016	5
SAOUHSC_02935	CDS_only_functional	1	1	coll2017-565	1	14355_1#9	-	conserved hypothetical protein	CDS	2701637	2702201	1	CDS_NCTC8325_2701638_2702201	565	0.477765	1	coll2017	22
SAOUHSC_00851	CDS_only_functional	2	2	coll2017-79;price2013-X035	2	8524_3#37;SRR2053963	-	conserved hypothetical protein	CDS	821758	823156	1	CDS_NCTC8325_821759_823156	1399	0.477833	1	coll2017;price2013	22;45
SAOUHSC_02740	CDS_only_functional	2	2	chow2017-CD140887;coll2017-821	2	16870_4#1;14448_1#53	-	drug transporter, putative	CDS	2519027	2520428	-1	CDS_NCTC8325_2519028_2520428	1402	0.478943	1	chow2017;coll2017	22
SAOUHSC_00320	CDS_only_functional	1	1	price2016-H153	1	SRR3728921	-	NADPH-dependent FMN reductase, putative	CDS	335026	335593	1	CDS_NCTC8325_335027_335593	568	0.479563	1	price2016	22
SAOUHSC_00543	CDS_only_functional	1	1	coll2017-9	1	14448_2#44	-	conserved hypothetical protein	CDS	546753	547320	1	CDS_NCTC8325_546754_547320	568	0.479563	1	coll2017	22
SAOUHSC_01226	CDS_only_functional	2	2	price2013-X152;coll2017-772	2	SRR2053927;14208_8#45	-	heat shock protein HslVU, ATPase subunit HslU	CDS	1178276	1179680	1	CDS_NCTC8325_1178277_1179680	1405	0.480052	1	price2013;coll2017	15;80
SAOUHSC_00822	CDS_only_functional	1	1	price2013-X113	1	SRR2054007	-	conserved hypothetical protein	CDS	802424	802994	-1	CDS_NCTC8325_802425_802994	571	0.481355	1	price2013	15
SAOUHSC_01697	CDS_only_functional	1	1	price2016-2602892	1	SRR3729156	-	nicotinate (nicotinamide) nucleotide adenylyltransferase	CDS	1606564	1607134	-1	CDS_NCTC8325_1606565_1607134	571	0.481355	1	price2016	45
SAOUHSC_03046	CDS_only_functional	1	1	coll2017-297	1	14448_2#14	-	Helix-turn-helix domain protein	CDS	2813373	2813943	-1	CDS_NCTC8325_2813374_2813943	571	0.481355	1	coll2017	22
SAOUHSC_00584	CDS_only_functional	2	2	coll2017-124;coll2017-772	2	8490_3#24;14200_7#7	-	conserved hypothetical protein	CDS	585425	586835	1	CDS_NCTC8325_585426_586835	1411	0.482264	1	coll2017	22;80
SAOUHSC_02729	CDS_only_functional	2	2	coll2017-261;coll2017-17	2	14555_7#35;14324_8#59	-	amino acid ABC transporter-like protein, putative	CDS	2509279	2510689	1	CDS_NCTC8325_2509280_2510689	1411	0.482264	1	coll2017	30;361
SAOUHSC_00475	CDS_only_functional	1	1	price2016-2389175	1	SRR3731633	-	peptidyl-tRNA hydrolase	CDS	473152	473725	1	CDS_NCTC8325_473153_473725	574	0.483141	1	price2016	22
SAOUHSC_00767	CDS_only_functional	1	1	chow2017-CD140187	1	17059_1#17	-	conserved hypothetical protein	CDS	748953	749526	1	CDS_NCTC8325_748954_749526	574	0.483141	1	chow2017	45
SAOUHSC_01488	CDS_only_functional	1	1	price2016-H149	1	SRR3730472	-	conserved hypothetical protein	CDS	1444600	1445173	-1	CDS_NCTC8325_1444601_1445173	574	0.483141	1	price2016	30
SAOUHSC_00201	CDS_only_functional	2	2	price2016-H213;chow2017-CD140917	2	SRR3730576;16870_4#3	-	conserved hypothetical protein	CDS	224234	225647	-1	CDS_NCTC8325_224235_225647	1414	0.483368	1	price2016;chow2017	182;45
SAOUHSC_00901	CDS_only_functional	1	1	price2016-H119	1	SRR3728568	-	conserved hypothetical protein	CDS	866515	867091	1	CDS_NCTC8325_866516_867091	577	0.484921	1	price2016	30
SAOUHSC_01022	CDS_only_functional	1	1	price2016-H183	1	SRR3730857	-	conserved hypothetical protein	CDS	993034	993610	-1	CDS_NCTC8325_993035_993610	577	0.484921	1	price2016	5
SAOUHSC_01479	CDS_only_functional	1	1	price2016-H151	1	SRR3730888	-	conserved hypothetical protein	CDS	1436171	1436747	-1	CDS_NCTC8325_1436172_1436747	577	0.484921	1	price2016	398
SAOUHSC_01744	CDS_only_functional	3	3	chow2017-CD140764;price2013-X112;price2016-H144	3	16870_3#11;SRR2053891;SRR3730833	-	conserved hypothetical protein	CDS	1647305	1649579	-1	CDS_NCTC8325_1647306_1649579	2275	0.485528	1	chow2017;price2013;price2016	45;5
SAOUHSC_03030	CDS_only_functional	2	2	harrison2016-GR05;price2016-3438563	2	13415_2#90;SRR3731542	-	sodium, sulfate symporter, putative	CDS	2801301	2802720	1	CDS_NCTC8325_2801302_2802720	1420	0.485572	1	harrison2016;price2016	22;30
SAOUHSC_00174	CDS_only_functional	1	1	price2016-H277	1	SRR3728385	-	M23/M37 peptidase domain protein	CDS	190529	191108	1	CDS_NCTC8325_190530_191108	580	0.486694	1	price2016	59
SAOUHSC_00372	CDS_only_functional	1	1	coll2017-352	1	8525_1#25	-	xanthine phosphoribosyltransferase	CDS	378328	378907	1	CDS_NCTC8325_378329_378907	580	0.486694	1	coll2017	22
SAOUHSC_03010	CDS_only_functional	1	1	chow2017-CD140367	1	18090_5#13	-	imidazole glycerol phosphate synthase, subunit H (hisH), putative	CDS	2784252	2784831	-1	CDS_NCTC8325_2784253_2784831	580	0.486694	1	chow2017	22
SAOUHSC_01627	CDS_only_functional	1	1	price2016-2754372	1	SRR3731418	-	conserved hypothetical protein	CDS	1549369	1549951	1	CDS_NCTC8325_1549370_1549951	583	0.488462	1	price2016	30
SAOUHSC_02363	CDS_only_functional	2	2	price2016-H165;young2017-P095	2	SRR3729456;SRR5250387	-	aldehyde dehydrogenase, putative	CDS	2184536	2185964	-1	CDS_NCTC8325_2184537_2185964	1429	0.488867	1	price2016;young2017	30
SAOUHSC_00718	CDS_only_functional	1	1	coll2017-265	1	14623_8#82	-	conserved hypothetical protein	CDS	702444	703029	-1	CDS_NCTC8325_702445_703029	586	0.490223	1	coll2017	22
SAOUHSC_01296	CDS_only_functional	1	1	price2016-H122	1	SRR3730684	-	conserved hypothetical protein	CDS	1248716	1249301	1	CDS_NCTC8325_1248717_1249301	586	0.490223	1	price2016	30
SAOUHSC_01696	CDS_only_functional	1	1	price2016-H251	1	SRR3729379	-	conserved hypothetical protein	CDS	1605990	1606575	-1	CDS_NCTC8325_1605991_1606575	586	0.490223	1	price2016	30
SAOUHSC_01478	CDS_only_functional	1	1	price2016-2395978	1	SRR3729346	-	conserved hypothetical protein	CDS	1435594	1436182	-1	CDS_NCTC8325_1435595_1436182	589	0.491979	1	price2016	1
SAOUHSC_02418	CDS_only_functional	2	2	price2016-2503284;coll2017-1265	2	SRR3728772;14623_4#61	-	conserved hypothetical protein	CDS	2246026	2247469	-1	CDS_NCTC8325_2246027_2247469	1444	0.494329	1	price2016;coll2017	1;22
SAOUHSC_00722	CDS_only_functional	1	1	coll2017-687	1	14323_1#81	-	para-aminobenzoate synthase, glutamine amidotransferase, component II, putative	CDS	705284	705878	1	CDS_NCTC8325_705285_705878	595	0.495472	1	coll2017	22
SAOUHSC_00940	CDS_only_functional	1	1	coll2017-191	1	8447_7#17	-	conserved hypothetical protein	CDS	913037	913631	-1	CDS_NCTC8325_913038_913631	595	0.495472	1	coll2017	22
SAOUHSC_00445	CDS_only_functional	1	1	coll2017-772	1	14208_8#45	-	recombination protein RecR	CDS	447370	447967	1	CDS_NCTC8325_447371_447967	598	0.497209	1	coll2017	80
SAOUHSC_00509	CDS_only_functional	2	2	harrison2016-CR31;coll2017-74	2	15049_1#25;14448_1#88	-	glutamyl-tRNA synthetase	CDS	511185	512640	1	CDS_NCTC8325_511186_512640	1456	0.498671	1	harrison2016;coll2017	22
SAOUHSC_02360	CDS_only_functional	1	1	price2016-2755035	1	SRR3731646	-	thymidine kinase, putative	CDS	2181655	2182255	-1	CDS_NCTC8325_2181656_2182255	601	0.49894	1	price2016	130
SAOUHSC_02537	CDS_only_functional	1	1	price2013-X035	1	SRR2053963	-	molybdopterin-guanine dinucleotide biosynthesis mobA, putative	CDS	2337087	2337687	-1	CDS_NCTC8325_2337088_2337687	601	0.49894	1	price2013	45
SAOUHSC_02747	CDS_only_functional	1	1	tong2015-T159	1	5227_1#3	-	conserved hypothetical protein	CDS	2524902	2525502	-1	CDS_NCTC8325_2524903_2525502	601	0.49894	1	tong2015	8
SAOUHSC_02871	CDS_only_functional	1	1	price2016-H215	1	SRR3728907	-	conserved hypothetical protein	CDS	2643911	2644511	-1	CDS_NCTC8325_2643912_2644511	601	0.49894	1	price2016	30
SAOUHSC_01314	CDS_only_functional	1	1	price2016-H123	1	SRR3731460	-	conserved hypothetical protein	CDS	1258313	1258916	1	CDS_NCTC8325_1258314_1258916	604	0.500666	1	price2016	22
SAOUHSC_01487	CDS_only_functional	1	1	price2016-2069584	1	SRR3728489	-	menaquinone biosynthesis methyltransferase, putative	CDS	1443872	1444475	-1	CDS_NCTC8325_1443873_1444475	604	0.500666	1	price2016	30
SAOUHSC_01811	CDS_only_functional	4	4	coll2017-647;coll2017-789;price2016-2754372;price2016-3427602	4	14448_1#50;14200_7#34;SRR3731418;SRR3731341	-	DNA polymerase III, alpha subunit superfamily	CDS	1714656	1717854	-1	CDS_NCTC8325_1714657_1717854	3199	0.50129	1	coll2017;price2016	22;30;398
SAOUHSC_00436	CDS_only_functional	2	2	chow2017-CD140367;coll2017-350	2	18090_5#13;14200_6#76	-	NADH-glutamate synthase small subunit, putative	CDS	437848	439312	1	CDS_NCTC8325_437849_439312	1465	0.501912	1	chow2017;coll2017	22
SAOUHSC_02546	CDS_only_functional	1	1	coll2017-334	1	8525_1#14	-	molybdenum transport ATP-binding protein ModC, putative	CDS	2342403	2343009	-1	CDS_NCTC8325_2342404_2343009	607	0.502385	1	coll2017	22
SAOUHSC_00374	CDS_only_functional	2	2	price2016-H157;coll2017-1162	2	SRR3731941;14208_8#9	-	inosine-5'-monophosphate dehydrogenase	CDS	380212	381679	1	CDS_NCTC8325_380213_381679	1468	0.502989	1	price2016;coll2017	15;22
SAOUHSC_00523	CDS_only_functional	1	1	chow2017-CD140572	1	16870_2#51	-	conserved hypothetical protein	CDS	521336	521945	1	CDS_NCTC8325_521337_521945	610	0.504099	1	chow2017	45
SAOUHSC_01350	CDS_only_functional	1	1	young2017-P033	1	SRR5249971	-	conserved hypothetical protein	CDS	1291391	1292000	-1	CDS_NCTC8325_1291392_1292000	610	0.504099	1	young2017	22
SAOUHSC_01632	CDS_only_functional	2	2	coll2017-785;coll2017-624	2	14200_7#25;14623_5#59	-	glycine cleavage system P-protein subunit ll, putative	CDS	1551985	1553458	-1	CDS_NCTC8325_1551986_1553458	1474	0.505139	1	coll2017	22;30
SAOUHSC_00354	CDS_only_functional	1	1	harrison2016-CR42	1	15049_1#21	-	conserved hypothetical protein	CDS	363893	364505	1	CDS_NCTC8325_363894_364505	613	0.505806	1	harrison2016	22
SAOUHSC_01017	CDS_only_functional	2	2	young2017-P040;price2013-X035	2	SRR5249845;SRR2053963	-	phosphoribosylaminoimidazolecarboxamide formyltransferase/IMP cyclohydrolase	CDS	987808	989287	1	CDS_NCTC8325_987809_989287	1480	0.507284	1	young2017;price2013	1;45
SAOUHSC_01054	CDS_only_functional	1	1	young2017-P050	1	SRR5249977	-	conserved hypothetical protein	CDS	1021616	1022231	-1	CDS_NCTC8325_1021617_1022231	616	0.507508	1	young2017	30
SAOUHSC_01103	CDS_only_functional	1	1	price2016-H280	1	SRR3730758	-	succinate dehydrogenase cytochrome b-558 subunit, putative	CDS	1064669	1065284	1	CDS_NCTC8325_1064670_1065284	616	0.507508	1	price2016	22
SAOUHSC_00701	CDS_only_functional	1	1	price2013-X023	1	SRR2053893	-	conserved hypothetical protein	CDS	685990	686608	-1	CDS_NCTC8325_685991_686608	619	0.509204	1	price2013	30
SAOUHSC_01837	CDS_only_functional	1	1	price2013-X134	1	SRR2053924	-	1-acyl-sn-glycerol-3-phosphate acyltransferases domain protein	CDS	1742509	1743127	-1	CDS_NCTC8325_1742510_1743127	619	0.509204	1	price2013	8
SAOUHSC_02323	CDS_only_functional	2	2	chow2017-CD140572;coll2017-850	2	18090_5#14;14324_8#29	-	cardiolipin synthetase, putative	CDS	2155375	2156860	1	CDS_NCTC8325_2155376_2156860	1486	0.509421	1	chow2017;coll2017	45;8
SAOUHSC_00548	CDS_only_functional	2	2	coll2017-351;young2017-P055	2	14448_1#11;SRR5249914	-	conserved hypothetical protein	CDS	556868	558359	-1	CDS_NCTC8325_556869_558359	1492	0.511553	1	coll2017;young2017	22;30
SAOUHSC_01176	CDS_only_functional	1	1	coll2017-261	1	14355_1#24	-	guanylate kinase	CDS	1126850	1127474	1	CDS_NCTC8325_1126851_1127474	625	0.512578	1	coll2017	30
SAOUHSC_01333	CDS_only_functional	1	1	coll2017-261	1	14555_7#35	-	LexA repressor	CDS	1275057	1275681	-1	CDS_NCTC8325_1275058_1275681	625	0.512578	1	coll2017	30
SAOUHSC_01644	CDS_only_functional	1	1	coll2017-890	1	14623_2#16	-	conserved hypothetical protein	CDS	1560341	1560965	-1	CDS_NCTC8325_1560342_1560965	625	0.512578	1	coll2017	22
SAOUHSC_02511	CDS_only_functional	1	1	price2016-H277	1	SRR3728385	-	conserved hypothetical protein	CDS	2316490	2317114	-1	CDS_NCTC8325_2316491_2317114	625	0.512578	1	price2016	59
SAOUHSC_02659	CDS_only_functional	1	1	young2017-P095	1	SRR5250387	-	conserved hypothetical protein	CDS	2443228	2443852	1	CDS_NCTC8325_2443229_2443852	625	0.512578	1	young2017	30
SAOUHSC_01787	CDS_only_functional	2	2	coll2017-402;coll2017-844	2	14448_2#15;14208_8#65	-	conserved hypothetical protein	CDS	1683836	1685330	-1	CDS_NCTC8325_1683837_1685330	1495	0.512617	1	coll2017	22;5
SAOUHSC_00886	CDS_only_functional	2	2	paterson2015-Staff_D;price2016-H280	2	12029_1#51;SRR3730758	-	Na+/H+ antiporter, MnhD component, putative	CDS	849300	850797	-1	CDS_NCTC8325_849301_850797	1498	0.513679	1	paterson2015;price2016	22
SAOUHSC_00085	CDS_only_functional	1	1	price2016-3449115	1	SRR3728995	-	conserved hypothetical protein	CDS	91619	92246	1	CDS_NCTC8325_91620_92246	628	0.514256	1	price2016	30
SAOUHSC_00121	CDS_only_functional	1	1	chow2017-CD140306	1	18090_5#9	-	capsular polysaccharide synthesis enzyme O-acetyl transferase Cap5H, putative	CDS	126742	127369	1	CDS_NCTC8325_126743_127369	628	0.514256	1	chow2017	1
SAOUHSC_01684	CDS_only_functional	1	1	price2016-H119	1	SRR3728663	-	co-chaperone GrpE	CDS	1594513	1595140	-1	CDS_NCTC8325_1594514_1595140	628	0.514256	1	price2016	30
SAOUHSC_02258	CDS_only_functional	1	1	price2013-X035	1	SRR2053963	-	conserved hypothetical protein	CDS	2091134	2091761	1	CDS_NCTC8325_2091135_2091761	628	0.514256	1	price2013	45
SAOUHSC_01890	CDS_only_functional	2	2	coll2017-315;price2013-X104	2	14672_2#66;SRR2053847	-	conserved hypothetical protein	CDS	1802442	1803945	-1	CDS_NCTC8325_1802443_1803945	1504	0.515799	1	coll2017;price2013	30
SAOUHSC_00334	CDS_only_functional	1	1	price2016-3010173	1	SRR3728634	-	conserved hypothetical protein	CDS	345197	345827	1	CDS_NCTC8325_345198_345827	631	0.515929	1	price2016	45
SAOUHSC_00198	CDS_only_functional	2	2	price2016-2754372;price2016-3427602	2	SRR3731418;SRR3729047	-	conserved hypothetical protein	CDS	219229	220735	-1	CDS_NCTC8325_219230_220735	1507	0.516856	1	price2016	30;398
SAOUHSC_01370	CDS_only_functional	1	1	coll2017-1166	1	14623_2#66	-	N-(5'phosphoribosyl)anthranilate isomerase, putative	CDS	1314193	1314826	1	CDS_NCTC8325_1314194_1314826	634	0.517596	1	coll2017	45
SAOUHSC_02984	CDS_only_functional	2	2	coll2017-87;chow2017-CD140764	2	8524_3#42;16870_3#10	-	conserved hypothetical protein	CDS	2750622	2752131	-1	CDS_NCTC8325_2750623_2752131	1510	0.517912	1	coll2017;chow2017	22;45
SAOUHSC_00612	CDS_only_functional	1	1	price2016-2029680	1	SRR3729372	-	endonuclease III, putative	CDS	604015	604651	1	CDS_NCTC8325_604016_604651	637	0.519257	1	price2016	1
SAOUHSC_00942	CDS_only_functional	1	1	young2017-P053	1	SRR5249918	-	GTP pyrophosphokinase, putative	CDS	914180	914816	1	CDS_NCTC8325_914181_914816	637	0.519257	1	young2017	45
SAOUHSC_02832	CDS_only_functional	1	1	harkins2018-SS_016	1	ERR1903978	-	conserved hypothetical protein	CDS	2610419	2611055	1	CDS_NCTC8325_2610420_2611055	637	0.519257	1	harkins2018	45
SAOUHSC_00732	CDS_only_functional	2	2	chow2017-CD140630;price2013-X035	2	16870_2#60;SRR2053963	-	amino acid ABC transporter, permease protein, putative	CDS	717231	718746	1	CDS_NCTC8325_717232_718746	1516	0.520019	1	chow2017;price2013	22;45
SAOUHSC_01718	CDS_only_functional	1	1	price2016-2107188	1	SRR3728749	-	conserved hypothetical protein	CDS	1623257	1623896	-1	CDS_NCTC8325_1623258_1623896	640	0.520913	1	price2016	5
SAOUHSC_02580	CDS_only_functional	1	1	coll2017-226	1	8447_7#63	-	N-acetylmuramoyl-L-alanine amidase, putative	CDS	2370059	2370698	-1	CDS_NCTC8325_2370060_2370698	640	0.520913	1	coll2017	22
SAOUHSC_02628	CDS_only_functional	1	1	coll2017-874	1	14623_7#26	-	conserved hypothetical protein	CDS	2415966	2416605	1	CDS_NCTC8325_2415967_2416605	640	0.520913	1	coll2017	45
SAOUHSC_02672	CDS_only_functional	1	1	coll2017-124	1	14623_5#52	-	conserved hypothetical protein	CDS	2457006	2457645	1	CDS_NCTC8325_2457007_2457645	640	0.520913	1	coll2017	22
SAOUHSC_02772	CDS_only_functional	1	1	coll2017-144	1	14672_2#88	-	conserved hypothetical protein	CDS	2549036	2549675	-1	CDS_NCTC8325_2549037_2549675	640	0.520913	1	coll2017	22
SAOUHSC_03025	CDS_only_functional	1	1	coll2017-918	1	14208_8#48	-	pyrrolidone-carboxylate peptidase	CDS	2798580	2799219	1	CDS_NCTC8325_2798581_2799219	640	0.520913	1	coll2017	22
SAOUHSC_02316	CDS_only_functional	2	2	coll2017-9;coll2017-772	2	14623_7#37;14200_7#7	-	ATP-dependent RNA helicase, DEAD box family, putative	CDS	2148166	2149687	-1	CDS_NCTC8325_2148167_2149687	1522	0.52212	1	coll2017	22;80
SAOUHSC_00763	CDS_only_functional	1	1	price2013-X112	1	SRR2053891	-	conserved hypothetical protein	CDS	745611	746253	-1	CDS_NCTC8325_745612_746253	643	0.522562	1	price2013	5
SAOUHSC_00915	CDS_only_functional	1	1	coll2017-137	1	8490_3#43	-	conserved hypothetical protein	CDS	887411	888053	1	CDS_NCTC8325_887412_888053	643	0.522562	1	coll2017	1
SAOUHSC_01190	CDS_only_functional	1	1	coll2017-92	1	14448_1#19	-	conserved hypothetical protein	CDS	1141951	1142593	1	CDS_NCTC8325_1141952_1142593	643	0.522562	1	coll2017	22
SAOUHSC_01384	CDS_only_functional	1	1	coll2017-660	1	14323_1#43	-	PhoU family, putative	CDS	1327780	1328422	-1	CDS_NCTC8325_1327781_1328422	643	0.522562	1	coll2017	22
SAOUHSC_01923	CDS_only_functional	1	1	coll2017-766	1	14448_2#22	-	conserved hypothetical protein	CDS	1830346	1830988	-1	CDS_NCTC8325_1830347_1830988	643	0.522562	1	coll2017	22
SAOUHSC_02328	CDS_only_functional	1	1	young2017-P001	1	SRR5250326	-	thiamine-phosphate pyrophosphorylase	CDS	2159305	2159947	-1	CDS_NCTC8325_2159306_2159947	643	0.522562	1	young2017	1
SAOUHSC_00145	CDS_only_functional	1	1	price2013-X112	1	SRR2053891	-	conserved hypothetical protein	CDS	156232	156877	1	CDS_NCTC8325_156233_156877	646	0.524206	1	price2013	5
SAOUHSC_00678	CDS_only_functional	1	1	price2016-2029680	1	SRR3729418	-	conserved hypothetical protein	CDS	666417	667062	1	CDS_NCTC8325_666418_667062	646	0.524206	1	price2016	1
SAOUHSC_01189	CDS_only_functional	1	1	price2013-X035	1	SRR2053963	-	ribulose-phosphate 3-epimerase	CDS	1141300	1141945	1	CDS_NCTC8325_1141301_1141945	646	0.524206	1	price2013	45
SAOUHSC_00479	CDS_only_functional	2	2	coll2017-300;coll2017-97	2	14623_4#10;8524_3#62	-	conserved hypothetical protein	CDS	477220	478747	1	CDS_NCTC8325_477221_478747	1528	0.524215	1	coll2017	22
SAOUHSC_02285	CDS_only_functional	2	2	price2016-H123;price2013-X035	2	SRR3731460;SRR2053963	-	2-isopropylmalate synthase	CDS	2116715	2118245	1	CDS_NCTC8325_2116716_2118245	1531	0.52526	1	price2016;price2013	22;45
SAOUHSC_00510	CDS_only_functional	1	1	coll2017-907	1	14412_8#53	-	serine acetyltransferase, putative	CDS	513062	513710	1	CDS_NCTC8325_513063_513710	649	0.525845	1	coll2017	22
SAOUHSC_00555	CDS_only_functional	1	1	price2016-H277	1	SRR3728914	-	hydrolase, haloacid dehalogenase-like	CDS	562978	563626	1	CDS_NCTC8325_562979_563626	649	0.525845	1	price2016	59
SAOUHSC_02620	CDS_only_functional	1	1	price2016-2633534	1	SRR3731564	-	conserved hypothetical protein	CDS	2408452	2409100	-1	CDS_NCTC8325_2408453_2409100	649	0.525845	1	price2016	30
SAOUHSC_01918	CDS_only_functional	1	1	coll2017-329	1	14672_2#19	-	conserved hypothetical protein	CDS	1826666	1827317	1	CDS_NCTC8325_1826667_1827317	652	0.527477	1	coll2017	22
SAOUHSC_02773	CDS_only_functional	2	2	price2013-X178;price2016-H277	2	SRR2053905;SRR3728957	-	transporter, putative	CDS	2550087	2551626	1	CDS_NCTC8325_2550088_2551626	1540	0.528386	1	price2013;price2016	22;59
SAOUHSC_00474	CDS_only_functional	1	1	price2016-3193856	1	SRR3728521	-	ribosomal 5S rRNA E-loop binding protein Ctc/L25/TL5	CDS	472188	472842	1	CDS_NCTC8325_472189_472842	655	0.529104	1	price2016	15
SAOUHSC_01269	CDS_only_functional	2	2	coll2017-92;coll2017-1317	2	14448_1#19;14448_3#22	-	tRNA-i(6)A37 modification enzyme MiaB	CDS	1223949	1225494	1	CDS_NCTC8325_1223950_1225494	1546	0.530462	1	coll2017	22;8
SAOUHSC_00328	CDS_only_functional	1	1	young2017-P101	1	SRR5250742	-	conserved hypothetical protein	CDS	341745	342402	-1	CDS_NCTC8325_341746_342402	658	0.530726	1	young2017	45
SAOUHSC_00564	CDS_only_functional	1	1	price2016-2755035	1	SRR3731549	-	uracil-DNA glycosylase	CDS	571089	571746	1	CDS_NCTC8325_571090_571746	658	0.530726	1	price2016	130
SAOUHSC_01420	CDS_only_functional	1	1	price2013-X147	1	SRR2053925	-	DNA-binding response regulator, putative	CDS	1361632	1362292	-1	CDS_NCTC8325_1361633_1362292	661	0.532342	1	price2013	5
SAOUHSC_02724	CDS_only_functional	1	1	price2013-X112	1	SRR2053891	-	conserved hypothetical protein	CDS	2504706	2505366	1	CDS_NCTC8325_2504707_2505366	661	0.532342	1	price2013	5
SAOUHSC_00370	CDS_only_functional	1	1	price2016-2754372	1	SRR3731418	-	conserved hypothetical protein	CDS	376603	377266	-1	CDS_NCTC8325_376604_377266	664	0.533952	1	price2016	30
SAOUHSC_02754	CDS_only_functional	1	1	auguet2016-P_0130	1	ERR1040796	-	ABC transporter, ATP-binding protein, putative	CDS	2531692	2532355	-1	CDS_NCTC8325_2531693_2532355	664	0.533952	1	auguet2016	22
SAOUHSC_03000	CDS_only_functional	1	1	coll2017-191	1	14355_2#69	-	capsular polysaccharide biosynthesis, capA, putative	CDS	2772938	2773601	-1	CDS_NCTC8325_2772939_2773601	664	0.533952	1	coll2017	22
SAOUHSC_00550	CDS_only_functional	1	1	coll2017-191	1	8447_7#17	-	conserved hypothetical protein	CDS	559531	560197	-1	CDS_NCTC8325_559532_560197	667	0.535557	1	coll2017	22
SAOUHSC_02387	CDS_only_functional	1	1	coll2017-191	1	8447_7#17	-	conserved hypothetical protein	CDS	2208189	2208855	-1	CDS_NCTC8325_2208190_2208855	667	0.535557	1	coll2017	22
SAOUHSC_02640	CDS_only_functional	1	1	price2016-H251	1	SRR3729379	-	conserved hypothetical protein	CDS	2426130	2426796	-1	CDS_NCTC8325_2426131_2426796	667	0.535557	1	price2016	30
SAOUHSC_02444	CDS_only_functional	2	2	coll2017-411;price2016-H173	2	14623_4#77;SRR3728976	-	osmoprotectant transporter, BCCT family, opuD-like protein, putative	CDS	2267631	2269194	-1	CDS_NCTC8325_2267632_2269194	1564	0.536653	1	coll2017;price2016	22;398
SAOUHSC_00505	CDS_only_functional	3	3	price2016-2754372;coll2017-850;price2016-H240	3	SRR3731418;14448_2#11;SRR3728572	-	endopeptidase, putative	CDS	505225	507682	1	CDS_NCTC8325_505226_507682	2458	0.53677	1	price2016;coll2017	30;8
SAOUHSC_00298	CDS_only_functional	1	1	coll2017-350	1	8525_1#27	-	conserved hypothetical protein	CDS	311799	312468	1	CDS_NCTC8325_311800_312468	670	0.537156	1	coll2017	22
SAOUHSC_01724	CDS_only_functional	1	1	chow2017-CD140636	1	16870_2#62	-	conserved hypothetical protein	CDS	1630710	1631379	-1	CDS_NCTC8325_1630711_1631379	670	0.537156	1	chow2017	22
SAOUHSC_01773	CDS_only_functional	1	1	coll2017-254	1	14200_8#72	-	uroporphyrinogen-III synthase, putative	CDS	1673071	1673740	-1	CDS_NCTC8325_1673072_1673740	670	0.537156	1	coll2017	22
SAOUHSC_00949	CDS_only_functional	2	2	price2013-X140;coll2017-849	2	SRR2053955;14324_8#28	-	conserved hypothetical protein	CDS	922422	923991	1	CDS_NCTC8325_922423_923991	1570	0.538704	1	price2013;coll2017	30;8
SAOUHSC_01012	CDS_only_functional	1	1	coll2017-824	1	14623_6#80	-	phosphoribosylformylglycinamidine synthase I	CDS	981887	982559	1	CDS_NCTC8325_981888_982559	673	0.53875	1	coll2017	22
SAOUHSC_02372	CDS_only_functional	1	1	price2016-H240	1	SRR3730467	-	conserved hypothetical protein	CDS	2194863	2195535	-1	CDS_NCTC8325_2194864_2195535	673	0.53875	1	price2016	8
SAOUHSC_02829	CDS_only_functional	1	1	coll2017-534	1	14672_2#27	-	NAD(P)H-flavin oxidoreductase, putative	CDS	2607116	2607788	-1	CDS_NCTC8325_2607117_2607788	673	0.53875	1	coll2017	22
SAOUHSC_00229	CDS_only_functional	1	1	coll2017-308	1	8524_5#70	-	ScdA protein, putative	CDS	250590	251265	1	CDS_NCTC8325_250591_251265	676	0.540338	1	coll2017	22
SAOUHSC_00416	CDS_only_functional	1	1	coll2017-766	1	14448_1#56	-	conserved hypothetical protein	CDS	418920	419595	1	CDS_NCTC8325_418921_419595	676	0.540338	1	coll2017	22
SAOUHSC_02643	CDS_only_functional	1	1	coll2017-839	1	14324_8#12	-	DNA-binding response regulator, putative	CDS	2427986	2428661	1	CDS_NCTC8325_2427987_2428661	676	0.540338	1	coll2017	22
SAOUHSC_01477	CDS_only_functional	1	1	chow2017-CD140345	1	16870_2#29	-	conserved hypothetical protein	CDS	1434842	1435523	-1	CDS_NCTC8325_1434843_1435523	682	0.543499	1	chow2017	1
SAOUHSC_02840	CDS_only_functional	1	1	price2016-2754372	1	SRR3731418	-	L-serine dehydratase, iron-sulfur-dependent, beta subunit	CDS	2614956	2615637	-1	CDS_NCTC8325_2614957_2615637	682	0.543499	1	price2016	30
SAOUHSC_00395	CDS_only_functional	1	1	price2013-X035	1	SRR2053963	-	conserved hypothetical protein	CDS	398417	399101	1	CDS_NCTC8325_398418_399101	685	0.545071	1	price2013	45
SAOUHSC_00690	CDS_only_functional	1	1	coll2017-88	1	14623_7#36	-	conserved hypothetical protein	CDS	673953	674637	-1	CDS_NCTC8325_673954_674637	685	0.545071	1	coll2017	8
SAOUHSC_00115	CDS_only_functional	1	1	price2013-X081	1	SRR2054057	-	capsular polysaccharide synthesis enzyme Cap5B	CDS	120175	120862	1	CDS_NCTC8325_120176_120862	688	0.546637	1	price2013	45
SAOUHSC_00715	CDS_only_functional	1	1	coll2017-219	1	14623_8#74	-	response regulator, putative	CDS	700248	700935	-1	CDS_NCTC8325_700249_700935	688	0.546637	1	coll2017	22
SAOUHSC_01470	CDS_only_functional	1	1	price2016-2107188	1	SRR3728791	-	conserved hypothetical protein	CDS	1425295	1425982	-1	CDS_NCTC8325_1425296_1425982	688	0.546637	1	price2016	5
SAOUHSC_02716	CDS_only_functional	1	1	price2016-H122	1	SRR3730684	-	dethiobiotin synthase, putative	CDS	2497322	2498009	-1	CDS_NCTC8325_2497323_2498009	688	0.546637	1	price2016	30
SAOUHSC_01815	CDS_only_functional	1	1	price2016-H180	1	SRR3731504	-	conserved hypothetical protein	CDS	1721297	1721987	-1	CDS_NCTC8325_1721298_1721987	691	0.548198	1	price2016	1
SAOUHSC_02331	CDS_only_functional	1	1	price2013-X035	1	SRR2053963	-	conserved hypothetical protein	CDS	2161546	2162236	-1	CDS_NCTC8325_2161547_2162236	691	0.548198	1	price2013	45
SAOUHSC_02767	CDS_only_functional	2	2	coll2017-577;price2013-X034	2	14623_6#37;SRR2054098	-	peptide ABC transporter, peptide-binding protein, putative	CDS	2542856	2544455	-1	CDS_NCTC8325_2542857_2544455	1600	0.548865	1	coll2017;price2013	22;30
SAOUHSC_02585	CDS_only_functional	1	1	coll2017-772	1	14200_7#7	-	conserved hypothetical protein	CDS	2377609	2378302	1	CDS_NCTC8325_2377610_2378302	694	0.549754	1	coll2017	80
SAOUHSC_02712	CDS_only_functional	1	1	price2013-X035	1	SRR2053963	-	6-carboxyhexanoate--CoA ligase, putative	CDS	2493181	2493874	-1	CDS_NCTC8325_2493182_2493874	694	0.549754	1	price2013	45
SAOUHSC_02991	CDS_only_functional	1	1	coll2017-381	1	14208_8#20	-	conserved hypothetical protein	CDS	2767288	2767981	-1	CDS_NCTC8325_2767289_2767981	694	0.549754	1	coll2017	22
SAOUHSC_01833	CDS_only_functional	2	2	price2016-H236;price2016-H157	2	SRR3729236;SRR3728623	-	D-3-phosphoglycerate dehydrogenase	CDS	1737924	1739529	1	CDS_NCTC8325_1737925_1739529	1606	0.550878	1	price2016	130;15
SAOUHSC_02597	CDS_only_functional	2	2	price2016-H137;price2016-H289	2	SRR3730697;SRR3730760	-	PTS system component, putative	CDS	2386752	2388357	-1	CDS_NCTC8325_2386753_2388357	1606	0.550878	1	price2016	30
SAOUHSC_00010	CDS_only_functional	1	1	price2016-H264	1	SRR3730705	-	conserved hypothetical protein	CDS	14721	15417	1	CDS_NCTC8325_14722_15417	697	0.551304	1	price2016	361
SAOUHSC_01870	CDS_only_functional	1	1	harrison2016-CR31	1	15049_1#25	-	ribosomal small subunit pseudouridine synthase A, putative	CDS	1777436	1778132	-1	CDS_NCTC8325_1777437_1778132	697	0.551304	1	harrison2016	22
SAOUHSC_02741	CDS_only_functional	1	1	price2016-2754372	1	SRR3731418	-	amino acid ABC transporter, permease protein, putative	CDS	2520721	2521417	-1	CDS_NCTC8325_2520722_2521417	697	0.551304	1	price2016	30
SAOUHSC_01241	CDS_only_functional	5	5	coll2017-327;coll2017-730;price2016-H123;coll2017-210;coll2017-772	5	8525_1#23;14623_2#4;SRR3731460;8447_7#38;14200_7#7	-	DNA polymerase III, alpha subunit, Gram-positive type	CDS	1189524	1193835	1	CDS_NCTC8325_1189525_1193835	4312	0.552095	1	coll2017;price2016	22;5;80
SAOUHSC_01675	CDS_only_functional	1	1	price2016-H119	1	SRR3728568	-	conserved hypothetical protein	CDS	1585170	1585869	-1	CDS_NCTC8325_1585171_1585869	700	0.55285	1	price2016	30
SAOUHSC_00007	CDS_only_functional	1	1	coll2017-192	1	14623_5#66	-	conserved hypothetical protein	CDS	9754	10456	-1	CDS_NCTC8325_9755_10456	703	0.554389	1	coll2017	22
SAOUHSC_01712	CDS_only_functional	1	1	coll2017-327	1	8525_1#23	-	conserved hypothetical protein	CDS	1618864	1619566	-1	CDS_NCTC8325_1618865_1619566	703	0.554389	1	coll2017	22
SAOUHSC_02100	CDS_only_functional	1	1	coll2017-861	1	14208_8#30	-	conserved hypothetical protein	CDS	1974620	1975322	-1	CDS_NCTC8325_1974621_1975322	703	0.554389	1	coll2017	22
SAOUHSC_01272	CDS_only_functional	3	3	harrison2016-CR42;coll2017-410;price2013-X112	3	15049_1#21;14448_1#67;SRR2053891	-	DNA mismatch repair protein MutS	CDS	1226776	1229299	1	CDS_NCTC8325_1226777_1229299	2524	0.554521	1	harrison2016;coll2017;price2013	22;5
SAOUHSC_00234	CDS_only_functional	1	1	coll2017-350	1	14200_6#76	-	conserved hypothetical protein	CDS	255366	256071	-1	CDS_NCTC8325_255367_256071	706	0.555924	1	coll2017	22
SAOUHSC_01010	CDS_only_functional	1	1	coll2017-1232	1	14623_4#15	-	phosphoribosylaminoimidazole-succinocarboxamide synthase	CDS	980918	981623	1	CDS_NCTC8325_980919_981623	706	0.555924	1	coll2017	1
SAOUHSC_01705	CDS_only_functional	1	1	young2017-P087	1	SRR5250328	-	enterotoxin family protein	CDS	1611369	1612074	-1	CDS_NCTC8325_1611370_1612074	706	0.555924	1	young2017	1
SAOUHSC_02898	CDS_only_functional	1	1	chow2017-CD140345	1	16870_2#29	-	conserved hypothetical protein	CDS	2667539	2668244	1	CDS_NCTC8325_2667540_2668244	706	0.555924	1	chow2017	1
SAOUHSC_01942	CDS_only_functional	1	1	price2016-H275	1	SRR3731472	-	serine protease SplA	CDS	1846653	1847361	-1	CDS_NCTC8325_1846654_1847361	709	0.557453	1	price2016	15
SAOUHSC_00332	CDS_only_functional	1	1	price2016-H292	1	SRR3728567	-	conserved hypothetical protein	CDS	343617	344331	1	CDS_NCTC8325_343618_344331	715	0.560495	1	price2016	130
SAOUHSC_00719	CDS_only_functional	1	1	chow2017-CD140268	1	16870_2#19	-	conserved hypothetical protein	CDS	703127	703841	-1	CDS_NCTC8325_703128_703841	715	0.560495	1	chow2017	361
SAOUHSC_01254	CDS_only_functional	1	1	coll2017-124	1	14623_5#52	-	conserved hypothetical protein	CDS	1208725	1209439	1	CDS_NCTC8325_1208726_1209439	715	0.560495	1	coll2017	22
SAOUHSC_01901	CDS_only_functional	1	1	coll2017-571	1	14623_3#73	-	conserved hypothetical protein	CDS	1811161	1811875	-1	CDS_NCTC8325_1811162_1811875	715	0.560495	1	coll2017	22
SAOUHSC_00832	CDS_only_functional	1	1	coll2017-261	1	14355_1#24	-	3-dehydroquinate dehydratase, type I	CDS	807549	808266	1	CDS_NCTC8325_807550_808266	718	0.562009	1	coll2017	30
SAOUHSC_01124	CDS_only_functional	1	1	price2016-H180	1	SRR3730921	-	conserved hypothetical protein	CDS	1078815	1079532	-1	CDS_NCTC8325_1078816_1079532	718	0.562009	1	price2016	1
SAOUHSC_01694	CDS_only_functional	1	1	coll2017-137	1	8490_3#43	-	conserved hypothetical protein	CDS	1604917	1605634	-1	CDS_NCTC8325_1604918_1605634	718	0.562009	1	coll2017	1
SAOUHSC_01398	CDS_only_functional	1	1	young2017-P101	1	SRR5250173	-	2,3,4,5-tetrahydropyridine-2-carboxylate N-succinyltransferase, putative	CDS	1340720	1341440	1	CDS_NCTC8325_1340721_1341440	721	0.563517	1	young2017	45
SAOUHSC_03051	CDS_only_functional	1	1	price2016-3438563	1	SRR3731542	-	glucose-inhibited division protein B	CDS	2816354	2817074	-1	CDS_NCTC8325_2816355_2817074	721	0.563517	1	price2016	30
SAOUHSC_01601	CDS_only_functional	2	2	harrison2016-GR05;coll2017-772	2	13414_7#5;14200_7#7	-	alpha-glucosidase, putative	CDS	1526210	1527860	-1	CDS_NCTC8325_1526211_1527860	1651	0.565773	1	harrison2016;coll2017	22;80
SAOUHSC_01866	CDS_only_functional	1	1	coll2017-845	1	14324_8#31	-	conserved hypothetical protein	CDS	1772531	1773257	-1	CDS_NCTC8325_1772532_1773257	727	0.566518	1	coll2017	22
SAOUHSC_00808	CDS_only_functional	1	1	price2016-H180	1	SRR3731504	-	conserved hypothetical protein	CDS	790205	790934	-1	CDS_NCTC8325_790206_790934	730	0.568011	1	price2016	1
SAOUHSC_02350	CDS_only_functional	1	1	coll2017-261	1	14355_1#24	-	ATP synthase F0, A subunit	CDS	2173236	2173965	-1	CDS_NCTC8325_2173237_2173965	730	0.568011	1	coll2017	30
SAOUHSC_01312	CDS_only_functional	1	1	price2016-2503284	1	SRR3728772	-	conserved hypothetical protein	CDS	1256490	1257222	1	CDS_NCTC8325_1256491_1257222	733	0.569498	1	price2016	1
SAOUHSC_02685	CDS_only_functional	1	1	price2013-X081	1	SRR2054057	-	conserved hypothetical protein	CDS	2471645	2472377	-1	CDS_NCTC8325_2471646_2472377	733	0.569498	1	price2013	45
SAOUHSC_00060	CDS_only_functional	2	2	coll2017-308;chow2017-CD140971	2	8524_5#70;16870_4#17	-	conserved hypothetical protein	CDS	64264	65926	-1	CDS_NCTC8325_64265_65926	1663	0.569685	1	coll2017;chow2017	22;45
SAOUHSC_01799	CDS_only_functional	2	2	price2016-2395978;price2016-H277	2	SRR3728897;SRR3728914	-	Histidine kinase-, DNA gyrase B-, and HSP90-like ATPase domain protein	CDS	1698738	1700400	-1	CDS_NCTC8325_1698739_1700400	1663	0.569685	1	price2016	1;59
SAOUHSC_00417	CDS_only_functional	1	1	coll2017-675	1	14412_8#81	-	conserved hypothetical protein	CDS	419631	420366	1	CDS_NCTC8325_419632_420366	736	0.57098	1	coll2017	22
SAOUHSC_01088	CDS_only_functional	1	1	coll2017-534	1	14200_6#68	-	conserved hypothetical protein	CDS	1049301	1050036	1	CDS_NCTC8325_1049302_1050036	736	0.57098	1	coll2017	22
SAOUHSC_01845	CDS_only_functional	2	2	coll2017-192;price2016-2170485	2	14623_5#66;SRR3730461	-	formate-tetrahydrofolate ligase, putative	CDS	1750439	1752107	-1	CDS_NCTC8325_1750440_1752107	1669	0.571631	1	coll2017;price2016	22;5
SAOUHSC_00983	CDS_only_functional	2	2	price2016-H187;price2013-X112	2	SRR3729045;SRR2053891	-	2-succinyl-6-hydroxy-2, 4-cyclohexadiene-1-carboxylic acid synthase/2-oxoglutarate decarboxylase	CDS	954269	955943	1	CDS_NCTC8325_954270_955943	1675	0.57357	1	price2016;price2013	45;5
SAOUHSC_00136	CDS_only_functional	1	1	coll2017-261	1	14672_2#53	-	conserved hypothetical protein	CDS	141657	142398	1	CDS_NCTC8325_141658_142398	742	0.57393	1	coll2017	30
SAOUHSC_01221	CDS_only_functional	1	1	price2016-H123	1	SRR3731460	-	conserved hypothetical protein	CDS	1171903	1172644	1	CDS_NCTC8325_1171904_1172644	742	0.57393	1	price2016	22
SAOUHSC_02151	CDS_only_functional	1	1	price2016-H277	1	SRR3728385	-	conserved hypothetical protein	CDS	2023147	2023888	-1	CDS_NCTC8325_2023148_2023888	742	0.57393	1	price2016	59
SAOUHSC_00046	CDS_only_functional	1	1	coll2017-279	1	8524_5#39	-	conserved hypothetical protein	CDS	48312	49056	1	CDS_NCTC8325_48313_49056	745	0.575397	1	coll2017	22
SAOUHSC_01186	CDS_only_functional	1	1	coll2017-477	1	14323_1#87	-	conserved hypothetical protein	CDS	1137462	1138206	1	CDS_NCTC8325_1137463_1138206	745	0.575397	1	coll2017	22
SAOUHSC_02569	CDS_only_functional	1	1	chow2017-CD140764	1	16870_3#10	-	conserved hypothetical protein	CDS	2358663	2359407	-1	CDS_NCTC8325_2358664_2359407	745	0.575397	1	chow2017	45
SAOUHSC_00327	CDS_only_functional	2	2	price2016-H137;price2013-X035	2	SRR3728952;SRR2053963	-	conserved hypothetical protein	CDS	339970	341653	1	CDS_NCTC8325_339971_341653	1684	0.576468	1	price2016;price2013	30;45
SAOUHSC_00513	CDS_only_functional	1	1	coll2017-1232	1	14623_4#15	-	conserved hypothetical protein	CDS	515498	516245	1	CDS_NCTC8325_515499_516245	748	0.576859	1	coll2017	1
SAOUHSC_01912	CDS_only_functional	1	1	coll2017-150	1	14448_3#45	-	conserved hypothetical protein	CDS	1821721	1822468	-1	CDS_NCTC8325_1821722_1822468	748	0.576859	1	coll2017	22
SAOUHSC_00113	CDS_only_functional	3	3	coll2017-219;price2016-H251;price2016-2878576	3	14208_8#78;SRR3729379;SRR3728903	-	alcohol dehydrogenase, iron-containing, putative	CDS	116537	119147	1	CDS_NCTC8325_116538_119147	2611	0.577287	1	coll2017;price2016	22;30;59
SAOUHSC_00262	CDS_only_functional	5	5	price2016-H123;price2013-X022;chow2017-CD140971;price2013-X035;price2013-X112	5	SRR3731460;SRR2053918;16870_4#18;SRR2053963;SRR2053891	-	conserved hypothetical protein	CDS	281377	285817	1	CDS_NCTC8325_281378_285817	4441	0.57795	1	price2016;price2013;chow2017	22;30;45;5
SAOUHSC_00070	CDS_only_functional	1	1	auguet2016-P_0315	1	ERR1040784	-	staphylococcal accessory regulator-like protein	CDS	75399	76152	-1	CDS_NCTC8325_75400_76152	754	0.579768	1	auguet2016	88
SAOUHSC_00639	CDS_only_functional	1	1	price2016-2754372	1	SRR3731418	-	conserved hypothetical protein	CDS	627925	628678	-1	CDS_NCTC8325_627926_628678	754	0.579768	1	price2016	30
SAOUHSC_01708	CDS_only_functional	1	1	coll2017-261	1	14355_1#24	-	conserved hypothetical protein	CDS	1615286	1616039	-1	CDS_NCTC8325_1615287_1616039	754	0.579768	1	coll2017	30
SAOUHSC_02358	CDS_only_functional	1	1	young2017-P073	1	SRR5249987	-	modification methylase, HemK family, putative	CDS	2179755	2180508	-1	CDS_NCTC8325_2179756_2180508	754	0.579768	1	young2017	22
SAOUHSC_00033	CDS_only_functional	1	1	coll2017-1213	1	14412_8#63	-	conserved hypothetical protein	CDS	37217	37973	-1	CDS_NCTC8325_37218_37973	757	0.581215	1	coll2017	5
SAOUHSC_00188	CDS_only_functional	1	1	price2016-H187	1	SRR3729045	-	pyruvate formate-lyase 1 activating enzyme, putative	CDS	208179	208935	1	CDS_NCTC8325_208180_208935	757	0.581215	1	price2016	45
SAOUHSC_02954	CDS_only_functional	1	1	coll2017-374	1	14412_8#57	-	ABC transporter, ATP-binding protein, putative	CDS	2716833	2717589	-1	CDS_NCTC8325_2716834_2717589	757	0.581215	1	coll2017	22
SAOUHSC_00552	CDS_only_functional	1	1	coll2017-813	1	14623_6#69	-	conserved hypothetical protein	CDS	560848	561607	1	CDS_NCTC8325_560849_561607	760	0.582658	1	coll2017	22
SAOUHSC_00237	CDS_only_functional	1	1	price2013-X035	1	SRR2053963	-	conserved hypothetical protein	CDS	258895	259657	-1	CDS_NCTC8325_258896_259657	763	0.584095	1	price2013	45
SAOUHSC_00748	CDS_only_functional	1	1	harrison2016-CR31	1	15049_1#38	-	conserved hypothetical protein	CDS	732954	733716	1	CDS_NCTC8325_732955_733716	763	0.584095	1	harrison2016	22
SAOUHSC_00147	CDS_only_functional	1	1	price2016-2423610	1	SRR3728989	-	acetylglutamate kinase, putative	CDS	157953	158718	-1	CDS_NCTC8325_157954_158718	766	0.585527	1	price2016	8
SAOUHSC_00706	CDS_only_functional	1	1	coll2017-194	1	9716_3#67	-	conserved hypothetical protein	CDS	690241	691006	1	CDS_NCTC8325_690242_691006	766	0.585527	1	coll2017	5
SAOUHSC_01375	CDS_only_functional	1	1	price2016-H106	1	SRR3729181	-	conserved hypothetical protein	CDS	1320298	1321066	1	CDS_NCTC8325_1320299_1321066	769	0.586954	1	price2016	15
SAOUHSC_03026	CDS_only_functional	1	1	young2017-P048	1	SRR5250629	-	conserved hypothetical protein	CDS	2799337	2800105	-1	CDS_NCTC8325_2799338_2800105	769	0.586954	1	young2017	8
SAOUHSC_00947	CDS_only_functional	1	1	price2016-H128	1	SRR3728926	-	enoyl-(acyl-carrier-protein) reductase	CDS	920030	920801	1	CDS_NCTC8325_920031_920801	772	0.588376	1	price2016	15
SAOUHSC_02821	CDS_only_functional	1	1	young2017-P101	1	SRR5250173	-	membrane spanning protein, putative	CDS	2598778	2599549	1	CDS_NCTC8325_2598779_2599549	772	0.588376	1	young2017	45
SAOUHSC_01725	CDS_only_functional	1	1	coll2017-821	1	14448_2#19	-	tRNA methyl transferase, putative	CDS	1631840	1632614	-1	CDS_NCTC8325_1631841_1632614	775	0.589794	1	coll2017	22
SAOUHSC_00228	CDS_only_functional	2	2	price2013-X077;coll2017-261	2	SRR2054058;14555_7#35	-	conserved hypothetical protein	CDS	248726	250451	1	CDS_NCTC8325_248727_250451	1726	0.589797	1	price2013;coll2017	1;30
SAOUHSC_01086	CDS_only_functional	1	1	price2016-H237	1	SRR3728774	-	iron compound ABC transporter, permease protein, putative	CDS	1048275	1049052	1	CDS_NCTC8325_1048276_1049052	778	0.591206	1	price2016	59
SAOUHSC_02753	CDS_only_functional	1	1	young2017-P040	1	SRR5249845	-	membrane protein, putative	CDS	2530923	2531700	-1	CDS_NCTC8325_2530924_2531700	778	0.591206	1	young2017	1
SAOUHSC_02718	CDS_only_functional	2	2	coll2017-203;coll2017-571	2	8447_7#29;14355_1#14	-	conserved hypothetical protein	CDS	2498460	2500194	-1	CDS_NCTC8325_2498461_2500194	1735	0.592613	1	coll2017	1;22
SAOUHSC_00865	CDS_only_functional	1	1	coll2017-308	1	8524_5#70	-	conserved hypothetical protein	CDS	831923	832703	1	CDS_NCTC8325_831924_832703	781	0.592614	1	coll2017	22
SAOUHSC_00525	CDS_only_functional	4	4	young2017-P006;coll2017-308;coll2017-70;price2016-2316550	4	SRR5250141;14448_2#30;14623_5#50;SRR3728407	-	DNA directed RNA polymerase beta-prime chain, putative	CDS	525874	529471	1	CDS_NCTC8325_525875_529471	3598	0.592823	1	young2017;coll2017;price2016	15;22
SAOUHSC_02549	CDS_only_functional	1	1	price2016-H277	1	SRR3728914	-	molybdenum ABC transporter, periplasmic molybdate-binding protein	CDS	2343694	2344477	-1	CDS_NCTC8325_2343695_2344477	784	0.594017	1	price2016	59
SAOUHSC_00230	CDS_only_functional	2	2	price2016-H153;coll2017-1317	2	SRR3728919;14623_5#36	-	two-component sensor histidine kinase, putative	CDS	251526	253266	1	CDS_NCTC8325_251527_253266	1741	0.594482	1	price2016;coll2017	22;8
SAOUHSC_00619	CDS_only_functional	1	1	coll2017-823	1	14623_8#28	-	conserved hypothetical protein	CDS	610261	611050	1	CDS_NCTC8325_610262_611050	790	0.596808	1	coll2017	22
SAOUHSC_01957	CDS_only_functional	1	1	price2013-X093	1	SRR2053910	-	conserved hypothetical protein	CDS	1862280	1863069	1	CDS_NCTC8325_1862281_1863069	790	0.596808	1	price2013	15
SAOUHSC_00235	CDS_only_functional	1	1	coll2017-660	1	14323_1#43	-	conserved hypothetical protein	CDS	256219	257011	1	CDS_NCTC8325_256220_257011	793	0.598196	1	coll2017	22
SAOUHSC_01413	CDS_only_functional	1	1	coll2017-17	1	14555_7#21	-	conserved hypothetical protein	CDS	1353323	1354115	-1	CDS_NCTC8325_1353324_1354115	793	0.598196	1	coll2017	361
SAOUHSC_02919	CDS_only_functional	1	1	young2017-P051	1	SRR5250392	-	3-methyl-2-oxobutanoate hydroxymethyltransferase	CDS	2683526	2684318	-1	CDS_NCTC8325_2683527_2684318	793	0.598196	1	young2017	45
SAOUHSC_02135	CDS_only_functional	1	1	price2016-H153	1	SRR3728718	-	conserved hypothetical protein	CDS	2008743	2009538	1	CDS_NCTC8325_2008744_2009538	796	0.59958	1	price2016	22
SAOUHSC_01806	CDS_only_functional	2	2	coll2017-697;price2016-H181	2	14448_2#34;SRR3728936	-	pyruvate kinase	CDS	1707965	1709723	-1	CDS_NCTC8325_1707966_1709723	1759	0.60005	1	coll2017;price2016	22;45
SAOUHSC_00671	CDS_only_functional	1	1	price2016-2823632	1	SRR3728501	-	secretory antigen SsaA-like protein	CDS	659531	660329	-1	CDS_NCTC8325_659532_660329	799	0.600959	1	price2016	30
SAOUHSC_01047	CDS_only_functional	1	1	price2016-H251	1	SRR3729379	-	spermidine/putrescine ABC transporter, permease protein, putative	CDS	1015518	1016316	1	CDS_NCTC8325_1015519_1016316	799	0.600959	1	price2016	30
SAOUHSC_02343	CDS_only_functional	1	1	coll2017-350	1	14200_6#76	-	ATP synthase F1, gamma subunit	CDS	2169296	2170094	-1	CDS_NCTC8325_2169297_2170094	799	0.600959	1	coll2017	22
SAOUHSC_01347	CDS_only_functional	3	3	price2016-2755035;coll2017-132;price2016-H247	3	SRR3731646;14448_1#30;SRR3731792	-	aconitate hydratase 1	CDS	1287160	1289866	1	CDS_NCTC8325_1287161_1289866	2707	0.601539	1	price2016;coll2017	130;22;30
SAOUHSC_00103	CDS_only_functional	1	1	price2016-H118	1	SRR3728545	-	phosphonates ABC transporter, permease protein CC0363, putative	CDS	107318	108119	-1	CDS_NCTC8325_107319_108119	802	0.602333	1	price2016	45
SAOUHSC_00306	CDS_only_functional	1	1	price2013-X001	1	SRR2054035	-	conserved hypothetical protein	CDS	320408	321209	1	CDS_NCTC8325_320409_321209	802	0.602333	1	price2013	88
SAOUHSC_01106	CDS_only_functional	1	1	chow2017-CD140971	1	16870_4#17	-	glutamate racemase	CDS	1068152	1068953	1	CDS_NCTC8325_1068153_1068953	802	0.602333	1	chow2017	45
SAOUHSC_02831	CDS_only_functional	1	1	young2017-P040	1	SRR5249845	-	conserved hypothetical protein	CDS	2609298	2610099	-1	CDS_NCTC8325_2609299_2610099	802	0.602333	1	young2017	1
SAOUHSC_01323	CDS_only_functional	1	1	coll2017-772	1	14200_7#7	-	conserved hypothetical protein	CDS	1266739	1267543	1	CDS_NCTC8325_1266740_1267543	805	0.603702	1	coll2017	80
SAOUHSC_02480	CDS_only_functional	1	1	coll2017-97	1	14448_1#41	-	tRNA pseudouridine synthase A	CDS	2300415	2301219	-1	CDS_NCTC8325_2300416_2301219	805	0.603702	1	coll2017	22
SAOUHSC_02903	CDS_only_functional	1	1	harrison2016-CR31	1	15049_1#22	-	conserved hypothetical protein	CDS	2671851	2672655	-1	CDS_NCTC8325_2671852_2672655	805	0.603702	1	harrison2016	22
SAOUHSC_01156	CDS_only_functional	1	1	coll2017-857	1	14324_8#33	-	conserved hypothetical protein	CDS	1105461	1106268	1	CDS_NCTC8325_1105462_1106268	808	0.605067	1	coll2017	45
SAOUHSC_02728	CDS_only_functional	1	1	chow2017-CD140306	1	18090_5#9	-	conserved hypothetical protein	CDS	2508186	2508993	-1	CDS_NCTC8325_2508187_2508993	808	0.605067	1	chow2017	1
SAOUHSC_02012	CDS_only_functional	1	1	coll2017-675	1	14355_1#86	-	Transglycosylase domain protein	CDS	1921171	1921981	-1	CDS_NCTC8325_1921172_1921981	811	0.606427	1	coll2017	22
SAOUHSC_02407	CDS_only_functional	1	1	price2016-H137	1	SRR3730898	-	conserved hypothetical protein	CDS	2235151	2235961	-1	CDS_NCTC8325_2235152_2235961	811	0.606427	1	price2016	30
SAOUHSC_00730	CDS_only_functional	2	2	coll2017-220;price2016-2754372	2	8447_7#53;SRR3731418	-	ATP-dependent DNA helicase RecQ	CDS	714258	716040	1	CDS_NCTC8325_714259_716040	1783	0.607383	1	coll2017;price2016	22;30
SAOUHSC_00787	CDS_only_functional	1	1	coll2017-534	1	14200_6#68	-	conserved hypothetical protein	CDS	768981	769794	1	CDS_NCTC8325_768982_769794	814	0.607782	1	coll2017	22
SAOUHSC_02465	CDS_only_functional	1	1	price2016-H173	1	SRR3731565	-	conserved hypothetical protein	CDS	2288424	2289240	-1	CDS_NCTC8325_2288425_2289240	817	0.609133	1	price2016	398
SAOUHSC_01275	CDS_only_functional	1	1	price2016-H183	1	SRR3730763	-	conserved hypothetical protein	CDS	1232333	1233152	1	CDS_NCTC8325_1232334_1233152	820	0.610478	1	price2016	5
SAOUHSC_02011	CDS_only_functional	1	1	chow2017-CD140187	1	17059_1#17	-	conserved hypothetical protein	CDS	1920092	1920911	-1	CDS_NCTC8325_1920093_1920911	820	0.610478	1	chow2017	45
SAOUHSC_03015	CDS_only_functional	1	1	chow2017-CD140187	1	17059_1#17	-	conserved hypothetical protein	CDS	2788278	2789097	-1	CDS_NCTC8325_2788279_2789097	820	0.610478	1	chow2017	45
SAOUHSC_00844	CDS_only_functional	1	1	price2016-3459366	1	SRR3729486	-	conserved hypothetical protein	CDS	814850	815672	1	CDS_NCTC8325_814851_815672	823	0.61182	1	price2016	398
SAOUHSC_00985	CDS_only_functional	1	1	price2016-H277	1	SRR3728914	-	enoyl-CoA hydratase/isomerase family protein, putative	CDS	956725	957547	1	CDS_NCTC8325_956726_957547	823	0.61182	1	price2016	59
SAOUHSC_01069	CDS_only_functional	1	1	price2013-X035	1	SRR2053963	-	conserved hypothetical protein	CDS	1035692	1036514	1	CDS_NCTC8325_1035693_1036514	823	0.61182	1	price2013	45
SAOUHSC_01663	CDS_only_functional	2	2	coll2017-350;price2016-H181	2	8525_1#27;SRR3730517	-	DNA primase, putative	CDS	1575827	1577627	-1	CDS_NCTC8325_1575828_1577627	1801	0.612816	1	coll2017;price2016	22;45
SAOUHSC_02852	CDS_only_functional	1	1	young2017-P080	1	SRR5250797	-	conserved hypothetical protein	CDS	2626356	2627184	-1	CDS_NCTC8325_2626357_2627184	829	0.614489	1	young2017	30
SAOUHSC_02793	CDS_only_functional	2	2	chow2017-CD140306;price2013-X112	2	18090_5#9;SRR2053891	-	conserved hypothetical protein	CDS	2565299	2567108	1	CDS_NCTC8325_2565300_2567108	1810	0.615511	1	chow2017;price2013	1;5
SAOUHSC_00562	CDS_only_functional	1	1	coll2017-274	1	14208_8#47	-	phosphomethylpyrimidine kinase	CDS	570075	570906	-1	CDS_NCTC8325_570076_570906	832	0.615816	1	coll2017	22
SAOUHSC_01907	CDS_only_functional	1	1	coll2017-144	1	8490_3#57	-	conserved hypothetical protein	CDS	1815491	1816325	-1	CDS_NCTC8325_1815492_1816325	835	0.617139	1	coll2017	22
SAOUHSC_00636	CDS_only_functional	1	1	coll2017-1296	1	14623_8#30	-	iron (chelated) ABC transporter, permease protein, putative	CDS	625506	626343	-1	CDS_NCTC8325_625507_626343	838	0.618457	1	coll2017	45
SAOUHSC_00178	CDS_only_functional	1	1	coll2017-697	1	14448_2#34	-	maltose ABC transporter, permease protein	CDS	195144	195984	1	CDS_NCTC8325_195145_195984	841	0.619771	1	coll2017	22
SAOUHSC_01688	CDS_only_functional	2	2	harrison2016-CR42;tong2015-T159	2	15049_1#21;5227_1#2	-	conserved hypothetical protein	CDS	1597936	1599760	-1	CDS_NCTC8325_1597937_1599760	1825	0.61997	1	harrison2016;tong2015	22;8
SAOUHSC_00812	CDS_only_functional	3	3	price2016-2224886;price2016-H264;auguet2016-P_0315	3	SRR3728754;SRR3730705;ERR1040784	-	clumping factor	CDS	792985	795769	1	CDS_NCTC8325_792986_795769	2785	0.620554	1	price2016;auguet2016	15;361;88
SAOUHSC_00163	CDS_only_functional	1	1	coll2017-121	1	14623_6#21	-	conserved hypothetical protein	CDS	177270	178113	1	CDS_NCTC8325_177271_178113	844	0.62108	1	coll2017	22
SAOUHSC_00333	CDS_only_functional	1	1	chow2017-CD140367	1	18090_5#13	-	ABC transporter, ATP-binding protein, putative	CDS	344355	345198	1	CDS_NCTC8325_344356_345198	844	0.62108	1	chow2017	22
SAOUHSC_00426	CDS_only_functional	1	1	chow2017-CD140572	1	16870_2#51	-	ABC transporter, substrate-binding protein, putative	CDS	426434	427277	1	CDS_NCTC8325_426435_427277	844	0.62108	1	chow2017	45
SAOUHSC_01759	CDS_only_functional	1	1	young2017-P010	1	SRR5251375	-	rod shape-determining protein MreC	CDS	1660197	1661040	-1	CDS_NCTC8325_1660198_1661040	844	0.62108	1	young2017	15
SAOUHSC_02733	CDS_only_functional	2	2	harkins2018-SS_045;price2016-3193856	2	ERR1903995;SRR3728521	-	membrane protein, putative	CDS	2513044	2514874	-1	CDS_NCTC8325_2513045_2514874	1831	0.621742	1	harkins2018;price2016	15
SAOUHSC_02245	CDS_only_functional	1	1	coll2017-137	1	14448_1#20	-	conserved hypothetical protein	CDS	2079815	2080661	-1	CDS_NCTC8325_2079816_2080661	847	0.622385	1	coll2017	1
SAOUHSC_01683	CDS_only_functional	2	2	young2017-P010;harrison2016-CR02	2	SRR5250647;15049_1#67	-	DNAk protein, putative	CDS	1592612	1594445	-1	CDS_NCTC8325_1592613_1594445	1834	0.622626	1	young2017;harrison2016	15;22
SAOUHSC_01085	CDS_only_functional	1	1	young2017-P101	1	SRR5250173	-	conserved hypothetical protein	CDS	1047414	1048263	1	CDS_NCTC8325_1047415_1048263	850	0.623686	1	young2017	45
SAOUHSC_01867	CDS_only_functional	1	1	young2017-P077	1	SRR5249870	-	D-amino acid aminotransferase	CDS	1773872	1774721	-1	CDS_NCTC8325_1773873_1774721	850	0.623686	1	young2017	398
SAOUHSC_03021	CDS_only_functional	1	1	coll2017-261	1	14355_1#24	-	conserved hypothetical protein	CDS	2794365	2795214	-1	CDS_NCTC8325_2794366_2795214	850	0.623686	1	coll2017	30
SAOUHSC_01385	CDS_only_functional	1	1	price2016-H277	1	SRR3728914	-	phosphate ABC transporter ATP-binding protein, putative	CDS	1328428	1329280	-1	CDS_NCTC8325_1328429_1329280	853	0.624981	1	price2016	59
SAOUHSC_02737	CDS_only_functional	1	1	young2017-P058	1	SRR5249966	-	epimerase/dehydratase, putative	CDS	2516693	2517545	-1	CDS_NCTC8325_2516694_2517545	853	0.624981	1	young2017	15
SAOUHSC_00268	CDS_only_functional	2	2	young2017-P101;price2016-H240	2	SRR5250742;SRR3729169	-	conserved hypothetical protein	CDS	287569	289414	1	CDS_NCTC8325_287570_289414	1846	0.626145	1	young2017;price2016	45;8
SAOUHSC_02464	CDS_only_functional	1	1	paterson2015-Staff_A	1	10770_4#67	-	conserved hypothetical protein	CDS	2287359	2288214	-1	CDS_NCTC8325_2287360_2288214	856	0.626273	1	paterson2015	22
SAOUHSC_01809	CDS_only_functional	1	1	coll2017-824	1	14623_6#80	-	acetyl-CoA carboxylase, carboxyl transferase, beta subunit	CDS	1711925	1712783	-1	CDS_NCTC8325_1711926_1712783	859	0.62756	1	coll2017	22
SAOUHSC_02370	CDS_only_functional	1	1	price2016-H285	1	SRR3729146	-	conserved hypothetical protein	CDS	2192646	2193507	-1	CDS_NCTC8325_2192647_2193507	862	0.628842	1	price2016	5
SAOUHSC_02482	CDS_only_functional	1	1	price2016-3415311	1	SRR3731839	-	ABC transporter, ATP-binding protein, putative	CDS	2302019	2302880	-1	CDS_NCTC8325_2302020_2302880	862	0.628842	1	price2016	22
SAOUHSC_02920	CDS_only_functional	1	1	coll2017-1162	1	14623_3#77	-	2-dehydropantoate 2-reductase	CDS	2684417	2685278	1	CDS_NCTC8325_2684418_2685278	862	0.628842	1	coll2017	22
SAOUHSC_01332	CDS_only_functional	1	1	coll2017-756	1	14412_8#67	-	conserved hypothetical protein	CDS	1273814	1274678	1	CDS_NCTC8325_1273815_1274678	865	0.63012	1	coll2017	22
SAOUHSC_02879	CDS_only_functional	1	1	coll2017-1332	1	14623_8#56	-	squalene desaturase, putative	CDS	2652286	2653150	-1	CDS_NCTC8325_2652287_2653150	865	0.63012	1	coll2017	22
SAOUHSC_02704	CDS_only_functional	1	1	harrison2016-CR31	1	15049_1#22	-	conserved hypothetical protein	CDS	2485764	2486631	-1	CDS_NCTC8325_2485765_2486631	868	0.631394	1	harrison2016	22
SAOUHSC_02908	CDS_only_functional	1	1	price2016-H277	1	SRR3728385	-	conserved hypothetical protein	CDS	2675396	2676263	-1	CDS_NCTC8325_2675397_2676263	868	0.631394	1	price2016	59
SAOUHSC_00542	CDS_only_functional	1	1	price2016-3188416	1	SRR3731891	-	conserved hypothetical protein	CDS	545863	546733	1	CDS_NCTC8325_545864_546733	871	0.632663	1	price2016	15
SAOUHSC_00913	CDS_only_functional	1	1	price2013-X107	1	SRR2053978	-	conserved hypothetical protein	CDS	885303	886173	-1	CDS_NCTC8325_885304_886173	871	0.632663	1	price2013	30
SAOUHSC_02765	CDS_only_functional	1	1	coll2017-191	1	8447_7#17	-	nickel ABC transporter, permease protein, putative	CDS	2541042	2541912	-1	CDS_NCTC8325_2541043_2541912	871	0.632663	1	coll2017	22
SAOUHSC_00062	CDS_only_functional	1	1	young2017-P032	1	SRR5251303	-	conserved hypothetical protein	CDS	68200	69073	-1	CDS_NCTC8325_68201_69073	874	0.633928	1	young2017	5
SAOUHSC_01796	CDS_only_functional	1	1	harrison2016-GR05	1	13414_7#5	-	formamidopyrimidine-DNA glycosylase	CDS	1692940	1693813	-1	CDS_NCTC8325_1692941_1693813	874	0.633928	1	harrison2016	22
SAOUHSC_02152	CDS_only_functional	1	1	young2017-P094	1	SRR5249970	-	ABC transporter, ATP-binding protein, putative	CDS	2023887	2024760	-1	CDS_NCTC8325_2023888_2024760	874	0.633928	1	young2017	59
SAOUHSC_03004	CDS_only_functional	1	1	coll2017-620	1	14208_8#4	-	icaB protein, putative	CDS	2776677	2777550	1	CDS_NCTC8325_2776678_2777550	874	0.633928	1	coll2017	22
SAOUHSC_00160	CDS_only_functional	1	1	price2016-H119	1	SRR3731556	-	conserved hypothetical protein	CDS	172713	173589	1	CDS_NCTC8325_172714_173589	877	0.635189	1	price2016	30
SAOUHSC_00533	CDS_only_functional	1	1	coll2017-736	1	14355_2#68	-	conserved hypothetical protein	CDS	537594	538473	1	CDS_NCTC8325_537595_538473	880	0.636445	1	coll2017	59
SAOUHSC_00838	CDS_only_functional	1	1	coll2017-191	1	8447_7#17	-	conserved hypothetical protein	CDS	810574	811453	1	CDS_NCTC8325_810575_811453	880	0.636445	1	coll2017	22
SAOUHSC_02947	CDS_only_functional	2	2	coll2017-907;price2016-2754372	2	14412_8#53;SRR3731418	-	sulfite reductase (NADPH) flavoprotein alpha-component, putative	CDS	2710640	2712521	-1	CDS_NCTC8325_2710641_2712521	1882	0.636549	1	coll2017;price2016	22;30
SAOUHSC_01234	CDS_only_functional	1	1	young2017-P094	1	SRR5249970	-	translation elongation factor Ts	CDS	1181769	1182651	1	CDS_NCTC8325_1181770_1182651	883	0.637697	1	young2017	59
SAOUHSC_01618	CDS_only_functional	1	1	price2016-2107188	1	SRR3728791	-	geranyltranstransferase, putative	CDS	1542065	1542947	-1	CDS_NCTC8325_1542066_1542947	883	0.637697	1	price2016	5
SAOUHSC_02604	CDS_only_functional	1	1	coll2017-1293	1	14623_7#60	-	conserved hypothetical protein	CDS	2392775	2393657	-1	CDS_NCTC8325_2392776_2393657	883	0.637697	1	coll2017	22
SAOUHSC_00866	CDS_only_functional	1	1	price2013-X035	1	SRR2053963	-	D-isomer specific 2-hydroxyacid dehydrogenase, NAD binding domain protein	CDS	832810	833695	1	CDS_NCTC8325_832811_833695	886	0.638944	1	price2013	45
SAOUHSC_00668	CDS_only_functional	2	2	price2016-2503284;price2016-H240	2	SRR3728772;SRR3728572	-	ABC transporter permease, putative	CDS	654689	656579	1	CDS_NCTC8325_654690_656579	1891	0.639114	1	price2016	1;8
SAOUHSC_00127	CDS_only_functional	1	1	harrison2016-CR15	1	15049_1#36	-	cap5N protein/UDP-glucose 4-epimerase, putative	CDS	132634	133522	1	CDS_NCTC8325_132635_133522	889	0.640188	1	harrison2016	22
SAOUHSC_02417	CDS_only_functional	1	1	price2016-2719879	1	SRR3729319	-	conserved hypothetical protein	CDS	2244931	2245819	-1	CDS_NCTC8325_2244932_2245819	889	0.640188	1	price2016	1
SAOUHSC_02557	CDS_only_functional	1	1	price2016-2395978	1	SRR3728897	-	urea transporter, putative	CDS	2351096	2351987	-1	CDS_NCTC8325_2351097_2351987	892	0.641427	1	price2016	1
SAOUHSC_02926	CDS_only_functional	1	1	price2013-X022	1	SRR2053918	-	fructose-bisphosphate aldolase class-I, putative	CDS	2691654	2692545	1	CDS_NCTC8325_2691655_2692545	892	0.641427	1	price2013	30
SAOUHSC_01600	CDS_only_functional	1	1	chow2017-CD140174	1	17059_1#7	-	conserved hypothetical protein	CDS	1525234	1526128	1	CDS_NCTC8325_1525235_1526128	895	0.642661	1	chow2017	45
SAOUHSC_01224	CDS_only_functional	1	1	young2017-P094	1	SRR5249970	-	site-specific recombinase, putative	CDS	1176772	1177669	1	CDS_NCTC8325_1176773_1177669	898	0.643892	1	young2017	59
SAOUHSC_02154	CDS_only_functional	1	1	coll2017-477	1	14323_1#87	-	ABC transporter, ATP-binding protein, putative	CDS	2025437	2026334	-1	CDS_NCTC8325_2025438_2026334	898	0.643892	1	coll2017	22
SAOUHSC_02619	CDS_only_functional	1	1	coll2017-254	1	8447_7#92	-	conserved hypothetical protein	CDS	2407322	2408222	-1	CDS_NCTC8325_2407323_2408222	901	0.645118	1	coll2017	22
SAOUHSC_02839	CDS_only_functional	1	1	harkins2018-SS_039	1	ERR1903991	-	L-serine dehydratase, iron-sulfur-dependent, alpha subunit	CDS	2614043	2614943	-1	CDS_NCTC8325_2614044_2614943	901	0.645118	1	harkins2018	30
SAOUHSC_00906	CDS_only_functional	1	1	coll2017-364	1	14623_8#18	-	conserved hypothetical protein	CDS	875666	876569	1	CDS_NCTC8325_875667_876569	904	0.64634	1	coll2017	22
SAOUHSC_01391	CDS_only_functional	1	1	coll2017-772	1	14208_8#45	-	conserved hypothetical protein	CDS	1333317	1334220	-1	CDS_NCTC8325_1333318_1334220	904	0.64634	1	coll2017	80
SAOUHSC_02823	CDS_only_functional	1	1	chow2017-CD140030	1	17059_1#1	-	conserved hypothetical protein	CDS	2602403	2603309	1	CDS_NCTC8325_2602404_2603309	907	0.647558	1	chow2017	22
SAOUHSC_01594	CDS_only_functional	1	1	price2016-3435254	1	SRR3729498	-	conserved hypothetical protein	CDS	1519109	1520018	1	CDS_NCTC8325_1519110_1520018	910	0.648771	1	price2016	88
SAOUHSC_03031	CDS_only_functional	1	1	price2016-2504800	1	SRR3730447	-	conserved hypothetical protein	CDS	2803132	2804041	-1	CDS_NCTC8325_2803133_2804041	910	0.648771	1	price2016	45
SAOUHSC_01066	CDS_only_functional	1	1	coll2017-350	1	14200_6#76	-	protoheme IX farnesyltransferase	CDS	1033752	1034664	1	CDS_NCTC8325_1033753_1034664	913	0.649981	1	coll2017	22
SAOUHSC_02629	CDS_only_functional	2	2	coll2017-191;coll2017-261	2	8447_7#17;14672_2#53	-	drug resistance transporter, EmrB/QacA subfamily, putative	CDS	2416850	2418782	-1	CDS_NCTC8325_2416851_2418782	1933	0.650896	1	coll2017	22;30
SAOUHSC_00071	CDS_only_functional	1	1	coll2017-291	1	14672_2#69	-	lipoprotein, SirC, putative	CDS	76520	77435	-1	CDS_NCTC8325_76521_77435	916	0.651186	1	coll2017	22
SAOUHSC_01163	CDS_only_functional	1	1	coll2017-1296	1	14623_8#6	-	conserved hypothetical protein	CDS	1112284	1113202	1	CDS_NCTC8325_1112285_1113202	919	0.652387	1	coll2017	45
SAOUHSC_01248	CDS_only_functional	1	1	coll2017-477	1	14200_8#49	-	conserved hypothetical protein	CDS	1199433	1200351	1	CDS_NCTC8325_1199434_1200351	919	0.652387	1	coll2017	22
SAOUHSC_01079	CDS_only_functional	2	2	price2016-H127;price2016-H180	2	SRR3728586;SRR3731807	-	neurofilament protein	CDS	1042226	1044164	-1	CDS_NCTC8325_1042227_1044164	1939	0.652554	1	price2016	1
SAOUHSC_00250	CDS_only_functional	1	1	price2013-X036	1	SRR2053968	-	conserved hypothetical protein	CDS	269427	270348	-1	CDS_NCTC8325_269428_270348	922	0.653584	1	price2013	182
SAOUHSC_00577	CDS_only_functional	1	1	price2016-H277	1	SRR3728914	-	mevalonate kinase, putative	CDS	579484	580405	1	CDS_NCTC8325_579485_580405	922	0.653584	1	price2016	59
SAOUHSC_01598	CDS_only_functional	1	1	chow2017-CD140097	1	17059_1#39	-	AtsA/ElaC family protein	CDS	1522314	1523235	-1	CDS_NCTC8325_1522315_1523235	922	0.653584	1	chow2017	22
SAOUHSC_01791	CDS_only_functional	1	1	coll2017-177	1	14623_8#7	-	conserved hypothetical protein	CDS	1688105	1689026	-1	CDS_NCTC8325_1688106_1689026	922	0.653584	1	coll2017	22
SAOUHSC_00164	CDS_only_functional	1	1	coll2017-1162	1	14208_8#32	-	conserved hypothetical protein	CDS	178114	179038	1	CDS_NCTC8325_178115_179038	925	0.654777	1	coll2017	22
SAOUHSC_00664	CDS_only_functional	1	1	chow2017-CD140572	1	16870_2#51	-	conserved hypothetical protein	CDS	651148	652072	1	CDS_NCTC8325_651149_652072	925	0.654777	1	chow2017	45
SAOUHSC_00923	CDS_only_functional	1	1	coll2017-871	1	14623_8#33	-	conserved hypothetical protein	CDS	894010	894937	1	CDS_NCTC8325_894011_894937	928	0.655966	1	coll2017	1
SAOUHSC_01387	CDS_only_functional	1	1	coll2017-315	1	14672_2#66	-	conserved hypothetical protein	CDS	1330245	1331172	-1	CDS_NCTC8325_1330246_1331172	928	0.655966	1	coll2017	30
SAOUHSC_01774	CDS_only_functional	1	1	price2013-X022	1	SRR2053918	-	porphobilinogen deaminase	CDS	1673761	1674688	-1	CDS_NCTC8325_1673762_1674688	928	0.655966	1	price2013	30
SAOUHSC_01974	CDS_only_functional	3	3	young2017-P010;coll2017-571;coll2017-890	3	SRR5251318;14355_1#14;14623_2#16	-	conserved hypothetical protein	CDS	1877269	1880206	-1	CDS_NCTC8325_1877270_1880206	2938	0.656019	1	young2017;coll2017	15;22
SAOUHSC_00897	CDS_only_functional	1	1	coll2017-179	1	14200_8#83	-	conserved hypothetical protein	CDS	860763	861693	-1	CDS_NCTC8325_860764_861693	931	0.657151	1	coll2017	22
SAOUHSC_00039	CDS_only_functional	1	1	coll2017-350	1	14200_6#76	-	conserved hypothetical protein	CDS	42680	43613	-1	CDS_NCTC8325_42681_43613	934	0.658331	1	coll2017	22
SAOUHSC_00781	CDS_only_functional	1	1	price2013-X107	1	SRR2053978	-	HPr(Ser) kinase/phosphatase	CDS	763169	764102	1	CDS_NCTC8325_763170_764102	934	0.658331	1	price2013	30
SAOUHSC_00785	CDS_only_functional	1	1	coll2017-766	1	14448_2#22	-	thioredoxin reductase	CDS	766953	767889	1	CDS_NCTC8325_766954_767889	937	0.659508	1	coll2017	22
SAOUHSC_00603	CDS_only_functional	1	1	price2013-X079	1	SRR2053959	-	conserved hypothetical protein	CDS	595554	596493	1	CDS_NCTC8325_595555_596493	940	0.66068	1	price2013	22
SAOUHSC_01095	CDS_only_functional	1	1	young2017-P073	1	SRR5249987	-	ribonuclease HIII	CDS	1055513	1056452	-1	CDS_NCTC8325_1055514_1056452	940	0.66068	1	young2017	22
SAOUHSC_00015	CDS_only_functional	2	2	chow2017-CD140490;paterson2015-Staff_D	2	16870_2#43;10770_3#62	-	conserved hypothetical protein	CDS	18317	20285	1	CDS_NCTC8325_18318_20285	1969	0.660749	1	chow2017;paterson2015	22
SAOUHSC_00920	CDS_only_functional	1	1	chow2017-CD140826	1	16870_3#72	-	conserved hypothetical protein	CDS	891144	892086	1	CDS_NCTC8325_891145_892086	943	0.661849	1	chow2017	45
SAOUHSC_02553	CDS_only_functional	1	1	young2017-P080	1	SRR5250797	-	conserved hypothetical protein	CDS	2347252	2348194	-1	CDS_NCTC8325_2347253_2348194	943	0.661849	1	young2017	30
SAOUHSC_02742	CDS_only_functional	1	1	coll2017-226	1	14672_2#17	-	amino acid transporter, putative	CDS	2521416	2522358	-1	CDS_NCTC8325_2521417_2522358	943	0.661849	1	coll2017	22
SAOUHSC_00461	CDS_only_functional	2	2	harrison2016-CR02;coll2017-191	2	15049_1#47;8447_7#17	-	methionyl-tRNA synthetase, putative	CDS	461716	463690	1	CDS_NCTC8325_461717_463690	1975	0.66237	1	harrison2016;coll2017	22
SAOUHSC_02311	CDS_only_functional	2	2	price2016-H251;price2016-H118	2	SRR3729379;SRR3731769	-	potassium-translocating P-type ATPase, B subunit, putative	CDS	2140451	2142425	-1	CDS_NCTC8325_2140452_2142425	1975	0.66237	1	price2016	30;45
SAOUHSC_00307	CDS_only_functional	1	1	coll2017-315	1	14672_2#66	-	conserved hypothetical protein	CDS	321198	322143	1	CDS_NCTC8325_321199_322143	946	0.663013	1	coll2017	30
SAOUHSC_01486	CDS_only_functional	1	1	coll2017-907	1	14412_8#53	-	heptaprenyl diphosphate syntase component II, putative	CDS	1442911	1443856	-1	CDS_NCTC8325_1442912_1443856	946	0.663013	1	coll2017	22
SAOUHSC_01808	CDS_only_functional	1	1	young2017-P101	1	SRR5250742	-	acetyl-CoA carboxylase, carboxyl transferase, alpha subunit	CDS	1710981	1711926	-1	CDS_NCTC8325_1710982_1711926	946	0.663013	1	young2017	45
SAOUHSC_02485	CDS_only_functional	1	1	chow2017-CD140367	1	18090_5#13	-	DNA-directed RNA polymerase alpha chain, putative	CDS	2304608	2305553	-1	CDS_NCTC8325_2304609_2305553	946	0.663013	1	chow2017	22
SAOUHSC_02660	CDS_only_functional	1	1	price2016-H277	1	SRR3728385	-	conserved hypothetical protein	CDS	2443897	2444842	1	CDS_NCTC8325_2443898_2444842	946	0.663013	1	price2016	59
SAOUHSC_01821	CDS_only_functional	1	1	price2016-H246	1	SRR3729309	-	conserved hypothetical protein	CDS	1726827	1727775	-1	CDS_NCTC8325_1726828_1727775	949	0.664173	1	price2016	45
SAOUHSC_02114	CDS_only_functional	1	1	coll2017-813	1	14623_6#69	-	conserved hypothetical protein	CDS	1986588	1987536	-1	CDS_NCTC8325_1986589_1987536	949	0.664173	1	coll2017	22
SAOUHSC_00614	CDS_only_functional	1	1	price2016-H170	1	SRR3729435	-	conserved hypothetical protein	CDS	606064	607015	1	CDS_NCTC8325_606065_607015	952	0.66533	1	price2016	22
SAOUHSC_01001	CDS_only_functional	2	2	price2016-2792226;price2016-2824862	2	SRR3728677;SRR3731493	-	quinol oxidase, subunit I	CDS	973477	975466	-1	CDS_NCTC8325_973478_975466	1990	0.666393	1	price2016	30;398
SAOUHSC_02577	CDS_only_functional	1	1	price2016-2754372	1	SRR3731418	-	D-isomer specific 2-hydroxyacid dehydrogenase, NAD binding domain protein	CDS	2367579	2368533	1	CDS_NCTC8325_2367580_2368533	955	0.666482	1	price2016	30
SAOUHSC_00369	CDS_only_functional	1	1	chow2017-CD140756	1	16870_3#8	-	conserved hypothetical protein	CDS	375529	376486	-1	CDS_NCTC8325_375530_376486	958	0.667631	1	chow2017	22
SAOUHSC_00747	CDS_only_functional	1	1	coll2017-364	1	14412_8#75	-	conserved hypothetical protein	CDS	732001	732958	1	CDS_NCTC8325_732002_732958	958	0.667631	1	coll2017	22
SAOUHSC_01972	CDS_only_functional	1	1	price2016-H119	1	SRR3728568	-	protein export protein PrsA, putative	CDS	1875248	1876211	1	CDS_NCTC8325_1875249_1876211	964	0.669916	1	price2016	30
SAOUHSC_02122	CDS_only_functional	2	2	price2013-X035;young2017-P101	2	SRR2053963;SRR5250742	-	DNA ligase, NAD-dependent	CDS	1994711	1996715	-1	CDS_NCTC8325_1994712_1996715	2005	0.670377	1	price2013;young2017	45
SAOUHSC_00472	CDS_only_functional	1	1	price2016-H275	1	SRR3730919	-	ribose-phosphate pyrophosphokinase, putative	CDS	471073	472039	1	CDS_NCTC8325_471074_472039	967	0.671052	1	price2016	15
SAOUHSC_00013	CDS_only_functional	1	1	price2016-3188416	1	SRR3731891	-	conserved hypothetical protein	CDS	16105	17074	1	CDS_NCTC8325_16106_17074	970	0.672185	1	price2016	15
SAOUHSC_01497	CDS_only_functional	1	1	harrison2016-CR31	1	15049_1#71	-	L-asparaginase, putative	CDS	1451216	1452185	1	CDS_NCTC8325_1451217_1452185	970	0.672185	1	harrison2016	22
SAOUHSC_02427	CDS_only_functional	1	1	price2016-2440689	1	SRR3728626	-	conserved hypothetical protein	CDS	2254505	2255474	-1	CDS_NCTC8325_2254506_2255474	970	0.672185	1	price2016	101
SAOUHSC_02844	CDS_only_functional	1	1	harkins2018-SS_157	1	ERR1904051	-	conserved hypothetical protein	CDS	2618636	2619605	-1	CDS_NCTC8325_2618637_2619605	970	0.672185	1	harkins2018	30
SAOUHSC_00746	CDS_only_functional	1	1	young2017-P040	1	SRR5249845	-	conserved hypothetical protein	CDS	731043	732015	1	CDS_NCTC8325_731044_732015	973	0.673314	1	young2017	1
SAOUHSC_01249	CDS_only_functional	1	1	coll2017-1263	1	14623_7#55	-	riboflavin biosynthesis protein RibF	CDS	1200365	1201337	1	CDS_NCTC8325_1200366_1201337	973	0.673314	1	coll2017	22
SAOUHSC_03023	CDS_only_functional	1	1	coll2017-774	1	14200_7#11	-	Drp35	CDS	2796257	2797229	-1	CDS_NCTC8325_2796258_2797229	973	0.673314	1	coll2017	22
SAOUHSC_01643	CDS_only_functional	1	1	young2017-P098	1	SRR5250016	-	conserved hypothetical protein	CDS	1559315	1560290	-1	CDS_NCTC8325_1559316_1560290	976	0.674439	1	young2017	101
SAOUHSC_00731	CDS_only_functional	1	1	coll2017-274	1	14208_8#47	-	ABC transporter domain protein	CDS	716261	717239	1	CDS_NCTC8325_716262_717239	979	0.67556	1	coll2017	22
SAOUHSC_02682	CDS_only_functional	1	1	price2013-X104	1	SRR2053847	-	uroporphyrin-III C-methyltransferase, putative	CDS	2467888	2468866	-1	CDS_NCTC8325_2467889_2468866	979	0.67556	1	price2013	30
SAOUHSC_00088	CDS_only_functional	1	1	harrison2016-CR42	1	15049_1#21	-	conserved hypothetical protein	CDS	93569	94550	1	CDS_NCTC8325_93570_94550	982	0.676677	1	harrison2016	22
SAOUHSC_00930	CDS_only_functional	1	1	coll2017-1296	1	14623_5#10	-	oligopeptide ABC transporter, ATP-binding protein, putative	CDS	902677	903658	1	CDS_NCTC8325_902678_903658	982	0.676677	1	coll2017	45
SAOUHSC_02389	CDS_only_functional	1	1	price2016-2754372	1	SRR3731418	-	cation efflux family protein, putative	CDS	2209328	2210309	1	CDS_NCTC8325_2209329_2210309	982	0.676677	1	price2016	30
SAOUHSC_02452	CDS_only_functional	1	1	price2016-H144	1	SRR3731894	-	tagatose 1,6-diphosphate aldolase	CDS	2276635	2277616	-1	CDS_NCTC8325_2276636_2277616	982	0.676677	1	price2016	5
SAOUHSC_00933	CDS_only_functional	1	1	harkins2018-SS_250	1	ERR1904055	-	tryptophanyl-tRNA synthetase	CDS	905547	906537	-1	CDS_NCTC8325_905548_906537	991	0.680006	1	harkins2018	30
SAOUHSC_01676	CDS_only_functional	1	1	price2013-X174	1	SRR2054046	-	conserved hypothetical protein	CDS	1585885	1586875	-1	CDS_NCTC8325_1585886_1586875	991	0.680006	1	price2013	45
SAOUHSC_03006	CDS_only_functional	2	2	young2017-P092;price2016-2754372	2	SRR5250281;SRR3731418	-	lipase	CDS	2779035	2781078	-1	CDS_NCTC8325_2779036_2781078	2044	0.680556	1	young2017;price2016	22;30
SAOUHSC_00247	CDS_only_functional	1	1	price2016-H277	1	SRR3728385	-	conserved hypothetical protein	CDS	266434	267427	1	CDS_NCTC8325_266435_267427	994	0.681108	1	price2016	59
SAOUHSC_01491	CDS_only_functional	1	1	price2016-2029680	1	SRR3729418	-	glycerol-3-phosphate dehydrogenase, NAD-dependent, putative	CDS	1446046	1447045	-1	CDS_NCTC8325_1446047_1447045	1000	0.6833	1	price2016	1
SAOUHSC_01884	CDS_only_functional	1	1	harkins2018-SS_157	1	ERR1904049	-	conserved hypothetical protein	CDS	1797487	1798489	1	CDS_NCTC8325_1797488_1798489	1003	0.68439	1	harkins2018	30
SAOUHSC_00795	CDS_only_functional	1	1	price2016-H170	1	SRR3728536	-	glyceraldehyde-3-phosphate dehydrogenase, type I	CDS	777184	778195	1	CDS_NCTC8325_777185_778195	1012	0.68764	1	price2016	22
SAOUHSC_01649	CDS_only_functional	1	1	coll2017-130	1	8490_3#33	-	rhomboid family protein	CDS	1562910	1563921	-1	CDS_NCTC8325_1562911_1563921	1012	0.68764	1	coll2017	22
SAOUHSC_01222	CDS_only_functional	2	2	price2016-H173;chow2017-CD140187	2	SRR3728976;17059_1#16	-	DNA topoisomerase I	CDS	1172817	1174893	1	CDS_NCTC8325_1172818_1174893	2077	0.688967	1	price2016;chow2017	398;45
SAOUHSC_00654	CDS_only_functional	1	1	harrison2016-CR31	1	15049_1#49	-	ferrichrome ABC transporter (permease), putative	CDS	643034	644051	1	CDS_NCTC8325_643035_644051	1018	0.689787	1	harrison2016	22
SAOUHSC_02241	CDS_only_functional	1	1	coll2017-571	1	14623_3#73	-	conserved hypothetical protein	CDS	2075692	2076709	-1	CDS_NCTC8325_2075693_2076709	1018	0.689787	1	coll2017	22
SAOUHSC_02614	CDS_only_functional	1	1	young2017-P014	1	SRR5249868	-	aldose 1-epimerase precursor, putative	CDS	2404504	2405524	-1	CDS_NCTC8325_2404505_2405524	1021	0.690855	1	young2017	22
SAOUHSC_00142	CDS_only_functional	1	1	coll2017-850	1	14448_2#11	-	formate dehydrogenase, NAD-dependent, putative	CDS	145936	146962	1	CDS_NCTC8325_145937_146962	1027	0.692981	1	coll2017	8
SAOUHSC_00749	CDS_only_functional	1	1	price2013-X112	1	SRR2053891	-	conserved hypothetical protein	CDS	733834	734863	1	CDS_NCTC8325_733835_734863	1030	0.694038	1	price2013	5
SAOUHSC_01015	CDS_only_functional	1	1	young2017-P068	1	SRR5250819	-	phosphoribosylformylglycinamidine cyclo-ligase	CDS	986196	987225	1	CDS_NCTC8325_986197_987225	1030	0.694038	1	young2017	22
SAOUHSC_00139	CDS_only_functional	1	1	coll2017-97	1	8524_3#62	-	conserved hypothetical protein	CDS	144156	145188	1	CDS_NCTC8325_144157_145188	1033	0.695091	1	coll2017	22
SAOUHSC_02676	CDS_only_functional	1	1	coll2017-823	1	14623_6#82	-	conserved hypothetical protein	CDS	2459573	2460608	-1	CDS_NCTC8325_2459574_2460608	1036	0.696141	1	coll2017	22
SAOUHSC_02005	CDS_only_functional	1	1	coll2017-97	1	8524_3#62	-	A/G-specific adenine glycosylase, putative	CDS	1914996	1916034	-1	CDS_NCTC8325_1914997_1916034	1039	0.697188	1	coll2017	22
SAOUHSC_00666	CDS_only_functional	1	1	price2016-H277	1	SRR3728957	-	conserved hypothetical protein	CDS	652754	653795	1	CDS_NCTC8325_652755_653795	1042	0.69823	1	price2016	59
SAOUHSC_00854	CDS_only_functional	1	1	price2013-X182	1	SRR2054066	-	conserved hypothetical protein	CDS	824164	825205	1	CDS_NCTC8325_824165_825205	1042	0.69823	1	price2013	15
SAOUHSC_02286	CDS_only_functional	1	1	price2013-X072	1	SRR2053880	-	3-isopropylmalate dehydrogenase	CDS	2118247	2119294	1	CDS_NCTC8325_2118248_2119294	1048	0.700305	1	price2013	30
SAOUHSC_00285	CDS_only_functional	1	1	coll2017-121	1	14324_8#70	-	conserved hypothetical protein	CDS	300437	301487	1	CDS_NCTC8325_300438_301487	1051	0.701337	1	coll2017	22
SAOUHSC_03005	CDS_only_functional	1	1	harrison2016-GR05	1	13415_2#90	-	intercellular adhesion protein C, putative	CDS	2777536	2778589	1	CDS_NCTC8325_2777537_2778589	1054	0.702366	1	harrison2016	22
SAOUHSC_00762	CDS_only_functional	1	1	price2016-H318	1	SRR3730466	-	conserved hypothetical protein	CDS	744386	745442	1	CDS_NCTC8325_744387_745442	1057	0.70339	1	price2016	8
SAOUHSC_01816	CDS_only_functional	1	1	coll2017-179	1	14448_1#12	-	conserved hypothetical protein	CDS	1722161	1723217	1	CDS_NCTC8325_1722162_1723217	1057	0.70339	1	coll2017	22
SAOUHSC_01626	CDS_only_functional	1	1	price2016-H123	1	SRR3731460	-	proline dipeptidase, putative	CDS	1548203	1549265	-1	CDS_NCTC8325_1548204_1549265	1063	0.70543	1	price2016	22
SAOUHSC_01482	CDS_only_functional	1	1	price2016-H173	1	SRR3728976	-	3-dehydroquinate synthase	CDS	1439319	1440384	-1	CDS_NCTC8325_1439320_1440384	1066	0.706444	1	price2016	398
SAOUHSC_00660	CDS_only_functional	1	1	price2016-H119	1	SRR3728568	-	conserved hypothetical protein	CDS	647302	648370	1	CDS_NCTC8325_647303_648370	1069	0.707455	1	price2016	30
SAOUHSC_00855	CDS_only_functional	1	1	coll2017-1213	1	14412_8#63	-	conserved hypothetical protein	CDS	825218	826286	1	CDS_NCTC8325_825219_826286	1069	0.707455	1	coll2017	5
SAOUHSC_00386	CDS_only_functional	1	1	tong2015-T197	1	4950_3#3	-	conserved hypothetical protein	CDS	390245	391316	1	CDS_NCTC8325_390246_391316	1072	0.708462	1	tong2015	8
SAOUHSC_00760	CDS_only_functional	1	1	harrison2016-CR02	1	15049_1#57	-	conserved hypothetical protein	CDS	742998	744069	-1	CDS_NCTC8325_742999_744069	1072	0.708462	1	harrison2016	22
SAOUHSC_01065	CDS_only_functional	1	1	coll2017-121	1	14623_5#16	-	heme A synthase, putative	CDS	1032401	1033472	-1	CDS_NCTC8325_1032402_1033472	1072	0.708462	1	coll2017	22
SAOUHSC_02318	CDS_only_functional	1	1	coll2017-308	1	14448_2#30	-	D-alanine--D-alanine ligase	CDS	2151576	2152647	-1	CDS_NCTC8325_2151577_2152647	1072	0.708462	1	coll2017	22
SAOUHSC_02433	CDS_only_functional	1	1	coll2017-697	1	14448_2#34	-	conserved hypothetical protein	CDS	2257888	2258959	-1	CDS_NCTC8325_2257889_2258959	1072	0.708462	1	coll2017	22
SAOUHSC_00579	CDS_only_functional	1	1	price2013-X035	1	SRR2053963	-	phosphomevalonate kinase	CDS	581405	582482	1	CDS_NCTC8325_581406_582482	1078	0.710467	1	price2013	45
SAOUHSC_01084	CDS_only_functional	1	1	chow2017-CD140345	1	18090_5#12	-	conserved hypothetical protein	CDS	1046311	1047388	1	CDS_NCTC8325_1046312_1047388	1078	0.710467	1	chow2017	1
SAOUHSC_01861	CDS_only_functional	1	1	harrison2016-CR31	1	15049_1#35	-	conserved hypothetical protein	CDS	1768961	1770038	-1	CDS_NCTC8325_1768962_1770038	1078	0.710467	1	harrison2016	22
SAOUHSC_02134	CDS_only_functional	1	1	price2016-H277	1	SRR3728385	-	nitric oxide synthase, oxygenase domain, putative	CDS	2007647	2008724	1	CDS_NCTC8325_2007648_2008724	1078	0.710467	1	price2016	59
SAOUHSC_01634	CDS_only_functional	1	1	coll2017-475	1	14672_2#18	-	glycine cleavage system T protein	CDS	1554816	1555908	-1	CDS_NCTC8325_1554817_1555908	1093	0.715417	1	coll2017	5
SAOUHSC_02390	CDS_only_functional	1	1	coll2017-850	1	14324_8#29	-	lytic regulatory protein, putative	CDS	2210574	2211666	1	CDS_NCTC8325_2210575_2211666	1093	0.715417	1	coll2017	8
SAOUHSC_01185	CDS_only_functional	1	1	coll2017-789	1	14200_7#34	-	radical SAM enzyme, Cfr family	CDS	1136361	1137456	1	CDS_NCTC8325_1136362_1137456	1096	0.716397	1	coll2017	22
SAOUHSC_01013	CDS_only_functional	2	2	coll2017-219;coll2017-191	2	14623_8#74;8447_7#17	-	phosphoribosylformylglycinamidine synthase II	CDS	982551	984741	1	CDS_NCTC8325_982552_984741	2191	0.716622	1	coll2017	22
SAOUHSC_00346	CDS_only_functional	1	1	coll2017-104	1	14200_8#74	-	conserved hypothetical protein	CDS	359011	360109	1	CDS_NCTC8325_359012_360109	1099	0.717374	1	coll2017	22
SAOUHSC_02476	CDS_only_functional	1	1	price2016-H318	1	SRR3728595	-	conserved hypothetical protein	CDS	2297684	2298782	-1	CDS_NCTC8325_2297685_2298782	1099	0.717374	1	price2016	8
SAOUHSC_01474	CDS_only_functional	1	1	price2016-2754372	1	SRR3731418	-	conserved hypothetical protein	CDS	1431598	1432699	-1	CDS_NCTC8325_1431599_1432699	1102	0.718347	1	price2016	30
SAOUHSC_00119	CDS_only_functional	1	1	coll2017-823	1	14623_6#82	-	capsular polysaccharide synthesis enzyme Cap8F	CDS	124502	125612	1	CDS_NCTC8325_124503_125612	1111	0.721247	1	coll2017	22
SAOUHSC_00004	CDS_only_functional	1	1	young2017-P010	1	SRR5251318	-	DNA replication and repair protein, putative	CDS	3911	5024	1	CDS_NCTC8325_3912_5024	1114	0.722207	1	young2017	15
SAOUHSC_01040	CDS_only_functional	1	1	young2017-P073	1	SRR5250697	-	pyruvate dehydrogenase complex, E1 component, alpha subunit, putative	CDS	1008406	1009519	1	CDS_NCTC8325_1008407_1009519	1114	0.722207	1	young2017	22
SAOUHSC_02787	CDS_only_functional	1	1	price2013-X035	1	SRR2053963	-	conserved hypothetical protein	CDS	2558842	2559955	-1	CDS_NCTC8325_2558843_2559955	1114	0.722207	1	price2013	45
SAOUHSC_00433	CDS_only_functional	1	1	coll2017-475	1	14672_2#18	-	conserved hypothetical protein	CDS	431033	432152	-1	CDS_NCTC8325_431034_432152	1120	0.724116	1	coll2017	5
SAOUHSC_01818	CDS_only_functional	1	1	coll2017-242	1	14672_2#59	-	alanine dehydrogenase	CDS	1723532	1724651	-1	CDS_NCTC8325_1723533_1724651	1120	0.724116	1	coll2017	22
SAOUHSC_01341	CDS_only_functional	1	1	harrison2016-CR31	1	15049_1#60	-	conserved hypothetical protein	CDS	1279830	1280952	1	CDS_NCTC8325_1279831_1280952	1123	0.725066	1	harrison2016	22
SAOUHSC_02605	CDS_only_functional	1	1	price2016-H137	1	SRR3729354	-	conserved hypothetical protein	CDS	2393767	2394889	-1	CDS_NCTC8325_2393768_2394889	1123	0.725066	1	price2016	30
SAOUHSC_00756	CDS_only_functional	1	1	chow2017-CD140367	1	16870_2#39	-	conserved hypothetical protein	CDS	738976	740101	1	CDS_NCTC8325_738977_740101	1126	0.726013	1	chow2017	22
SAOUHSC_01009	CDS_only_functional	1	1	coll2017-850	1	14448_2#11	-	phosphoribosylaminoimidazole carboxylase, ATPase subunit	CDS	979790	980915	1	CDS_NCTC8325_979791_980915	1126	0.726013	1	coll2017	8
SAOUHSC_01437	CDS_only_functional	1	1	tong2015-T249	1	4925_7#6	-	conserved hypothetical protein	CDS	1372521	1373646	-1	CDS_NCTC8325_1372522_1373646	1126	0.726013	1	tong2015	8
SAOUHSC_02579	CDS_only_functional	1	1	coll2017-191	1	14355_2#69	-	conserved hypothetical protein	CDS	2368624	2369749	-1	CDS_NCTC8325_2368625_2369749	1126	0.726013	1	coll2017	22
SAOUHSC_02752	CDS_only_functional	1	1	price2016-H264	1	SRR3730705	-	conserved hypothetical protein	CDS	2529340	2530468	-1	CDS_NCTC8325_2529341_2530468	1129	0.726957	1	price2016	361
SAOUHSC_00002	CDS_only_functional	1	1	price2016-H181	1	SRR3730922	-	DNA polymerase III, beta subunit	CDS	2155	3289	1	CDS_NCTC8325_2156_3289	1135	0.728834	1	price2016	45
SAOUHSC_01475	CDS_only_functional	1	1	coll2017-825	1	14448_1#59	-	conserved hypothetical protein	CDS	1432805	1433948	-1	CDS_NCTC8325_1432806_1433948	1144	0.731625	1	coll2017	22
SAOUHSC_00204	CDS_only_functional	1	1	harrison2016-GR05	1	13415_2#90	-	Globin domain protein	CDS	226619	227765	-1	CDS_NCTC8325_226620_227765	1147	0.732549	1	harrison2016	22
SAOUHSC_00914	CDS_only_functional	1	1	price2016-2754372	1	SRR3731418	-	2-isopropylmalate synthase, putative	CDS	886282	887428	1	CDS_NCTC8325_886283_887428	1147	0.732549	1	price2016	30
SAOUHSC_00196	CDS_only_functional	2	2	price2016-2198644;price2016-H318	2	SRR3731806;SRR3730466	-	conserved hypothetical protein	CDS	215459	217721	-1	CDS_NCTC8325_215460_217721	2263	0.733001	1	price2016	1;8
SAOUHSC_01825	CDS_only_functional	1	1	coll2017-1293	1	14623_8#27	-	conserved hypothetical protein	CDS	1730526	1731675	-1	CDS_NCTC8325_1730527_1731675	1150	0.73347	1	coll2017	22
SAOUHSC_02305	CDS_only_functional	1	1	price2016-H150	1	SRR3731551	-	alanine racemase	CDS	2135552	2136701	-1	CDS_NCTC8325_2135553_2136701	1150	0.73347	1	price2016	30
SAOUHSC_01261	CDS_only_functional	1	1	young2017-P096	1	SRR5251308	-	competence-damage inducible protein cinA	CDS	1214906	1216058	1	CDS_NCTC8325_1214907_1216058	1153	0.734388	1	young2017	22
SAOUHSC_00882	CDS_only_functional	1	1	price2016-H285	1	SRR3729146	-	conserved hypothetical protein	CDS	846789	847944	-1	CDS_NCTC8325_846790_847944	1156	0.735303	1	price2016	5
SAOUHSC_00251	CDS_only_functional	1	1	price2013-X035	1	SRR2053963	-	conserved hypothetical protein	CDS	270344	271511	-1	CDS_NCTC8325_270345_271511	1168	0.73893	1	price2013	45
SAOUHSC_00531	CDS_only_functional	1	1	coll2017-660	1	14323_1#43	-	conserved hypothetical protein	CDS	534795	535971	-1	CDS_NCTC8325_534796_535971	1177	0.741618	1	coll2017	22
SAOUHSC_00953	CDS_only_functional	1	1	coll2017-314	1	14623_7#57	-	conserved hypothetical protein	CDS	926874	928050	-1	CDS_NCTC8325_926875_928050	1177	0.741618	1	coll2017	22
SAOUHSC_01493	CDS_only_functional	1	1	price2013-X174	1	SRR2054046	-	30S ribosomal protein S1, putative	CDS	1448593	1449769	-1	CDS_NCTC8325_1448594_1449769	1177	0.741618	1	price2013	45
SAOUHSC_02000	CDS_only_functional	1	1	coll2017-571	1	14355_1#14	-	glutamate-1-semialdehyde-2,1-aminomutase, putative	CDS	1909372	1910548	1	CDS_NCTC8325_1909373_1910548	1177	0.741618	1	coll2017	22
SAOUHSC_00336	CDS_only_functional	1	1	price2016-H145	1	SRR3729447	-	acetyl-CoA acetyltransferase, putative	CDS	347865	349047	1	CDS_NCTC8325_347866_349047	1183	0.743394	1	price2016	5
SAOUHSC_01876	CDS_only_functional	1	1	young2017-P095	1	SRR5250162	-	conserved hypothetical protein	CDS	1791522	1792704	-1	CDS_NCTC8325_1791523_1792704	1183	0.743394	1	young2017	30
SAOUHSC_02374	CDS_only_functional	1	1	price2016-2754372	1	SRR3731418	-	aminobenzoyl-glutamate utilization protein B, putative	CDS	2197126	2198311	-1	CDS_NCTC8325_2197127_2198311	1186	0.744278	1	price2016	30
SAOUHSC_02435	CDS_only_functional	1	1	price2013-X022	1	SRR2053918	-	conserved hypothetical protein	CDS	2260709	2261903	-1	CDS_NCTC8325_2260710_2261903	1195	0.74691	1	price2013	30
SAOUHSC_02797	CDS_only_functional	1	1	young2017-P090	1	SRR5249953	-	conserved hypothetical protein	CDS	2568431	2569625	-1	CDS_NCTC8325_2568432_2569625	1195	0.74691	1	young2017	8
SAOUHSC_00302	CDS_only_functional	1	1	harrison2016-CR31	1	15049_1#33	-	conserved hypothetical protein	CDS	317539	318739	-1	CDS_NCTC8325_317540_318739	1201	0.74865	1	harrison2016	22
SAOUHSC_01820	CDS_only_functional	1	1	coll2017-774	1	14208_8#22	-	acetate kinase	CDS	1725537	1726740	-1	CDS_NCTC8325_1725538_1726740	1204	0.749516	1	coll2017	22
SAOUHSC_02319	CDS_only_functional	1	1	price2013-X098	1	SRR2053864	-	conserved hypothetical protein	CDS	2152964	2154167	1	CDS_NCTC8325_2152965_2154167	1204	0.749516	1	price2013	1
SAOUHSC_00878	CDS_only_functional	1	1	price2016-H127	1	SRR3728586	-	conserved hypothetical protein	CDS	841799	843008	1	CDS_NCTC8325_841800_843008	1210	0.751238	1	price2016	1
SAOUHSC_01358	CDS_only_functional	1	1	price2016-H174	1	SRR3730881	-	conserved hypothetical protein	CDS	1299794	1301003	1	CDS_NCTC8325_1299795_1301003	1210	0.751238	1	price2016	30
SAOUHSC_02622	CDS_only_functional	1	1	harkins2018-SS_14SS_1	1	ERR1904027	-	sodium/glutamate symporter	CDS	2410443	2411652	1	CDS_NCTC8325_2410444_2411652	1210	0.751238	1	harkins2018	22
SAOUHSC_01099	CDS_only_functional	2	2	coll2017-1263;coll2017-192	2	14623_7#55;14623_5#66	-	DNA mismatch repair MutS2 family protein	CDS	1059405	1061754	1	CDS_NCTC8325_1059406_1061754	2350	0.751708	1	coll2017	22
SAOUHSC_00398	CDS_only_functional	1	1	price2016-2107188	1	SRR3728791	-	restriction modification system specificity subunit, putative	CDS	400913	402125	1	CDS_NCTC8325_400914_402125	1213	0.752094	1	price2016	5
SAOUHSC_02531	CDS_only_functional	1	1	price2016-2224886	1	SRR3728754	-	conserved hypothetical protein	CDS	2333689	2334901	1	CDS_NCTC8325_2333690_2334901	1213	0.752094	1	price2016	15
SAOUHSC_00501	CDS_only_functional	1	1	price2016-H122	1	SRR3729370	-	conserved hypothetical protein	CDS	501796	503011	-1	CDS_NCTC8325_501797_503011	1216	0.752948	1	price2016	30
SAOUHSC_02768	CDS_only_functional	1	1	price2016-H176	1	SRR3731837	-	conserved hypothetical protein	CDS	2544597	2545812	-1	CDS_NCTC8325_2544598_2545812	1216	0.752948	1	price2016	15
SAOUHSC_00042	CDS_only_functional	1	1	price2013-X072	1	SRR2053880	-	conserved hypothetical protein	CDS	44595	45816	-1	CDS_NCTC8325_44596_45816	1222	0.754647	1	price2013	30
SAOUHSC_01706	CDS_only_functional	1	1	harkins2018-SS_268	1	ERR1904057	-	conserved hypothetical protein	CDS	1612535	1613756	-1	CDS_NCTC8325_1612536_1613756	1222	0.754647	1	harkins2018	30
SAOUHSC_01810	CDS_only_functional	1	1	price2016-H123	1	SRR3731460	-	NADP-dependent malic enzyme, putative	CDS	1712977	1714207	-1	CDS_NCTC8325_1712978_1714207	1231	0.757172	1	price2016	22
SAOUHSC_02618	CDS_only_functional	1	1	coll2017-237	1	14623_6#13	-	conserved hypothetical protein	CDS	2406097	2407330	-1	CDS_NCTC8325_2406098_2407330	1234	0.758009	1	coll2017	5
SAOUHSC_01283	CDS_only_functional	1	1	harrison2016-CR42	1	15049_1#21	-	conserved hypothetical protein	CDS	1239682	1240921	1	CDS_NCTC8325_1239683_1240921	1240	0.759672	1	harrison2016	22
SAOUHSC_01284	CDS_only_functional	1	1	price2016-2107188	1	SRR3728791	-	conserved hypothetical protein	CDS	1240939	1242178	1	CDS_NCTC8325_1240940_1242178	1240	0.759672	1	price2016	5
SAOUHSC_02606	CDS_only_functional	1	1	price2016-H137	1	SRR3730898	-	imidazolonepropionase	CDS	2395165	2396404	-1	CDS_NCTC8325_2395166_2396404	1240	0.759672	1	price2016	30
SAOUHSC_00148	CDS_only_functional	1	1	chow2017-CD140345	1	16870_2#29	-	glutamate N-acetyltransferase/amino-acid acetyltransferase	CDS	158733	159975	-1	CDS_NCTC8325_158734_159975	1243	0.7605	1	chow2017	1
SAOUHSC_00895	CDS_only_functional	1	1	young2017-P101	1	SRR5250742	-	glutamate dehydrogenase, NAD-specific, putative	CDS	859016	860261	1	CDS_NCTC8325_859017_860261	1246	0.761325	1	young2017	45
SAOUHSC_00921	CDS_only_functional	1	1	price2016-H187	1	SRR3729461	-	3-oxoacyl-synthase, putative	CDS	892097	893342	1	CDS_NCTC8325_892098_893342	1246	0.761325	1	price2016	45
SAOUHSC_01220	CDS_only_functional	1	1	price2016-H170	1	SRR3728628	-	conserved hypothetical protein	CDS	1170354	1171599	1	CDS_NCTC8325_1170355_1171599	1246	0.761325	1	price2016	22
SAOUHSC_01093	CDS_only_functional	2	2	young2017-P040;harrison2016-CR42	2	SRR5249845;15049_1#21	-	phenylalanyl-tRNA synthetase, beta subunit	CDS	1052940	1055343	1	CDS_NCTC8325_1052941_1055343	2404	0.762742	1	young2017;harrison2016	1;22
SAOUHSC_02092	CDS_only_functional	1	1	coll2017-1235	1	14623_7#25	-	aminopeptidase PepS, putative	CDS	1968998	1970255	-1	CDS_NCTC8325_1968999_1970255	1258	0.764595	1	coll2017	22
SAOUHSC_01374	CDS_only_functional	1	1	paterson2015-Staff_D	1	10770_3#48	-	methicillin resistance factor, putative	CDS	1318356	1319616	1	CDS_NCTC8325_1318357_1319616	1261	0.765406	1	paterson2015	22
SAOUHSC_01839	CDS_only_functional	1	1	price2016-3238948	1	SRR3730508	-	tyrosyl-tRNA synthetase	CDS	1744666	1745929	-1	CDS_NCTC8325_1744667_1745929	1264	0.766214	1	price2016	22
SAOUHSC_01255	CDS_only_functional	1	1	coll2017-104	1	14448_1#44	-	conserved hypothetical protein	CDS	1209469	1210735	1	CDS_NCTC8325_1209470_1210735	1267	0.767019	1	coll2017	22
SAOUHSC_02337	CDS_only_functional	1	1	coll2017-730	1	14623_2#4	-	UDP-N-acetylglucosamine 1-carboxyvinyltransferase	CDS	2165267	2166533	-1	CDS_NCTC8325_2165268_2166533	1267	0.767019	1	coll2017	22
SAOUHSC_00177	CDS_only_functional	1	1	coll2017-192	1	14623_5#66	-	maltose ABC transporter, permease protein, putative	CDS	193874	195143	1	CDS_NCTC8325_193875_195143	1270	0.767821	1	coll2017	22
SAOUHSC_02289	CDS_only_functional	1	1	price2016-H144	1	SRR3730491	-	thereonine dehydratase, putative	CDS	2121265	2122534	1	CDS_NCTC8325_2121266_2122534	1270	0.767821	1	price2016	5
SAOUHSC_01766	CDS_only_functional	1	1	price2016-2754372	1	SRR3731418	-	folylpolyglutamate synthase/dihydrofolate synthase, putative	CDS	1664391	1665663	-1	CDS_NCTC8325_1664392_1665663	1273	0.76862	1	price2016	30
SAOUHSC_00022	CDS_only_functional	1	1	price2016-H157	1	SRR3730767	-	conserved hypothetical protein	CDS	27514	28798	1	CDS_NCTC8325_27515_28798	1285	0.771791	1	price2016	15
SAOUHSC_00009	CDS_only_functional	1	1	price2013-X112	1	SRR2053891	-	seryl-tRNA synthetase	CDS	12785	14072	1	CDS_NCTC8325_12786_14072	1288	0.772577	1	price2013	5
SAOUHSC_01771	CDS_only_functional	1	1	price2016-H143	1	SRR3728598	-	glutamate-1-semialdehyde-2,1-aminomutase	CDS	1670760	1672047	-1	CDS_NCTC8325_1670761_1672047	1288	0.772577	1	price2016	30
SAOUHSC_02491	CDS_only_functional	1	1	coll2017-350	1	8525_1#27	-	preprotein translocase, SecY subunit, putative	CDS	2307648	2308941	-1	CDS_NCTC8325_2307649_2308941	1294	0.77414	1	coll2017	22
SAOUHSC_00646	CDS_only_functional	1	1	coll2017-485	1	14623_8#78	-	penicillin-binding protein 4, putative	CDS	634529	635825	-1	CDS_NCTC8325_634530_635825	1297	0.774918	1	coll2017	22
SAOUHSC_01025	CDS_only_functional	1	1	harrison2016-CR31	1	15049_1#46	-	conserved hypothetical protein	CDS	994479	995775	1	CDS_NCTC8325_994480_995775	1297	0.774918	1	harrison2016	22
SAOUHSC_01813	CDS_only_functional	1	1	price2016-H179	1	SRR3730450	-	conserved hypothetical protein	CDS	1719076	1720375	-1	CDS_NCTC8325_1719077_1720375	1300	0.775693	1	price2016	12
SAOUHSC_01779	CDS_only_functional	1	1	price2016-H237	1	SRR3728774	-	trigger factor	CDS	1679286	1680588	-1	CDS_NCTC8325_1679287_1680588	1303	0.776466	1	price2016	59
SAOUHSC_01723	CDS_only_functional	2	2	price2016-2058578;young2017-P094	2	SRR3729258;SRR5249970	-	conserved hypothetical protein	CDS	1628231	1630709	-1	CDS_NCTC8325_1628232_1630709	2479	0.777358	1	price2016;young2017	101;59
SAOUHSC_01223	CDS_only_functional	1	1	young2017-P054	1	SRR5250007	-	gid protein	CDS	1175048	1176356	1	CDS_NCTC8325_1175049_1176356	1309	0.778002	1	young2017	59
SAOUHSC_00880	CDS_only_functional	1	1	coll2017-97	1	8524_3#62	-	conserved hypothetical protein	CDS	845024	846341	1	CDS_NCTC8325_845025_846341	1318	0.780288	1	coll2017	22
SAOUHSC_00908	CDS_only_functional	1	1	coll2017-772	1	14200_7#7	-	coenzyme A disulfide reductase, putative	CDS	877457	878774	-1	CDS_NCTC8325_877458_878774	1318	0.780288	1	coll2017	80
SAOUHSC_02362	CDS_only_functional	1	1	chow2017-CD140971	1	16870_4#18	-	transcription termination factor Rho	CDS	2182973	2184290	-1	CDS_NCTC8325_2182974_2184290	1318	0.780288	1	chow2017	45
SAOUHSC_00036	CDS_only_functional	1	1	price2016-2395978	1	SRR3728897	-	conserved hypothetical protein	CDS	39467	40802	1	CDS_NCTC8325_39468_40802	1336	0.784788	1	price2016	1
SAOUHSC_00507	CDS_only_functional	1	1	price2016-H264	1	SRR3730705	-	DNA repair protein RadA	CDS	508196	509531	1	CDS_NCTC8325_508197_509531	1336	0.784788	1	price2016	361
SAOUHSC_00450	CDS_only_functional	1	1	coll2017-191	1	8447_7#17	-	Orn/Lys/Arg decarboxylase, putative	CDS	454729	456067	1	CDS_NCTC8325_454730_456067	1339	0.785529	1	coll2017	22
SAOUHSC_01776	CDS_only_functional	1	1	coll2017-103	1	14355_1#61	-	glutamyl-tRNA reductase	CDS	1675566	1676913	-1	CDS_NCTC8325_1675567_1676913	1348	0.787737	1	coll2017	30
SAOUHSC_01147	CDS_only_functional	1	1	price2016-H119	1	SRR3729105	-	UDP-N-acetylmuramoylalanine--D-glutamate ligase	CDS	1097366	1098716	1	CDS_NCTC8325_1097367_1098716	1351	0.788468	1	price2016	30
SAOUHSC_00471	CDS_only_functional	1	1	chow2017-CD140764	1	16870_3#10	-	UDP-N-acetylglucosamine pyrophosphorylase	CDS	469574	470927	1	CDS_NCTC8325_469575_470927	1354	0.789197	1	chow2017	45
SAOUHSC_01053	CDS_only_functional	1	1	chow2017-CD140191	1	17059_1#22	-	conserved hypothetical protein	CDS	1020080	1021433	-1	CDS_NCTC8325_1020081_1021433	1354	0.789197	1	chow2017	45
SAOUHSC_00151	CDS_only_functional	1	1	young2017-P031	1	SRR5250379	-	branched-chain amino acid transport system II carrier protein	CDS	162493	163849	-1	CDS_NCTC8325_162494_163849	1357	0.789922	1	young2017	5
SAOUHSC_00905	CDS_only_functional	3	3	coll2017-824;coll2017-890;price2013-X112	3	14623_6#80;14623_2#16;SRR2053891	-	ATP-dependent nuclease subunit A, putative	CDS	871847	875501	1	CDS_NCTC8325_871848_875501	3655	0.790095	1	coll2017;price2013	22;5
SAOUHSC_02806	CDS_only_functional	1	1	price2016-H307	1	SRR3731502	-	gluconate permease, putative	CDS	2584906	2586265	-1	CDS_NCTC8325_2584907_2586265	1360	0.790646	1	price2016	15
SAOUHSC_00001	CDS_only_functional	1	1	chow2017-CD140157	1	17059_1#4	-	chromosomal replication initiator protein DnaA	CDS	516	1878	1	CDS_NCTC8325_517_1878	1363	0.791367	1	chow2017	5
SAOUHSC_01031	CDS_only_functional	1	1	coll2017-907	1	14412_8#53	-	cytochrome d ubiquinol oxidase, subunit I, putative	CDS	1000776	1002138	1	CDS_NCTC8325_1000777_1002138	1363	0.791367	1	coll2017	22
SAOUHSC_02113	CDS_only_functional	1	1	coll2017-124	1	8490_3#24	-	RNA methyltransferase, TrmA family, putative	CDS	1985146	1986508	-1	CDS_NCTC8325_1985147_1986508	1363	0.791367	1	coll2017	22
SAOUHSC_01207	CDS_only_functional	1	1	coll2017-1162	1	14623_3#77	-	signal recognition particle protein	CDS	1157932	1159300	1	CDS_NCTC8325_1157933_1159300	1369	0.792801	1	coll2017	22
SAOUHSC_00183	CDS_only_functional	1	1	coll2017-351	1	8525_1#26	-	membrane protein, putative	CDS	200309	201689	1	CDS_NCTC8325_200310_201689	1381	0.79564	1	coll2017	22
SAOUHSC_00497	CDS_only_functional	1	1	auguet2016-P_0315	1	ERR1040784	-	conserved hypothetical protein	CDS	498651	500034	-1	CDS_NCTC8325_498652_500034	1384	0.796344	1	auguet2016	88
SAOUHSC_01983	CDS_only_functional	1	1	coll2017-243	1	14623_7#66	-	fumarate hydratase, class II	CDS	1887903	1889289	-1	CDS_NCTC8325_1887904_1889289	1387	0.797045	1	coll2017	22
SAOUHSC_00367	CDS_only_functional	1	1	coll2017-850	1	14448_2#11	-	conserved hypothetical protein	CDS	373164	374553	-1	CDS_NCTC8325_373165_374553	1390	0.797744	1	coll2017	8
SAOUHSC_00064	CDS_only_functional	1	1	price2013-X112	1	SRR2053891	-	conserved hypothetical protein	CDS	69185	70583	1	CDS_NCTC8325_69186_70583	1399	0.799826	1	price2013	5
SAOUHSC_00018	CDS_only_functional	1	1	harrison2016-CR42	1	15049_1#55	-	replicative DNA helicase	CDS	20765	22166	1	CDS_NCTC8325_20766_22166	1402	0.800516	1	harrison2016	22
SAOUHSC_01021	CDS_only_functional	1	1	harrison2016-CR02	1	15049_1#9	-	conserved hypothetical protein	CDS	991619	993020	-1	CDS_NCTC8325_991620_993020	1402	0.800516	1	harrison2016	22
SAOUHSC_01868	CDS_only_functional	1	1	coll2017-1265	1	14623_4#61	-	conserved hypothetical protein	CDS	1774724	1776134	-1	CDS_NCTC8325_1774725_1776134	1411	0.802569	1	coll2017	22
SAOUHSC_02341	CDS_only_functional	1	1	price2016-2683623	1	SRR3731489	-	ATP synthase F1, beta subunit	CDS	2167862	2169275	-1	CDS_NCTC8325_2167863_2169275	1414	0.803249	1	price2016	45
SAOUHSC_02449	CDS_only_functional	1	1	price2016-H237	1	SRR3728774	-	6-phospho-beta-galactosidase	CDS	2273154	2274567	-1	CDS_NCTC8325_2273155_2274567	1414	0.803249	1	price2016	59
SAOUHSC_01767	CDS_only_functional	2	2	coll2017-219;coll2017-1166	2	14208_8#78;14623_2#66	-	valyl-tRNA synthetase	CDS	1665675	1668306	-1	CDS_NCTC8325_1665676_1668306	2632	0.804742	1	coll2017	22;45
SAOUHSC_02116	CDS_only_functional	1	1	coll2017-520	1	14355_1#12	-	glutamyl-tRNA(Gln) amidotransferase, B subunit	CDS	1988304	1989732	-1	CDS_NCTC8325_1988305_1989732	1429	0.806613	1	coll2017	30
SAOUHSC_00236	CDS_only_functional	1	1	coll2017-194	1	9716_3#67	-	6-phospho-beta-glucosidase, putative	CDS	257026	258463	1	CDS_NCTC8325_257027_258463	1438	0.808604	1	coll2017	5
SAOUHSC_02133	CDS_only_functional	1	1	coll2017-429	1	14208_8#76	-	nicotinate phosphoribosyltransferase, putative	CDS	2005994	2007437	-1	CDS_NCTC8325_2005995_2007437	1444	0.80992	1	coll2017	45
SAOUHSC_02680	CDS_only_functional	1	1	price2016-H144	1	SRR3730491	-	nitrate reductase, beta subunit	CDS	2462341	2463787	-1	CDS_NCTC8325_2462342_2463787	1447	0.810575	1	price2016	5
SAOUHSC_02923	CDS_only_functional	1	1	coll2017-74	1	14448_1#88	-	conserved hypothetical protein	CDS	2687991	2689440	1	CDS_NCTC8325_2687992_2689440	1450	0.811227	1	coll2017	22
SAOUHSC_02117	CDS_only_functional	1	1	price2016-2754372	1	SRR3731418	-	glutamyl-tRNA(Gln) amidotransferase, A subunit	CDS	1989744	1991202	-1	CDS_NCTC8325_1989745_1991202	1459	0.81317	1	price2016	30
SAOUHSC_01836	CDS_only_functional	1	1	harkins2018-SS_026	1	ERR1903985	-	conserved hypothetical protein	CDS	1740915	1742382	-1	CDS_NCTC8325_1740916_1742382	1468	0.815094	1	harkins2018	30
SAOUHSC_00547	CDS_only_functional	1	1	price2013-X054	1	SRR2054010	-	conserved hypothetical protein	CDS	555272	556745	1	CDS_NCTC8325_555273_556745	1474	0.816365	1	price2013	22
SAOUHSC_00879	CDS_only_functional	1	1	price2016-2719879	1	SRR3729319	-	probable cytosol aminopeptidase	CDS	843138	844614	1	CDS_NCTC8325_843139_844614	1477	0.816997	1	price2016	1
SAOUHSC_00569	CDS_only_functional	1	1	price2016-2754372	1	SRR3731418	-	conserved hypothetical protein	CDS	572748	574233	1	CDS_NCTC8325_572749_574233	1486	0.818881	1	price2016	30
SAOUHSC_01599	CDS_only_functional	1	1	coll2017-350	1	8525_1#27	-	glucose-6-phosphate 1-dehydrogenase	CDS	1523547	1525032	1	CDS_NCTC8325_1523548_1525032	1486	0.818881	1	coll2017	22
SAOUHSC_00628	CDS_only_functional	1	1	young2017-P040	1	SRR5249845	-	conserved hypothetical protein	CDS	618073	619570	1	CDS_NCTC8325_618074_619570	1498	0.821363	1	young2017	1
SAOUHSC_01276	CDS_only_functional	1	1	price2016-H111	1	SRR3728805	-	glycerol kinase	CDS	1233280	1234777	1	CDS_NCTC8325_1233281_1234777	1498	0.821363	1	price2016	59
SAOUHSC_00738	CDS_only_functional	1	1	price2016-3459366	1	SRR3728594	-	conserved hypothetical protein	CDS	722747	724253	-1	CDS_NCTC8325_722748_724253	1507	0.823202	1	price2016	398
SAOUHSC_00400	CDS_only_functional	1	1	coll2017-1317	1	14623_5#36	-	conserved hypothetical protein	CDS	403206	404715	1	CDS_NCTC8325_403207_404715	1510	0.823811	1	coll2017	8
SAOUHSC_00253	CDS_only_functional	1	1	chow2017-CD140187	1	17059_1#17	-	conserved hypothetical protein	CDS	271578	273102	-1	CDS_NCTC8325_271579_273102	1525	0.826824	1	chow2017	45
SAOUHSC_00375	CDS_only_functional	1	1	harrison2016-CR02	1	15049_1#65	-	GMP synthase, putative	CDS	381703	383245	1	CDS_NCTC8325_381704_383245	1543	0.830371	1	harrison2016	22
SAOUHSC_02869	CDS_only_functional	1	1	harrison2016-CR42	1	15049_1#70	-	delta-1-pyrroline-5-carboxylate dehydrogenase, putative	CDS	2642177	2643722	-1	CDS_NCTC8325_2642178_2643722	1546	0.830955	1	harrison2016	22
SAOUHSC_00199	CDS_only_functional	1	1	coll2017-300	1	14623_4#10	-	conserved hypothetical protein	CDS	220760	222338	-1	CDS_NCTC8325_220761_222338	1579	0.837249	1	coll2017	22
SAOUHSC_02308	CDS_only_functional	1	1	price2016-H119	1	SRR3731473	-	conserved hypothetical protein	CDS	2137607	2139191	-1	CDS_NCTC8325_2137608_2139191	1585	0.838368	1	price2016	30
SAOUHSC_00167	CDS_only_functional	1	1	coll2017-279	1	14448_2#26	-	peptide ABC transporter, ATP-binding protein, putative	CDS	180401	181994	-1	CDS_NCTC8325_180402_181994	1594	0.840032	1	coll2017	22
SAOUHSC_01910	CDS_only_functional	1	1	coll2017-315	1	14672_2#66	-	phosphoenolpyruvate carboxykinase (ATP)	CDS	1819133	1820726	1	CDS_NCTC8325_1819134_1820726	1594	0.840032	1	coll2017	30
SAOUHSC_02276	CDS_only_functional	1	1	price2016-H157	1	SRR3730767	-	MutS domain V protein	CDS	2107023	2108634	1	CDS_NCTC8325_2107024_2108634	1612	0.843309	1	price2016	15
SAOUHSC_00153	CDS_only_functional	1	1	coll2017-1213	1	14412_8#63	-	indolepyruvate decarboxylase, putative	CDS	164748	166389	-1	CDS_NCTC8325_164749_166389	1642	0.848621	1	coll2017	5
SAOUHSC_01346	CDS_only_functional	1	1	coll2017-813	1	14623_6#69	-	glycine betaine transporter, putative	CDS	1284622	1286269	1	CDS_NCTC8325_1284623_1286269	1648	0.849662	1	coll2017	22
SAOUHSC_00927	CDS_only_functional	1	1	coll2017-772	1	14208_8#45	-	oligopeptide ABC transporter, substrate-binding protein, putative	CDS	898055	899711	1	CDS_NCTC8325_898056_899711	1657	0.85121	1	coll2017	80
SAOUHSC_01871	CDS_only_functional	1	1	coll2017-230	1	14623_4#88	-	polysaccharide biosynthesis protein, putative	CDS	1778128	1779790	-1	CDS_NCTC8325_1778129_1779790	1663	0.852233	1	coll2017	22
SAOUHSC_00442	CDS_only_functional	1	1	price2016-2107188	1	SRR3728791	-	DNA polymerase III, gamma and tau subunits, putative	CDS	445283	446957	1	CDS_NCTC8325_445284_446957	1675	0.854258	1	price2016	5
SAOUHSC_00693	CDS_only_functional	1	1	paterson2015-Staff_D	1	10770_3#24	-	conserved hypothetical protein	CDS	677530	679204	1	CDS_NCTC8325_677531_679204	1675	0.854258	1	paterson2015	22
SAOUHSC_01278	CDS_only_functional	1	1	coll2017-1162	1	14208_8#9	-	conserved hypothetical protein	CDS	1234934	1236608	1	CDS_NCTC8325_1234935_1236608	1675	0.854258	1	coll2017	22
SAOUHSC_02803	CDS_only_functional	2	2	harkins2018-SS_157;price2016-H119	2	ERR1904049;SRR3731671	-	fibronectin-binding protein precursor, putative	CDS	2581382	2584355	-1	CDS_NCTC8325_2581383_2584355	2974	0.855356	1	harkins2018;price2016	30
SAOUHSC_02915	CDS_only_functional	1	1	harrison2016-CR42	1	15049_1#48	-	conserved hypothetical protein	CDS	2680486	2682169	1	CDS_NCTC8325_2680487_2682169	1684	0.855758	1	harrison2016	22
SAOUHSC_01827	CDS_only_functional	1	1	price2016-2683623	1	SRR3731489	-	conserved hypothetical protein	CDS	1732037	1733732	-1	CDS_NCTC8325_1732038_1733732	1696	0.857735	1	price2016	45
SAOUHSC_01240	CDS_only_functional	1	1	harrison2016-CR42	1	15049_1#29	-	prolyl-tRNA synthetase	CDS	1187557	1189261	1	CDS_NCTC8325_1187558_1189261	1705	0.859199	1	harrison2016	22
SAOUHSC_01098	CDS_only_functional	1	1	coll2017-571	1	14623_3#73	-	DNA-dependent DNA polymerase beta chain, putative	CDS	1057683	1059396	1	CDS_NCTC8325_1057684_1059396	1714	0.860649	1	coll2017	22
SAOUHSC_02450	CDS_only_functional	1	1	coll2017-772	1	14200_7#7	-	pts system, lactose-specific IIBC component, putative	CDS	2274584	2276297	-1	CDS_NCTC8325_2274585_2276297	1714	0.860649	1	coll2017	80
SAOUHSC_03019	CDS_only_functional	1	1	young2017-P090	1	SRR5250212	-	ABC transporter, ATP-binding protein, putative	CDS	2792017	2793730	-1	CDS_NCTC8325_2792018_2793730	1714	0.860649	1	young2017	8
SAOUHSC_00928	CDS_only_functional	1	1	coll2017-219	1	8447_7#54	-	oligopeptide ABC transporter, substrate-binding protein, putative	CDS	899922	901638	1	CDS_NCTC8325_899923_901638	1717	0.861129	1	coll2017	22
SAOUHSC_02561	CDS_only_functional	1	1	price2016-H240	1	SRR3731448	-	urease, alpha subunit	CDS	2352984	2354700	1	CDS_NCTC8325_2352985_2354700	1717	0.861129	1	price2016	8
SAOUHSC_01029	CDS_only_functional	1	1	coll2017-788	1	14208_8#71	-	phosphoenolpyruvate-protein phosphotransferase	CDS	998390	1000109	1	CDS_NCTC8325_998391_1000109	1720	0.861607	1	coll2017	45
SAOUHSC_02849	CDS_only_functional	1	1	harrison2016-CR02	1	15049_1#4	-	pyruvate oxidase, putative	CDS	2623280	2625020	-1	CDS_NCTC8325_2623281_2625020	1741	0.864908	1	harrison2016	22
SAOUHSC_00190	CDS_only_functional	1	1	coll2017-886	1	14623_3#56	-	conserved hypothetical protein	CDS	209270	211034	1	CDS_NCTC8325_209271_211034	1765	0.868585	1	coll2017	22
SAOUHSC_01737	CDS_only_functional	1	1	chow2017-CD142136	1	17150_1#50	-	aspartyl-tRNA synthetase	CDS	1639307	1641074	-1	CDS_NCTC8325_1639308_1641074	1768	0.869038	1	chow2017	22
SAOUHSC_01873	CDS_only_functional	5	5	coll2017-1276;coll2017-350;coll2017-97;price2016-H251;price2013-X001	5	14623_4#71;8525_1#27;8524_3#62;SRR3729379;SRR2054035	-	conserved hypothetical protein	CDS	1781581	1788142	-1	CDS_NCTC8325_1781582_1788142	6562	0.871184	1	coll2017;price2016;price2013	22;30;88
SAOUHSC_02399	CDS_only_functional	1	1	harkins2018-SS_105	1	ERR1904024	-	glucosamine--fructose-6-phosphate aminotransferase, isomerizing	CDS	2217060	2218866	-1	CDS_NCTC8325_2217061_2218866	1807	0.874781	1	harkins2018	30
SAOUHSC_00049	CDS_only_functional	2	2	price2016-H311;price2016-H280	2	SRR3730843;SRR3730758	-	conserved hypothetical protein	CDS	50358	53511	1	CDS_NCTC8325_50359_53511	3154	0.87689	1	price2016	1;22
SAOUHSC_00339	CDS_only_functional	1	1	chow2017-CD140306	1	18090_5#9	-	conserved hypothetical protein	CDS	352149	353991	-1	CDS_NCTC8325_352150_353991	1843	0.879858	1	chow2017	1
SAOUHSC_01058	CDS_only_functional	1	1	coll2017-477	1	14200_8#49	-	GTP-binding protein TypA, putative	CDS	1023661	1025509	1	CDS_NCTC8325_1023662_1025509	1849	0.880684	1	coll2017	22
SAOUHSC_00080	CDS_only_functional	1	1	coll2017-88	1	14448_1#77	-	conserved hypothetical protein	CDS	86395	88246	1	CDS_NCTC8325_86396_88246	1852	0.881095	1	coll2017	8
SAOUHSC_02979	CDS_only_functional	1	1	young2017-P001	1	SRR5250272	-	conserved hypothetical protein	CDS	2744268	2746128	1	CDS_NCTC8325_2744269_2746128	1861	0.882319	1	young2017	1
SAOUHSC_01337	CDS_only_functional	1	1	chow2017-CD140345	1	16870_2#29	-	transketolase	CDS	1276663	1278541	1	CDS_NCTC8325_1276664_1278541	1879	0.88473	1	chow2017	1
SAOUHSC_00729	CDS_only_functional	1	1	coll2017-261	1	14672_2#53	-	ABC transporter, ATP-binding protein	CDS	712363	714247	1	CDS_NCTC8325_712364_714247	1885	0.885522	1	coll2017	30
SAOUHSC_00192	CDS_only_functional	1	1	price2016-3193856	1	SRR3728521	-	coagulase	CDS	211731	213642	1	CDS_NCTC8325_211732_213642	1912	0.889021	1	price2016	15
SAOUHSC_00005	CDS_only_functional	1	1	price2016-3435254	1	SRR3729498	-	DNA gyrase, B subunit	CDS	5033	6968	1	CDS_NCTC8325_5034_6968	1936	0.892042	1	price2016	88
SAOUHSC_02436	CDS_only_functional	1	1	coll2017-624	1	14623_5#59	-	conserved hypothetical protein	CDS	2262004	2263981	1	CDS_NCTC8325_2262005_2263981	1978	0.897132	1	coll2017	30
SAOUHSC_00524	CDS_only_functional	2	2	coll2017-312;chow2017-CD140826	2	14623_8#54;16870_3#72	-	RNA polymerase beta chain, putative	CDS	522300	525711	1	CDS_NCTC8325_522301_525711	3412	0.902624	1	coll2017;chow2017	22;45
SAOUHSC_01583	CDS_only_functional	1	1	price2016-H240	1	SRR3728572	-	conserved hypothetical phage protein	CDS	1508539	1510567	-1	CDS_NCTC8325_1508540_1510567	2029	0.90299	1	price2016	8
SAOUHSC_01194	CDS_only_functional	1	1	young2017-P040	1	SRR5249845	-	ATP-dependent DNA helicase RecG	CDS	1145829	1147890	1	CDS_NCTC8325_1145830_1147890	2062	0.906602	1	young2017	1
SAOUHSC_01652	CDS_only_functional	1	1	paterson2015-Staff_D	1	10361_1#92	-	penicillin-binding protein 3	CDS	1564942	1567018	-1	CDS_NCTC8325_1564943_1567018	2077	0.908199	1	paterson2015	22
SAOUHSC_02862	CDS_only_functional	1	1	tong2015-T59	1	5150_8#8	-	ATP-dependent Clp protease, ATP-binding subunit ClpC, putative	CDS	2633833	2635939	1	CDS_NCTC8325_2633834_2635939	2107	0.911312	1	tong2015	8
SAOUHSC_00742	CDS_only_functional	1	1	harkins2018-SS_026	1	ERR1903985	-	ribonucleotide-diphosphate reductase alpha chain, putative	CDS	727081	729247	1	CDS_NCTC8325_727082_729247	2167	0.917224	1	harkins2018	30
SAOUHSC_02123	CDS_only_functional	1	1	price2016-H123	1	SRR3731460	-	ATP-dependent DNA helicase PcrA	CDS	1996718	1998911	-1	CDS_NCTC8325_1996719_1998911	2194	0.919754	1	price2016	22
SAOUHSC_01145	CDS_only_functional	1	1	price2016-H185	1	SRR3730856	-	penicillin-binding protein 1	CDS	1093873	1096108	1	CDS_NCTC8325_1093874_1096108	2236	0.923537	1	price2016	45
SAOUHSC_00187	CDS_only_functional	1	1	coll2017-411	1	14623_4#77	-	formate acetyltransferase	CDS	205907	208157	1	CDS_NCTC8325_205908_208157	2251	0.924845	1	coll2017	22
SAOUHSC_00994	CDS_only_functional	2	2	coll2017-1276;coll2017-191	2	14623_8#36;8447_7#17	-	bifunctional autolysin precursor, putative	CDS	964092	967863	-1	CDS_NCTC8325_964093_967863	3772	0.930218	1	coll2017	22
SAOUHSC_02985	CDS_only_functional	1	1	price2016-2754372	1	SRR3731418	-	preprotein translocase, SecA subunit, putative	CDS	2752148	2754539	-1	CDS_NCTC8325_2752149_2754539	2392	0.936093	1	price2016	30
SAOUHSC_00625	CDS_only_functional	1	1	coll2017-772	1	14200_7#7	-	conserved hypothetical protein	CDS	614928	617331	1	CDS_NCTC8325_614929_617331	2404	0.936968	1	coll2017	80
SAOUHSC_00769	CDS_only_functional	1	1	price2013-X112	1	SRR2053891	-	preprotein translocase, SecA subunit	CDS	749939	752471	1	CDS_NCTC8325_749940_752471	2533	0.945657	1	price2013	5
SAOUHSC_00912	CDS_only_functional	1	1	coll2017-571	1	14355_1#14	-	ATP-dependent Clp protease, ATP-binding subunit ClpB	CDS	882635	885245	1	CDS_NCTC8325_882636_885245	2611	0.950319	1	coll2017	22
SAOUHSC_02963	CDS_only_functional	1	1	coll2017-190	1	8447_7#11	-	clumping factor B, putative	CDS	2722967	2725601	-1	CDS_NCTC8325_2722968_2725601	2635	0.951671	1	coll2017	22
SAOUHSC_00413	CDS_only_functional	1	1	coll2017-219	1	14623_8#74	-	conserved hypothetical protein	CDS	415008	417714	1	CDS_NCTC8325_415009_417714	2707	0.955511	1	coll2017	22
SAOUHSC_00144	CDS_only_functional	4	4	coll2017-279;coll2017-824;chow2017-CD140971;coll2017-874	4	14448_2#26;14324_8#63;16870_4#17;14623_7#26	-	conserved hypothetical protein	CDS	149044	156220	1	CDS_NCTC8325_149045_156220	7177	0.964294	1	coll2017;chow2017	22;45
SAOUHSC_01455	CDS_only_functional	1	1	price2013-X093	1	SRR2053910	-	conserved hypothetical protein	CDS	1411622	1415063	-1	CDS_NCTC8325_1411623_1415063	3442	0.980891	1	price2013	15
SAOUHSC_00545	CDS_only_functional	1	1	coll2017-1203	1	14623_3#22	-	sdrD protein, putative	CDS	551104	555154	1	CDS_NCTC8325_551105_555154	4051	0.990513	1	coll2017	22
SAOUHSC_02798	CDS_only_functional	1	1	price2016-2432734	1	SRR3729075	-	conserved hypothetical protein	CDS	2570008	2574892	-1	CDS_NCTC8325_2570009_2574892	4885	0.996364	1	price2016	8
SAOUHSC_00012	CDS_only_functional	0	0		0		-	conserved hypothetical protein	CDS	15413	15743	1	CDS_NCTC8325_15414_15743	331	1	1	-	-
SAOUHSC_00017	CDS_only_functional	0	0		0		-	ribosomal protein L9	CDS	20281	20734	1	CDS_NCTC8325_20282_20734	454	1	1	-	-
SAOUHSC_00020	CDS_only_functional	0	0		0		-	two-component response regulator, putative	CDS	24930	25632	1	CDS_NCTC8325_24931_25632	703	1	1	-	-
SAOUHSC_00023	CDS_only_functional	0	0		0		-	conserved hypothetical protein	CDS	28798	29587	1	CDS_NCTC8325_28799_29587	790	1	1	-	-
SAOUHSC_00024	CDS_only_functional	0	0		0		-	conserved hypothetical protein	CDS	29976	30777	1	CDS_NCTC8325_29977_30777	802	1	1	-	-
SAOUHSC_00027	CDS_only_functional	0	0		0		-	conserved hypothetical protein	CDS	33690	34170	1	CDS_NCTC8325_33691_34170	481	1	1	-	-
SAOUHSC_00030	CDS_only_functional	0	0		0		-	conserved hypothetical protein	CDS	34711	36457	1	CDS_NCTC8325_34712_36457	1747	1	1	-	-
SAOUHSC_00031	CDS_only_functional	0	0		0		-	conserved hypothetical protein	CDS	36550	37003	-1	CDS_NCTC8325_36551_37003	454	1	1	-	-
SAOUHSC_00035	CDS_only_functional	0	0		0		-	conserved hypothetical protein	CDS	38369	39437	1	CDS_NCTC8325_38370_39437	1069	1	1	-	-
SAOUHSC_00037	CDS_only_functional	0	0		0		-	conserved hypothetical protein	CDS	40820	42014	1	CDS_NCTC8325_40821_42014	1195	1	1	-	-
SAOUHSC_00043	CDS_only_functional	0	0		0		-	conserved hypothetical protein	CDS	45808	46360	-1	CDS_NCTC8325_45809_46360	553	1	1	-	-
SAOUHSC_00044	CDS_only_functional	0	0		0		-	conserved hypothetical protein	CDS	46472	47333	1	CDS_NCTC8325_46473_47333	862	1	1	-	-
SAOUHSC_00045	CDS_only_functional	0	0		0		-	conserved hypothetical protein	CDS	47688	48222	-1	CDS_NCTC8325_47689_48222	535	1	1	-	-
SAOUHSC_00047	CDS_only_functional	0	0		0		-	conserved hypothetical protein	CDS	49489	50092	1	CDS_NCTC8325_49490_50092	604	1	1	-	-
SAOUHSC_00052	CDS_only_functional	0	0		0		-	conserved hypothetical protein	CDS	55461	56232	1	CDS_NCTC8325_55462_56232	772	1	1	-	-
SAOUHSC_00053	CDS_only_functional	0	0		0		-	conserved hypothetical protein	CDS	56283	57054	1	CDS_NCTC8325_56284_57054	772	1	1	-	-
SAOUHSC_00054	CDS_only_functional	0	0		0		-	conserved hypothetical protein	CDS	57117	57888	1	CDS_NCTC8325_57118_57888	772	1	1	-	-
SAOUHSC_00055	CDS_only_functional	0	0		0		-	conserved hypothetical protein	CDS	57954	58722	1	CDS_NCTC8325_57955_58722	769	1	1	-	-
SAOUHSC_00058	CDS_only_functional	0	0		0		-	conserved hypothetical protein	CDS	62383	63772	1	CDS_NCTC8325_62384_63772	1390	1	1	-	-
SAOUHSC_00067	CDS_only_functional	0	0		0		-	L-lactate permease	CDS	71507	73100	1	CDS_NCTC8325_71508_73100	1594	1	1	-	-
SAOUHSC_00074	CDS_only_functional	0	0		0		-	periplasmic binding protein, putative	CDS	78526	79519	-1	CDS_NCTC8325_78527_79519	994	1	1	-	-
SAOUHSC_00075	CDS_only_functional	0	0		0		-	conserved hypothetical protein	CDS	79884	80730	1	CDS_NCTC8325_79885_80730	847	1	1	-	-
SAOUHSC_00077	CDS_only_functional	0	0		0		-	conserved hypothetical protein	CDS	81757	83512	1	CDS_NCTC8325_81758_83512	1756	1	1	-	-
SAOUHSC_00079	CDS_only_functional	0	0		0		-	conserved hypothetical protein	CDS	84750	86487	1	CDS_NCTC8325_84751_86487	1738	1	1	-	-
SAOUHSC_00081	CDS_only_functional	0	0		0		-	conserved hypothetical protein	CDS	88220	88997	1	CDS_NCTC8325_88221_88997	778	1	1	-	-
SAOUHSC_00083	CDS_only_functional	0	0		0		-	conserved hypothetical protein	CDS	90202	90967	1	CDS_NCTC8325_90203_90967	766	1	1	-	-
SAOUHSC_00084	CDS_only_functional	0	0		0		-	conserved hypothetical protein	CDS	91162	91570	1	CDS_NCTC8325_91163_91570	409	1	1	-	-
SAOUHSC_00089	CDS_only_functional	0	0		0		-	conserved hypothetical protein	CDS	94512	95205	1	CDS_NCTC8325_94513_95205	694	1	1	-	-
SAOUHSC_00091	CDS_only_functional	0	0		0		-	conserved hypothetical protein	CDS	96561	97800	1	CDS_NCTC8325_96562_97800	1240	1	1	-	-
SAOUHSC_00093	CDS_only_functional	0	0		0		-	superoxide dismutase, putative	CDS	99487	100087	1	CDS_NCTC8325_99488_100087	601	1	1	-	-
SAOUHSC_00094	CDS_only_functional	0	0		0		-	conserved hypothetical protein	CDS	100454	101054	1	CDS_NCTC8325_100455_101054	601	1	1	-	-
SAOUHSC_00096	CDS_only_functional	0	0		0		-	transcriptional regulator, GntR family, putative	CDS	101369	102125	-1	CDS_NCTC8325_101370_102125	757	1	1	-	-
SAOUHSC_00097	CDS_only_functional	0	0		0		-	purine nucleoside phosphorylase	CDS	102360	103068	1	CDS_NCTC8325_102361_103068	709	1	1	-	-
SAOUHSC_00100	CDS_only_functional	0	0		0		-	deoxyribose-phosphate aldolase	CDS	104507	105170	1	CDS_NCTC8325_104508_105170	664	1	1	-	-
SAOUHSC_00104	CDS_only_functional	0	0		0		-	amino acid ABC transporter, ATP-binding protein, putative	CDS	108120	108894	-1	CDS_NCTC8325_108121_108894	775	1	1	-	-
SAOUHSC_00105	CDS_only_functional	0	0		0		-	phosphonate ABC transporter, substrate-binding protein, putative	CDS	109107	110064	-1	CDS_NCTC8325_109108_110064	958	1	1	-	-
SAOUHSC_00109	CDS_only_functional	0	0		0		-	replication initiation protein, putative	CDS	114082	114568	1	CDS_NCTC8325_114083_114568	487	1	1	-	-
SAOUHSC_00120	CDS_only_functional	0	0		0		-	UDP-N-acetylglucosamine 2-epimerase	CDS	125615	126740	1	CDS_NCTC8325_125616_126740	1126	1	1	-	-
SAOUHSC_00124	CDS_only_functional	0	0		0		-	capsular polysaccharide biosynthesis protein Cap5K, putative	CDS	129655	130861	1	CDS_NCTC8325_129656_130861	1207	1	1	-	-
SAOUHSC_00125	CDS_only_functional	0	0		0		-	cap5L protein/glycosyltransferase, putative	CDS	130861	132067	1	CDS_NCTC8325_130862_132067	1207	1	1	-	-
SAOUHSC_00126	CDS_only_functional	0	0		0		-	capsular polysaccharide biosynthesis protein Cap8M	CDS	132077	132635	1	CDS_NCTC8325_132078_132635	559	1	1	-	-
SAOUHSC_00129	CDS_only_functional	0	0		0		-	UDP-N-acetylglucosamine 2-epimerase	CDS	134914	136060	1	CDS_NCTC8325_134915_136060	1147	1	1	-	-
SAOUHSC_00130	CDS_only_functional	0	0		0		-	conserved hypothetical protein	CDS	136124	136451	-1	CDS_NCTC8325_136125_136451	328	1	1	-	-
SAOUHSC_00131	CDS_only_functional	0	0		0		-	conserved hypothetical protein	CDS	136457	136841	-1	CDS_NCTC8325_136458_136841	385	1	1	-	-
SAOUHSC_00133	CDS_only_functional	0	0		0		-	conserved hypothetical protein	CDS	139400	140360	1	CDS_NCTC8325_139401_140360	961	1	1	-	-
SAOUHSC_00143	CDS_only_functional	0	0		0		-	conserved hypothetical protein	CDS	147347	148598	1	CDS_NCTC8325_147348_148598	1252	1	1	-	-
SAOUHSC_00166	CDS_only_functional	0	0		0		-	conserved hypothetical protein	CDS	179024	180137	1	CDS_NCTC8325_179025_180137	1114	1	1	-	-
SAOUHSC_00170	CDS_only_functional	0	0		0		-	conserved hypothetical protein	CDS	184614	186390	1	CDS_NCTC8325_184615_186390	1777	1	1	-	-
SAOUHSC_00171	CDS_only_functional	0	0		0		-	gamma-glutamyltranspeptidase, putative	CDS	186427	188434	1	CDS_NCTC8325_186428_188434	2008	1	1	-	-
SAOUHSC_00172	CDS_only_functional	0	0		0		-	conserved hypothetical protein	CDS	188731	189505	-1	CDS_NCTC8325_188732_189505	775	1	1	-	-
SAOUHSC_00175	CDS_only_functional	0	0		0		-	multiple sugar-binding transport ATP-binding protein, putative	CDS	191490	192588	1	CDS_NCTC8325_191491_192588	1099	1	1	-	-
SAOUHSC_00182	CDS_only_functional	0	0		0		-	conserved hypothetical protein	CDS	199582	200155	-1	CDS_NCTC8325_199583_200155	574	1	1	-	-
SAOUHSC_00184	CDS_only_functional	0	0		0		-	Response regulator receiver domain protein	CDS	202047	202806	-1	CDS_NCTC8325_202048_202806	760	1	1	-	-
SAOUHSC_00185	CDS_only_functional	0	0		0		-	conserved hypothetical protein	CDS	202798	204355	-1	CDS_NCTC8325_202799_204355	1558	1	1	-	-
SAOUHSC_00191	CDS_only_functional	0	0		0		-	conserved hypothetical protein	CDS	211197	211542	-1	CDS_NCTC8325_211198_211542	346	1	1	-	-
SAOUHSC_00200	CDS_only_functional	0	0		0		-	membrane protein, putative	CDS	222778	223921	1	CDS_NCTC8325_222779_223921	1144	1	1	-	-
SAOUHSC_00202	CDS_only_functional	0	0		0		-	conserved hypothetical protein	CDS	225907	226264	-1	CDS_NCTC8325_225908_226264	358	1	1	-	-
SAOUHSC_00214	CDS_only_functional	0	0		0		-	phosphoenolpyruvate-dependent sugar phosphotransferase system, EIIA 2, putative	CDS	234856	235324	1	CDS_NCTC8325_234857_235324	469	1	1	-	-
SAOUHSC_00216	CDS_only_functional	0	0		0		-	PTS system component	CDS	235851	237111	1	CDS_NCTC8325_235852_237111	1261	1	1	-	-
SAOUHSC_00220	CDS_only_functional	0	0		0		-	conserved hypothetical protein	CDS	239968	240643	1	CDS_NCTC8325_239969_240643	676	1	1	-	-
SAOUHSC_00221	CDS_only_functional	0	0		0		-	alcohol dehydrogenase, zinc-containing	CDS	240635	241661	1	CDS_NCTC8325_240636_241661	1027	1	1	-	-
SAOUHSC_00222	CDS_only_functional	0	0		0		-	tagB protein, putative	CDS	241835	243377	1	CDS_NCTC8325_241836_243377	1543	1	1	-	-
SAOUHSC_00225	CDS_only_functional	0	0		0		-	conserved hypothetical protein	CDS	245249	245966	1	CDS_NCTC8325_245250_245966	718	1	1	-	-
SAOUHSC_00226	CDS_only_functional	0	0		0		-	conserved hypothetical protein	CDS	245958	246984	1	CDS_NCTC8325_245959_246984	1027	1	1	-	-
SAOUHSC_00227	CDS_only_functional	0	0		0		-	conserved hypothetical protein	CDS	247005	248694	1	CDS_NCTC8325_247006_248694	1690	1	1	-	-
SAOUHSC_00231	CDS_only_functional	0	0		0		-	two-component response regulator, putative	CDS	253268	254009	1	CDS_NCTC8325_253269_254009	742	1	1	-	-
SAOUHSC_00233	CDS_only_functional	0	0		0		-	holin-like protein LrgB, putative	CDS	254557	255259	1	CDS_NCTC8325_254558_255259	703	1	1	-	-
SAOUHSC_00240	CDS_only_functional	0	0		0		-	ribose ABC transporter protein, putative	CDS	260849	261254	-1	CDS_NCTC8325_260850_261254	406	1	1	-	-
SAOUHSC_00244	CDS_only_functional	0	0		0		-	conserved hypothetical protein	CDS	263759	264152	1	CDS_NCTC8325_263760_264152	394	1	1	-	-
SAOUHSC_00245	CDS_only_functional	0	0		0		-	truncated transposase	CDS	264379	264784	1	CDS_NCTC8325_264380_264784	406	1	1	-	-
SAOUHSC_00246	CDS_only_functional	0	0		0		-	drug transporter, putative	CDS	264824	266201	-1	CDS_NCTC8325_264825_266201	1378	1	1	-	-
SAOUHSC_00248	CDS_only_functional	0	0		0		-	peptidoglycan hydrolase, putative	CDS	267752	268703	1	CDS_NCTC8325_267753_268703	952	1	1	-	-
SAOUHSC_00249	CDS_only_functional	0	0		0		-	conserved hypothetical protein	CDS	268754	269414	-1	CDS_NCTC8325_268755_269414	661	1	1	-	-
SAOUHSC_00254	CDS_only_functional	0	0		0		-	conserved hypothetical protein	CDS	273372	274026	1	CDS_NCTC8325_273373_274026	655	1	1	-	-
SAOUHSC_00255	CDS_only_functional	0	0		0		-	conserved hypothetical protein	CDS	274059	274647	1	CDS_NCTC8325_274060_274647	589	1	1	-	-
SAOUHSC_00256	CDS_only_functional	0	0		0		-	conserved hypothetical protein	CDS	274789	275683	-1	CDS_NCTC8325_274790_275683	895	1	1	-	-
SAOUHSC_00261	CDS_only_functional	0	0		0		-	conserved hypothetical protein	CDS	280021	281356	1	CDS_NCTC8325_280022_281356	1336	1	1	-	-
SAOUHSC_00264	CDS_only_functional	0	0		0		-	conserved hypothetical protein	CDS	285846	286239	1	CDS_NCTC8325_285847_286239	394	1	1	-	-
SAOUHSC_00265	CDS_only_functional	0	0		0		-	conserved hypothetical protein	CDS	286254	286569	1	CDS_NCTC8325_286255_286569	316	1	1	-	-
SAOUHSC_00266	CDS_only_functional	0	0		0		-	conserved hypothetical protein	CDS	286568	287243	1	CDS_NCTC8325_286569_287243	676	1	1	-	-
SAOUHSC_00269	CDS_only_functional	0	0		0		-	conserved hypothetical protein	CDS	289424	289916	1	CDS_NCTC8325_289425_289916	493	1	1	-	-
SAOUHSC_00270	CDS_only_functional	0	0		0		-	conserved hypothetical protein	CDS	290123	290807	1	CDS_NCTC8325_290124_290807	685	1	1	-	-
SAOUHSC_00271	CDS_only_functional	0	0		0		-	conserved hypothetical protein	CDS	290953	291565	1	CDS_NCTC8325_290954_291565	613	1	1	-	-
SAOUHSC_00274	CDS_only_functional	0	0		0		-	conserved hypothetical protein	CDS	292050	292551	1	CDS_NCTC8325_292051_292551	502	1	1	-	-
SAOUHSC_00275	CDS_only_functional	0	0		0		-	conserved hypothetical protein	CDS	292420	293062	1	CDS_NCTC8325_292421_293062	643	1	1	-	-
SAOUHSC_00276	CDS_only_functional	0	0		0		-	conserved hypothetical protein	CDS	293072	293573	1	CDS_NCTC8325_293073_293573	502	1	1	-	-
SAOUHSC_00277	CDS_only_functional	0	0		0		-	conserved hypothetical protein	CDS	293583	294084	1	CDS_NCTC8325_293584_294084	502	1	1	-	-
SAOUHSC_00278	CDS_only_functional	0	0		0		-	conserved hypothetical protein	CDS	294094	294583	1	CDS_NCTC8325_294095_294583	490	1	1	-	-
SAOUHSC_00284	CDS_only_functional	0	0		0		-	5'-nucleotidase, lipoprotein e(P4) family	CDS	299298	300189	1	CDS_NCTC8325_299299_300189	892	1	1	-	-
SAOUHSC_00287	CDS_only_functional	0	0		0		-	ABC transporter, ATP-binding protein, putative	CDS	301499	302177	1	CDS_NCTC8325_301500_302177	679	1	1	-	-
SAOUHSC_00292	CDS_only_functional	0	0		0		-	conserved hypothetical protein	CDS	304851	305775	1	CDS_NCTC8325_304852_305775	925	1	1	-	-
SAOUHSC_00293	CDS_only_functional	0	0		0		-	conserved hypothetical protein	CDS	305785	307006	1	CDS_NCTC8325_305786_307006	1222	1	1	-	-
SAOUHSC_00295	CDS_only_functional	0	0		0		-	N-acetylneuraminate lyase subunit, putative	CDS	308682	309564	-1	CDS_NCTC8325_308683_309564	883	1	1	-	-
SAOUHSC_00301	CDS_only_functional	0	0		0		-	conserved hypothetical protein	CDS	316639	317467	-1	CDS_NCTC8325_316640_317467	829	1	1	-	-
SAOUHSC_00308	CDS_only_functional	0	0		0		-	conserved hypothetical protein	CDS	322120	323143	1	CDS_NCTC8325_322121_323143	1024	1	1	-	-
SAOUHSC_00310	CDS_only_functional	0	0		0		-	conserved hypothetical protein	CDS	324575	325922	-1	CDS_NCTC8325_324576_325922	1348	1	1	-	-
SAOUHSC_00312	CDS_only_functional	0	0		0		-	conserved hypothetical protein	CDS	326222	326666	-1	CDS_NCTC8325_326223_326666	445	1	1	-	-
SAOUHSC_00316	CDS_only_functional	0	0		0		-	conserved hypothetical protein	CDS	330822	331263	1	CDS_NCTC8325_330823_331263	442	1	1	-	-
SAOUHSC_00324	CDS_only_functional	0	0		0		-	ribosomal-protein-serine acetyltransferase, putative	CDS	337066	337612	1	CDS_NCTC8325_337067_337612	547	1	1	-	-
SAOUHSC_00330	CDS_only_functional	0	0		0		-	conserved hypothetical protein	CDS	342787	343177	-1	CDS_NCTC8325_342788_343177	391	1	1	-	-
SAOUHSC_00344	CDS_only_functional	0	0		0		-	conserved hypothetical protein	CDS	357885	358767	1	CDS_NCTC8325_357886_358767	883	1	1	-	-
SAOUHSC_00349	CDS_only_functional	0	0		0		-	bacteriophage L54a, single-stranded DNA binding protein	CDS	360946	361450	1	CDS_NCTC8325_360947_361450	505	1	1	-	-
SAOUHSC_00352	CDS_only_functional	0	0		0		-	integrase-like protein	CDS	362986	363298	-1	CDS_NCTC8325_362987_363298	313	1	1	-	-
SAOUHSC_00355	CDS_only_functional	0	0		0		-	conserved hypothetical protein	CDS	364873	365242	1	CDS_NCTC8325_364874_365242	370	1	1	-	-
SAOUHSC_00356	CDS_only_functional	0	0		0		-	conserved hypothetical protein	CDS	365422	365995	1	CDS_NCTC8325_365423_365995	574	1	1	-	-
SAOUHSC_00359	CDS_only_functional	0	0		0		-	phosphoglycerate mutase family protein	CDS	367372	367954	1	CDS_NCTC8325_367373_367954	583	1	1	-	-
SAOUHSC_00360	CDS_only_functional	0	0		0		-	conserved hypothetical protein	CDS	368019	368403	-1	CDS_NCTC8325_368020_368403	385	1	1	-	-
SAOUHSC_00362	CDS_only_functional	0	0		0		-	conserved hypothetical protein	CDS	368657	369284	-1	CDS_NCTC8325_368658_369284	628	1	1	-	-
SAOUHSC_00365	CDS_only_functional	0	0		0		-	alkyl hydroperoxide reductase	CDS	371267	371837	-1	CDS_NCTC8325_371268_371837	571	1	1	-	-
SAOUHSC_00371	CDS_only_functional	0	0		0		-	conserved hypothetical protein	CDS	377408	377816	-1	CDS_NCTC8325_377409_377816	409	1	1	-	-
SAOUHSC_00377	CDS_only_functional	0	0		0		-	conserved hypothetical protein	CDS	384286	384991	-1	CDS_NCTC8325_384287_384991	706	1	1	-	-
SAOUHSC_00381	CDS_only_functional	0	0		0		-	conserved hypothetical protein	CDS	386598	386958	-1	CDS_NCTC8325_386599_386958	361	1	1	-	-
SAOUHSC_00383	CDS_only_functional	0	0		0		-	conserved hypothetical protein	CDS	388293	388974	1	CDS_NCTC8325_388294_388974	682	1	1	-	-
SAOUHSC_00384	CDS_only_functional	0	0		0		-	conserved hypothetical protein	CDS	389259	389955	1	CDS_NCTC8325_389260_389955	697	1	1	-	-
SAOUHSC_00389	CDS_only_functional	0	0		0		-	conserved hypothetical protein	CDS	391680	392607	1	CDS_NCTC8325_391681_392607	928	1	1	-	-
SAOUHSC_00390	CDS_only_functional	0	0		0		-	conserved hypothetical protein	CDS	392970	393675	1	CDS_NCTC8325_392971_393675	706	1	1	-	-
SAOUHSC_00391	CDS_only_functional	0	0		0		-	conserved hypothetical protein	CDS	394120	394816	1	CDS_NCTC8325_394121_394816	697	1	1	-	-
SAOUHSC_00393	CDS_only_functional	0	0		0		-	conserved hypothetical protein	CDS	396275	396974	1	CDS_NCTC8325_396276_396974	700	1	1	-	-
SAOUHSC_00394	CDS_only_functional	0	0		0		-	conserved hypothetical protein	CDS	397353	398052	1	CDS_NCTC8325_397354_398052	700	1	1	-	-
SAOUHSC_00397	CDS_only_functional	0	0		0		-	type I restriction-modification system, M subunit	CDS	399448	400921	1	CDS_NCTC8325_399449_400921	1474	1	1	-	-
SAOUHSC_00399	CDS_only_functional	0	0		0		-	conserved hypothetical protein	CDS	402507	403185	1	CDS_NCTC8325_402508_403185	679	1	1	-	-
SAOUHSC_00401	CDS_only_functional	0	0		0		-	conserved hypothetical protein	CDS	404818	405127	-1	CDS_NCTC8325_404819_405127	310	1	1	-	-
SAOUHSC_00402	CDS_only_functional	0	0		0		-	conserved hypothetical protein	CDS	405464	406283	1	CDS_NCTC8325_405465_406283	820	1	1	-	-
SAOUHSC_00404	CDS_only_functional	0	0		0		-	conserved hypothetical protein	CDS	406301	407087	1	CDS_NCTC8325_406302_407087	787	1	1	-	-
SAOUHSC_00405	CDS_only_functional	0	0		0		-	conserved hypothetical protein	CDS	407344	408082	1	CDS_NCTC8325_407345_408082	739	1	1	-	-
SAOUHSC_00408	CDS_only_functional	0	0		0		-	conserved hypothetical protein	CDS	409738	410053	1	CDS_NCTC8325_409739_410053	316	1	1	-	-
SAOUHSC_00415	CDS_only_functional	0	0		0		-	conserved hypothetical protein	CDS	418466	418883	-1	CDS_NCTC8325_418467_418883	418	1	1	-	-
SAOUHSC_00422	CDS_only_functional	0	0		0		-	trans-sulfuration enzyme family protein, putative	CDS	423273	424416	1	CDS_NCTC8325_423274_424416	1144	1	1	-	-
SAOUHSC_00427	CDS_only_functional	0	0		0		-	autolysin precursor, putative	CDS	427608	428613	1	CDS_NCTC8325_427609_428613	1006	1	1	-	-
SAOUHSC_00431	CDS_only_functional	0	0		0		-	conserved hypothetical protein	CDS	430254	431037	-1	CDS_NCTC8325_430255_431037	784	1	1	-	-
SAOUHSC_00437	CDS_only_functional	0	0		0		-	conserved hypothetical protein	CDS	440143	441571	1	CDS_NCTC8325_440144_441571	1429	1	1	-	-
SAOUHSC_00439	CDS_only_functional	0	0		0		-	conserved hypothetical protein	CDS	443299	444028	1	CDS_NCTC8325_443300_444028	730	1	1	-	-
SAOUHSC_00444	CDS_only_functional	0	0		0		-	conserved hypothetical protein	CDS	447046	447364	1	CDS_NCTC8325_447047_447364	319	1	1	-	-
SAOUHSC_00451	CDS_only_functional	0	0		0		-	thymidylate kinase	CDS	456068	456686	1	CDS_NCTC8325_456069_456686	619	1	1	-	-
SAOUHSC_00454	CDS_only_functional	0	0		0		-	DNA polymerase III, delta prime subunit, putative	CDS	457343	458183	1	CDS_NCTC8325_457344_458183	841	1	1	-	-
SAOUHSC_00457	CDS_only_functional	0	0		0		-	conserved hypothetical protein	CDS	459624	460350	1	CDS_NCTC8325_459625_460350	727	1	1	-	-
SAOUHSC_00463	CDS_only_functional	0	0		0		-	conserved hypothetical protein	CDS	464660	465197	1	CDS_NCTC8325_464661_465197	538	1	1	-	-
SAOUHSC_00466	CDS_only_functional	0	0		0		-	4-diphosphocytidyl-2C-methyl-D-erythritol kinase	CDS	466773	467622	1	CDS_NCTC8325_466774_467622	850	1	1	-	-
SAOUHSC_00467	CDS_only_functional	0	0		0		-	pur operon repressor	CDS	467635	468460	1	CDS_NCTC8325_467636_468460	826	1	1	-	-
SAOUHSC_00482	CDS_only_functional	0	0		0		-	conserved hypothetical protein	CDS	480217	480610	1	CDS_NCTC8325_480218_480610	394	1	1	-	-
SAOUHSC_00488	CDS_only_functional	0	0		0		-	conserved hypothetical protein	CDS	486773	487706	1	CDS_NCTC8325_486774_487706	934	1	1	-	-
SAOUHSC_00489	CDS_only_functional	0	0		0		-	dihydropteroate synthase	CDS	487921	488725	1	CDS_NCTC8325_487922_488725	805	1	1	-	-
SAOUHSC_00490	CDS_only_functional	0	0		0		-	dihydroneopterin aldolase	CDS	488702	489068	1	CDS_NCTC8325_488703_489068	367	1	1	-	-
SAOUHSC_00491	CDS_only_functional	0	0		0		-	2-amino-4-hydroxy-6-hydroxymethyldihydropteridine pyrophosphokinase	CDS	489064	489541	1	CDS_NCTC8325_489065_489541	478	1	1	-	-
SAOUHSC_00500	CDS_only_functional	0	0		0		-	conserved hypothetical protein	CDS	501028	501589	1	CDS_NCTC8325_501029_501589	562	1	1	-	-
SAOUHSC_00502	CDS_only_functional	0	0		0		-	conserved hypothetical protein	CDS	503168	503630	1	CDS_NCTC8325_503169_503630	463	1	1	-	-
SAOUHSC_00512	CDS_only_functional	0	0		0		-	conserved hypothetical protein	CDS	515086	515491	1	CDS_NCTC8325_515087_515491	406	1	1	-	-
SAOUHSC_00519	CDS_only_functional	0	0		0		-	ribosomal protein L1	CDS	519286	519979	1	CDS_NCTC8325_519287_519979	694	1	1	-	-
SAOUHSC_00521	CDS_only_functional	0	0		0		-	ribosomal protein L7/L12	CDS	520793	521162	1	CDS_NCTC8325_520794_521162	370	1	1	-	-
SAOUHSC_00527	CDS_only_functional	0	0		0		-	ribosomal protein S12	CDS	529959	530373	1	CDS_NCTC8325_529960_530373	415	1	1	-	-
SAOUHSC_00528	CDS_only_functional	0	0		0		-	ribosomal protein S7	CDS	530438	530909	1	CDS_NCTC8325_530439_530909	472	1	1	-	-
SAOUHSC_00530	CDS_only_functional	0	0		0		-	translation elongation factor Tu	CDS	533329	534514	1	CDS_NCTC8325_533330_534514	1186	1	1	-	-
SAOUHSC_00535	CDS_only_functional	0	0		0		-	conserved hypothetical protein	CDS	540482	541448	1	CDS_NCTC8325_540483_541448	967	1	1	-	-
SAOUHSC_00538	CDS_only_functional	0	0		0		-	haloacid dehalogenase-like hydrolase, putative	CDS	543108	543792	1	CDS_NCTC8325_543109_543792	685	1	1	-	-
SAOUHSC_00539	CDS_only_functional	0	0		0		-	conserved hypothetical protein	CDS	543907	544570	-1	CDS_NCTC8325_543908_544570	664	1	1	-	-
SAOUHSC_00540	CDS_only_functional	0	0		0		-	conserved hypothetical protein	CDS	544562	545180	-1	CDS_NCTC8325_544563_545180	619	1	1	-	-
SAOUHSC_00549	CDS_only_functional	0	0		0		-	conserved hypothetical protein	CDS	558640	559519	-1	CDS_NCTC8325_558641_559519	880	1	1	-	-
SAOUHSC_00551	CDS_only_functional	0	0		0		-	conserved hypothetical protein	CDS	560210	560573	-1	CDS_NCTC8325_560211_560573	364	1	1	-	-
SAOUHSC_00553	CDS_only_functional	0	0		0		-	conserved hypothetical protein	CDS	561683	562316	1	CDS_NCTC8325_561684_562316	634	1	1	-	-
SAOUHSC_00554	CDS_only_functional	0	0		0		-	SIS domain protein	CDS	562362	562866	1	CDS_NCTC8325_562363_562866	505	1	1	-	-
SAOUHSC_00565	CDS_only_functional	0	0		0		-	conserved hypothetical protein	CDS	571746	572127	1	CDS_NCTC8325_571747_572127	382	1	1	-	-
SAOUHSC_00567	CDS_only_functional	0	0		0		-	conserved hypothetical protein	CDS	572259	572628	1	CDS_NCTC8325_572260_572628	370	1	1	-	-
SAOUHSC_00571	CDS_only_functional	0	0		0		-	conserved hypothetical protein	CDS	574374	574827	-1	CDS_NCTC8325_574375_574827	454	1	1	-	-
SAOUHSC_00572	CDS_only_functional	0	0		0		-	conserved hypothetical protein	CDS	574839	575490	-1	CDS_NCTC8325_574840_575490	652	1	1	-	-
SAOUHSC_00574	CDS_only_functional	0	0		0		-	phosphate acetyltransferase	CDS	577072	578059	1	CDS_NCTC8325_577073_578059	988	1	1	-	-
SAOUHSC_00575	CDS_only_functional	0	0		0		-	conserved hypothetical protein	CDS	578133	578898	1	CDS_NCTC8325_578134_578898	766	1	1	-	-
SAOUHSC_00578	CDS_only_functional	0	0		0		-	diphosphomevalonate decarboxylase	CDS	580409	581393	1	CDS_NCTC8325_580410_581393	985	1	1	-	-
SAOUHSC_00580	CDS_only_functional	0	0		0		-	conserved hypothetical protein	CDS	582658	583000	1	CDS_NCTC8325_582659_583000	343	1	1	-	-
SAOUHSC_00582	CDS_only_functional	0	0		0		-	conserved hypothetical protein	CDS	584360	584777	-1	CDS_NCTC8325_584361_584777	418	1	1	-	-
SAOUHSC_00585	CDS_only_functional	0	0		0		-	conserved hypothetical protein	CDS	586907	587465	1	CDS_NCTC8325_586908_587465	559	1	1	-	-
SAOUHSC_00586	CDS_only_functional	0	0		0		-	conserved hypothetical protein	CDS	587590	588232	1	CDS_NCTC8325_587591_588232	643	1	1	-	-
SAOUHSC_00587	CDS_only_functional	0	0		0		-	conserved hypothetical protein	CDS	588391	588937	1	CDS_NCTC8325_588392_588937	547	1	1	-	-
SAOUHSC_00588	CDS_only_functional	0	0		0		-	conserved hypothetical protein	CDS	589011	589641	1	CDS_NCTC8325_589012_589641	631	1	1	-	-
SAOUHSC_00591	CDS_only_functional	0	0		0		-	conserved hypothetical protein	CDS	589836	590430	1	CDS_NCTC8325_589837_590430	595	1	1	-	-
SAOUHSC_00592	CDS_only_functional	0	0		0		-	conserved hypothetical protein	CDS	590588	591230	1	CDS_NCTC8325_590589_591230	643	1	1	-	-
SAOUHSC_00593	CDS_only_functional	0	0		0		-	conserved hypothetical protein	CDS	591276	591744	1	CDS_NCTC8325_591277_591744	469	1	1	-	-
SAOUHSC_00596	CDS_only_functional	0	0		0		-	conserved hypothetical protein	CDS	592357	592987	1	CDS_NCTC8325_592358_592987	631	1	1	-	-
SAOUHSC_00598	CDS_only_functional	0	0		0		-	conserved hypothetical protein	CDS	593182	593752	1	CDS_NCTC8325_593183_593752	571	1	1	-	-
SAOUHSC_00599	CDS_only_functional	0	0		0		-	conserved hypothetical protein	CDS	593788	594424	1	CDS_NCTC8325_593789_594424	637	1	1	-	-
SAOUHSC_00602	CDS_only_functional	0	0		0		-	conserved hypothetical protein	CDS	594658	595285	1	CDS_NCTC8325_594659_595285	628	1	1	-	-
SAOUHSC_00607	CDS_only_functional	0	0		0		-	conserved hypothetical protein	CDS	599247	599769	1	CDS_NCTC8325_599248_599769	523	1	1	-	-
SAOUHSC_00610	CDS_only_functional	0	0		0		-	conserved hypothetical protein	CDS	601585	601969	1	CDS_NCTC8325_601586_601969	385	1	1	-	-
SAOUHSC_00615	CDS_only_functional	0	0		0		-	haloacid dehalogenase-like hydrolase, putative	CDS	607069	607789	1	CDS_NCTC8325_607070_607789	721	1	1	-	-
SAOUHSC_00616	CDS_only_functional	0	0		0		-	conserved hypothetical protein	CDS	607772	608573	1	CDS_NCTC8325_607773_608573	802	1	1	-	-
SAOUHSC_00621	CDS_only_functional	0	0		0		-	conserved hypothetical protein	CDS	612622	613516	-1	CDS_NCTC8325_612623_613516	895	1	1	-	-
SAOUHSC_00624	CDS_only_functional	0	0		0		-	integrase/recombinase, putative	CDS	614349	614910	1	CDS_NCTC8325_614350_614910	562	1	1	-	-
SAOUHSC_00626	CDS_only_functional	0	0		0		-	conserved hypothetical protein	CDS	617317	617743	1	CDS_NCTC8325_617318_617743	427	1	1	-	-
SAOUHSC_00627	CDS_only_functional	0	0		0		-	conserved hypothetical protein	CDS	617739	618084	1	CDS_NCTC8325_617740_618084	346	1	1	-	-
SAOUHSC_00629	CDS_only_functional	0	0		0		-	conserved hypothetical protein	CDS	619570	620053	1	CDS_NCTC8325_619571_620053	484	1	1	-	-
SAOUHSC_00632	CDS_only_functional	0	0		0		-	conserved hypothetical protein	CDS	620305	620764	1	CDS_NCTC8325_620306_620764	460	1	1	-	-
SAOUHSC_00634	CDS_only_functional	0	0		0		-	ABC transporter, substrate-binding protein, putative	CDS	624571	625510	-1	CDS_NCTC8325_624572_625510	940	1	1	-	-
SAOUHSC_00637	CDS_only_functional	0	0		0		-	conserved hypothetical protein	CDS	626336	627080	-1	CDS_NCTC8325_626337_627080	745	1	1	-	-
SAOUHSC_00641	CDS_only_functional	0	0		0		-	teichoic acid translocation ATP-binding protein, putative	CDS	629738	630533	-1	CDS_NCTC8325_629739_630533	796	1	1	-	-
SAOUHSC_00642	CDS_only_functional	0	0		0		-	teichoic acid biosynthesis protein, putative	CDS	630879	631692	1	CDS_NCTC8325_630880_631692	814	1	1	-	-
SAOUHSC_00644	CDS_only_functional	0	0		0		-	tagX protein, putative	CDS	632890	633952	1	CDS_NCTC8325_632891_633952	1063	1	1	-	-
SAOUHSC_00645	CDS_only_functional	0	0		0		-	glycerol-3-phosphate cytidylyltransferase	CDS	634014	634413	1	CDS_NCTC8325_634015_634413	400	1	1	-	-
SAOUHSC_00648	CDS_only_functional	0	0		0		-	conserved hypothetical protein	CDS	638331	639561	1	CDS_NCTC8325_638332_639561	1231	1	1	-	-
SAOUHSC_00651	CDS_only_functional	0	0		0		-	conserved hypothetical protein	CDS	640085	640919	1	CDS_NCTC8325_640086_640919	835	1	1	-	-
SAOUHSC_00652	CDS_only_functional	0	0		0		-	iron compound ABC transporter, ATP-binding protein	CDS	641200	641998	1	CDS_NCTC8325_641201_641998	799	1	1	-	-
SAOUHSC_00655	CDS_only_functional	0	0		0		-	conserved hypothetical protein	CDS	644284	645253	1	CDS_NCTC8325_644285_645253	970	1	1	-	-
SAOUHSC_00656	CDS_only_functional	0	0		0		-	conserved hypothetical protein	CDS	645294	645879	1	CDS_NCTC8325_645295_645879	586	1	1	-	-
SAOUHSC_00658	CDS_only_functional	0	0		0		-	conserved hypothetical protein	CDS	645871	646234	1	CDS_NCTC8325_645872_646234	364	1	1	-	-
SAOUHSC_00659	CDS_only_functional	0	0		0		-	conserved hypothetical protein	CDS	646349	646847	1	CDS_NCTC8325_646350_646847	499	1	1	-	-
SAOUHSC_00661	CDS_only_functional	0	0		0		-	conserved hypothetical protein	CDS	648520	649564	1	CDS_NCTC8325_648521_649564	1045	1	1	-	-
SAOUHSC_00663	CDS_only_functional	0	0		0		-	conserved hypothetical protein	CDS	650529	651036	-1	CDS_NCTC8325_650530_651036	508	1	1	-	-
SAOUHSC_00665	CDS_only_functional	0	0		0		-	conserved hypothetical protein	CDS	652087	652762	1	CDS_NCTC8325_652088_652762	676	1	1	-	-
SAOUHSC_00667	CDS_only_functional	0	0		0		-	ABC transporter ATP-binding protein, putative	CDS	653938	654700	1	CDS_NCTC8325_653939_654700	763	1	1	-	-
SAOUHSC_00669	CDS_only_functional	0	0		0		-	conserved hypothetical protein	CDS	657303	657921	1	CDS_NCTC8325_657304_657921	619	1	1	-	-
SAOUHSC_00670	CDS_only_functional	0	0		0		-	conserved hypothetical protein	CDS	657936	658944	1	CDS_NCTC8325_657937_658944	1009	1	1	-	-
SAOUHSC_00672	CDS_only_functional	0	0		0		-	conserved hypothetical protein	CDS	660689	661334	1	CDS_NCTC8325_660690_661334	646	1	1	-	-
SAOUHSC_00675	CDS_only_functional	0	0		0		-	conserved hypothetical protein	CDS	664875	665592	1	CDS_NCTC8325_664876_665592	718	1	1	-	-
SAOUHSC_00679	CDS_only_functional	0	0		0		-	conserved hypothetical protein	CDS	667177	668044	1	CDS_NCTC8325_667178_668044	868	1	1	-	-
SAOUHSC_00682	CDS_only_functional	0	0		0		-	conserved hypothetical protein	CDS	669461	669950	1	CDS_NCTC8325_669462_669950	490	1	1	-	-
SAOUHSC_00686	CDS_only_functional	0	0		0		-	conserved hypothetical protein	CDS	671907	672207	1	CDS_NCTC8325_671908_672207	301	1	1	-	-
SAOUHSC_00688	CDS_only_functional	0	0		0		-	conserved hypothetical protein	CDS	672924	673491	-1	CDS_NCTC8325_672925_673491	568	1	1	-	-
SAOUHSC_00711	CDS_only_functional	0	0		0		-	conserved hypothetical protein	CDS	695596	696946	1	CDS_NCTC8325_695597_696946	1351	1	1	-	-
SAOUHSC_00712	CDS_only_functional	0	0		0		-	conserved hypothetical protein	CDS	697167	698007	1	CDS_NCTC8325_697168_698007	841	1	1	-	-
SAOUHSC_00717	CDS_only_functional	0	0		0		-	conserved hypothetical protein	CDS	701724	702165	-1	CDS_NCTC8325_701725_702165	442	1	1	-	-
SAOUHSC_00720	CDS_only_functional	0	0		0		-	6-pyruvoyl tetrahydropterin synthase superfamily, putative	CDS	703844	704264	-1	CDS_NCTC8325_703845_704264	421	1	1	-	-
SAOUHSC_00723	CDS_only_functional	0	0		0		-	conserved hypothetical protein	CDS	705861	707013	1	CDS_NCTC8325_705862_707013	1153	1	1	-	-
SAOUHSC_00724	CDS_only_functional	0	0		0		-	chorismate binding enzyme, putative	CDS	707012	707621	1	CDS_NCTC8325_707013_707621	610	1	1	-	-
SAOUHSC_00739	CDS_only_functional	0	0		0		-	conserved hypothetical protein	CDS	724593	725094	-1	CDS_NCTC8325_724594_725094	502	1	1	-	-
SAOUHSC_00740	CDS_only_functional	0	0		0		-	conserved hypothetical protein	CDS	725113	725848	-1	CDS_NCTC8325_725114_725848	736	1	1	-	-
SAOUHSC_00741	CDS_only_functional	0	0		0		-	ribonucleoside-diphosphate reductase 2, putative	CDS	726780	727179	1	CDS_NCTC8325_726781_727179	400	1	1	-	-
SAOUHSC_00743	CDS_only_functional	0	0		0		-	ribonucleotide-disphosphate reductase beta chain, putative	CDS	729364	730336	1	CDS_NCTC8325_729365_730336	973	1	1	-	-
SAOUHSC_00752	CDS_only_functional	0	0		0		-	UDP-N-acetylenolpyruvoylglucosamine reductase, putative	CDS	735511	736435	-1	CDS_NCTC8325_735512_736435	925	1	1	-	-
SAOUHSC_00753	CDS_only_functional	0	0		0		-	conserved hypothetical protein	CDS	736561	737080	-1	CDS_NCTC8325_736562_737080	520	1	1	-	-
SAOUHSC_00754	CDS_only_functional	0	0		0		-	conserved hypothetical protein	CDS	737199	738078	1	CDS_NCTC8325_737200_738078	880	1	1	-	-
SAOUHSC_00755	CDS_only_functional	0	0		0		-	conserved hypothetical protein	CDS	738231	738552	1	CDS_NCTC8325_738232_738552	322	1	1	-	-
SAOUHSC_00764	CDS_only_functional	0	0		0		-	conserved hypothetical protein	CDS	746396	746780	1	CDS_NCTC8325_746397_746780	385	1	1	-	-
SAOUHSC_00766	CDS_only_functional	0	0		0		-	conserved hypothetical protein	CDS	748218	748893	1	CDS_NCTC8325_748219_748893	676	1	1	-	-
SAOUHSC_00773	CDS_only_functional	0	0		0		-	LysM domain protein	CDS	754304	755144	1	CDS_NCTC8325_754305_755144	841	1	1	-	-
SAOUHSC_00778	CDS_only_functional	0	0		0		-	conserved hypothetical protein	CDS	757510	758527	1	CDS_NCTC8325_757511_758527	1018	1	1	-	-
SAOUHSC_00779	CDS_only_functional	0	0		0		-	excinuclease ABC subunit B, putative	CDS	758679	759654	1	CDS_NCTC8325_758680_759654	976	1	1	-	-
SAOUHSC_00782	CDS_only_functional	0	0		0		-	prolipoprotein diacylglyceryl transferase	CDS	764107	764947	1	CDS_NCTC8325_764108_764947	841	1	1	-	-
SAOUHSC_00786	CDS_only_functional	0	0		0		-	conserved hypothetical protein	CDS	768262	768688	-1	CDS_NCTC8325_768263_768688	427	1	1	-	-
SAOUHSC_00788	CDS_only_functional	0	0		0		-	conserved hypothetical protein	CDS	769790	770786	1	CDS_NCTC8325_769791_770786	997	1	1	-	-
SAOUHSC_00790	CDS_only_functional	0	0		0		-	ATP-dependent Clp protease, proteolytic subunit ClpP	CDS	772412	773000	1	CDS_NCTC8325_772413_773000	589	1	1	-	-
SAOUHSC_00793	CDS_only_functional	0	0		0		-	conserved hypothetical protein	CDS	774847	775477	1	CDS_NCTC8325_774848_775477	631	1	1	-	-
SAOUHSC_00797	CDS_only_functional	0	0		0		-	triosephosphate isomerase	CDS	779645	780407	1	CDS_NCTC8325_779646_780407	763	1	1	-	-
SAOUHSC_00802	CDS_only_functional	0	0		0		-	carboxylesterase precursor, putative	CDS	784574	785315	1	CDS_NCTC8325_784575_785315	742	1	1	-	-
SAOUHSC_00806	CDS_only_functional	0	0		0		-	conserved hypothetical protein	CDS	789528	789852	-1	CDS_NCTC8325_789529_789852	325	1	1	-	-
SAOUHSC_00814	CDS_only_functional	0	0		0		-	truncated secreted von Willebrand factor-binding protein (coagulase) VWbp, putative	CDS	796162	797515	1	CDS_NCTC8325_796163_797515	1354	1	1	-	-
SAOUHSC_00817	CDS_only_functional	0	0		0		-	conserved hypothetical protein	CDS	799222	799693	1	CDS_NCTC8325_799223_799693	472	1	1	-	-
SAOUHSC_00830	CDS_only_functional	0	0		0		-	conserved hypothetical protein	CDS	806086	806581	-1	CDS_NCTC8325_806087_806581	496	1	1	-	-
SAOUHSC_00835	CDS_only_functional	0	0		0		-	conserved hypothetical protein	CDS	809501	809858	1	CDS_NCTC8325_809502_809858	358	1	1	-	-
SAOUHSC_00843	CDS_only_functional	0	0		0		-	conserved hypothetical protein	CDS	814137	814833	1	CDS_NCTC8325_814138_814833	697	1	1	-	-
SAOUHSC_00848	CDS_only_functional	0	0		0		-	conserved hypothetical protein	CDS	818490	819798	1	CDS_NCTC8325_818491_819798	1309	1	1	-	-
SAOUHSC_00849	CDS_only_functional	0	0		0		-	aminotransferase, class V superfamily, putative	CDS	819903	821154	1	CDS_NCTC8325_819904_821154	1252	1	1	-	-
SAOUHSC_00853	CDS_only_functional	0	0		0		-	conserved hypothetical protein	CDS	823485	823800	-1	CDS_NCTC8325_823486_823800	316	1	1	-	-
SAOUHSC_00859	CDS_only_functional	0	0		0		-	conserved hypothetical protein	CDS	827359	828187	1	CDS_NCTC8325_827360_828187	829	1	1	-	-
SAOUHSC_00861	CDS_only_functional	0	0		0		-	lipoic acid synthetase	CDS	829616	830534	1	CDS_NCTC8325_829617_830534	919	1	1	-	-
SAOUHSC_00864	CDS_only_functional	0	0		0		-	conserved hypothetical protein	CDS	831489	831924	1	CDS_NCTC8325_831490_831924	436	1	1	-	-
SAOUHSC_00872	CDS_only_functional	0	0		0		-	extramembranal protein	CDS	837193	838369	1	CDS_NCTC8325_837194_838369	1177	1	1	-	-
SAOUHSC_00877	CDS_only_functional	0	0		0		-	conserved hypothetical protein	CDS	840986	841346	1	CDS_NCTC8325_840987_841346	361	1	1	-	-
SAOUHSC_00881	CDS_only_functional	0	0		0		-	conserved hypothetical protein	CDS	846359	846734	1	CDS_NCTC8325_846360_846734	376	1	1	-	-
SAOUHSC_00888	CDS_only_functional	0	0		0		-	monovalent cation:proton antiporter subfamily, putative	CDS	851130	851559	-1	CDS_NCTC8325_851131_851559	430	1	1	-	-
SAOUHSC_00890	CDS_only_functional	0	0		0		-	conserved hypothetical protein	CDS	854087	854471	-1	CDS_NCTC8325_854088_854471	385	1	1	-	-
SAOUHSC_00902	CDS_only_functional	0	0		0		-	Signal peptidase IA, putative	CDS	867095	867620	1	CDS_NCTC8325_867096_867620	526	1	1	-	-
SAOUHSC_00907	CDS_only_functional	0	0		0		-	conserved hypothetical protein	CDS	876897	877287	1	CDS_NCTC8325_876898_877287	391	1	1	-	-
SAOUHSC_00909	CDS_only_functional	0	0		0		-	conserved hypothetical protein	CDS	878825	879650	-1	CDS_NCTC8325_878826_879650	826	1	1	-	-
SAOUHSC_00916	CDS_only_functional	0	0		0		-	conserved hypothetical protein	CDS	888045	889164	1	CDS_NCTC8325_888046_889164	1120	1	1	-	-
SAOUHSC_00925	CDS_only_functional	0	0		0		-	conserved hypothetical protein	CDS	896023	897106	1	CDS_NCTC8325_896024_897106	1084	1	1	-	-
SAOUHSC_00932	CDS_only_functional	0	0		0		-	oligopeptide ABC transporter, permease protein, putative	CDS	904624	905506	1	CDS_NCTC8325_904625_905506	883	1	1	-	-
SAOUHSC_00934	CDS_only_functional	0	0		0		-	conserved hypothetical protein	CDS	906831	907227	1	CDS_NCTC8325_906832_907227	397	1	1	-	-
SAOUHSC_00935	CDS_only_functional	0	0		0		-	conserved hypothetical protein	CDS	907597	908317	1	CDS_NCTC8325_907598_908317	721	1	1	-	-
SAOUHSC_00938	CDS_only_functional	0	0		0		-	conserved hypothetical protein	CDS	911739	912546	-1	CDS_NCTC8325_911740_912546	808	1	1	-	-
SAOUHSC_00941	CDS_only_functional	0	0		0		-	conserved hypothetical protein	CDS	913816	914164	1	CDS_NCTC8325_913817_914164	349	1	1	-	-
SAOUHSC_00944	CDS_only_functional	0	0		0		-	conserved hypothetical protein	CDS	915638	916493	1	CDS_NCTC8325_915639_916493	856	1	1	-	-
SAOUHSC_00945	CDS_only_functional	0	0		0		-	magnesium transporter	CDS	916513	917899	1	CDS_NCTC8325_916514_917899	1387	1	1	-	-
SAOUHSC_00948	CDS_only_functional	0	0		0		-	conserved hypothetical protein	CDS	920995	922081	-1	CDS_NCTC8325_920996_922081	1087	1	1	-	-
SAOUHSC_00951	CDS_only_functional	0	0		0		-	conserved hypothetical protein	CDS	925084	925594	1	CDS_NCTC8325_925085_925594	511	1	1	-	-
SAOUHSC_00952	CDS_only_functional	0	0		0		-	conserved hypothetical protein	CDS	925706	926915	-1	CDS_NCTC8325_925707_926915	1210	1	1	-	-
SAOUHSC_00961	CDS_only_functional	0	0		0		-	conserved hypothetical protein	CDS	938929	939460	-1	CDS_NCTC8325_938930_939460	532	1	1	-	-
SAOUHSC_00969	CDS_only_functional	0	0		0		-	conserved hypothetical protein	CDS	945296	945617	1	CDS_NCTC8325_945297_945617	322	1	1	-	-
SAOUHSC_00970	CDS_only_functional	0	0		0		-	ABC transporter, ATP-binding protein, putative	CDS	945613	946255	1	CDS_NCTC8325_945614_946255	643	1	1	-	-
SAOUHSC_00973	CDS_only_functional	0	0		0		-	conserved hypothetical protein	CDS	947204	947912	1	CDS_NCTC8325_947205_947912	709	1	1	-	-
SAOUHSC_00974	CDS_only_functional	0	0		0		-	glycosyl transferase, group 1	CDS	947904	948687	1	CDS_NCTC8325_947905_948687	784	1	1	-	-
SAOUHSC_00976	CDS_only_functional	0	0		0		-	conserved hypothetical protein	CDS	949715	950579	1	CDS_NCTC8325_949716_950579	865	1	1	-	-
SAOUHSC_00979	CDS_only_functional	0	0		0		-	conserved hypothetical protein	CDS	951199	951751	1	CDS_NCTC8325_951200_951751	553	1	1	-	-
SAOUHSC_00980	CDS_only_functional	0	0		0		-	conserved hypothetical protein	CDS	951801	952740	-1	CDS_NCTC8325_951802_952740	940	1	1	-	-
SAOUHSC_00986	CDS_only_functional	0	0		0		-	cysteine protease, putative	CDS	957785	958115	-1	CDS_NCTC8325_957786_958115	331	1	1	-	-
SAOUHSC_00987	CDS_only_functional	0	0		0		-	cysteine protease precursor, putative	CDS	958152	959334	-1	CDS_NCTC8325_958153_959334	1183	1	1	-	-
SAOUHSC_00992	CDS_only_functional	0	0		0		-	transcriptional regulator, MarR family, putative	CDS	963466	963886	1	CDS_NCTC8325_963467_963886	421	1	1	-	-
SAOUHSC_00998	CDS_only_functional	0	0		0		-	fmt protein, putative	CDS	970865	972059	1	CDS_NCTC8325_970866_972059	1195	1	1	-	-
SAOUHSC_01005	CDS_only_functional	0	0		0		-	conserved hypothetical protein	CDS	977137	977455	-1	CDS_NCTC8325_977138_977455	319	1	1	-	-
SAOUHSC_01007	CDS_only_functional	0	0		0		-	FolD bifunctional protein, putative	CDS	978260	979121	-1	CDS_NCTC8325_978261_979121	862	1	1	-	-
SAOUHSC_01008	CDS_only_functional	0	0		0		-	phosphoribosylaminoimidazole carboxylase, catalytic subunit	CDS	979384	979804	1	CDS_NCTC8325_979385_979804	421	1	1	-	-
SAOUHSC_01016	CDS_only_functional	0	0		0		-	phosphoribosylglycinamide formyltransferase, putative	CDS	987227	987794	1	CDS_NCTC8325_987228_987794	568	1	1	-	-
SAOUHSC_01027	CDS_only_functional	0	0		0		-	conserved hypothetical protein	CDS	997425	997968	1	CDS_NCTC8325_997426_997968	544	1	1	-	-
SAOUHSC_01032	CDS_only_functional	0	0		0		-	cytochrome d ubiquinol oxidase, subunit II, putative	CDS	1002134	1003154	1	CDS_NCTC8325_1002135_1003154	1021	1	1	-	-
SAOUHSC_01035	CDS_only_functional	0	0		0		-	conserved hypothetical protein	CDS	1004297	1005995	-1	CDS_NCTC8325_1004298_1005995	1699	1	1	-	-
SAOUHSC_01038	CDS_only_functional	0	0		0		-	polypeptide deformylase	CDS	1006693	1007245	-1	CDS_NCTC8325_1006694_1007245	553	1	1	-	-
SAOUHSC_01039	CDS_only_functional	0	0		0		-	conserved hypothetical protein	CDS	1007609	1008236	1	CDS_NCTC8325_1007610_1008236	628	1	1	-	-
SAOUHSC_01041	CDS_only_functional	0	0		0		-	pyruvate dehydrogenase complex, E1 component, pyruvate dehydrogenase beta subunit, putative	CDS	1009522	1010500	1	CDS_NCTC8325_1009523_1010500	979	1	1	-	-
SAOUHSC_01045	CDS_only_functional	0	0		0		-	conserved hypothetical protein	CDS	1013879	1014419	1	CDS_NCTC8325_1013880_1014419	541	1	1	-	-
SAOUHSC_01048	CDS_only_functional	0	0		0		-	spermidine/putrescine ABC transporter, permease protein, putative	CDS	1016321	1017131	1	CDS_NCTC8325_1016322_1017131	811	1	1	-	-
SAOUHSC_01050	CDS_only_functional	0	0		0		-	conserved hypothetical protein	CDS	1018277	1019297	1	CDS_NCTC8325_1018278_1019297	1021	1	1	-	-
SAOUHSC_01055	CDS_only_functional	0	0		0		-	inositol monophosphatase family protein, putative	CDS	1022387	1023215	1	CDS_NCTC8325_1022388_1023215	829	1	1	-	-
SAOUHSC_01063	CDS_only_functional	0	0		0		-	conserved hypothetical protein	CDS	1027029	1028256	1	CDS_NCTC8325_1027030_1028256	1228	1	1	-	-
SAOUHSC_01073	CDS_only_functional	0	0		0		-	conserved hypothetical protein	CDS	1038448	1038838	-1	CDS_NCTC8325_1038449_1038838	391	1	1	-	-
SAOUHSC_01075	CDS_only_functional	0	0		0		-	pantetheine-phosphate adenylyltransferase	CDS	1039451	1039934	1	CDS_NCTC8325_1039452_1039934	484	1	1	-	-
SAOUHSC_01076	CDS_only_functional	0	0		0		-	conserved hypothetical protein	CDS	1039995	1041135	-1	CDS_NCTC8325_1039996_1041135	1141	1	1	-	-
SAOUHSC_01077	CDS_only_functional	0	0		0		-	conserved hypothetical protein	CDS	1041261	1041819	1	CDS_NCTC8325_1041262_1041819	559	1	1	-	-
SAOUHSC_01089	CDS_only_functional	0	0		0		-	conserved hypothetical protein	CDS	1050054	1050378	1	CDS_NCTC8325_1050055_1050378	325	1	1	-	-
SAOUHSC_01092	CDS_only_functional	0	0		0		-	phenylalanyl-tRNA synthetase, alpha subunit	CDS	1051882	1052941	1	CDS_NCTC8325_1051883_1052941	1060	1	1	-	-
SAOUHSC_01100	CDS_only_functional	0	0		0		-	thioredoxin	CDS	1061926	1062241	1	CDS_NCTC8325_1061927_1062241	316	1	1	-	-
SAOUHSC_01104	CDS_only_functional	0	0		0		-	succinate dehydrogenase, flavoprotein chain TC0881, putative	CDS	1065335	1067102	1	CDS_NCTC8325_1065336_1067102	1768	1	1	-	-
SAOUHSC_01105	CDS_only_functional	0	0		0		-	iron-sulphur subunit of succinate dehydrogenase, putative	CDS	1067101	1067917	1	CDS_NCTC8325_1067102_1067917	817	1	1	-	-
SAOUHSC_01107	CDS_only_functional	0	0		0		-	conserved hypothetical protein	CDS	1068964	1069552	1	CDS_NCTC8325_1068965_1069552	589	1	1	-	-
SAOUHSC_01110	CDS_only_functional	0	0		0		-	fibrinogen-binding protein-related	CDS	1070536	1070866	1	CDS_NCTC8325_1070537_1070866	331	1	1	-	-
SAOUHSC_01112	CDS_only_functional	0	0		0		-	conserved hypothetical protein	CDS	1071234	1071636	-1	CDS_NCTC8325_1071235_1071636	403	1	1	-	-
SAOUHSC_01114	CDS_only_functional	0	0		0		-	fibrinogen-binding protein	CDS	1073072	1073570	1	CDS_NCTC8325_1073073_1073570	499	1	1	-	-
SAOUHSC_01125	CDS_only_functional	0	0		0		-	conserved hypothetical protein	CDS	1079639	1080365	-1	CDS_NCTC8325_1079640_1080365	727	1	1	-	-
SAOUHSC_01127	CDS_only_functional	0	0		0		-	conserved hypothetical protein	CDS	1080459	1081185	-1	CDS_NCTC8325_1080460_1081185	727	1	1	-	-
SAOUHSC_01138	CDS_only_functional	0	0		0		-	conserved hypothetical protein	CDS	1089695	1090136	-1	CDS_NCTC8325_1089696_1090136	442	1	1	-	-
SAOUHSC_01142	CDS_only_functional	0	0		0		-	conserved hypothetical protein	CDS	1092095	1092527	1	CDS_NCTC8325_1092096_1092527	433	1	1	-	-
SAOUHSC_01143	CDS_only_functional	0	0		0		-	S-adenosyl-methyltransferase MraW	CDS	1092563	1093478	1	CDS_NCTC8325_1092564_1093478	916	1	1	-	-
SAOUHSC_01146	CDS_only_functional	0	0		0		-	phospho-N-acetylmuramoyl-pentapeptide-transferase	CDS	1096399	1097365	1	CDS_NCTC8325_1096400_1097365	967	1	1	-	-
SAOUHSC_01149	CDS_only_functional	0	0		0		-	cell division protein, putative	CDS	1100156	1101569	1	CDS_NCTC8325_1100157_1101569	1414	1	1	-	-
SAOUHSC_01150	CDS_only_functional	0	0		0		-	cell division protein FtsZ	CDS	1101601	1102774	1	CDS_NCTC8325_1101602_1102774	1174	1	1	-	-
SAOUHSC_01154	CDS_only_functional	0	0		0		-	conserved hypothetical protein	CDS	1104513	1105077	1	CDS_NCTC8325_1104514_1105077	565	1	1	-	-
SAOUHSC_01162	CDS_only_functional	0	0		0		-	lipoprotein signal peptidase	CDS	1111793	1112285	1	CDS_NCTC8325_1111794_1112285	493	1	1	-	-
SAOUHSC_01166	CDS_only_functional	0	0		0		-	aspartate carbamoyltransferase	CDS	1115681	1116563	1	CDS_NCTC8325_1115682_1116563	883	1	1	-	-
SAOUHSC_01171	CDS_only_functional	0	0		0		-	orotidine 5'-phosphate decarboxylase	CDS	1122232	1122925	1	CDS_NCTC8325_1122233_1122925	694	1	1	-	-
SAOUHSC_01174	CDS_only_functional	0	0		0		-	conserved hypothetical protein	CDS	1124214	1124616	1	CDS_NCTC8325_1124215_1124616	403	1	1	-	-
SAOUHSC_01182	CDS_only_functional	0	0		0		-	polypeptide deformylase, putative	CDS	1133638	1134127	1	CDS_NCTC8325_1133639_1134127	490	1	1	-	-
SAOUHSC_01183	CDS_only_functional	0	0		0		-	methionyl-tRNA formyltransferase	CDS	1134119	1135055	1	CDS_NCTC8325_1134120_1135055	937	1	1	-	-
SAOUHSC_01184	CDS_only_functional	0	0		0		-	sun protein	CDS	1135051	1136359	1	CDS_NCTC8325_1135052_1136359	1309	1	1	-	-
SAOUHSC_01188	CDS_only_functional	0	0		0		-	conserved hypothetical protein	CDS	1140442	1141300	1	CDS_NCTC8325_1140443_1141300	859	1	1	-	-
SAOUHSC_01199	CDS_only_functional	0	0		0		-	3-oxoacyl-(acyl-carrier-protein) reductase, putative	CDS	1150567	1151302	1	CDS_NCTC8325_1150568_1151302	736	1	1	-	-
SAOUHSC_01205	CDS_only_functional	0	0		0		-	signal recognition particle-docking protein FtsY	CDS	1156337	1157588	1	CDS_NCTC8325_1156338_1157588	1252	1	1	-	-
SAOUHSC_01206	CDS_only_functional	0	0		0		-	conserved hypothetical protein	CDS	1157574	1157907	1	CDS_NCTC8325_1157575_1157907	334	1	1	-	-
SAOUHSC_01209	CDS_only_functional	0	0		0		-	conserved hypothetical protein	CDS	1160197	1160701	1	CDS_NCTC8325_1160198_1160701	505	1	1	-	-
SAOUHSC_01210	CDS_only_functional	0	0		0		-	tRNA (guanine-N1)-methyltransferase	CDS	1160700	1161438	1	CDS_NCTC8325_1160701_1161438	739	1	1	-	-
SAOUHSC_01216	CDS_only_functional	0	0		0		-	succinyl-CoA synthetase, beta subunit, putative	CDS	1166885	1168052	1	CDS_NCTC8325_1166886_1168052	1168	1	1	-	-
SAOUHSC_01225	CDS_only_functional	0	0		0		-	heat shock protein HslV, putative	CDS	1177665	1178211	1	CDS_NCTC8325_1177666_1178211	547	1	1	-	-
SAOUHSC_01228	CDS_only_functional	0	0		0		-	conserved hypothetical protein	CDS	1179704	1180478	1	CDS_NCTC8325_1179705_1180478	775	1	1	-	-
SAOUHSC_01235	CDS_only_functional	0	0		0		-	uridylate kinase, putative	CDS	1182787	1183510	1	CDS_NCTC8325_1182788_1183510	724	1	1	-	-
SAOUHSC_01237	CDS_only_functional	0	0		0		-	undecaprenyl diphosphate synthase	CDS	1184455	1185226	1	CDS_NCTC8325_1184456_1185226	772	1	1	-	-
SAOUHSC_01238	CDS_only_functional	0	0		0		-	conserved hypothetical protein	CDS	1185232	1186015	1	CDS_NCTC8325_1185233_1186015	784	1	1	-	-
SAOUHSC_01247	CDS_only_functional	0	0		0		-	ribosome-binding factor A	CDS	1198914	1199265	1	CDS_NCTC8325_1198915_1199265	352	1	1	-	-
SAOUHSC_01258	CDS_only_functional	0	0		0		-	conserved hypothetical protein	CDS	1212829	1213657	1	CDS_NCTC8325_1212830_1213657	829	1	1	-	-
SAOUHSC_01265	CDS_only_functional	0	0		0		-	conserved hypothetical protein	CDS	1219864	1220662	1	CDS_NCTC8325_1219865_1220662	799	1	1	-	-
SAOUHSC_01266	CDS_only_functional	0	0		0		-	conserved hypothetical protein	CDS	1220801	1222562	1	CDS_NCTC8325_1220802_1222562	1762	1	1	-	-
SAOUHSC_01270	CDS_only_functional	0	0		0		-	conserved hypothetical protein	CDS	1225494	1225860	1	CDS_NCTC8325_1225495_1225860	367	1	1	-	-
SAOUHSC_01271	CDS_only_functional	0	0		0		-	conserved hypothetical protein	CDS	1225886	1226378	1	CDS_NCTC8325_1225887_1226378	493	1	1	-	-
SAOUHSC_01282	CDS_only_functional	0	0		0		-	conserved hypothetical protein	CDS	1239094	1239571	-1	CDS_NCTC8325_1239095_1239571	478	1	1	-	-
SAOUHSC_01285	CDS_only_functional	0	0		0		-	conserved hypothetical protein	CDS	1242420	1242789	1	CDS_NCTC8325_1242421_1242789	370	1	1	-	-
SAOUHSC_01305	CDS_only_functional	0	0		0		-	conserved hypothetical protein	CDS	1251319	1251661	1	CDS_NCTC8325_1251320_1251661	343	1	1	-	-
SAOUHSC_01309	CDS_only_functional	0	0		0		-	hypothetical protein	CDS	1253698	1254025	-1	CDS_NCTC8325_1253699_1254025	328	1	1	-	-
SAOUHSC_01310	CDS_only_functional	0	0		0		-	cardiolipin synthetase, putative	CDS	1253957	1255439	1	CDS_NCTC8325_1253958_1255439	1483	1	1	-	-
SAOUHSC_01320	CDS_only_functional	0	0		0		-	homoserine dehydrogenase, putative	CDS	1263418	1264699	1	CDS_NCTC8325_1263419_1264699	1282	1	1	-	-
SAOUHSC_01330	CDS_only_functional	0	0		0		-	guanosine monophosphate reductase	CDS	1272662	1273640	1	CDS_NCTC8325_1272663_1273640	979	1	1	-	-
SAOUHSC_01340	CDS_only_functional	0	0		0		-	conserved hypothetical protein	CDS	1279278	1279707	1	CDS_NCTC8325_1279279_1279707	430	1	1	-	-
SAOUHSC_01348	CDS_only_functional	0	0		0		-	conserved hypothetical protein	CDS	1290045	1290513	1	CDS_NCTC8325_1290046_1290513	469	1	1	-	-
SAOUHSC_01351	CDS_only_functional	0	0		0		-	DNA topoisomerase IV, B subunit	CDS	1292205	1294197	1	CDS_NCTC8325_1292206_1294197	1993	1	1	-	-
SAOUHSC_01365	CDS_only_functional	0	0		0		-	conserved hypothetical protein	CDS	1308913	1309945	1	CDS_NCTC8325_1308914_1309945	1033	1	1	-	-
SAOUHSC_01377	CDS_only_functional	0	0		0		-	oligopeptide ABC transporter, ATP-binding protein, putative	CDS	1321710	1322412	-1	CDS_NCTC8325_1321711_1322412	703	1	1	-	-
SAOUHSC_01380	CDS_only_functional	0	0		0		-	oligopeptide transporter putative membrane permease domain	CDS	1323987	1324974	-1	CDS_NCTC8325_1323988_1324974	988	1	1	-	-
SAOUHSC_01382	CDS_only_functional	0	0		0		-	conserved hypothetical protein	CDS	1325277	1325622	-1	CDS_NCTC8325_1325278_1325622	346	1	1	-	-
SAOUHSC_01383	CDS_only_functional	0	0		0		-	conserved hypothetical protein	CDS	1325826	1327641	1	CDS_NCTC8325_1325827_1327641	1816	1	1	-	-
SAOUHSC_01392	CDS_only_functional	0	0		0		-	ABC transporter, ATP-binding protein, putative	CDS	1334366	1335968	1	CDS_NCTC8325_1334367_1335968	1603	1	1	-	-
SAOUHSC_01396	CDS_only_functional	0	0		0		-	dihydrodipicolinate synthase	CDS	1339087	1339975	1	CDS_NCTC8325_1339088_1339975	889	1	1	-	-
SAOUHSC_01399	CDS_only_functional	0	0		0		-	conserved hypothetical protein	CDS	1341582	1342734	1	CDS_NCTC8325_1341583_1342734	1153	1	1	-	-
SAOUHSC_01401	CDS_only_functional	0	0		0		-	diaminopimelate decarboxylase	CDS	1343813	1345079	1	CDS_NCTC8325_1343814_1345079	1267	1	1	-	-
SAOUHSC_01402	CDS_only_functional	0	0		0		-	conserved hypothetical protein	CDS	1345318	1345720	-1	CDS_NCTC8325_1345319_1345720	403	1	1	-	-
SAOUHSC_01405	CDS_only_functional	0	0		0		-	conserved hypothetical protein	CDS	1346287	1346596	-1	CDS_NCTC8325_1346288_1346596	310	1	1	-	-
SAOUHSC_01407	CDS_only_functional	0	0		0		-	conserved hypothetical protein	CDS	1347046	1347676	1	CDS_NCTC8325_1347047_1347676	631	1	1	-	-
SAOUHSC_01410	CDS_only_functional	0	0		0		-	truncated transposase	CDS	1349110	1349503	-1	CDS_NCTC8325_1349111_1349503	394	1	1	-	-
SAOUHSC_01414	CDS_only_functional	0	0		0		-	conserved hypothetical protein	CDS	1354295	1354631	-1	CDS_NCTC8325_1354296_1354631	337	1	1	-	-
SAOUHSC_01419	CDS_only_functional	0	0		0		-	conserved hypothetical protein	CDS	1360280	1361636	-1	CDS_NCTC8325_1360281_1361636	1357	1	1	-	-
SAOUHSC_01427	CDS_only_functional	0	0		0		-	conserved hypothetical protein	CDS	1365700	1367191	-1	CDS_NCTC8325_1365701_1367191	1492	1	1	-	-
SAOUHSC_01433	CDS_only_functional	0	0		0		-	conserved hypothetical protein	CDS	1369155	1369995	-1	CDS_NCTC8325_1369156_1369995	841	1	1	-	-
SAOUHSC_01435	CDS_only_functional	0	0		0		-	thymidylate synthase, putative	CDS	1370688	1371645	-1	CDS_NCTC8325_1370689_1371645	958	1	1	-	-
SAOUHSC_01436	CDS_only_functional	0	0		0		-	conserved hypothetical protein	CDS	1372068	1372506	-1	CDS_NCTC8325_1372069_1372506	439	1	1	-	-
SAOUHSC_01440	CDS_only_functional	0	0		0		-	conserved hypothetical protein	CDS	1374385	1375090	1	CDS_NCTC8325_1374386_1375090	706	1	1	-	-
SAOUHSC_01448	CDS_only_functional	0	0		0		-	conserved hypothetical protein	CDS	1405095	1406487	-1	CDS_NCTC8325_1405096_1406487	1393	1	1	-	-
SAOUHSC_01451	CDS_only_functional	0	0		0		-	threonine dehydratase	CDS	1407996	1409037	-1	CDS_NCTC8325_1407997_1409037	1042	1	1	-	-
SAOUHSC_01459	CDS_only_functional	0	0		0		-	conserved hypothetical protein	CDS	1416912	1417245	-1	CDS_NCTC8325_1416913_1417245	334	1	1	-	-
SAOUHSC_01460	CDS_only_functional	0	0		0		-	conserved hypothetical protein	CDS	1417328	1418474	-1	CDS_NCTC8325_1417329_1418474	1147	1	1	-	-
SAOUHSC_01466	CDS_only_functional	0	0		0		-	conserved hypothetical protein	CDS	1420877	1421555	1	CDS_NCTC8325_1420878_1421555	679	1	1	-	-
SAOUHSC_01471	CDS_only_functional	0	0		0		-	asparaginyl-tRNA synthetase,putative	CDS	1426309	1427602	-1	CDS_NCTC8325_1426310_1427602	1294	1	1	-	-
SAOUHSC_01481	CDS_only_functional	0	0		0		-	3-phosphoshikimate 1-carboxyvinyltransferase	CDS	1438011	1439310	-1	CDS_NCTC8325_1438012_1439310	1300	1	1	-	-
SAOUHSC_01483	CDS_only_functional	0	0		0		-	chorismate synthase	CDS	1440409	1441576	-1	CDS_NCTC8325_1440410_1441576	1168	1	1	-	-
SAOUHSC_01508	CDS_only_functional	0	0		0		-	conserved hypothetical protein	CDS	1459226	1460141	-1	CDS_NCTC8325_1459227_1460141	916	1	1	-	-
SAOUHSC_01511	CDS_only_functional	0	0		0		-	conserved hypothetical protein	CDS	1460354	1461245	-1	CDS_NCTC8325_1460355_1461245	892	1	1	-	-
SAOUHSC_01512	CDS_only_functional	0	0		0		-	conserved hypothetical protein	CDS	1461362	1462280	-1	CDS_NCTC8325_1461363_1462280	919	1	1	-	-
SAOUHSC_01513	CDS_only_functional	0	0		0		-	conserved hypothetical protein	CDS	1462370	1462718	-1	CDS_NCTC8325_1462371_1462718	349	1	1	-	-
SAOUHSC_01514	CDS_only_functional	0	0		0		-	hypothetical phage protein	CDS	1462962	1463799	-1	CDS_NCTC8325_1462963_1463799	838	1	1	-	-
SAOUHSC_01515	CDS_only_functional	0	0		0		-	petidoglycan hydrolase, putative	CDS	1464414	1465869	-1	CDS_NCTC8325_1464415_1465869	1456	1	1	-	-
SAOUHSC_01516	CDS_only_functional	0	0		0		-	holin protein	CDS	1465879	1466182	-1	CDS_NCTC8325_1465880_1466182	304	1	1	-	-
SAOUHSC_01517	CDS_only_functional	0	0		0		-	conserved hypothetical phage protein	CDS	1466317	1466617	-1	CDS_NCTC8325_1466318_1466617	301	1	1	-	-
SAOUHSC_01519	CDS_only_functional	0	0		0		-	SLT orf 129-like protein	CDS	1466819	1467209	-1	CDS_NCTC8325_1466820_1467209	391	1	1	-	-
SAOUHSC_01520	CDS_only_functional	0	0		0		-	SLT orf 488-like protein	CDS	1467208	1468675	-1	CDS_NCTC8325_1467209_1468675	1468	1	1	-	-
SAOUHSC_01521	CDS_only_functional	0	0		0		-	SLT orf 636-like protein	CDS	1468674	1470585	-1	CDS_NCTC8325_1468675_1470585	1912	1	1	-	-
SAOUHSC_01523	CDS_only_functional	0	0		0		-	SLT orf 527-like protein	CDS	1470890	1472474	-1	CDS_NCTC8325_1470891_1472474	1585	1	1	-	-
SAOUHSC_01524	CDS_only_functional	0	0		0		-	holin-like protein	CDS	1472482	1473307	-1	CDS_NCTC8325_1472483_1473307	826	1	1	-	-
SAOUHSC_01525	CDS_only_functional	0	0		0		-	phage tail tape meausure protein, TP901 family, core region domain protein	CDS	1473306	1479507	-1	CDS_NCTC8325_1473307_1479507	6202	1	1	-	-
SAOUHSC_01527	CDS_only_functional	0	0		0		-	conserved hypothetical phage protein	CDS	1479720	1480071	-1	CDS_NCTC8325_1479721_1480071	352	1	1	-	-
SAOUHSC_01528	CDS_only_functional	0	0		0		-	bacteriophage L54a, bacterial Ig-like domain group 2 family protein	CDS	1480128	1480584	-1	CDS_NCTC8325_1480129_1480584	457	1	1	-	-
SAOUHSC_01529	CDS_only_functional	0	0		0		-	major tail protein	CDS	1480675	1481317	-1	CDS_NCTC8325_1480676_1481317	643	1	1	-	-
SAOUHSC_01530	CDS_only_functional	0	0		0		-	conserved hypothetical phage protein	CDS	1481351	1481747	-1	CDS_NCTC8325_1481352_1481747	397	1	1	-	-
SAOUHSC_01531	CDS_only_functional	0	0		0		-	SLT orf 123-like protein	CDS	1481747	1482149	-1	CDS_NCTC8325_1481748_1482149	403	1	1	-	-
SAOUHSC_01532	CDS_only_functional	0	0		0		-	SLT orf 110-like protein	CDS	1482145	1482478	-1	CDS_NCTC8325_1482146_1482478	334	1	1	-	-
SAOUHSC_01535	CDS_only_functional	0	0		0		-	conserved hypothetical phage protein	CDS	1482836	1484000	-1	CDS_NCTC8325_1482837_1484000	1165	1	1	-	-
SAOUHSC_01536	CDS_only_functional	0	0		0		-	scaffolding protease	CDS	1484011	1484785	-1	CDS_NCTC8325_1484012_1484785	775	1	1	-	-
SAOUHSC_01537	CDS_only_functional	0	0		0		-	phage portal protein, HK97 family	CDS	1484768	1486007	-1	CDS_NCTC8325_1484769_1486007	1240	1	1	-	-
SAOUHSC_01538	CDS_only_functional	0	0		0		-	phage terminase, large subunit, putative	CDS	1486011	1487703	-1	CDS_NCTC8325_1486012_1487703	1693	1	1	-	-
SAOUHSC_01539	CDS_only_functional	0	0		0		-	terminase-small subunit	CDS	1487692	1487998	-1	CDS_NCTC8325_1487693_1487998	307	1	1	-	-
SAOUHSC_01540	CDS_only_functional	0	0		0		-	bacteriophage L54a, HNH endonuclease family protein	CDS	1488119	1488434	-1	CDS_NCTC8325_1488120_1488434	316	1	1	-	-
SAOUHSC_01541	CDS_only_functional	0	0		0		-	conserved hypothetical phage protein	CDS	1488590	1489028	-1	CDS_NCTC8325_1488591_1489028	439	1	1	-	-
SAOUHSC_01542	CDS_only_functional	0	0		0		-	SNF2 family N-terminal domain protein	CDS	1489040	1490408	-1	CDS_NCTC8325_1489041_1490408	1369	1	1	-	-
SAOUHSC_01547	CDS_only_functional	0	0		0		-	conserved hypothetical phage protein	CDS	1491471	1493469	-1	CDS_NCTC8325_1491472_1493469	1999	1	1	-	-
SAOUHSC_01552	CDS_only_functional	0	0		0		-	bacteriophage L54a, deoxyuridine 5-triphosphate nucleotidohydrolase	CDS	1494343	1494886	-1	CDS_NCTC8325_1494344_1494886	544	1	1	-	-
SAOUHSC_01554	CDS_only_functional	0	0		0		-	PV83 orf 27-like protein	CDS	1495119	1495428	-1	CDS_NCTC8325_1495120_1495428	310	1	1	-	-
SAOUHSC_01555	CDS_only_functional	0	0		0		-	conserved hypothetical phage protein	CDS	1495424	1495772	-1	CDS_NCTC8325_1495425_1495772	349	1	1	-	-
SAOUHSC_01556	CDS_only_functional	0	0		0		-	PVL orf 52-like protein	CDS	1495768	1496170	-1	CDS_NCTC8325_1495769_1496170	403	1	1	-	-
SAOUHSC_01561	CDS_only_functional	0	0		0		-	PVL orf 50-like protein	CDS	1497109	1497511	-1	CDS_NCTC8325_1497110_1497511	403	1	1	-	-
SAOUHSC_01563	CDS_only_functional	0	0		0		-	phage encoded DNA polymerase I	CDS	1497708	1499661	-1	CDS_NCTC8325_1497709_1499661	1954	1	1	-	-
SAOUHSC_01565	CDS_only_functional	0	0		0		-	phage-related protein	CDS	1499729	1500287	-1	CDS_NCTC8325_1499730_1500287	559	1	1	-	-
SAOUHSC_01566	CDS_only_functional	0	0		0		-	phi APSE P51-like protein	CDS	1500312	1501479	-1	CDS_NCTC8325_1500313_1501479	1168	1	1	-	-
SAOUHSC_01567	CDS_only_functional	0	0		0		-	conserved hypothetical phage protein	CDS	1501475	1501838	-1	CDS_NCTC8325_1501476_1501838	364	1	1	-	-
SAOUHSC_01568	CDS_only_functional	0	0		0		-	conserved hypothetical phage protein	CDS	1501852	1502176	-1	CDS_NCTC8325_1501853_1502176	325	1	1	-	-
SAOUHSC_01572	CDS_only_functional	0	0		0		-	conserved hypothetical phage protein	CDS	1502986	1503352	1	CDS_NCTC8325_1502987_1503352	367	1	1	-	-
SAOUHSC_01575	CDS_only_functional	0	0		0		-	Helix-turn-helix domain protein	CDS	1503977	1504691	1	CDS_NCTC8325_1503978_1504691	715	1	1	-	-
SAOUHSC_01576	CDS_only_functional	0	0		0		-	exonuclease family	CDS	1504706	1505639	1	CDS_NCTC8325_1504707_1505639	934	1	1	-	-
SAOUHSC_01577	CDS_only_functional	0	0		0		-	conserved hypothetical phage protein	CDS	1505644	1505986	1	CDS_NCTC8325_1505645_1505986	343	1	1	-	-
SAOUHSC_01580	CDS_only_functional	0	0		0		-	phi PVL ORF 30-like protein	CDS	1506551	1507166	-1	CDS_NCTC8325_1506552_1507166	616	1	1	-	-
SAOUHSC_01582	CDS_only_functional	0	0		0		-	bacteriophage integrase	CDS	1507291	1508497	1	CDS_NCTC8325_1507292_1508497	1207	1	1	-	-
SAOUHSC_01584	CDS_only_functional	0	0		0		-	conserved hypothetical protein	CDS	1510559	1511429	-1	CDS_NCTC8325_1510560_1511429	871	1	1	-	-
SAOUHSC_01588	CDS_only_functional	0	0		0		-	conserved hypothetical protein	CDS	1515053	1515596	-1	CDS_NCTC8325_1515054_1515596	544	1	1	-	-
SAOUHSC_01590	CDS_only_functional	0	0		0		-	conserved hypothetical protein	CDS	1516411	1516918	1	CDS_NCTC8325_1516412_1516918	508	1	1	-	-
SAOUHSC_01596	CDS_only_functional	0	0		0		-	conserved hypothetical protein	CDS	1520497	1521253	-1	CDS_NCTC8325_1520498_1521253	757	1	1	-	-
SAOUHSC_01604	CDS_only_functional	0	0		0		-	conserved hypothetical protein	CDS	1529088	1529460	-1	CDS_NCTC8325_1529089_1529460	373	1	1	-	-
SAOUHSC_01609	CDS_only_functional	0	0		0		-	conserved hypothetical protein	CDS	1532854	1533835	-1	CDS_NCTC8325_1532855_1533835	982	1	1	-	-
SAOUHSC_01611	CDS_only_functional	0	0		0		-	2-oxoisovalerate dehydrogenase, E2 component, dihydrolipoamide acetyltransferase, putative	CDS	1534636	1535911	-1	CDS_NCTC8325_1534637_1535911	1276	1	1	-	-
SAOUHSC_01612	CDS_only_functional	0	0		0		-	2-oxoisovalerate dehydrogenase, E1 component, beta subunit, putative	CDS	1535923	1536907	-1	CDS_NCTC8325_1535924_1536907	985	1	1	-	-
SAOUHSC_01615	CDS_only_functional	0	0		0		-	DNA repair protein RecN	CDS	1539486	1541166	-1	CDS_NCTC8325_1539487_1541166	1681	1	1	-	-
SAOUHSC_01621	CDS_only_functional	0	0		0		-	N utilization substance protein B, putative	CDS	1544501	1544891	-1	CDS_NCTC8325_1544502_1544891	391	1	1	-	-
SAOUHSC_01622	CDS_only_functional	0	0		0		-	conserved hypothetical protein	CDS	1544950	1545313	-1	CDS_NCTC8325_1544951_1545313	364	1	1	-	-
SAOUHSC_01630	CDS_only_functional	0	0		0		-	conserved hypothetical protein	CDS	1551234	1551621	1	CDS_NCTC8325_1551235_1551621	388	1	1	-	-
SAOUHSC_01638	CDS_only_functional	0	0		0		-	conserved hypothetical protein	CDS	1557238	1557559	-1	CDS_NCTC8325_1557239_1557559	322	1	1	-	-
SAOUHSC_01639	CDS_only_functional	0	0		0		-	conserved hypothetical protein	CDS	1557524	1557971	-1	CDS_NCTC8325_1557525_1557971	448	1	1	-	-
SAOUHSC_01645	CDS_only_functional	0	0		0		-	conserved hypothetical protein	CDS	1560961	1561291	-1	CDS_NCTC8325_1560962_1561291	331	1	1	-	-
SAOUHSC_01648	CDS_only_functional	0	0		0		-	conserved hypothetical protein	CDS	1562457	1562910	-1	CDS_NCTC8325_1562458_1562910	454	1	1	-	-
SAOUHSC_01650	CDS_only_functional	0	0		0		-	conserved hypothetical protein	CDS	1563932	1564472	-1	CDS_NCTC8325_1563933_1564472	541	1	1	-	-
SAOUHSC_01653	CDS_only_functional	0	0		0		-	superoxide dismutase, Mn, putative	CDS	1567138	1567738	-1	CDS_NCTC8325_1567139_1567738	601	1	1	-	-
SAOUHSC_01657	CDS_only_functional	0	0		0		-	ABC transporter, putative	CDS	1569315	1570101	-1	CDS_NCTC8325_1569316_1570101	787	1	1	-	-
SAOUHSC_01661	CDS_only_functional	0	0		0		-	conserved hypothetical protein	CDS	1573689	1574367	-1	CDS_NCTC8325_1573690_1574367	679	1	1	-	-
SAOUHSC_01664	CDS_only_functional	0	0		0		-	conserved hypothetical protein	CDS	1577687	1578506	-1	CDS_NCTC8325_1577688_1578506	820	1	1	-	-
SAOUHSC_01666	CDS_only_functional	0	0		0		-	glycyl-tRNA synthetase	CDS	1579474	1580866	1	CDS_NCTC8325_1579475_1580866	1393	1	1	-	-
SAOUHSC_01667	CDS_only_functional	0	0		0		-	conserved hypothetical protein	CDS	1581015	1581762	-1	CDS_NCTC8325_1581016_1581762	748	1	1	-	-
SAOUHSC_01668	CDS_only_functional	0	0		0		-	GTP-binding protein Era	CDS	1581789	1582464	-1	CDS_NCTC8325_1581790_1582464	676	1	1	-	-
SAOUHSC_01680	CDS_only_functional	0	0		0		-	conserved hypothetical protein	CDS	1589641	1590394	-1	CDS_NCTC8325_1589642_1590394	754	1	1	-	-
SAOUHSC_01692	CDS_only_functional	0	0		0		-	conserved hypothetical protein	CDS	1603638	1604070	-1	CDS_NCTC8325_1603639_1604070	433	1	1	-	-
SAOUHSC_01695	CDS_only_functional	0	0		0		-	conserved hypothetical protein	CDS	1605636	1605990	-1	CDS_NCTC8325_1605637_1605990	355	1	1	-	-
SAOUHSC_01699	CDS_only_functional	0	0		0		-	shikimate 5-dehydrogenase	CDS	1607430	1608237	-1	CDS_NCTC8325_1607431_1608237	808	1	1	-	-
SAOUHSC_01714	CDS_only_functional	0	0		0		-	transcription elongation factor GreA	CDS	1619924	1620401	-1	CDS_NCTC8325_1619925_1620401	478	1	1	-	-
SAOUHSC_01715	CDS_only_functional	0	0		0		-	uridine kinase	CDS	1620428	1621052	-1	CDS_NCTC8325_1620429_1621052	625	1	1	-	-
SAOUHSC_01716	CDS_only_functional	0	0		0		-	conserved hypothetical protein	CDS	1621051	1622320	-1	CDS_NCTC8325_1621052_1622320	1270	1	1	-	-
SAOUHSC_01719	CDS_only_functional	0	0		0		-	conserved hypothetical protein	CDS	1624180	1624489	-1	CDS_NCTC8325_1624181_1624489	310	1	1	-	-
SAOUHSC_01732	CDS_only_functional	0	0		0		-	conserved hypothetical protein	CDS	1636203	1636554	-1	CDS_NCTC8325_1636204_1636554	352	1	1	-	-
SAOUHSC_01734	CDS_only_functional	0	0		0		-	conserved hypothetical protein	CDS	1636665	1637913	1	CDS_NCTC8325_1636666_1637913	1249	1	1	-	-
SAOUHSC_01735	CDS_only_functional	0	0		0		-	conserved hypothetical protein	CDS	1638073	1638847	-1	CDS_NCTC8325_1638074_1638847	775	1	1	-	-
SAOUHSC_01739	CDS_only_functional	0	0		0		-	conserved hypothetical protein	CDS	1642812	1643688	-1	CDS_NCTC8325_1642813_1643688	877	1	1	-	-
SAOUHSC_01741	CDS_only_functional	0	0		0		-	D-tyrosyl-tRNA(Tyr) deacylase	CDS	1643684	1644137	-1	CDS_NCTC8325_1643685_1644137	454	1	1	-	-
SAOUHSC_01743	CDS_only_functional	0	0		0		-	adenine phosphoribosyltransferase	CDS	1646765	1647284	-1	CDS_NCTC8325_1646766_1647284	520	1	1	-	-
SAOUHSC_01750	CDS_only_functional	0	0		0		-	Holliday junction DNA helicase RuvB	CDS	1654803	1655808	-1	CDS_NCTC8325_1654804_1655808	1006	1	1	-	-
SAOUHSC_01751	CDS_only_functional	0	0		0		-	Holliday junction DNA helicase RuvA	CDS	1655839	1656442	-1	CDS_NCTC8325_1655840_1656442	604	1	1	-	-
SAOUHSC_01756	CDS_only_functional	0	0		0		-	conserved hypothetical protein	CDS	1658866	1659187	-1	CDS_NCTC8325_1658867_1659187	322	1	1	-	-
SAOUHSC_01757	CDS_only_functional	0	0		0		-	ribosomal protein L21	CDS	1659192	1659501	-1	CDS_NCTC8325_1659193_1659501	310	1	1	-	-
SAOUHSC_01761	CDS_only_functional	0	0		0		-	conserved hypothetical protein	CDS	1661432	1661906	-1	CDS_NCTC8325_1661433_1661906	475	1	1	-	-
SAOUHSC_01763	CDS_only_functional	0	0		0		-	conserved hypothetical protein	CDS	1662731	1663388	-1	CDS_NCTC8325_1662732_1663388	658	1	1	-	-
SAOUHSC_01764	CDS_only_functional	0	0		0		-	conserved hypothetical protein	CDS	1663414	1664122	-1	CDS_NCTC8325_1663415_1664122	709	1	1	-	-
SAOUHSC_01772	CDS_only_functional	0	0		0		-	porphobilinogen synthase	CDS	1672094	1673069	-1	CDS_NCTC8325_1672095_1673069	976	1	1	-	-
SAOUHSC_01775	CDS_only_functional	0	0		0		-	conserved hypothetical protein	CDS	1674729	1675545	-1	CDS_NCTC8325_1674730_1675545	817	1	1	-	-
SAOUHSC_01777	CDS_only_functional	0	0		0		-	GTP-binding protein	CDS	1677129	1677720	-1	CDS_NCTC8325_1677130_1677720	592	1	1	-	-
SAOUHSC_01782	CDS_only_functional	0	0		0		-	conserved hypothetical protein	CDS	1681698	1682307	-1	CDS_NCTC8325_1681699_1682307	610	1	1	-	-
SAOUHSC_01784	CDS_only_functional	0	0		0		-	ribosomal protein L20	CDS	1682448	1682805	-1	CDS_NCTC8325_1682449_1682805	358	1	1	-	-
SAOUHSC_01786	CDS_only_functional	0	0		0		-	translation initiation factor IF-3	CDS	1683080	1683608	-1	CDS_NCTC8325_1683081_1683608	529	1	1	-	-
SAOUHSC_01800	CDS_only_functional	0	0		0		-	two-component response regulator, putative	CDS	1700399	1701104	-1	CDS_NCTC8325_1700400_1701104	706	1	1	-	-
SAOUHSC_01803	CDS_only_functional	0	0		0		-	conserved hypothetical protein	CDS	1704279	1705641	1	CDS_NCTC8325_1704280_1705641	1363	1	1	-	-
SAOUHSC_01804	CDS_only_functional	0	0		0		-	transposase, putative	CDS	1705673	1706480	-1	CDS_NCTC8325_1705674_1706480	808	1	1	-	-
SAOUHSC_01805	CDS_only_functional	0	0		0		-	truncated transposase, putative	CDS	1706497	1707325	-1	CDS_NCTC8325_1706498_1707325	829	1	1	-	-
SAOUHSC_01807	CDS_only_functional	0	0		0		-	6-phosphofructokinase, putative	CDS	1709744	1710668	-1	CDS_NCTC8325_1709745_1710668	925	1	1	-	-
SAOUHSC_01812	CDS_only_functional	0	0		0		-	conserved hypothetical protein	CDS	1717874	1718816	-1	CDS_NCTC8325_1717875_1718816	943	1	1	-	-
SAOUHSC_01814	CDS_only_functional	0	0		0		-	conserved hypothetical protein	CDS	1720579	1720993	1	CDS_NCTC8325_1720580_1720993	415	1	1	-	-
SAOUHSC_01819	CDS_only_functional	0	0		0		-	conserved hypothetical protein	CDS	1724791	1725292	1	CDS_NCTC8325_1724792_1725292	502	1	1	-	-
SAOUHSC_01822	CDS_only_functional	0	0		0		-	conserved hypothetical protein	CDS	1727897	1728392	-1	CDS_NCTC8325_1727898_1728392	496	1	1	-	-
SAOUHSC_01823	CDS_only_functional	0	0		0		-	conserved hypothetical protein	CDS	1728489	1729260	-1	CDS_NCTC8325_1728490_1729260	772	1	1	-	-
SAOUHSC_01828	CDS_only_functional	0	0		0		-	GAF domain protein	CDS	1733868	1734333	1	CDS_NCTC8325_1733869_1734333	466	1	1	-	-
SAOUHSC_01829	CDS_only_functional	0	0		0		-	ribosomal protein S4	CDS	1734576	1735179	1	CDS_NCTC8325_1734577_1735179	604	1	1	-	-
SAOUHSC_01835	CDS_only_functional	0	0		0		-	conserved hypothetical protein	CDS	1739678	1740809	-1	CDS_NCTC8325_1739679_1740809	1132	1	1	-	-
SAOUHSC_01840	CDS_only_functional	0	0		0		-	transglycosylase domain protein	CDS	1746310	1747216	1	CDS_NCTC8325_1746311_1747216	907	1	1	-	-
SAOUHSC_01843	CDS_only_functional	0	0		0		-	conserved hypothetical protein	CDS	1747418	1750106	-1	CDS_NCTC8325_1747419_1750106	2689	1	1	-	-
SAOUHSC_01847	CDS_only_functional	0	0		0		-	conserved hypothetical protein	CDS	1754421	1755054	1	CDS_NCTC8325_1754422_1755054	634	1	1	-	-
SAOUHSC_01852	CDS_only_functional	0	0		0		-	conserved hypothetical protein	CDS	1757874	1758966	-1	CDS_NCTC8325_1757875_1758966	1093	1	1	-	-
SAOUHSC_01854	CDS_only_functional	0	0		0		-	conserved hypothetical protein	CDS	1759665	1761183	-1	CDS_NCTC8325_1759666_1761183	1519	1	1	-	-
SAOUHSC_01855	CDS_only_functional	0	0		0		-	conserved hypothetical protein	CDS	1761256	1761748	-1	CDS_NCTC8325_1761257_1761748	493	1	1	-	-
SAOUHSC_01858	CDS_only_functional	0	0		0		-	conserved hypothetical protein	CDS	1767003	1767600	-1	CDS_NCTC8325_1767004_1767600	598	1	1	-	-
SAOUHSC_01859	CDS_only_functional	0	0		0		-	conserved hypothetical protein	CDS	1767628	1768486	-1	CDS_NCTC8325_1767629_1768486	859	1	1	-	-
SAOUHSC_01863	CDS_only_functional	0	0		0		-	conserved hypothetical protein	CDS	1770124	1770436	1	CDS_NCTC8325_1770125_1770436	313	1	1	-	-
SAOUHSC_01877	CDS_only_functional	0	0		0		-	conserved hypothetical protein	CDS	1792813	1793767	1	CDS_NCTC8325_1792814_1793767	955	1	1	-	-
SAOUHSC_01878	CDS_only_functional	0	0		0		-	conserved hypothetical protein	CDS	1793763	1794327	1	CDS_NCTC8325_1793764_1794327	565	1	1	-	-
SAOUHSC_01881	CDS_only_functional	0	0		0		-	conserved hypothetical protein	CDS	1795588	1796080	-1	CDS_NCTC8325_1795589_1796080	493	1	1	-	-
SAOUHSC_01891	CDS_only_functional	0	0		0		-	arsenate operon regulator	CDS	1804467	1804782	1	CDS_NCTC8325_1804468_1804782	316	1	1	-	-
SAOUHSC_01897	CDS_only_functional	0	0		0		-	conserved hypothetical protein	CDS	1808334	1808805	1	CDS_NCTC8325_1808335_1808805	472	1	1	-	-
SAOUHSC_01898	CDS_only_functional	0	0		0		-	conserved hypothetical protein	CDS	1808917	1809361	1	CDS_NCTC8325_1808918_1809361	445	1	1	-	-
SAOUHSC_01902	CDS_only_functional	0	0		0		-	conserved hypothetical protein	CDS	1812134	1812437	1	CDS_NCTC8325_1812135_1812437	304	1	1	-	-
SAOUHSC_01905	CDS_only_functional	0	0		0		-	truncated transposase, putative	CDS	1813963	1814788	1	CDS_NCTC8325_1813964_1814788	826	1	1	-	-
SAOUHSC_01906	CDS_only_functional	0	0		0		-	truncated transposase, putative	CDS	1814820	1815429	1	CDS_NCTC8325_1814821_1815429	610	1	1	-	-
SAOUHSC_01911	CDS_only_functional	0	0		0		-	transposase, IS200 family	CDS	1820861	1821347	-1	CDS_NCTC8325_1820862_1821347	487	1	1	-	-
SAOUHSC_01917	CDS_only_functional	0	0		0		-	conserved hypothetical protein	CDS	1825908	1826364	-1	CDS_NCTC8325_1825909_1826364	457	1	1	-	-
SAOUHSC_01921	CDS_only_functional	0	0		0		-	conserved hypothetical protein	CDS	1829135	1829480	1	CDS_NCTC8325_1829136_1829480	346	1	1	-	-
SAOUHSC_01926	CDS_only_functional	0	0		0		-	conserved hypothetical protein	CDS	1831475	1831859	-1	CDS_NCTC8325_1831476_1831859	385	1	1	-	-
SAOUHSC_01931	CDS_only_functional	0	0		0		-	conserved hypothetical protein	CDS	1834372	1838485	-1	CDS_NCTC8325_1834373_1838485	4114	1	1	-	-
SAOUHSC_01932	CDS_only_functional	0	0		0		-	type I restriction-modification enzyme, S subunit, EcoA family, putative	CDS	1839334	1840534	-1	CDS_NCTC8325_1839335_1840534	1201	1	1	-	-
SAOUHSC_01933	CDS_only_functional	0	0		0		-	type I restriction-modification system, M subunit	CDS	1840526	1842266	-1	CDS_NCTC8325_1840527_1842266	1741	1	1	-	-
SAOUHSC_01935	CDS_only_functional	0	0		0		-	serine protease SplF, putative	CDS	1842445	1843165	-1	CDS_NCTC8325_1842446_1843165	721	1	1	-	-
SAOUHSC_01936	CDS_only_functional	0	0		0		-	serine protease SplE	CDS	1843315	1844032	-1	CDS_NCTC8325_1843316_1844032	718	1	1	-	-
SAOUHSC_01938	CDS_only_functional	0	0		0		-	serine protease SplD	CDS	1844189	1844909	-1	CDS_NCTC8325_1844190_1844909	721	1	1	-	-
SAOUHSC_01939	CDS_only_functional	0	0		0		-	serine protease SplC	CDS	1845029	1845749	-1	CDS_NCTC8325_1845030_1845749	721	1	1	-	-
SAOUHSC_01941	CDS_only_functional	0	0		0		-	serine protease SplB	CDS	1845806	1846529	-1	CDS_NCTC8325_1845807_1846529	724	1	1	-	-
SAOUHSC_01944	CDS_only_functional	0	0		0		-	conserved hypothetical protein	CDS	1848324	1848891	1	CDS_NCTC8325_1848325_1848891	568	1	1	-	-
SAOUHSC_01945	CDS_only_functional	0	0		0		-	membrane protein, putative	CDS	1849364	1850063	-1	CDS_NCTC8325_1849365_1850063	700	1	1	-	-
SAOUHSC_01947	CDS_only_functional	0	0		0		-	membrane protein, putative	CDS	1850059	1850821	-1	CDS_NCTC8325_1850060_1850821	763	1	1	-	-
SAOUHSC_01948	CDS_only_functional	0	0		0		-	ABC transporter domain protein	CDS	1850817	1851510	-1	CDS_NCTC8325_1850818_1851510	694	1	1	-	-
SAOUHSC_01949	CDS_only_functional	0	0		0		-	intracellular serine protease, putative	CDS	1851532	1852906	-1	CDS_NCTC8325_1851533_1852906	1375	1	1	-	-
SAOUHSC_01950	CDS_only_functional	0	0		0		-	flavoprotein, epiD, putative	CDS	1852915	1853434	-1	CDS_NCTC8325_1852916_1853434	520	1	1	-	-
SAOUHSC_01951	CDS_only_functional	0	0		0		-	epidermin biosynthesis protein EpiC, authentic point mutation	CDS	1853449	1854694	-1	CDS_NCTC8325_1853450_1854694	1246	1	1	-	-
SAOUHSC_01952	CDS_only_functional	0	0		0		-	lantibiotic epidermin biosynthesis protein EpiB, putative	CDS	1854686	1857680	-1	CDS_NCTC8325_1854687_1857680	2995	1	1	-	-
SAOUHSC_01954	CDS_only_functional	0	0		0		-	leukotoxin, LukD	CDS	1859009	1859993	-1	CDS_NCTC8325_1859010_1859993	985	1	1	-	-
SAOUHSC_01955	CDS_only_functional	0	0		0		-	leukotoxin, LukE, putative	CDS	1859994	1860900	-1	CDS_NCTC8325_1859995_1860900	907	1	1	-	-
SAOUHSC_01967	CDS_only_functional	0	0		0		-	ABC transporter, ATP-binding protein, putative	CDS	1871950	1872691	-1	CDS_NCTC8325_1871951_1872691	742	1	1	-	-
SAOUHSC_01977	CDS_only_functional	0	0		0		-	conserved hypothetical protein	CDS	1882163	1882508	-1	CDS_NCTC8325_1882164_1882508	346	1	1	-	-
SAOUHSC_01980	CDS_only_functional	0	0		0		-	DNA-binding response regulator, putative	CDS	1884699	1885323	-1	CDS_NCTC8325_1884700_1885323	625	1	1	-	-
SAOUHSC_01982	CDS_only_functional	0	0		0		-	ribosomal large subunit pseudouridine synthase, RluD subfamily, putative	CDS	1886619	1887441	1	CDS_NCTC8325_1886620_1887441	823	1	1	-	-
SAOUHSC_01984	CDS_only_functional	0	0		0		-	conserved hypothetical protein	CDS	1889484	1889880	-1	CDS_NCTC8325_1889485_1889880	397	1	1	-	-
SAOUHSC_01985	CDS_only_functional	0	0		0		-	conserved hypothetical protein	CDS	1889998	1890361	1	CDS_NCTC8325_1889999_1890361	364	1	1	-	-
SAOUHSC_01987	CDS_only_functional	0	0		0		-	conserved hypothetical protein	CDS	1890833	1891433	-1	CDS_NCTC8325_1890834_1891433	601	1	1	-	-
SAOUHSC_01988	CDS_only_functional	0	0		0		-	conserved hypothetical protein	CDS	1891591	1892062	-1	CDS_NCTC8325_1891592_1892062	472	1	1	-	-
SAOUHSC_01990	CDS_only_functional	0	0		0		-	amino acid ABC transporter, ATP-binding protein, putative	CDS	1893344	1894073	-1	CDS_NCTC8325_1893345_1894073	730	1	1	-	-
SAOUHSC_01993	CDS_only_functional	0	0		0		-	transposase, putative	CDS	1897328	1898531	1	CDS_NCTC8325_1897329_1898531	1204	1	1	-	-
SAOUHSC_01997	CDS_only_functional	0	0		0		-	ferric uptake regulator-like protein, putative	CDS	1907223	1907670	-1	CDS_NCTC8325_1907224_1907670	448	1	1	-	-
SAOUHSC_01999	CDS_only_functional	0	0		0		-	conserved hypothetical protein	CDS	1908722	1909178	-1	CDS_NCTC8325_1908723_1909178	457	1	1	-	-
SAOUHSC_02004	CDS_only_functional	0	0		0		-	conserved hypothetical protein	CDS	1914152	1914695	-1	CDS_NCTC8325_1914153_1914695	544	1	1	-	-
SAOUHSC_02009	CDS_only_functional	0	0		0		-	conserved hypothetical protein	CDS	1918268	1919786	-1	CDS_NCTC8325_1918269_1919786	1519	1	1	-	-
SAOUHSC_02019	CDS_only_functional	0	0		0		-	autolysin	CDS	1924646	1926092	-1	CDS_NCTC8325_1924647_1926092	1447	1	1	-	-
SAOUHSC_02020	CDS_only_functional	0	0		0		-	holin	CDS	1926072	1926510	-1	CDS_NCTC8325_1926073_1926510	439	1	1	-	-
SAOUHSC_02021	CDS_only_functional	0	0		0		-	phi ETA orf 63-like protein	CDS	1926565	1926961	-1	CDS_NCTC8325_1926566_1926961	397	1	1	-	-
SAOUHSC_02022	CDS_only_functional	0	0		0		-	phage tail fiber protein, putative	CDS	1926966	1928139	-1	CDS_NCTC8325_1926967_1928139	1174	1	1	-	-
SAOUHSC_02023	CDS_only_functional	0	0		0		-	bifunctional autolysin precursor	CDS	1928151	1930050	-1	CDS_NCTC8325_1928152_1930050	1900	1	1	-	-
SAOUHSC_02025	CDS_only_functional	0	0		0		-	phi SLT orf 99-like protein	CDS	1930186	1930486	-1	CDS_NCTC8325_1930187_1930486	301	1	1	-	-
SAOUHSC_02027	CDS_only_functional	0	0		0		-	SLT orf 129-like protein	CDS	1930702	1931080	-1	CDS_NCTC8325_1930703_1931080	379	1	1	-	-
SAOUHSC_02028	CDS_only_functional	0	0		0		-	phiETA ORF57-like protein	CDS	1931079	1932903	-1	CDS_NCTC8325_1931080_1932903	1825	1	1	-	-
SAOUHSC_02029	CDS_only_functional	0	0		0		-	phi ETA orf 56-like protein	CDS	1932902	1934813	-1	CDS_NCTC8325_1932903_1934813	1912	1	1	-	-
SAOUHSC_02030	CDS_only_functional	0	0		0		-	phi ETA orf 55-like protein	CDS	1934827	1936729	-1	CDS_NCTC8325_1934828_1936729	1903	1	1	-	-
[truncated: 328 more rows]

## Sheet: CDS - extended
locus_id	feature_type	mutations_count	patient_count	patient_id	samples_count	isolate_id	gene	product	type	start	end	strand	snpEff_locus_id	gene_length	p_values	p_values_adj	collections	CCs
[truncated: 2,326 more rows]

[truncated: 5 more sheets: TU, TU - extended, MSM, MSM - extended, Notes]
