# Supplementary material for: The mutational landscape of Staphylococcus aureus during colonisation
Source: Nat Commun. 2025 Jan 13;16:302. doi: 10.1038/s41467-024-55186-x (PMC11730646; doi:10.1038/s41467-024-55186-x)
Supplement: Supplementary file 5 — Supplementary Data 3 [file 41467_2024_55186_MOESM5_ESM.xlsx]

## Sheet: raw growth data
time	103356_A_A01	103356_A_A02	103356_A_A03	103356_A_A04	103356_A_A05	103356_A_A06	103356_A_A07	103356_A_A08	103356_A_A09	103356_A_A10	103356_A_A11	103356_A_A12	103356_A_B01	103356_A_B02	103356_A_B03	103356_A_B04	103356_A_B05	103356_A_B06	103356_A_B07	103356_A_B08	103356_A_B09	103356_A_B10	103356_A_B11	103356_A_B12	103356_A_C01	103356_A_C02	103356_A_C03	103356_A_C04	103356_A_C05	103356_A_C06	103356_A_C07	103356_A_C08	103356_A_C09	103356_A_C10	103356_A_C11	103356_A_C12	103356_A_D01	103356_A_D02	103356_A_D03	103356_A_D04	103356_A_D05	103356_A_D06	103356_A_D07	103356_A_D08	103356_A_D09	103356_A_D10	103356_A_D11	103356_A_D12	103356_A_E01
0	38.3431	31.3962	33.4675	28.3914	26.0334	22.5364	25.2728	27.0919	29.993	36.2926	32.4082	45.3185	38.9684	28.395	27.4645	24.517	18.4511	21.3882	23.511	20.4309	26.5012	29.0002	31.7245	39.1865	47.2946	29.602	25.8461	22.3693	19.9315	25.2009	22.2721	20.254	21.3512	29.4698	28.5747	43.4748	36.3708	25.914	27.5918	23.7094	25.3209	26.9176	20.3693	19.2027	22.6623	26.0038	28.7315	39.7294	37.0084
0.25	39.8565	35.161	33.1129	29.6559	23.4944	20.6555	29.3261	26.6608	32.1274	34.2603	35.1616	45.539	41.7361	31.8548	29.9318	25.9371	19.6194	19.2774	22.2406	22.6281	28.5219	24.8698	32.507	37.6554	41.7058	26.7504	28.7032	26.9464	18.0667	21.8783	21.2173	24.352	21.9486	26.635	33.4181	41.0142	35.0812	27.6667	26.3401	21.522	20.7577	22.5864	19.2014	20.5221	26.1285	21.7454	28.3886	41.6487	36.6024
0.5	40.7371	34.6359	33.2153	31.3036	23.3484	26.4481	32.1555	30.415	30.8734	34.2716	38.4101	46.6431	35.5223	30.3503	31.5571	28.2081	20.8904	26.2067	25.774	26.0684	28.1478	25.4371	34.9662	37.9286	41.4	28.3285	32.4071	25.6166	23.0759	27.7186	26.7289	20.2646	25.9907	29.6122	33.8175	41.658	35.2193	31.821	29.1658	26.8736	23.9725	25.8586	23.6411	16.8808	29.8827	31.4847	30.5884	42.4129	36.5634
0.75	40.1087	34.7048	33.8763	30.6876	27.2598	26.717	27.9803	29.6055	34.0405	36.8273	38.6569	45.1379	40.8301	30.4683	29.8553	28.1391	23.6638	24.528	27.5106	25.2403	31.2411	32.526	34.0943	40.385	44.1968	27.2464	28.1197	26.1764	23.1337	25.7718	24.0036	24.1103	28.268	31.7183	33.9299	42.5092	36.9719	29.9345	24.7542	26.6158	25.653	27.4558	17.5128	26.5352	27.5003	29.1616	31.4403	43.0736	36.236
1	37.8461	32.2018	37.0949	29.1998	23.2035	26.7028	28.2335	30.623	31.0343	37.5727	41.9068	46.5927	40.1648	32.25	27.3213	22.8485	22.0836	22.3153	27.9168	24.2322	28.4523	24.5259	34.4296	35.1477	34.9655	26.8548	31.8255	24.5118	21.074	26.8663	26.3904	22.4839	28.8052	30.9806	34.9095	42.3213	38.6846	30.0131	29.1117	24.8611	23.3534	26.4545	18.5717	23.4849	28.5604	29.0789	32.4277	42.6772	36.46
1.25	41.2692	34.6323	32.9251	30.9157	25.6181	23.5009	28.1331	27.8987	31.9708	36.5715	45.2189	45.7679	38.3501	30.2963	27.1588	27.2487	17.3724	24.657	23.6945	22.1589	28.8454	28.9282	37.1804	40.8257	39.2456	27.1896	26.7362	21.6726	21.5441	25.9842	24.6807	21.2906	27.8236	31.3154	32.0208	39.7344	36.6882	30.4277	26.0209	23.4761	26.1458	27.8943	20.4124	20.453	26.2198	28.2756	29.0641	41.8211	37.0013
1.5	43.6342	33.3299	31.8996	30.0115	23.5	26.9411	30.0766	31.8604	34.9334	38.8758	42.4068	45.4254	40.499	30.4187	28.07	24.9663	17.1906	27.8666	23.921	26.1843	30.2135	27.6532	38.7032	36.0438	37.7627	27.8881	26.6205	26.2849	22.5642	29.5753	23.07	21.655	28.7672	29.358	38.412	42.2119	34.9755	29.0708	28.6829	23.2696	29.1139	25.8575	26.5259	21.404	24.1844	29.4966	30.7406	42.6287	35.4813
1.75	46.3485	40.3965	36.8182	28.4332	30.4652	26.9211	28.3131	29.2364	34.671	35.5706	43.4322	45.4372	42.5976	35.3231	29.4863	29.9869	20.4082	23.7125	24.7902	27.8418	31.1663	32.0822	36.1443	37.8009	41.6475	26.0038	32.3114	24.4876	24.1236	30.9107	27.0752	28.4733	28.3821	29.4572	36.3857	38.6811	42.6014	31.1128	30.3182	22.7942	27.5732	27.4159	27.1812	21.8925	29.6581	30.3903	32.8158	40.877	38.1607
2	40.457	37.4295	29.4715	31.1736	24.6801	24.6163	25.7713	27.4296	32.1788	33.6697	47.1566	48.0224	41.6487	30.5122	32.3708	23.8404	17.8166	27.4758	25.0192	23.7983	31.794	28.7642	35.6225	35.8741	39.4525	28.9437	31.2883	29.7305	23.6904	24.7662	25.5898	19.4387	22.5857	28.2289	32.4924	44.8227	35.9016	33.7111	30.91	24.9761	23.6851	26.012	20.9553	25.0166	27.2176	25.0647	32.3521	40.8309	34.6564
2.25	39.5914	34.1511	35.3459	32.4479	27.8295	27.091	30.0638	31.9325	36.162	35.0442	52.334	48.3024	42.5993	32.1792	32.5753	26.939	20.4402	27.0616	28.0223	26.6229	27.666	33.6064	35.9099	39.4175	37.9508	25.2282	28.9204	27.691	22.5235	27.7308	26.0227	23.3505	27.6642	29.2653	34.1206	39.2767	40.5743	27.8602	31.5457	27.586	27.9519	28.2181	24.3169	21.3182	26.6887	32.2614	36.9074	46.2464	38.4355
2.5	39.7433	36.5936	35.9836	27.9618	25.5418	21.9147	30.1018	27.8501	32.8467	33.8219	48.0879	49.1755	42.0983	29.9368	29.1795	26.5882	20.9959	26.3569	26.3902	27.7431	25.6387	26.5637	34.8502	35.4245	38.8011	30.3108	29.2449	28.9144	18.6675	28.5787	24.0436	21.9058	24.8188	28.7342	29.8469	44.4196	36.8666	29.8147	26.8315	27.3318	24.7127	28.3067	19.1737	21.3596	28.2606	27.3273	29.886	43.5277	36.046
2.75	44.6107	39.5044	33.2364	29.3203	25.8149	25.8267	33.5666	28.506	33.6149	40.6474	51.9411	48.9272	42.6557	30.1526	33.0707	24.3659	18.6042	26.1943	25.9342	25.0288	26.5119	22.858	35.2501	41.0874	37.7351	29.0562	30.5014	27.9429	24.1054	27.7907	26.9695	23.3995	27.2795	25.1906	35.3772	42.91	38.0018	33.7199	27.5779	28.8819	24.875	25.5191	21.151	22.2322	26.9057	33.0263	33.027	44.5535	37.0842
3	45.2078	36.3607	38.077	34.3162	27.8558	25.061	30.505	30.5189	34.8953	34.7186	53.1519	47.7932	43.7966	32.4302	33.9058	25.1317	20.1067	27.4277	28.1569	27.3768	28.686	27.011	33.988	42.0944	39.6933	29.5192	37.1081	26.9064	24.9906	30.4929	27.1966	24.4946	31.0755	30.6451	37.091	42.7419	39.0925	32.2805	30.2527	24.2134	25.0777	32.0123	24.6013	21.3218	25.8417	27.8971	33.5421	41.2805	37.1264
3.25	43.7288	35.6331	37.2349	30.577	25.5267	27.1024	31.8755	29.8601	34.9486	33.9097	53.1699	47.633	39.5765	35.6619	31.7519	25.9231	20.3896	32.8295	26.3274	27.9911	29.5002	26.0616	32.6776	41.1766	40.5439	33.0154	30.9228	28.8022	22.8899	32.9502	24.7429	21.5361	30.0167	29.3484	35.8869	46.0277	39.5191	34.1483	28.2951	24.6663	26.5073	30.2151	23.8639	26.2857	26.2738	34.1455	35.8899	43.1366	38.7808
3.5	41.3164	42.3021	35.056	32.7737	30.546	29.4241	30.3755	28.8973	32.6882	36.6024	55.71	48.0994	40.7291	36.1887	33.4137	23.5789	20.1477	27.0657	30.3478	30.3138	33.206	25.1832	34.8303	40.8856	38.8755	33.4721	31.7483	27.6862	21.8168	25.9386	27.0214	23.9399	29.2604	31.5833	40.3227	48.6648	40.9322	35.1198	30.7909	25.6174	28.455	33.064	26.2997	27.6303	31.8914	28.4836	31.5608	42.4863	39.8356
3.75	46.87	37.7883	37.7709	35.1512	28.0101	28.7601	30.7567	30.5724	36.1936	36.7536	56.7349	50.5818	39.924	35.4183	30.2455	25.6881	24.8854	26.7934	27.2981	26.6795	31.3479	29.4498	34.5383	41.4124	41.724	31.1009	35.648	29.3462	23.9323	29.0798	28.707	26.9626	27.8164	30.0734	36.2449	48.0231	40.006	35.5223	33.4742	28.8931	31.0303	27.9703	26.5631	30.8512	29.1701	31.1796	37.3324	41.799	40.107
4	45.8179	42.1889	35.2963	37.639	27.7759	26.7041	32.4035	33.1576	38.0767	34.913	57.3939	49.037	46.8764	37.4649	34.3911	24.0508	21.209	27.1437	29.7778	24.1884	33.9645	27.8213	38.1228	44.2853	38.1069	29.1596	31.4084	25.2923	24.8123	31.1877	30.0635	22.6674	30.1343	28.2566	35.1965	48.9708	39.4492	36.4745	28.7519	26.7987	28.9074	28.7611	27.7395	22.424	32.7031	32.9432	35.1179	44.021	39.9086
4.25	44.5652	40.4583	33.7933	36.9773	29.3574	30.3327	32.3269	31.0297	35.0316	38.6802	53.826	49.1866	45.0202	34.4298	32.7664	22.01	22.6697	28.4601	26.5912	23.903	33.9049	29.6444	35.0135	43.8188	41.4732	33.2819	33.55	30.5892	24.5149	29.7771	27.8556	23.4971	27.8638	28.5063	38.3858	48.0772	39.4142	32.2869	31.6555	27.5299	28.5829	25.637	29.8686	25.1144	29.0447	29.654	33.9071	43.9937	36.7358
4.5	42.8497	41.5044	37.4892	34.1092	26.5561	29.9444	31.7595	34.6913	33.5287	38.9366	55.2655	51.8551	42.8568	32.5243	33.0172	27.2265	26.0804	32.151	30.0741	26.7917	29.283	28.4183	38.7682	40.9414	43.0725	34.0975	32.6837	28.473	26.1615	31.4778	26.0999	22.8943	24.9267	32.7841	36.5902	46.482	41.4788	37.1332	27.9607	27.0247	29.4289	27.9406	23.6719	24.1733	28.0263	31.6131	30.27	47.868	37.0784
4.75	44.9886	38.2816	36.9365	33.1817	29.4151	28.4996	32.8795	29.2032	35.2071	40.0195	54.5212	48.0873	42.027	35.5118	32.067	22.514	23.8798	27.6921	27.9016	26.8119	32.2752	30.284	36.2058	47.5557	43.3818	31.3535	30.4647	30.2227	24.8381	28.6785	29.3959	25.9259	28.4913	30.0643	38.1859	45.4007	40.4345	32.8244	27.4351	25.8285	29.2224	29.7609	25.222	24.2401	31.4198	31.8219	33.9126	43.8988	37.3554
5	44.8855	39.2039	38.755	38.3828	30.0148	33.1324	33.3668	28.8808	37.8843	39.1257	59.2662	51.2495	45.2392	32.1723	33.8974	25.4464	23.3969	29.3564	31.1376	29.5914	29.356	29.9326	38.278	46.1567	41.6346	30.6249	34.7193	26.8098	25.643	33.086	26.6375	27.4323	27.391	34.8034	37.5361	48.0645	41.4147	33.9063	28.4708	26.7836	28.2562	29.9798	26.8446	25.9628	26.7454	26.5706	36.9884	43.5353	40.5251
5.25	47.7755	42.1628	36.3676	36.5399	30.0979	33.4987	31.4626	31.4741	33.9042	42.2685	57.1697	50.9429	47.7307	35.8154	35.5423	22.4111	22.9786	26.224	27.1192	29.8683	30.3081	28.5139	39.4203	44.1633	44.1518	31.3547	33.7646	28.7174	26.8467	32.5406	30.3589	24.5091	31.7682	35.6139	39.8819	48.6694	41.1543	35.0476	33.7651	29.5231	29.1262	30.1239	28.7707	27.1304	31.3246	30.4323	36.6301	44.5935	40.2792
5.5	40.5228	39.7006	37.4157	33.4432	26.9082	31.5888	34.8487	32.8517	31.4192	40.3657	58.6663	48.6039	45.6584	33.6688	35.8874	22.4588	19.9585	26.7478	32.2888	25.3986	30.3239	28.0461	34.3042	45.2663	43.5499	30.4761	28.8624	23.209	22.777	26.321	27.6147	24.2251	26.0331	28.9221	33.9101	48.2354	41.839	30.5609	29.7622	27.4078	27.4234	29.8807	23.8648	24.0615	26.9831	31.3863	34.4033	45.546	34.8259
5.75	44.8269	40.9673	35.9617	35.8787	31.8975	32.0718	36.5796	33.4041	35.5505	39.4665	64.5863	54.0739	45.8304	33.4245	34.2902	24.9991	22.9222	31.9744	33.8558	23.8837	32.5094	27.9749	38.4437	47.9847	43.6295	32.7278	33.4464	29.8183	24.9565	31.2114	25.8065	22.7821	32.2516	31.757	39.6058	50.1683	38.6496	34.3854	28.3338	24.231	26.2001	28.9464	23.8589	26.5554	28.4167	33.5789	29.6496	43.6898	40.944
6	44.1763	39.9098	39.3292	37.4319	30.0454	30.6874	33.9763	34.7704	38.7908	38.4331	65.8449	52.0556	47.781	34.6183	31.6072	26.3184	23.9893	30.0115	31.9174	28.8719	31.2381	26.1408	39.5569	43.2029	44.2075	30.7802	31.3031	24.6714	21.9518	30.6451	27.3957	29.3288	29.2863	31.6757	38.8159	51.2155	40.849	31.4975	33.3989	25.0061	24.5794	29.9738	24.1139	25.1101	28.6511	29.017	31.032	43.5774	41.9306
6.25	45.2048	44.1764	40.0619	36.2363	30.1772	31.7776	33.7613	32.9753	36.1302	40.2821	66.4056	53.4149	48.2581	38.1653	32.9329	26.2709	27.1376	28.7267	26.3603	26.9762	37.3085	31.9597	34.6275	45.5349	45.9765	33.6125	32.0071	31.5366	27.7401	30.3168	29.5861	27.3787	28.2603	33.0253	40.2252	46.4521	40.5792	33.2094	31.2439	27.7256	29.243	32.5361	23.8036	27.1911	27.8394	28.6162	33.8466	45.5847	41.3793
6.5	47.255	43.2311	37.5875	37.3421	32.7521	29.758	37.3918	35.1355	39.3757	35.1111	65.3676	52.3212	46.2172	34.2304	35.1278	30.1981	28.7429	27.3607	30.8787	31.8788	34.7892	32.8374	37.6978	43.6301	44.4651	36.0815	39.0328	30.9471	24.7641	32.1895	27.0086	27.3399	32.3691	33.4449	42.0541	46.5282	45.0902	29.9949	29.493	30.4078	25.2352	34.0992	23.9838	27.6805	31.6736	30.0168	39.0525	43.1881	38.5304
6.75	44.4816	40.9269	39.8616	32.4193	30.2536	29.7768	36.5308	33.1425	36.2456	40.5783	70.4448	54.4311	45.8329	32.1854	33.9138	24.6561	28.0459	24.5777	28.9174	23.1547	31.4288	27.1814	33.3061	46.6752	43.5572	34.4303	32.3955	26.5029	22.5367	32.9795	28.0051	25.4635	34.2326	31.01	37.5462	47.2694	44.2075	33.4869	29.5182	25.4313	25.5591	31.8773	29.1426	30.491	32.5079	29.5179	37.6384	43.994	41.75
7	48.1362	41.0318	39.9072	36.9236	31.7865	30.1144	35.8772	32.5198	36.1062	37.5296	69.2139	51.8373	45.2548	36.5185	31.673	27.3616	21.5438	27.3656	29.5678	27.8374	28.2263	25.0882	37.8012	45.8074	43.5817	33.898	32.6007	32.0775	22.1783	31.5942	26.6741	25.2058	29.3255	30.2164	38.3282	47.8266	39.2382	31.8073	30.4058	27.1044	31.3899	27.0172	26.894	29.2271	33.6154	32.9693	37.1791	40.5468	40.5983
7.25	43.085	40.2084	38.8694	38.2326	33.5312	28.5132	35.6095	36.0885	39.9693	36.5699	68.8103	51.9417	50.5955	33.8977	33.0715	27.9791	26.166	24.7944	33.401	30.0118	34.3864	28.3778	41.9811	47.1294	45.6748	30.4901	36.5757	32.4374	25.3431	29.1565	28.5264	28.9272	34.1442	32.25	41.974	52.2946	40.0209	33.9842	32.0856	26.6536	27.2513	28.5375	29.784	32.803	32.563	33.838	34.2406	45.7925	40.6757
7.5	47.131	39.4034	36.8222	34.1639	31.2215	25.7449	34.6471	30.9985	41.6682	38.3219	72.7551	55.4219	46.7465	32.7139	32.2592	26.4573	28.0561	27.1935	28.3514	25.172	31.5839	32.9992	39.5804	45.9733	41.9302	31.3408	35.3779	31.0255	25.1581	31.2307	25.6429	24.8111	29.481	32.8779	37.4081	47.7707	40.8262	34.5491	35.3477	27.0721	31.898	30.0608	27.3877	29.7373	34.1625	29.9049	37.3877	44.8562	38.1157
7.75	47.6798	40.9498	36.158	34.4764	30.9071	32.3202	38.4926	34.0596	38.9285	39.4336	72.0439	54.1067	48.8685	37.1499	35.6776	28.4261	26.8383	28.732	32.0826	26.9355	35.2507	26.9969	39.9647	45.0607	41.2721	35.9149	33.656	33.8588	27.3326	30.3889	22.3536	25.1559	26.5908	35.2579	37.6379	50.0346	41.998	35.1797	34.5518	28.3188	28.9251	29.9528	31.091	24.9255	35.2803	38.411	37.9883	45.9115	38.8302
8	48.7057	38.4122	34.8124	34.1712	29.5419	33.2573	35.5764	34.488	38.9539	35.8553	72.4203	52.4186	45.2186	33.8911	36.2129	30.2398	23.4764	29.3122	31.2099	27.4763	29.3503	29.3918	36.8943	49.6802	40.5278	31.6711	32.779	31.2425	27.5002	34.1402	29.6927	23.5603	28.2792	31.057	36.7814	48.0729	42.4849	37.4787	32.8584	29.9369	30.5402	33.0719	29.2423	30.4211	35.5665	33.1714	34.2093	45.2705	40.3244
8.25	42.3014	39.1423	38.5492	38.4786	32.8379	34.5704	34.6469	32.1495	39.2504	40.4571	77.7519	58.6715	49.1163	38.4723	35.2304	28.5726	21.9395	29.0181	31.0665	27.2773	35.3891	33.6353	41.566	45.0298	41.55	33.7477	37.2618	32.8012	25.3568	32.9576	31.6385	29.467	30.3784	34.7084	33.2613	51.6508	43.5856	37.3135	34.3301	27.1111	30.2735	32.084	32.4488	28.9957	37.1687	38.0469	36.9126	44.0135	36.079
8.5	45.1292	44.102	39.2737	36.0361	34.2363	33.1185	32.4438	34.0565	41.7187	41.4316	73.8925	55.4852	53.015	44.9085	31.7444	29.3804	28.3988	31.9788	28.6166	28.1227	32.1051	32.2581	42.1921	48.1378	41.7263	27.4417	35.7	31.807	24.9502	30.2117	28.4992	25.51	31.6274	33.6088	38.5885	50.0329	44.2971	41.1995	28.7019	27.5927	29.7356	29.6616	33.0855	31.1304	33.3651	38.2918	39.3159	42.0238	36.5562
8.75	46.2852	41.9108	37.3122	36.1068	31.3977	29.1959	33.6051	34.985	43.2514	43.7497	81.1612	56.3316	51.3875	49.7563	34.6794	29.398	24.7262	31.1365	30.9258	23.6761	33.8667	32.882	47.7795	47.0022	42.5513	35.3379	38.5266	33.5738	26.2222	33.2196	30.8391	26.8538	27.5123	28.7192	41.0153	47.1257	42.9021	43.6874	35.8543	28.8737	29.9656	33.3181	28.4622	28.6281	37.3927	39.1072	33.6399	45.962	43.1275
9	46.4615	38.2845	37.2712	36.1897	29.7505	30.7904	35.1551	36.7333	40.6349	43.9483	77.2204	58.7649	54.4408	58.304	31.5615	31.1267	23.6593	28.9849	25.3062	27.2365	32.8517	30.8736	49.4348	47.0362	44.2218	30.0526	36.5547	34.9616	26.4545	27.4159	26.912	23.6734	31.5716	34.951	43.7647	51.14	40.4521	39.8683	33.0445	28.7188	31.2336	31.4079	32.6306	30.3706	37.779	36.3644	36.1619	38.5445	36.6846
9.25	45.632	43.7536	36.4493	39.8343	29.6757	30.1672	40.0857	34.8591	45.9888	41.4111	80.1958	59.4229	60.6018	63.8601	34.8309	30.2736	28.2813	31.5426	30.3535	25.9016	31.1719	30.2433	53.627	51.1805	39.7726	34.1701	33.0659	34.089	27.4977	33.016	25.8402	25.2363	34.1487	33.3633	40.5085	50.4759	43.3874	41.5558	35.3339	31.9001	31.1506	35.4646	28.6415	34.8721	38.6283	36.9542	38.7701	46.6104	36.077
9.5	45.0608	44.7302	37.2781	35.3603	33.5826	30.5281	37.1553	34.352	51.127	45.6284	83.6734	65.5009	66.0744	69.0656	34.1706	33.5811	27.973	33.4645	29.4592	32.9555	32.2659	31.9694	60.0823	50.436	48.0553	39.1455	40.1197	37.9473	28.0486	34.3448	26.7575	29.187	40.8593	37.1968	42.0034	49.3242	40.7717	43.6208	37.7444	33.2631	34.4937	31.7468	35.6984	36.4017	41.7259	39.1132	35.5906	46.628	43.2746
9.75	47.705	47.6555	36.4491	40.1025	33.641	32.8006	36.7286	36.977	57.818	42.2572	85.8829	68.9719	74.7437	78.6326	40.1906	33.8376	29.4131	31.6433	30.8468	30.8616	32.6988	31.409	67.6035	47.1854	45.0649	39.9465	37.3583	36.5796	24.4788	34.192	31.295	27.39	37.5684	37.3263	44.0353	50.9392	45.7172	47.8414	37.5166	33.2155	37.5189	33.8065	41.2288	37.5505	41.532	42.6153	39.6355	49.654	43.3201
10	48.6171	54.6255	39.5753	42.2396	35.4416	32.0342	39.0482	34.6694	61.2852	46.9585	85.4023	79.7319	81.1469	82.9003	32.4865	33.5339	34.9658	34.1584	30.8089	33.6241	33.3284	34.951	72.6788	54.9878	40.6482	46.422	38.0818	36.1064	26.9991	36.7142	27.8285	29.3682	40.3256	41.4798	42.6687	55.1828	42.619	43.2951	39.5253	35.6082	36.1574	36.9297	36.6265	39.6379	44.0829	39.2571	39.6606	44.4456	37.8687
10.25	48.9955	54.852	40.8002	41.5961	35.1067	33.5717	37.4222	35.9525	64.5878	48.9045	85.7284	81.5811	89.3053	89.9153	38.1316	30.464	37.9811	33.8851	35.8536	39.6513	35.2551	33.5886	80.0471	50.8498	42.7375	47.0498	36.6577	42.3864	28.0953	39.7768	31.4113	31.5295	45.5291	41.6186	38.5656	56.8212	46.3005	46.1044	43.9507	38.3002	41.5425	40.7121	45.9793	52.158	45.1218	46.1384	43.0027	49.153	42.8641
10.5	50.7037	61.501	40.2763	45.0947	37.7672	38.6213	38.3043	36.1273	74.5189	46.5452	87.4782	87.5019	93.442	90.8483	35.2857	32.8349	45.5095	31.9141	35.0284	40.843	35.7982	34.7208	85.8148	54.5241	46.3749	48.629	38.2325	44.4524	33.3465	37.5857	28.3332	28.8142	51.0979	44.092	38.5612	59.2955	52.2882	46.6088	39.8874	44.7093	42.3899	43.4212	47.6644	48.2284	48.193	45.0625	45	42.9605	37.6037
10.75	54.0432	68.5821	40.6977	50.4062	33.9559	38.3832	43.1539	40.1155	81.1201	55.2213	87.3634	94.9408	99.4355	97.8224	33.2348	33.1935	51.4899	31.8732	41.5993	45.1313	44.2149	32.14	90.2721	59.8405	44.3468	58.0968	38.2353	50.1082	36.5593	38.4606	33.2401	28.0194	53.7835	50.438	41.1284	61.4392	49.7206	44.9498	46.049	44.5898	47.2508	48.3379	57.0325	54.7009	57.8819	50.021	50.5174	47.9339	41.4929
11	58.4081	67.3633	40.6204	53.0072	40.0139	45.2885	44.2233	45.7496	90.0544	55.8056	86.7819	96.3059	98.6869	100.293	38.6565	30.7224	54.4452	35.3783	39.6016	48.0925	40.8312	37.7487	90.6875	57.7097	45.913	65.3156	44.0696	48.0309	34.7903	42.2089	35.7604	28.2121	62.2097	51.718	42.181	64.227	52.4272	44.7776	47.9153	50.7536	52.6227	47.5304	52.5423	55.2588	59.6823	54.9957	55.8932	46.7322	42.1631
11.25	63.4929	76.8339	38.4731	57.4959	42.894	46.2966	47.5136	46.2724	95.7659	64.6057	91.7326	108.777	109.382	102.781	40.5548	33.8735	62.8775	36.9016	47.3842	58.599	46.9018	36.4231	97.1826	69.6052	49.1463	72.9007	45.1158	58.484	38.6832	43.1563	40.0675	30.8485	65.5589	54.7083	46.9449	66.8588	58.3944	50.1397	56.8309	57.4259	53.0943	58.5357	57.8486	62.7915	66.6376	60.764	61.6139	49.146	44.0064
11.5	66.9327	77.671	38.7187	66.2585	48.7407	52.2428	52.2897	48.3275	100.295	67.6515	93.5577	113.824	112.261	108.296	41.1159	34.7889	70.7751	38.5357	52.2052	61.0375	47.4376	39.4997	106.144	73.1554	46.4009	75.2655	49.6364	61.3432	41.4672	50.5327	35.6643	35.5887	70.6928	59.9745	44.799	80.2525	65.8972	51.2824	61.7339	60.5043	64.0421	59.3647	63.8641	70.2941	69.837	63.6776	69.0199	54.1403	42.6635
11.75	68.762	77.0555	39.7429	68.3699	46.1744	59.8756	53.7805	57.8934	103.825	70.8592	91.9677	117.665	117.148	107.402	38.9646	30.5896	71.9394	36.8315	51.2526	65.4115	44.226	38.9991	106.685	73.0585	48.4963	82.6906	47.6844	66.6948	42.5543	51.5384	38.138	35.417	73.8561	64.5592	41.1228	76.1923	63.603	57.2352	59.2298	65.7253	67.9304	63.5687	71.1079	73.2415	74.637	66.9933	64.266	53.13	38.3605
12	72.5822	86.1994	40.1697	69.3569	57.8989	65.2655	58.2798	59.7302	108.258	76.9309	96.8362	122.174	118.369	113.266	44.1037	33.1479	79.3019	43.1745	61.5432	72.9239	52.1351	37.2565	109.579	79.8745	52.0358	87.0536	55.7433	68.7495	51.1095	56.2976	42.615	35.7721	79.3154	66.2451	47.5107	81.4066	72.9632	57.317	65.1664	74.0244	72.3042	62.5095	79.1081	76.6798	77.3788	73.3021	69.9654	52.8054	43.2229
12.25	80.1787	89.2611	39.1684	75.2278	59.3763	67.5366	62.6635	58.9212	117.282	81.5674	92.9735	127.276	123.129	120.007	44.3918	35.8552	86.9237	49.7337	66.9383	78.9148	62.0025	44.0313	113.35	84.9947	55.986	90.885	57.8536	78.0513	54.4164	65.5757	48.6004	38.5915	88.5951	78.8511	46.6254	91.4762	76.556	60.4171	74.7439	79.3724	79.7018	78.1878	82.2834	86.395	83.1922	75.4895	82.6435	60.8761	44.6915
12.5	81.5613	92.7332	40.194	78.2671	68.9274	73.3372	62.4966	66.4603	119.332	82.0295	99.21	135.548	128.871	119.94	46.588	35.2505	95.9618	50.2361	72.5446	76.9207	65.0268	44.0237	115.266	87.0954	57.3051	98.1712	59.9278	74.1731	55.8867	69.6733	56.4855	43.0304	93.1334	80.4684	50.8845	91.805	77.7967	66.1666	78.1634	78.9611	80.2694	76.6717	88.8594	86.2752	88.0936	78.0212	83.9365	61.8349	41.4309
12.75	83.418	93.2519	43.169	77.9173	66.7902	75.0012	69.0979	68.4065	121.359	86.223	96.2702	135.792	129.273	119.074	50.8322	35.1547	95.0035	49.2951	75.5775	85.2013	69.0058	47.8736	122.608	92.2889	58.7288	96.7465	68.7795	85.532	65.3427	73.3919	56.3191	46.3324	97.0142	85.054	54.0532	92.4436	83.6266	69.7456	80.772	86.0517	81.9128	82.7797	91.3603	97.1785	91.656	86.8431	85.6528	65.823	54.159
13	88.0094	96.9799	45.6531	84.3446	75.3499	81.3161	73.4201	72.9695	127.05	93.2697	101.599	141.387	133.263	119.251	53.8792	38.0194	102.06	57.644	87.1599	94.433	71.9843	54.0309	127.081	96.95	63.6906	104.907	70.9953	90.3059	72.7285	80.3617	65.7458	53.0035	103.085	90.4966	58.0091	99.1786	87.9391	73.4924	88.4257	92.726	96.6796	87.0009	94.2326	96.2318	97.4375	88.1872	92.0739	68.4263	53.8705
13.25	91.8298	97.224	49.3172	88.3981	77.8016	84.0258	79.8486	74.8816	128.171	97.8671	103.51	145.219	135.419	123.508	55.9297	37.2801	106.363	59.3758	92.6544	100.601	74.6663	59.517	125.797	101.001	67.7273	110.819	74.1665	94.7173	72.3885	83.9115	71.3937	59.5807	104.654	93.8727	60.7028	106.411	91.8906	81.6629	91.983	91.8898	99.2707	93.1271	98.1786	104.953	101.732	92.3041	92.4851	71.5007	55.2487
13.5	95.3196	101.709	44.9615	90.5185	81.227	85.0011	78.8678	84.0339	133.006	100.669	101.192	145.524	139.227	127.918	56.6305	37.7131	111.804	61.3101	93.6093	99.8064	76.2558	61.4265	127.955	100.206	68.3101	113.216	71.0425	89.8872	76.8378	87.7053	72.8158	60.7909	107.635	97.7519	55.5931	103.266	89.7291	85.275	93.3835	95.9937	96	96.2836	104.974	108.986	97.7869	92.6667	93.5762	70.2299	56.5994
13.75	98.9048	106.417	47.0741	95.8834	84.6273	90.9023	84.913	81.509	135.833	106.404	105.036	153.901	143.277	131.27	64.6584	37.0568	114.659	68.5678	100.229	107.976	80.2787	71.892	133.439	106.439	70.4123	115.715	83.1978	97.9558	77.9347	92.0921	78.545	65.3726	114.479	102.32	67.8212	109.174	98.452	82.6372	99.5788	101.735	103.765	100.981	107.94	112.378	107.622	102.943	103.968	78.6977	61.9255
14	96.5901	106.234	50.0606	98.2367	84.7216	95.6103	90.2036	84.6135	140.37	104.016	105.612	158.514	146.995	127.458	64.8173	32.7663	120.172	68.8552	105.396	109.376	84.9185	75.2366	135.043	111.8	67.5294	119.749	87.6059	106.176	83.1861	94.1718	79.1315	70.7529	118.825	105.275	71.2439	109.638	99.4952	91.297	101.794	106.217	106.647	107.588	112.587	116.239	113.34	104.752	104.072	75.0424	61.5574
14.25	102.335	109.585	50.4058	98.2375	88.0396	96.4541	93.4805	86.0255	139.694	109.807	104.362	159.575	146.693	128.893	67.1548	36.386	126.79	73.6659	106.712	112.782	88.4731	81.0189	135.611	110.636	74.8191	128.445	87.0624	104.226	88.4932	97.059	85.3023	72.394	118.728	108.09	72.1969	112.431	102.566	93.0546	106.555	111.074	113.959	111.335	118.365	118.842	115.052	104.579	108.373	76.5983	66.0729
14.5	105.367	110.047	57.5252	95.6168	93.8097	101.489	90.8565	88.8602	144.833	108.591	109.038	164.279	150.543	131.011	74.5184	37.5394	124.906	75.856	111.564	116.929	93.5374	86.4201	138.595	114.884	74.968	129.738	89.1854	110.404	89.5138	102.185	90.3659	81.672	123.992	110.67	78.1378	122.123	101.117	96.7625	109.417	113.853	115.038	109.51	118.659	124.382	121.485	110.612	109.859	82.65	65.2473
14.75	101.692	111.665	57.4535	100.222	93.531	100.082	93.4027	91.4978	149.64	118.581	105.9	163.404	151.848	130.206	70.4655	36.8269	130.22	78.7976	116.361	117.49	90.5986	90.5268	136.133	116.025	73.9246	130.298	93.4315	111.998	94.6321	106.109	93.3611	84.5102	126.573	110.626	77.4846	119.091	105.654	101.971	112.538	111.773	114.357	115.612	121.929	125.412	123.149	111.399	110.996	85.4476	69.4414
15	110.133	109.939	62.6194	104.515	92.7283	104.416	98.8908	88.7741	149.334	117.126	109.065	168.929	153.089	139.621	77.4005	36.8511	132.387	80.2687	119.4	127.136	95.817	95.1197	145.079	117.258	79.9833	136.519	95.1846	114.416	95.0635	107.644	98.0762	88.0569	128.597	112.647	83.418	123.457	110.705	103.501	114.961	120.852	117.962	115.157	123.925	131.994	126.588	116.876	113.971	87.4657	71.8618
15.25	106.018	111.466	63.261	105.116	98.0948	102.603	101.121	93.4799	152.412	122.847	107.68	169.191	155.161	135.643	76.1784	37.3827	134.052	86.5177	124.986	127.655	98.2844	98.6874	142.35	121.872	80.799	136.08	101.895	117.172	97.8698	109.851	102.511	94.441	134.547	121.167	84.7514	124.609	108.85	108.359	116.374	121.249	121.769	121.295	126.309	129.371	124.565	117.445	117.959	87.9916	68.8649
15.5	109.787	116.166	65.9793	105.362	98.0904	109.828	105.051	99.247	157.986	122.735	113.51	172.821	159.431	135.437	77.023	41.1569	141.473	87.4855	129.728	133.732	104.595	105.164	147.224	125.589	80.0179	141.504	106.549	119.639	103.486	112.517	106.747	95.1795	135.739	120.2	88.7173	127.911	110.418	111.933	121.019	121.36	124.736	128.423	128.586	134.28	131.446	116.433	119.364	91.4317	76.9601
15.75	111.205	116.677	68.2448	107.939	104.24	110.853	105.896	98.9045	159.935	124.057	111.268	172.961	160.569	135.176	79.6757	40.5122	140.762	91.5217	131.22	133.578	104.169	103.623	149.244	129.032	83.7656	141.871	108.921	120.852	105.822	115.451	109.234	95.3999	142.598	125.694	90.8992	124.23	115.992	108.85	123.727	127.314	128.401	129.534	133.477	134.698	136.191	122.912	121.231	91.5799	80.1984
16	115.74	120.332	71.1778	109.276	102.132	110.905	111.626	104.368	159.669	127.989	110.526	175.784	164.181	136.809	82.4299	43.5334	144.618	93.2408	135.804	140.08	109.546	113.543	146.058	131.569	87.465	148.075	108.619	124.988	108.226	124.882	113.508	99.1395	143.092	126.847	95.7836	127.848	115.018	113.591	122.679	126.6	131.711	130.221	139.387	136.35	133.534	124.999	121.067	94.8565	77.2122
16.25	117.266	115.236	69.8476	111.551	106.678	114.81	112.275	108.09	159.377	126.471	112.73	178.059	166.394	135.477	84.5246	46.7034	146.419	93.761	137.704	142.252	108.445	117.413	148.649	133.662	85.5752	145.985	115.437	125.914	112.679	122.821	113.988	99.8961	144.701	129.877	98.5134	130.319	115.438	120.205	127.468	130.226	133.926	132.609	134.908	139.98	139.153	130.649	124.172	95.9286	80.9834
16.5	114.053	119.071	71.5464	110.444	109.515	113.364	111.896	102.948	164.925	130.202	113.036	181.134	165.58	139.553	88.9999	48.2699	145.351	101.069	140.095	145.465	113.986	117.736	152.06	136.256	84.7306	153.633	115.656	127.464	111.582	125.742	113.668	104.554	145.05	129.643	99.7445	129.892	116.032	118.301	127.985	132.944	135.654	134.563	137.183	139.976	140.439	130.944	124.518	95.3707	82.5931
16.75	119.084	117.881	73.142	111.893	106.799	118.577	114.764	105.855	168.525	131.188	115.291	184.535	164.324	139.591	88.1188	51.3661	147.882	97.4018	144.928	147.154	112.087	119.7	149.114	134.588	85.504	152.71	115.198	125.689	112.997	125.569	120.482	109.765	146.823	130.932	102.306	130.044	117.358	122.551	130.822	133.326	143.269	135.876	141.503	140.716	141.503	129.425	125.713	99.2283	85.7478
17	118.938	122.286	77.011	112.917	109.165	112.323	116.892	109.38	166.394	129.764	112.251	187.185	167.16	138.835	93.8693	56.8952	152.817	104.026	146.254	146.599	115.935	122.568	159.607	136.957	88.653	156.29	116.972	131.207	119.728	131.447	124.65	112.438	147.967	134.54	104.871	132.107	119.546	123.562	133.032	136.597	139.195	139.675	145.38	146.144	144.045	136.524	125.851	100.627	85.5367
17.25	116.662	119.515	77.7813	115.799	110.526	117.05	117.587	110.728	170.778	133.347	115.818	186.85	172.842	139.28	91.4503	59.5758	159.221	104.687	146.922	149.231	113.97	129.475	150.537	139.9	91.0983	156.867	120.392	135.44	119.857	136.011	124.488	111.3	153.856	133.484	108.11	134.83	122.54	123.811	134.474	137.301	140.911	141.741	149.047	150.057	145.762	135.942	130.563	98.0607	84.7932
17.5	119.038	118.572	81.0036	112.733	107.962	120.791	120.925	109.825	170.533	138.07	117.77	189.269	171.806	140.126	88.9162	64.1173	156.995	103.045	153.442	150.521	118.585	130.463	155.149	137.2	94.3914	158.409	122.496	136.483	120.38	133.163	129.102	112.562	154.05	136.727	110.194	135.036	118.558	126.029	137.531	138.832	142.721	142.858	148.024	147.961	147.798	135.591	130.815	103.169	85.5317
17.75	122.2	120.344	82.9582	114.607	114.342	119.119	122.977	113.509	175.282	135.237	115.915	187.345	170.553	142.903	94.9066	66.128	160.865	106.977	154.089	156.054	121.564	130.523	155.625	137.297	91.6072	158.902	128.748	134.315	125.483	135.751	125.094	114.89	155.639	139.47	110.847	139.718	123.217	131.614	137.181	142.469	145.711	146.935	152.819	152.922	150.661	137.279	133.182	104.078	91.0567
18	116.949	119.441	80.0174	114.239	110.024	118.811	121.145	114.292	171.64	136.123	113.287	190.038	173.169	140.958	92.4007	67.0276	160.495	105.684	158.56	153.25	121.532	130.402	152.219	140.074	94.8985	161.817	123.459	138.685	120.358	139.692	126.013	118.306	158.572	139.182	114.204	140.839	123.312	129.305	139.226	143.388	147.711	147.031	153.081	154.238	147.307	140.545	127.38	102.424	89.9437
18.25	122.596	122.204	82.3731	115.224	116.158	118.922	123.615	113.665	173.129	137.075	115.456	193.052	179.11	139.922	100.569	72.71	164.038	108.201	157.005	159.571	121.988	136.065	152.862	141.841	94.2915	163.918	126.197	139.87	125.812	138.025	133.346	122.82	157.963	138	116.883	134.523	126.656	131.728	143.506	143.771	149.062	148	151.106	157.467	150.918	142.812	131.186	103.97	91.8992
18.5	121.957	122.055	83.3457	115.59	113.846	121.867	123.758	117.073	177.756	137.129	116.226	190.57	174.552	139.907	95.1139	78.1652	164.73	108.982	161.956	158.149	122.153	135.593	156.573	140.874	93.9498	164.289	127.85	141.578	127.285	139.231	132.194	124.282	161.819	140.473	114.882	142.39	124.479	131.852	143.567	145.372	145.043	149.27	154.67	156.097	152.855	142.116	134.332	100.024	92.2124
18.75	119.175	121.172	87.2016	115.585	117.721	121.471	121.45	119.324	177.526	137.679	116.657	193.242	177.909	142.238	101.204	83.8721	166.088	113.033	160.83	161.641	125.22	139.173	156.763	142.655	96.3261	165.689	129.681	141.686	129.261	141.939	136.637	123.388	162.289	144.668	117.648	140.718	125.812	134.503	143.646	146.612	153.516	153.478	157.148	159.407	151.612	145.736	132.132	105.437	93.9109
19	120.016	124.543	85.4221	117.953	115.461	122.111	124.598	117.111	176.979	141.303	116.388	199.106	177.468	141.638	96.6622	87.2256	166.803	111.603	165.154	160.64	124.688	135.468	157.22	146.504	98.7931	166.102	130.684	139.947	126.756	146.223	135.99	123.46	161.711	145.141	120.649	139.918	126.308	136.237	145.392	146.555	152.614	153.057	155.697	157.182	159.087	140.542	131.762	107.519	92.7726
19.25	122.665	122.563	87.9734	116.315	117.486	125.045	130.7	119.348	180.246	137.58	118.697	198.121	177.489	141.054	100.871	87.9663	172.622	113.899	169.389	164.041	126.955	144.346	155.737	145.74	100.91	168.712	135.476	139.736	128.673	147.846	139.089	127.449	169.028	145.086	120.386	142.953	130.689	136.176	147.441	150.717	155.848	157.357	160.264	161.009	159.083	146.577	138.959	106.071	95.3234
19.5	126.295	124.473	86.1434	118.772	117.566	122.399	126.011	119.207	182.072	145.743	115.901	200.689	183.841	141.019	98.7988	90.6586	174.024	114.058	171.853	165.303	127.211	142.66	156.355	149.786	100.487	170.88	133.485	144.411	130.237	151.449	144.883	130.395	165.597	142.522	119.627	142.258	128.946	139.365	147.652	150.227	154.385	158.32	160.294	161.96	161.821	145.601	136.12	108.9	95.1236
19.75	124.243	123.24	88.1131	120.282	118.654	126.355	129.57	119.337	184.348	144.266	120.388	203.056	180.022	143.468	103.04	93.1205	175.361	114.587	171.483	167.784	126.385	145.747	158.381	149.447	103.246	176.613	134.683	145.962	133.188	146.197	143.455	131.721	170.41	149.493	123.82	138.962	130.384	138.105	151.32	151.479	158.86	161.047	162.331	159.497	159.556	149.238	133.886	108.611	98.5583
20	121.724	125.461	90.0993	117.25	118.827	123.937	129.251	117.25	183.981	144.785	119.394	202.341	180.332	143.845	103.948	94.5217	173.067	116.602	174.832	171.113	129.447	149.281	159.219	146.363	99.3614	172.548	131.762	143.867	131.426	153.787	143.941	129.974	169.323	149.894	124.175	144.484	128.918	136.901	151.321	149.009	155.678	162.315	162.037	161.769	159.678	151.536	136.789	110.285	96.4006
20.25	121.54	122.869	86.5111	118.955	117.282	128.444	127.193	120.384	183.225	144.071	122.272	204.337	181.6	141.581	99.0578	99.584	177.927	117.108	172.783	169.819	130.278	148.735	159.214	149.151	98.8513	177.118	133.373	146.198	133.023	151.854	142.153	128.159	170.556	148.869	126.683	143.62	125.675	140.363	151.476	150.191	163.178	160.635	165.67	164.701	161.296	147.364	135.464	105.85	98.0275
20.5	126.625	128.747	89.918	117.734	118.747	124.089	128.147	118.96	182.664	144.034	123.276	204.314	183.149	145.297	104.417	103.567	171.234	117.361	175.684	169.924	130.049	151.407	161.04	150.936	100.839	179.501	133.131	147.444	131.388	153.563	146.07	133.93	173.539	150.39	125.955	144.331	128.093	141.332	151.492	156.121	158.057	160.524	161.663	164.091	162.336	148.744	137.178	109.543	97.4449
20.75	127.542	123.749	90.5347	120.845	119.66	125.828	131.079	120.212	182.742	145.14	118.92	203.01	187.267	145.941	103.886	108.248	178.103	119.671	178.519	172.65	131.285	157.171	163.352	149.93	104.899	178.059	137.997	146.741	134.793	154.544	144.845	132.382	175.079	149.332	126.431	144.308	129.959	142.325	155.922	153.734	159.742	168.321	161.623	163.835	164.188	149.307	136.105	107.756	101.359
21	125.265	123.915	91.8657	119.329	119.729	127.7	129.752	120.771	186.811	148.343	119.562	206.407	187.868	144.368	104.363	106.174	179.686	120.182	176.56	174.131	127.191	155.498	157.792	148.433	105.389	176.562	139.972	147.677	134.194	158.015	150.327	126.557	175.358	150.847	128.137	144.917	130.138	138.578	154.351	156.642	157.837	163.693	165.882	166.185	164.879	153.316	138.888	113.907	99.9323
21.25	126.443	122.706	91.0896	119.286	119.958	129.079	132.828	124.547	187.011	147.339	121.52	205.587	185.46	142.781	108.153	112.786	180.171	121.371	184.622	174.114	130.017	151.606	160.09	149.008	105.564	184.64	140.397	148.689	136.463	158.156	147.885	136.333	174.85	150.946	132.88	142.365	131.447	141.016	153.354	156.954	161.879	164.007	164.341	169.196	165.082	152.601	140.891	112.918	103.513
21.5	127.143	125.662	93.0306	121.425	120.365	129.46	135.377	123.555	186.422	149.317	122.561	208.303	184.372	143.008	105.527	110.58	176.552	121.024	182.771	174.944	131.991	155.917	162.441	147.813	106.77	182.488	141.645	148.871	132.152	157.572	151.388	133.829	176.371	148.603	131.439	146.263	136.12	142.997	156.242	154.422	162.518	168.65	169.089	169.864	166.916	153.678	137.276	105.739	103.812
21.75	124.34	122.661	94.496	123.284	119.706	128.475	129.727	121.255	188.501	149.541	124.951	212.281	188.462	147.96	106.018	116.537	180.903	122.946	183.618	173.716	128.296	155.78	157.927	151.889	105.837	181.688	144.096	148.933	140.676	160.161	148.724	134.241	174.962	151.864	137.181	148.174	132.358	144.992	154.043	157.113	166.19	168.193	167.543	169.492	164.602	150.626	138.582	106.113	105.294
22	127.961	126.261	93.8989	119.502	120.066	125.684	134.083	121.729	191.712	145.6	122.255	213.358	185.757	141.99	104.495	117.087	183.467	122.832	184.81	179.325	132.101	160.684	158.94	151.335	103.757	187.773	143.9	149.036	135.721	163.581	151.133	132.175	178.351	149.536	133.602	144.484	134.512	144.165	156.461	158.088	167.288	167.996	170.073	167.748	164.846	153.654	134.967	106.8	104.866
22.25	125.315	126.207	93.7158	121.961	122.879	125.383	127.425	126.127	191.478	149.862	123.996	212.812	187.451	142.078	107.139	119.571	185.48	124.194	187.91	178.866	129.796	160.603	163.675	150.581	108.759	183.125	145.514	145.996	138.259	163.474	151.253	134.763	178.419	148.806	135.092	146.954	127.336	141.53	155.952	162.07	167.567	168.252	167.323	172.922	167.46	151.074	139.307	106.112	104.733
22.5	128.602	122.217	94.491	122.257	125.889	130.935	138.919	128.256	192.24	150.632	126.804	211.164	193.031	144.125	114.286	124.516	185.611	124.699	190.181	182.551	134.259	162.534	161.256	153.195	111.683	183.969	148.072	147.826	138.75	164.137	154.043	136.772	184.408	153.22	134.671	149.384	136.558	142.308	158.173	162.43	164.706	170.352	169.782	176.601	166.629	158.058	142.136	109.329	108.121
22.75	118.21	117.21	86.3867	110.008	115.691	117.949	127.619	121.289	187.237	138.47	115.369	208.266	185.857	138.917	103.288	123.284	179.941	116.024	186.438	180.614	126.145	157.614	154.351	151.046	104.576	184.919	146.167	148.116	135.981	158.756	154.45	130.835	179.074	149.764	132.326	142.677	130.65	142.913	154.465	157.671	162.923	173.028	168.549	170.619	165.383	150.163	133.506	104.211	105.77
23	120.747	117.162	88.7662	112.715	114.881	118.38	122.476	116.469	185.328	137.286	110.835	204.113	185.721	138.697	103.49	119.752	182.874	118.393	188.441	179.872	126.057	158.228	155.205	149.804	107.144	184.019	145.667	143.83	135.066	163.241	149.943	127.592	177.731	146.285	130.676	139.889	126.206	141.613	152.852	158.276	157.296	167.075	167.308	170.511	165.888	150.751	133.996	102.751	104.209
23.25	123.738	117.978	89.2499	113.219	110.72	118.455	125.132	119.647	182.299	134.895	113.909	204.538	181.429	139.843	105.225	119.803	177.512	115.874	184.396	177.324	123.899	156.039	156.387	146.264	106.44	183.96	140.229	147.844	134.792	157.051	149.356	130.834	180.829	148.428	131.158	138.652	130.207	141.306	157.557	155.075	161.163	168.278	166.25	173.522	166.592	153.036	132.955	98.476	106.835
23.5	120.09	116.305	92.7249	117.502	117.532	121.614	124.907	119.357	187.753	132.626	117.434	209.082	184.828	139.837	105.753	124.11	182.996	123.826	189.264	178.194	124.945	158.553	155.021	145.499	104.797	185.018	143.353	144.422	136.353	161.658	150.784	133.041	182.027	152.353	133.518	139.836	131.134	141.494	155.765	160.128	166.169	167.613	167.589	170.042	164.589	152.157	134.377	100.409	104.335
23.75	122.797	118.402	94.299	116.175	119.4	118.859	126.498	120.658	184.752	140.451	114.445	209.664	190.639	141.238	104.857	125.729	185.209	115.395	190.232	178.634	126.648	163.632	157.186	151.985	108.557	190.522	145.366	148.668	135.055	164.587	155.559	133.348	184.519	153.55	133.47	141.647	129.133	142.208	157.316	159.961	167.206	169.66	172.591	175.123	169.317	153.033	135.728	101.488	107.139
24	122.485	115.853	89.6107	112.183	111.74	120.501	125.289	117.801	183.635	134.102	111.148	204.349	188.765	137.149	105.431	121.135	180.698	119.745	190.259	180.588	129.192	160.208	153.254	147.963	106.246	186.44	148.27	144.703	136.574	164.813	149.515	131.95	184.327	147.072	133.551	140.407	129.864	141.267	158.028	157.56	164.648	167.14	168.929	172.678	162.737	152.742	134.04	100.116	106.184
24.25	120.97	115.905	89.7026	115.894	116.707	123.836	127.072	117.977	186.924	143.612	118.689	207.029	187.254	139.421	104.035	126.53	184.358	117.8	193.558	184.323	127.071	162.882	153.217	151.576	112.348	187.214	146.517	149.713	137.249	167.465	154.488	134.418	185.605	155.447	131.736	142.794	134.212	142.892	162.176	157.238	163.618	172.326	170.651	173.287	170.824	153.567	138.904	100.661	111.099
24.5	125.454	118.331	91.1617	116.638	118.159	119.701	128.549	119.985	191.544	140.173	118.498	210.01	188.763	145.284	108.227	131.074	185.52	118.679	191.38	183.591	128.252	165.782	157.734	153.273	114.724	187.78	152.471	150.309	135.604	167.996	153.913	137.932	185.976	155.33	135.25	144.457	132.722	146.072	161.386	161.641	169.95	170.748	173.458	173.346	169.944	154.49	138.622	102.374	109.749
24.75	120.543	117.78	88.14	117.913	116.573	121.875	129.047	116.505	186.775	138.894	120.744	206.942	188.786	141.283	110.001	130.96	181.787	121.79	195.526	182.721	128.59	166.332	155.284	150.667	111.172	188.067	147.98	147.107	136.081	165.765	156.056	133.723	183.643	156.642	134.606	146.482	135.265	143.81	159.227	163.535	164.155	171.747	168.774	174.281	169.402	158.062	135.485	103.073	109.942
25	118.457	123.06	86.6372	113.912	119.573	122.904	126.769	118.213	188.71	137.892	120.067	207.79	191.879	141.019	109.791	129.128	183.783	123.357	197.95	181.455	126.251	166.212	155.35	153.005	108.377	188.831	146.246	146.812	137.333	168.197	159.117	134.84	188.489	153.113	135.789	143.615	136.228	142.355	159.334	161.811	168.362	172.536	171.79	175.522	175.004	156.021	138.809	103.305	112.67
25.25	123.884	119.207	90.0323	116.069	115.589	122.036	126.583	119.296	185.719	138.648	118.94	208.971	189.678	140.391	108.594	135.27	184.3	124.462	198.532	183.596	127.859	168.258	155.562	152.244	109.932	187.588	150.248	146.988	138.712	168.732	151.976	133.035	187.98	154.686	137.253	142.212	132.864	144.263	161.753	161.261	170.224	174.196	170.707	179.167	169.154	155.295	137.273	101.067	111.19
25.5	122.099	115.112	90.1925	115.16	117.863	125.581	127.463	117.126	188.387	140.925	116.578	209.047	187.766	139.969	108.443	134.082	185.631	120.971	197.713	185.203	128.781	166.597	160.131	149.062	112.189	191.472	148.583	144.076	139.139	167.863	156.659	137.179	187.592	150.5	133.73	144.529	132.19	144.311	163.559	159.737	167.928	172.659	170.729	174.587	170.938	152.678	134.938	101.966	112.884
25.75	124.177	118.458	91.8847	117.189	114.676	122.395	128.702	118.897	184.914	142.121	118.728	207.832	190.57	140.184	112.492	132.279	186.502	124.069	200.796	184.758	127.665	167.76	155.618	151.258	111.645	193.82	150.617	150.028	138.368	171.807	157.554	133.942	190.245	157.002	136.261	147.256	133.8	146.066	162.004	162.562	168.607	174.795	171.966	175.67	173.301	156.99	138.207	101.541	116.139
26	122.15	119.141	89.8954	117.096	118.705	120.381	126.727	117.872	188.163	141.895	117.932	209.555	192.854	140.069	108.827	137.121	188.874	121.963	201.1	186.767	131.88	169.181	156.928	156.325	112.141	190.796	152.092	147.78	135.913	171.18	154.504	136.887	191.184	150.657	135.99	145.053	133.746	146.446	164.79	156.776	171.122	174.026	172.157	181.224	172.091	155.059	138.474	103.923	112.797
26.25	121.912	118.606	92.131	115.11	112.763	122.079	127.234	119.525	188.463	143.6	120.32	209.422	189.387	138.412	106.364	139.485	186.595	122.4	202.963	188.9	128.735	168.598	160.406	149.772	110.045	190.819	149.812	150.971	137.085	170.989	157.96	135.102	188.191	152.178	138.17	145.204	131.827	145.67	166.088	162.3	165.965	175.63	172.76	177.827	172.728	152.906	141.881	103.126	114.578
26.5	120.066	119.551	92.2628	116.487	121.257	120.81	125.127	120.791	185.242	139.353	119.985	210.877	193.672	141.72	106.89	140.254	188.607	121.843	201.8	187.992	128.998	170.079	157.799	155.061	109.113	191.489	150.419	148.42	136.305	173.447	157.29	136.436	190.205	155.351	137.61	145	133.983	146.012	161.502	162.406	166.703	171.802	176.768	179.589	170.726	155.33	139.906	99.6054	113.067
26.75	124.665	115.75	91.4971	117.829	117.377	123.414	126.85	116.847	191.054	138.849	120.335	209.779	191.627	140.838	109.48	133.99	186.749	122.691	203.05	191.846	129.79	171.387	157.518	153.391	112.481	192.049	151.215	149.109	138.777	178.206	153.976	135.757	189.444	152.732	136.158	146.384	132.641	142.636	162.858	163.665	167.082	174.512	171.844	176.044	171.504	157.206	139.125	104.487	114.442
27	126.168	118.362	90.1864	118.909	116.261	123.058	127.515	121.124	188.503	137.872	118.439	207.562	189.789	140.778	109.776	141.494	188.032	124.838	203.324	191.322	129.3	170.078	156.947	152.202	112.371	192.205	153.226	147.981	138.625	176.249	157.988	135.793	195.703	152.775	140.68	143.172	132.344	144.559	167.22	161.111	166.91	172.271	175.922	181.301	171.477	155.929	138.407	105.437	113.281
27.25	120.825	119.263	89.6496	115.1	115.242	119.424	125.702	121.806	186.818	140.639	119.689	210.506	192.088	136.738	108.714	138.931	186.594	121.864	204.335	187.411	127.634	169.922	160.799	150.865	112.892	191.929	151.272	147.646	137.724	172.729	156.103	139.597	194.312	150.966	136.651	144.851	131.583	143.704	163.264	160.123	168.333	172.672	172.793	175.357	171.532	154.831	137.205	100.217	116.874
27.5	125.59	118.913	92.4937	114.872	121.933	120.738	126.881	120.415	192.384	139.637	116.401	210.253	191.7	136.688	106.581	141.336	187.173	120.782	205.156	190.282	128.048	170.934	157.786	152.785	112.841	190.221	152.76	149.437	140.769	169.332	156.281	135.46	194.495	152.99	136.806	146.932	134.468	149.425	164.703	160.503	170.111	173.664	172.156	175.893	170.693	156.308	140.198	98.5423	115.861
27.75	122.1	112.065	91.4281	113.447	119.081	122.496	127.437	119.565	184.97	138.365	117.193	208.869	189.184	139.694	106.708	140.932	186.348	119.868	205.631	192.031	126.716	169.357	159.832	158.823	113.408	191.615	152.935	149.495	137.717	173.968	156.531	135.04	191.025	151.402	134.424	142.622	133.471	143.985	168.07	159.033	167.621	174.485	174.825	176.369	171.069	155.559	138.035	103.555	116.403
28	121.995	116.1	93.6217	114.583	119.794	123.115	126.657	122.956	185.342	141.787	122.57	205.065	187.656	138.908	109.996	140.768	184.051	119.949	206.166	190.619	127.79	174.121	157.4	153.195	113.741	192.546	151.697	149.196	139.336	176.181	157.31	134.635	195.993	153.132	139.681	139.525	137.688	144.398	166.525	160.5	167.888	175.371	175.218	175.012	173.843	154.028	136.198	104.091	116.467
28.25	124.49	117.162	89.2075	117.065	119.942	121.07	126.506	117.421	190.429	138.85	120.437	206.375	192.25	139.978	106.964	145.133	187.152	122.348	208.279	194.153	130.076	171.848	158.809	153.208	109.795	190.88	152.17	149.886	137.836	173.719	157.146	132.217	193.725	156.475	138.559	144.944	133.802	142.958	163.738	159.098	165.806	175.785	175.75	177.43	170.183	156.72	137.192	103.234	117.967
28.5	120.274	122.637	91.923	116.099	119.988	123.288	125.353	118.653	187.078	139.877	123.469	209.091	189.521	137.185	109.281	142.635	186.191	121.9	210.545	193.825	129.64	169.261	155.556	154.429	111.676	189.657	155.126	148.531	139.813	176.742	152.721	135.401	194.231	155.827	134.815	145.908	134.133	147.836	164.745	161.475	167.109	176.264	173.628	179.22	172.05	153.515	135.828	104.492	122.339
28.75	121.643	117.425	91.1084	117.797	118.564	120.013	125.9	120.697	185.078	140.147	119.154	207.427	188.72	139.714	110.868	143.449	184.961	118.747	209.597	190.32	126.832	175.536	156.056	152.99	110.44	191.558	150.219	145.571	139.288	176.352	157.233	136.375	192.148	149.572	134.519	143.929	132.991	145.442	167.513	163.056	167.319	173.595	175.741	177.36	171.96	152.994	137.436	101.062	116.772
29	120.378	119.037	93.9644	114.499	118.842	119.396	127.341	119.167	186.719	138.997	120.484	208.555	187.935	139.133	103.572	141.812	185.508	119.588	206.597	189.613	126.041	173.317	155.353	153.878	108.817	190.424	151.587	144.755	138.057	176.957	156.986	135.883	194.767	149.453	135.039	140.701	135.601	144.247	168.221	160.064	167.745	171.108	173.414	175.671	170.197	153.477	138.164	103.512	121.754
29.25	119.811	116.57	92.864	116.657	117.108	122.499	122.784	117.382	186.071	138.09	124.258	210.207	190.689	140.058	110.675	143.39	182.893	119.257	210.199	191.125	127.859	173.786	158.91	155.759	112.888	195.461	153.584	147.35	135.648	173.945	154.617	132.946	193.378	152.992	136.37	142.574	133.773	147.663	168.745	161.538	168.632	173.32	171.691	177.49	172.781	156.725	140.96	105.874	120.212
29.5	120.542	114.918	91.0179	117.288	118.418	124.271	125.568	122.358	186.857	139.93	118.813	210.554	192.32	139.956	108.858	144.376	185.723	119.507	210.925	197.52	124.569	173.452	159.789	155.191	114.165	189.891	151.189	146.726	140.091	179.499	157.535	133.813	195.078	150.812	138.832	143.576	134.131	142.846	170.716	158.497	165.734	172.387	170.955	178.429	171.66	153.559	137.834	105.654	119.322
29.75	118.923	118.664	91.4948	120.666	120.178	121.752	123.145	122.645	186.374	139.113	120.862	209.674	188.302	136.916	109.435	143.876	187.052	124.295	210.506	195.337	125.213	170.301	155.871	153.799	110.275	190.369	151.368	146.357	138.174	176.212	152.753	133.599	198.094	152.537	138.302	139.173	133.53	143.326	165.721	160.844	165.829	171.017	172.602	172.978	170.249	151.037	140.667	105.337	121.252
30	123.315	118.069	89.2486	114.032	123.298	121.109	126.403	117.118	187.447	139.307	121.188	209.087	189.126	142.051	110.283	144.368	184.193	120.768	215.412	193.965	127.138	170.234	158.336	153.057	111.15	191.788	152.12	146.724	138.074	176.415	153.553	138.077	194.529	148.215	137.553	146.092	128.972	143.819	163.137	162.869	166.946	171.794	171.242	176.863	170.983	156.129	137.91	100.246	121.581
30.25	123.141	118.994	95.306	119.477	119.421	126.97	126.225	122.223	187.522	140.385	120.678	211.154	190.302	140.879	114.311	146.562	188.303	123.247	214.617	196.928	126.479	175.036	158.282	155.731	114.085	193.554	152.698	148.763	135.064	178.86	156.634	132.293	195.807	152.211	139.881	144.686	131.89	144.578	166.558	157.039	166.166	171.061	174.829	179.839	174.249	157.248	138.849	103.033	123.74
30.5	122.062	116.291	92.09	114.151	122.415	122.757	126.895	123.946	187.341	141.885	121.82	207.333	188.235	141.884	110.829	148.134	186.597	121.87	213.979	196.998	127.687	174.576	160.034	154.58	113.903	191.781	149.826	149.704	137.529	180.882	157.048	136.105	198.257	157.784	141.039	145.853	130.196	144.371	168.35	164.06	168.74	174.187	171.777	179.585	170.504	154.993	140.441	101.594	119.875
30.75	122.574	116.218	93.024	113.009	119.868	123.166	125.679	122.751	188.981	139.172	125.12	208.173	188.332	140.376	112.787	143.637	186.061	123.274	212.814	196.331	127.181	170.544	156.909	152.754	111.358	191.902	151.77	146.659	139.151	179.27	155.164	137.75	198.325	154.605	137.038	144.526	134.387	145.825	171.926	160.412	168.507	171.315	170.555	174.909	173.883	156.489	135.525	105.79	120.889
31	121.021	116.633	90.1074	116.481	123.476	120.598	127.524	122.777	183.573	147.292	123.335	206.569	191.194	141.41	110.984	147.817	185.958	122.028	216.878	196.623	128.245	173.297	158.389	155.299	113.08	193.013	154.302	150.61	137.112	178.474	158.596	135.181	200.928	152.699	139.949	144.568	133.373	145.28	167.845	159.57	169.993	175.361	171.384	177.485	171.711	155.606	137.791	106.396	122.013
31.25	122.552	116.219	93.2341	114.075	118.01	123.237	126.338	121.688	190.714	140.537	121.245	208.517	189.878	140.633	112.837	144.322	188.604	123.925	215.911	196.96	125.405	174.709	158.833	156.131	110.639	193.295	152.221	146.672	138.349	177.397	156.617	139.035	202.911	151.925	138.405	145.892	137.004	142.853	166.583	157.902	170.103	176.11	171.74	177.69	175.213	152.393	138.632	105.372	122.212
31.5	120.023	120.233	93.3158	117.994	118.07	122.501	127.902	120.207	188.666	140.345	123.23	207.75	189.198	139.729	112.586	143.682	185.199	123.28	215.092	196.964	128.304	172.499	161.11	154.014	112.209	194.526	154.307	145.059	140.871	177.053	155.802	134.261	198.61	153.396	137.747	142.863	134.521	145.732	168.02	158.216	167.797	171.066	173.575	174.541	169.912	157.686	140.724	105.77	122.217
31.75	123.217	117.882	94.2114	113.562	120.953	126.51	127.354	121.72	190.413	140.885	125.157	209.955	190.335	141.445	112.422	144.893	188.686	122.349	217.118	199.605	125.872	174.674	163.175	153.903	112.78	195.794	152.574	152.285	137.217	176.964	160.331	135.834	199.549	153.597	142.982	142.609	139.455	143.544	164.232	157.921	169.273	177.666	173.534	177.476	175.543	159.572	138.012	105.754	125.771
32	124.099	117.898	94.7145	117.644	122.455	128.705	128.847	123.658	191.53	144.001	128.166	210.918	190.997	143.443	111.173	144.84	187.535	125.914	217.828	198.242	129.443	172.091	159.374	158.623	116.38	194.934	155.955	147.901	137.658	180.742	158.293	136.623	200.69	151.304	141.704	142.634	135.85	145.608	170.909	159.675	170.49	175.902	172.724	174.787	172.252	156.023	140.94	106.274	128.495
32.25	122.027	117.49	92.5001	117.974	123.701	124.811	129.093	122.767	193.357	138.167	124.878	211.385	191.431	144.389	112.272	148.397	187.457	123.827	214.142	201.805	129.806	172.425	159.068	155.085	118.95	193.574	153.33	148.709	136.698	179.583	154.972	136.957	201.273	150.749	142.051	145.13	136.898	143.726	168.398	158.495	170.861	171.329	172.277	177.643	171.733	156.496	139.727	103.639	120.222
32.5	120.252	115.757	95.9192	116.311	119.038	124.748	127.15	117.312	188.7	143.041	121.912	206.444	191.976	139.394	113.417	146.436	187.84	121.215	218.087	195.639	125.759	173.425	161.834	157.477	112.306	190.838	151.186	150.135	137.132	179.881	155.399	135.394	204.431	152.091	139.825	141.262	135.008	145.277	165.98	161.693	166.049	177.215	171.339	177.126	170.887	157.047	138.53	105.027	125.268
32.75	123.952	119.321	97.3228	111.559	122.985	127.04	127.299	121.406	189.019	142.78	127.167	207.931	191.132	139.092	107.67	147.017	186.477	122.996	220.177	196.404	131.29	172.149	155.587	157.78	116.889	192.445	150.713	149.63	138.234	181.94	156.553	135.244	201.368	151.893	141.035	143.012	137.924	147.133	167.087	160.039	164.366	172.893	177.006	178.623	168.883	154.231	136.417	105.654	127.502
33	123.407	119.131	96.3355	118.175	124.764	125.376	124.436	118.377	187.638	139.256	123.089	210.272	191.584	146.76	109.996	144.125	188.693	126.544	220.409	196.388	127.896	173.509	162.996	157.209	115.479	193.79	153.352	148.867	143.184	181.225	158.173	138.24	202.376	156.385	139.889	141.917	132.935	144.806	166.255	160.392	169.828	177.621	174.97	175.895	172.457	157.075	136.505	104.614	123.632
33.25	120.189	116.921	93.2341	117.026	121.232	122.299	126.707	119.106	184.201	140.028	125.622	207.029	190.707	140.576	107.937	148.222	185.482	121.261	219.904	196.27	125.114	173.75	160.622	153.447	115.82	192.823	150.944	148.652	138.018	178.653	154.612	134.456	202.695	152.231	136.509	142.407	135.605	145.373	167.316	158.814	167.524	173.683	174.606	173.936	173.413	153.072	136.166	106.712	123.01
33.5	120.43	120.486	92.6233	120.008	125.496	125.894	131.356	123.466	187.194	142.143	127.647	209.338	189.667	142.631	111.845	148.849	188.145	121.814	222.488	199.477	129.788	171.208	165.995	157.103	116.629	196.4	156.252	149.137	143.119	176.977	155.303	138.422	202.746	150.987	141.666	142.972	134.826	145.337	168.281	159.137	169.479	174.666	174.03	177.019	171.681	155.786	137.832	108.927	129.817
33.75	125.582	117.218	91.7975	117.711	124.14	126.271	128.23	119.544	188.782	143.616	125.781	208.678	190.588	141.37	114.002	147.959	188.397	123.194	220.828	197.423	126.926	174.925	161.491	157.812	116.235	191.06	152.398	150.917	137.405	179.302	155.456	134.187	201.159	154.784	144.656	141.966	132.255	145.16	166.009	158.379	168.899	174.135	176.588	177.575	172.294	154.75	141.419	104.84	126.722
34	126.38	118.104	97.3706	116.24	126.886	127.178	128.276	120.491	185.84	144.58	123.501	208.218	189.049	140.852	113.808	151.969	187.646	127.489	224.639	198.883	126.301	174.198	158.462	156.043	113.451	198.658	153.409	150.389	141.188	181.344	161.974	136.258	202.71	150.249	137.104	143.853	133.399	143.685	168.163	159.163	167.67	174.864	171.882	181.185	172.099	160.007	136.685	104.261	128.803
34.25	123.946	118.004	94.4705	119.944	119.172	125.702	127.152	121.034	186.244	141.258	127.562	203.167	190.456	142.229	108.835	145.513	188.405	126.246	224.732	199.875	127.616	176.432	160.76	158.969	113.058	193.825	152.996	148.046	137.251	182.476	155.802	134.907	200.594	156.276	138.825	145.207	135.137	145.158	170.167	160.364	170.704	173.744	170.625	177.01	174.987	154.878	140.178	105.782	125.947
34.5	125.782	119.389	92.3227	118.064	122.055	123.559	127.67	122.079	189.78	143.412	125.176	205.248	188.548	144.483	112.154	141.877	185.634	124.82	220.672	198.738	128.316	172.814	161.051	157.416	113.738	193.35	152.449	148.963	138.622	180.26	157.516	135.461	204.502	151.35	139.339	140.404	130.845	143.539	166.685	159.503	170.77	172.886	176.154	177.447	170.084	153.263	137.403	108.757	128.108
34.75	119.408	118.39	89.8612	118.791	124.592	126.467	126.436	117.141	190.234	140.518	124.037	205.611	189.793	143.134	112.292	148.858	188.043	126.289	223.562	196.348	129.32	172.301	155.575	153.519	118.668	192.21	151.786	146.961	138.198	184.792	154.026	138.337	200.008	151.369	144.439	145.06	137.772	145.87	168.399	162.804	168.929	173.326	174.278	175.503	174.582	154.445	137.356	103.599	125.784
35	122.409	118.806	95.3306	118.41	124.234	126.549	125.269	119.493	187.967	142.989	124.655	207.188	189.264	141.843	112.255	145.565	186.185	124.249	222.843	195.916	131.183	170.392	158.112	154.887	115.102	193.816	152.781	148.483	141.12	182.429	153.988	136.827	200.089	150.835	141.631	140.761	138.848	146.913	168.636	157.627	169.728	174.483	168.706	176.046	175.064	155.564	141.393	106.549	129.195
35.25	123.033	118.644	93.2069	116.834	122.042	121.55	128.52	124.546	187.005	142.322	125.009	206.954	192.289	143.418	115.136	144.743	185.303	125.479	222.891	196.218	126.512	172.421	161.45	158.026	118.004	193.754	152.16	146.642	136.976	180.494	155.259	135.9	201.631	153.469	141.208	143.24	136.982	143.983	168.864	157.828	164.717	175.267	173.673	176.211	172.583	154.579	138.301	107.31	129.92
35.5	122.219	116.154	94.0345	117.643	125.5	125.809	126.585	120.182	185.936	136.493	124.792	207.967	190.483	140.007	109.37	143.859	186.235	123.251	222.45	193.35	126.984	173.887	160.25	158.849	115.251	191.454	154.607	146.464	136.517	179.892	156.954	133.938	201.24	152.536	140.731	142.168	135.607	146.305	170.559	157.957	165.236	173.949	175.029	178.245	170.399	157.085	136.939	105.463	125.23
35.75	123.941	121.92	97.0414	117.127	124.002	126.813	127.707	122.271	189.927	143.018	122.113	209.327	192.267	142.202	109.896	150.74	186.848	125.858	225.635	200.264	129.954	174.841	162.913	159.12	117.988	195.485	155.33	150.402	139.127	180.247	155.229	138.21	204.069	152.275	140.974	145.148	134.989	144.946	170.583	161.731	168.127	177.454	176.605	182.337	174.565	158.784	138.775	104.011	128.61
36	123.369	118.964	94.5898	119.253	123.061	129.538	129.708	126.378	193.329	143.963	129.057	207.614	195.45	143.831	112.167	150.315	188.056	130.104	225.481	199.22	131.532	171.828	163.97	158.263	116.5	194.203	152.936	150.047	140.493	181.131	154.176	136.976	202.96	156.786	141.895	148.615	137.126	143.617	169.929	161.243	167.024	172.163	173.686	174.471	174.357	157.386	138.354	108.881	129.644
36.25	121.552	120.196	94.7192	119.809	123.808	130.106	124.715	121.576	188.022	143.214	126.45	209.583	189.88	144.482	113.799	147.75	188.825	123.859	226.175	198.174	130.876	174.302	162.797	160.643	119.074	194.224	153.09	147.941	136.327	180.962	155.46	139.406	203.458	156.502	139.872	146.186	140.38	146.464	170.057	161.883	168.072	173.546	173.127	175.809	171.152	158.699	139.674	111.042	129.969
36.5	121.823	120.366	97.3252	121.19	124.698	129.564	130.488	126.508	186.862	142.318	127.055	204.505	193.043	142.999	112.702	149.907	188.379	126.892	223.078	202.443	129.864	176.27	162.548	158.936	113.682	192.93	154.525	149.837	140.032	183.811	158.417	137.549	204.419	154.105	142.047	147.273	135.204	145.652	169.996	160.345	167.507	176.463	174.956	178.344	171.165	156.221	137.07	109.691	131.659
36.75	127.858	123.92	92.532	120.626	124.647	125.691	130.072	121.361	187.975	145.105	130.053	207.69	188.917	144.973	111.171	149.172	188.271	125.681	223.922	198.903	129.843	174.853	163.131	157.049	116.826	195.041	156.267	148.578	137.891	180.925	155.329	135.254	203.502	153.789	141.221	143.909	133.152	148.847	172.51	161.44	168.112	173.954	173.502	174.067	174.795	153.782	139.768	106.786	131.273
37	125.475	121.32	97.879	118.939	124.145	128.658	128.835	125.687	192.766	141.472	126.789	207.426	194.847	145.694	113.632	148.593	189.111	126.507	224.577	199.001	128.858	176.575	161.883	156.767	115.216	193.733	152.167	149.888	138.552	184.956	155.428	137.535	204.153	155.008	143.282	142.457	138.844	142.543	169.507	160.789	169.755	172.477	175.524	177.485	172.224	156.981	138.173	107.631	128.284
37.25	120.53	114.983	98.6617	117.473	121.282	126.049	127.934	121.491	191.328	144.579	125.538	209.399	192.56	142.701	108.434	150.401	188.31	125.638	224.282	197.731	129.054	172.63	164.447	155.815	115.582	190.989	154.365	151.15	141.839	180.906	156.91	136.088	203.137	151.28	140.747	141.885	137.934	145.399	170.812	158.762	166.421	175.987	172.416	177.889	173.496	159.058	140.924	110.079	127.531
37.5	120.192	115.719	96.5899	119.375	122.777	127.862	130.98	125.91	189.023	142.976	129.783	204.295	191.563	147.395	116.594	148.122	187.599	127.347	223.657	196.564	128.646	174.905	163.601	160.184	116.535	195.961	152.047	149.268	133.541	184.133	154.471	133.109	199.752	153.381	141.825	139.192	135.352	146.548	167.84	159.178	168.166	169.904	173.53	176.31	170.048	156.784	141.271	104.988	128.6
37.75	121.341	119.168	96.9575	121.415	127.035	130.226	126.33	121.717	189.8	141.246	126.836	210.047	190.822	144.47	111.98	148.66	189.756	121.168	226.265	198.858	125.896	175.264	163.724	156.9	116.025	197.073	152.573	146.336	138.526	181.592	154.6	136.622	206.336	154.172	140.181	143.693	138.134	145.962	169.759	159.794	165.13	173.812	176.109	174.079	171.613	157.197	136.887	106.396	132.326
38	121.407	118.219	97.1724	112.8	121.336	127.072	126.46	121.874	188.073	139.156	127.353	207.073	191.297	141.655	111.167	148.553	186.858	123.032	223.219	197.685	126.127	173.21	163.546	157.166	113.312	192.64	152.265	148.251	136.262	183.038	157.881	135.354	205.789	148.587	137.153	140.791	137.734	143.118	169.756	159.836	165.678	172.628	171.72	175.479	171.738	156.999	139.326	102.095	125.811
38.25	120.956	120.265	94.4202	119.438	119.109	125.969	123.643	120.416	188.63	145.807	125.907	207.22	194.792	142.518	110.524	149.848	187.298	122.172	223.937	199.402	131.19	173.55	164.733	157.798	115.072	194.135	152.09	147.93	139.024	183.542	155.367	138.269	200.45	150.598	141.742	145.018	136.331	144.119	168.436	160.348	164.829	173.595	172.257	177.072	173.433	157.323	137.947	104.748	129.683
38.5	123.832	121.86	92.4338	120.887	123.987	125.694	127.12	121.49	192.716	140.668	124.572	207.964	190.26	142.653	112.391	147.182	188.868	125.029	221.304	199.581	128.358	171.87	162.22	155.594	114.988	194.509	151.666	145.955	137.16	179.595	154.308	137.199	205.488	153.013	137.157	142.958	134.961	144.764	166.129	156.069	168.312	172.733	170.599	176.301	170.882	155.511	141.827	104.481	129.466
38.75	121.049	116.864	94.4231	116.704	126.71	125.89	129.514	120.233	191.436	139.811	126.307	206.864	191.994	145.524	110.119	146.409	187.8	127.117	221.831	200.62	130.286	170.491	159.045	153.078	120.581	192.764	153.396	143.386	139.148	180.155	155.174	135.93	200.627	153.317	140.379	142.208	138.398	143.839	169.317	159.172	167.425	171.131	175.291	174.778	171.457	155.31	132.965	108.147	129.266
39	121.93	119.211	93.3689	116.773	119.816	126.318	128.432	119.107	189.372	142.734	126.025	207.543	189.684	145.363	112.392	147.863	189.739	123.339	223.876	200.223	128.149	174.001	166.075	153.058	114.086	193.356	151.257	148.135	139.504	180.24	153.835	138.885	201.981	150.897	138.786	140.94	136.793	145.954	171.121	160.109	166.431	172.219	174.958	177.694	172.61	155.229	137.035	107.909	129.163
39.25	120.59	118.385	91.6801	117.181	121.731	124.951	125.673	120.924	186.611	141.881	127.675	209.04	192.264	147.506	112.311	149.161	189.932	122.787	221.711	200.211	127.812	172.902	161.999	158.374	114.595	193.678	151.437	147.031	138.923	180.844	154.032	137.008	199.889	148.631	137.246	143.095	135.829	142.28	171.324	159.336	167.407	172.638	168.181	176.532	169.708	156.709	138.26	106.084	129.34
39.5	117.752	119.816	94.2306	115.124	121.674	128.006	123.46	118.811	189.075	143.064	124.391	207.517	188.492	143.841	108.717	148.654	184.928	122.539	220.784	200.333	129.992	172.468	160.683	151.277	114.881	191.341	150.369	149.083	135.735	179.621	153.38	137.223	201.959	148.343	139.868	142.673	133.087	143.755	168.64	159.004	165.985	172.057	170.548	176.621	173.861	157.071	138.394	103.85	130.547
39.75	120.665	117.579	92.8061	115.647	125.954	126.503	129.171	123.105	189.968	140.03	128.033	207.492	193.762	147.968	114.439	149.308	189.229	128.025	218.704	199.529	128.502	177.735	162.244	158.755	119.668	194.864	153.875	147.282	138.638	181.019	154.151	138.416	200.209	153.358	142.372	145.526	138.463	144.245	166.458	159.495	166.576	173.351	172.056	171.704	170.902	158.213	141.749	106.971	129.971
40	124.939	119.619	94.1528	116.502	125.603	128.95	129.721	122.569	190.974	144.93	125.374	210.468	191.877	142.12	110.621	147.067	185.333	124.046	226.103	201.632	127.082	174.36	163.329	156.145	119.707	193.619	153.757	150.157	140.265	181.38	155.097	136.207	201.809	153.21	140.889	142.745	137.735	146.933	171.35	158.273	169.58	176.764	174.868	173.579	175.621	153.178	144.21	108.576	129.702
40.25	118.945	119.471	96.5838	118.257	124.323	129.632	128.849	123.07	187.953	143.221	129.156	208.279	191.856	144.535	113.484	149.823	189.465	123.368	225.571	198.844	130.313	173.362	160.627	157.729	114.57	190.685	154.762	147.235	140.236	179.227	154.683	135.548	206.342	153.123	140.819	145.946	137.391	144.41	168.809	158.763	167.899	175.451	172.295	178.606	174.967	154.852	142.013	107.98	129.443
40.5	121.331	120.615	96.2043	118.393	124.913	130.095	128.028	124.22	189.977	142.179	126.563	208.957	192.154	146.251	113.087	148.854	188.131	128.868	226.1	198.983	130.419	178.446	159.982	159.241	119.236	195.581	150.78	144.816	139.78	181.935	156.674	140.303	206.85	155.824	140.595	145.548	136.624	143.953	170.652	155.681	165.879	177.104	175.012	177.37	173.65	154.683	139.269	111.165	135.014
40.75	127.243	118.701	96.5628	116.483	128.324	126.927	128.555	122.906	191.168	139.94	125.718	207.466	194.307	146.791	120.646	149.063	187.543	126.653	226.189	199.362	134.13	176.167	164.365	157.934	123.4	192.953	153.191	149.457	139.07	183.524	155.681	142.961	205.228	153.752	140.346	147.734	136.036	144.784	171.923	160.41	167.983	172.032	179.538	174.333	175.968	157.612	139.733	109.31	131.344
41	121.991	116.867	94.5765	119.125	127.105	126.836	127.667	118.006	189.645	140.13	127.164	203.003	194.1	143.645	111.779	148.168	186.547	123.925	219.756	197.1	128.551	169.327	158.514	157.663	117.88	191.989	154.281	148.303	140.657	182.089	153.819	136.962	203.151	150.997	139.318	143.782	138.057	145.694	170.36	156.227	167.755	174.8	172.564	179.239	169.006	153.714	138.194	103.736	130.48
41.25	121.713	119.139	93.9752	119.347	122.999	130.028	127.081	125.351	192.458	143.314	135.308	208.689	192.578	146.06	114.883	147.954	190.405	125.76	222.509	197.822	130.258	171.815	163.776	157.561	118.989	197.17	150.555	150.835	141.216	181.806	152.06	140.972	202.109	154.102	141.503	148.657	135.249	144.979	169.384	161.472	167.995	175.435	173.64	180.038	172.107	156.08	142.555	109.866	132.304
41.5	119.103	119.268	96.1169	117.649	122.933	128.618	129.25	119.189	188.283	140.268	130.846	205.165	192.614	146.544	111.621	147.179	187.333	128.759	223.811	199.593	130.103	174.073	163.561	160.797	117.886	194.423	149.195	148.444	136.828	179.661	151.617	134.252	199.581	150.518	138.057	142.048	135.722	140.532	167.956	158.217	168.845	176.247	172.781	172.651	169.332	156.648	137.85	109.818	129.352
41.75	123.294	117.883	96.272	121.134	124.401	128.427	130.379	125.168	188.629	140.181	126.208	207.056	192.758	146.757	110.774	149.395	188.389	122.132	222.581	195.278	129.153	173.218	162.723	158.036	114.549	187.208	151.524	146.007	140.338	177.386	151.443	136.035	201.049	149.694	137.893	145.049	131.031	142.242	166.198	159.332	168.331	175.579	173.694	175.072	168.895	155.202	136.969	102.49	130.28
42	123.045	122.852	92.3757	119.705	125.949	131.541	127.21	123.964	193.817	141.245	127.052	209.5	189.971	144.065	112.852	146.517	190.831	128.04	228.257	198.732	128.481	173.778	163.945	161.678	116.74	194.268	152.925	150.648	142.04	181.343	153.735	135.925	204.093	149.718	141.693	142.809	134.161	147.765	167.839	159.214	167.393	172.749	173.61	179.408	172.494	160.722	137.809	107.432	135.768
42.25	119.627	122.521	94.7553	114.613	124.818	126.662	125.748	124.102	190.565	143.012	127.041	207.281	190.106	139.643	112.365	145.431	186.513	128.787	224.202	196.935	125.672	172.394	162.361	160.615	112.005	195.809	151.386	149.223	136.687	181.455	155.387	134.494	201.662	150.498	141.173	142.674	139.219	141.722	167.756	154.098	165.847	174.516	172.194	173.124	172.336	156.934	138.945	104.763	130.159
42.5	119.307	120.731	93.1561	115.456	125.175	126.44	126.884	119.82	186.424	139.219	125.639	209.335	190.628	143.48	111.986	148.056	188.618	126.613	223.719	197.545	131.729	171.413	162.228	158.501	116.617	192.916	151.862	147.115	138.019	179.166	154.913	134.465	204.557	150.2	138.782	140.097	135.067	143.304	165.22	161.17	167.773	173.856	170.875	176.398	171.691	157.51	139.623	103.554	132.46
42.75	120.506	118.756	94.225	121.178	126.661	127.891	125.885	121.197	189.54	142.439	129.706	203.502	191.378	145.699	111.807	148.5	190.815	125.934	226.95	197.533	129.059	176.166	164.855	158.725	115.629	192.567	154.232	146.138	136.929	181.543	157.78	136.301	202.502	149.862	140.703	141.453	137.34	139.94	168.487	159.256	166.099	175.532	173.146	176.195	173.25	155.888	141.123	105.47	130.601
43	119.639	118.141	91.1811	117.388	126.259	126.655	124.824	125.164	189.341	142.674	126.681	204.24	189.255	141.471	110.193	148.917	188.597	122.527	224.679	197.314	127.552	174.127	158.418	159.284	116.199	194.221	148.177	148.188	137.707	181.35	154.008	137.995	204.862	149.12	137.974	143.25	136.343	141.335	166.907	157.588	165.395	171.637	173.962	177.553	171.877	155.313	141.374	107.859	131.512
43.25	121.634	115.566	90.8081	119.012	124.061	126.014	126.06	123.769	190.783	142.376	124.64	203.822	191.957	143.659	113.691	148.088	186.921	124.893	224.199	198.499	124.893	173.177	161.303	156.023	116	192.633	151.915	148.949	137.405	179.335	156.282	136.421	201.917	153.088	140.984	139.453	137.302	143.959	168.847	158.07	165.696	172.514	174.173	175.483	172.688	156.207	141.935	105.239	128.43
43.5	116.843	119.656	91.9937	117.61	125.727	128.061	125.596	125.227	188.222	143.81	126.66	204.53	190.742	145.458	113.2	150.451	188.155	126.161	221.92	200.894	125.68	169.307	160.51	154.506	115.73	194.217	146.801	146.652	142.799	180.674	153.731	134.754	203.263	150.595	135.574	144.756	134.256	142.545	169.422	158.882	167.353	170.236	170.49	179.109	173.49	155.654	138.414	104.525	133.873
43.75	121.5	118.624	93.8091	114.213	122.719	126.372	125.437	120.651	191.054	142.125	128.63	206.729	189.634	145.415	113.057	148.121	188.252	126.606	224.354	197.851	128.532	176.057	163.568	160.992	116.48	193.867	151.52	149.917	140.094	180.341	153.205	135.829	201.429	150.646	143.553	143.763	136.15	142.91	164.139	158.115	166.257	174.127	173.776	176.455	172.319	158.976	142.488	111.702	131.772
44	119.755	121.064	95.8455	121.66	124.802	128.642	128.024	120.619	188.397	139.177	125.926	203.473	189.688	145.153	109.889	149.361	188.638	123.722	223.733	199.7	126.578	173.598	161.837	158.636	114.899	194.203	150.946	145.243	135.983	180.041	152.332	136.517	201.563	149.652	141.927	143.851	139.252	145.128	166.693	159.581	169.012	172.125	172.656	172.674	170.869	158.857	136.947	106.284	130.503
44.25	122.59	118.53	92.2409	117.711	123.557	130.531	123.57	119.272	187.808	138.9	129.521	206.568	192.259	145.784	113.296	147.839	185.235	123.646	224.957	198.043	129.476	172.439	163.732	158.103	114.923	196.354	149.687	144.841	135.502	181.156	153.491	134.266	200.589	153.32	140.901	143.741	134.233	142.655	168.254	158.43	166.604	175.371	172.86	175.806	172.424	156.402	138.914	102.911	132.335
44.5	119.384	119.17	94.1166	116.64	123.262	125.894	124.119	124.006	191.786	141.586	124.588	202.181	189.263	140.794	113.652	148.275	187.657	123.385	223.375	196.793	124.889	174.887	160.229	155.729	114.912	191.931	150.488	146.409	136.653	177.145	154.667	131.195	202.571	150.107	137.607	143.029	136.262	142.456	166.142	158.815	166.821	173.694	170.921	176.047	172.42	156.196	139.258	103.236	132.054
44.75	118.388	119.228	93.5388	114.857	121.791	129.292	128.575	122.806	187.732	141.231	130.724	203.771	192.958	144.51	112.856	145.148	188.885	124.49	221.746	194.998	129.19	172.505	160.821	153.56	110.866	191.203	149.637	149.476	135.645	179.19	153.421	137.263	201.029	148.689	138.172	143.039	136.714	143.938	169.452	155.87	166.375	172.433	168.359	173.379	167.055	157.581	137.52	103.589	130.816
45	119.826	118.78	92.5331	115.791	123.752	128.695	126.931	121.381	185.409	135.44	125.772	207.161	187.514	141.963	112	145.727	186.543	123.815	220.805	194.441	128.461	171.619	163.162	153.135	117.061	193.365	147.677	146.718	133.579	177.462	151.583	131.9	200.695	152.362	138.625	140.715	136.619	140.351	162.772	156.765	162.799	172.335	170.231	178.032	168.179	154.746	137.897	103.994	128.623
45.25	118.18	119.885	91.5466	118.529	124.428	126.032	127.694	122.855	189.066	142.004	126.786	203.431	190.278	142.286	112.707	147.691	187.591	125.61	224.12	199.914	128.883	172.433	163.738	154.951	118.893	196.597	151.779	144.84	136.384	182.977	149.937	134.382	201.301	151.164	132.991	142.198	134.199	140.06	166.064	156.24	165.36	174.65	169.861	175.733	171.211	153.397	139.262	108.902	130.702
45.5	116.209	119.231	94.6624	114.698	123.903	125.17	121.833	121.325	190.071	138.94	130.533	205.411	189.844	147.142	109.255	146.279	187.874	120.552	223.811	199.513	126.36	173.928	162.4	157.097	115.356	192.752	150.262	143.178	135.728	176.013	156.41	136.478	204.464	154.108	137.554	144.286	138.556	141.566	169.27	155.61	164.847	171.862	171.345	173.161	170.477	158.909	141.881	102.795	129.316
45.75	120.766	120.112	91.257	117.419	126.517	125.533	125.667	120.429	189.009	134.19	128.464	205.684	189.616	147.868	111.255	144.764	186.965	125.48	220.45	196.35	125.16	168.731	159.316	154.265	117.501	190.369	147.558	143.287	136.843	178.685	153.268	133.907	201.805	149.677	138.661	141.368	133.237	140.577	162.887	159.66	167.917	175.156	171.829	176.113	168.126	156.489	136.442	104.25	126.04
46	118.473	118.624	92.8677	119.66	119.538	126.5	126.87	122.868	185.985	138.299	125.797	205.615	189.382	142.317	113.383	145.235	185.874	124.716	221.469	198.858	128.02	175.047	161.457	158.174	116.081	192.023	150.436	147.244	138.471	177.655	152.591	133.797	200.718	150.552	138.415	141.536	137.261	142.47	164.779	159.108	164.204	168.857	173.678	177.659	168.202	157.141	139.775	107.481	129.676
46.25	120.205	120.793	88.7668	119.22	126.736	128.127	125.403	121.364	187.164	140.871	127.67	203.017	187.932	143.766	114.757	150.167	187.838	125.519	222.142	198.221	126.681	169.268	160.818	158.941	119.162	193.616	155.08	145.163	135.689	181.248	154.686	135.296	201	150.384	138.425	140.087	135.155	142.078	163.85	156.701	164.648	172.225	170.12	172.146	172.224	152.373	135.57	105.862	132.357
46.5	122.682	119.435	92.5309	117.945	129.813	128.271	126.288	121.557	187.635	140.46	126.503	203.854	191.6	142.389	111.48	145.797	189.109	125.7	220.97	196.06	125.644	175.199	161.4	155.614	116.714	192.699	149.408	143.906	137.879	180.562	155.208	136.321	202.748	149.564	137.753	142.22	135.696	142.863	167.137	157.941	167.086	170.267	172.171	175.982	170.528	155.01	139.464	104.716	127.945
46.75	120.918	119.101	95.3161	116.845	119.49	125.949	121.354	120.31	188.287	139.789	127.549	202.118	191.951	141.21	112.591	145.361	185.401	123.869	220.453	196.787	125.557	172.176	163.151	157.428	115.371	192.902	148.735	148.983	133.229	181.081	156.02	135.094	203.277	151.017	135.471	142.875	134.804	141.223	165.032	156.057	161.649	174.758	170.088	177.475	170.629	156.303	140.329	105.8	126.062
47	120.863	118.267	96.123	117.797	120.617	126.93	126.592	124.234	191.081	139.405	130.049	201.165	190.731	142.637	110.685	146.541	183.547	122.642	222.876	200.587	125.371	172.222	163.523	156.092	117.376	193.138	150.677	146.54	135.577	175.846	150.391	137.856	202.565	149.313	134.734	145.741	136.86	141.693	166.806	155.697	167.32	173.261	170.822	173.112	173.367	156.121	136.672	102.06	130.736
47.25	119.427	115.809	90.7341	115.179	122.965	125.161	125.254	120.593	184.382	138.95	125.776	203.945	189.309	140.98	108.472	146.3	187.637	122.301	224.915	193.996	122.698	174.09	159.864	157.046	114.707	192.203	151.392	147.686	136.672	178.742	152.591	131.911	200.681	147.482	134.919	143.968	132.615	144.007	167.306	158.754	164.815	170.53	171.031	173.252	169.778	156.454	133.647	97.2941	126.021
47.5	119.972	119.267	90.1639	116.858	120.534	125.246	126.386	120.251	191.465	141.794	126.451	201.768	189.61	141.274	113.536	145.794	182.402	121.539	221.416	197.043	128.922	168.454	163.539	156.379	117.777	192.036	148.15	144.969	133.497	179.173	153.217	136.299	204.893	153.979	138.474	143.643	136.275	139.636	165.671	156.835	166.239	170.747	173.922	172.201	167.844	155.383	137.523	98.3328	128.035
47.75	116.956	118.684	89.411	115.079	121.786	125.75	124.331	121.329	185.925	135.382	130.227	197.972	186.882	141.632	116.168	144.876	187.947	121.111	222.109	197.83	129.138	172.23	162.275	158.069	116.644	195.825	148.283	148.088	135.771	178.854	155.209	134.386	205.531	150.728	138.281	143.7	133.523	140.083	164.451	155.395	168.596	172.834	171.704	173.594	169.498	156.279	137.702	101.407	129.078
48	114.981	116.827	90.8579	115.296	121.885	127.912	121.671	117.686	190.695	141.508	123.768	201.677	191.249	141.762	110.409	148.214	184.456	121.59	221.137	197.482	126.783	172.95	160.554	155.564	116.34	189.574	148.41	145.307	135.017	174.037	154.652	132.708	199.353	148.18	138.957	137.64	130.885	139.715	166.59	156.853	165.661	171.346	169.412	173.654	170.477	152.09	138.378	103.88	125.878
[truncated: 2,831 more columns]

## Sheet: curve metadata
code	curve_id	sample_id	repeat_id	environment	nitrogen_source_pm3
A1	103356_A_A01	103356	A	A01	Negative_Control
A2	103356_A_A02	103356	A	A02	Ammonia
A3	103356_A_A03	103356	A	A03	Nitrite
A4	103356_A_A04	103356	A	A04	Nitrate
A5	103356_A_A05	103356	A	A05	Urea
A6	103356_A_A06	103356	A	A06	Biure
A7	103356_A_A07	103356	A	A07	L-Alanine
A8	103356_A_A08	103356	A	A08	L-Arginine
A9	103356_A_A09	103356	A	A09	L-Asparagine
A10	103356_A_A10	103356	A	A10	L-Aspartic_Acid
A11	103356_A_A11	103356	A	A11	L-Cysteine
A12	103356_A_A12	103356	A	A12	L-Glutamic_Acid
B1	103356_A_B01	103356	A	B01	L-Glutamine
B2	103356_A_B02	103356	A	B02	Glycine
B3	103356_A_B03	103356	A	B03	L-Histidine
B4	103356_A_B04	103356	A	B04	L-Isoleucine
B5	103356_A_B05	103356	A	B05	L-Leucine
B6	103356_A_B06	103356	A	B06	L-Lysine
B7	103356_A_B07	103356	A	B07	L-Methionine
B8	103356_A_B08	103356	A	B08	L-Phenylalanine
B9	103356_A_B09	103356	A	B09	L-Proline
B10	103356_A_B10	103356	A	B10	L-Serine
B11	103356_A_B11	103356	A	B11	L-Threonine
B12	103356_A_B12	103356	A	B12	L-Tryptophan
C1	103356_A_C01	103356	A	C01	L-Tyrosine
C2	103356_A_C02	103356	A	C02	L-Valine
C3	103356_A_C03	103356	A	C03	D-Alanine
C4	103356_A_C04	103356	A	C04	D-Asparagine
C5	103356_A_C05	103356	A	C05	D-Aspartic_Acid
C6	103356_A_C06	103356	A	C06	D-Glutamic_Acid
C7	103356_A_C07	103356	A	C07	D-Lysine
C8	103356_A_C08	103356	A	C08	D-Serine
C9	103356_A_C09	103356	A	C09	D-Valine
C10	103356_A_C10	103356	A	C10	L-Citrulline
C11	103356_A_C11	103356	A	C11	L-Homoserine
C12	103356_A_C12	103356	A	C12	L-Ornithine
D1	103356_A_D01	103356	A	D01	N-Acetyl-L-Glutamic_Acid
D2	103356_A_D02	103356	A	D02	N-Phthaloyl-L-Glutamic_Acid
D3	103356_A_D03	103356	A	D03	L-Pyroglutamic_Acid
D4	103356_A_D04	103356	A	D04	Hydroxylamine
D5	103356_A_D05	103356	A	D05	Methylamine
D6	103356_A_D06	103356	A	D06	N-Amylamine
D7	103356_A_D07	103356	A	D07	N-Butylamine
D8	103356_A_D08	103356	A	D08	Ethylamine
D9	103356_A_D09	103356	A	D09	Ethanolamine
D10	103356_A_D10	103356	A	D10	Ethylenediamine
D11	103356_A_D11	103356	A	D11	Putrescine
D12	103356_A_D12	103356	A	D12	Agmatine
E1	103356_A_E01	103356	A	E01	Histamine
E2	103356_A_E02	103356	A	E02	ß-Phenylethyl-amine
E3	103356_A_E03	103356	A	E03	Tyramine
E4	103356_A_E04	103356	A	E04	Acetamide
E5	103356_A_E05	103356	A	E05	Formamide
E6	103356_A_E06	103356	A	E06	Glucuronamide
E7	103356_A_E07	103356	A	E07	D,L-Lactamide
E8	103356_A_E08	103356	A	E08	D-Glucosamine
E9	103356_A_E09	103356	A	E09	D-Galactosamine
E10	103356_A_E10	103356	A	E10	D-Mannosamine
E11	103356_A_E11	103356	A	E11	N-Acetyl-D-Glucosamine
E12	103356_A_E12	103356	A	E12	N-Acetyl-D-Galactosamine
F1	103356_A_F01	103356	A	F01	N-Acetyl-D-Mannosamine
F2	103356_A_F02	103356	A	F02	Adenine
F3	103356_A_F03	103356	A	F03	Adenosine
F4	103356_A_F04	103356	A	F04	Cytidine
F5	103356_A_F05	103356	A	F05	Cytosine
F6	103356_A_F06	103356	A	F06	Guanine
F7	103356_A_F07	103356	A	F07	Guanosine
F8	103356_A_F08	103356	A	F08	Thymine
F9	103356_A_F09	103356	A	F09	Thymidine
F10	103356_A_F10	103356	A	F10	Uracil
F11	103356_A_F11	103356	A	F11	Uridine
F12	103356_A_F12	103356	A	F12	Inosine
G1	103356_A_G01	103356	A	G01	Xanthine
G2	103356_A_G02	103356	A	G02	Xanthosine
G3	103356_A_G03	103356	A	G03	Uric_Acid
G4	103356_A_G04	103356	A	G04	Alloxan
G5	103356_A_G05	103356	A	G05	Allantoin
G6	103356_A_G06	103356	A	G06	Parabanic_Acid
G7	103356_A_G07	103356	A	G07	D,L-α-Amino-N-Butyric_Acid
G8	103356_A_G08	103356	A	G08	γ-Amino-N-Butyric_Acid
G9	103356_A_G09	103356	A	G09	ε-Amino-N-Caproic_Acid
G10	103356_A_G10	103356	A	G10	D,L-α-Amino-Caprylic_Acid
G11	103356_A_G11	103356	A	G11	δ-Amino-N-Valeric_Acid
G12	103356_A_G12	103356	A	G12	α-Amino-N-Valeric_Acid
H1	103356_A_H01	103356	A	H01	Ala-Asp
H2	103356_A_H02	103356	A	H02	Ala-Gln
H3	103356_A_H03	103356	A	H03	Ala-Glu
H4	103356_A_H04	103356	A	H04	Ala-Gly
H5	103356_A_H05	103356	A	H05	Ala-His
H6	103356_A_H06	103356	A	H06	Ala-Leu
H7	103356_A_H07	103356	A	H07	Ala-Thr
H8	103356_A_H08	103356	A	H08	Gly-Asn
H9	103356_A_H09	103356	A	H09	Gly-Gln
H10	103356_A_H10	103356	A	H10	Gly-Glu
H11	103356_A_H11	103356	A	H11	Gly-Me
H12	103356_A_H12	103356	A	H12	Met-Ala
A1	103356_B_A01	103356	B	A01	Negative_Control
A2	103356_B_A02	103356	B	A02	Ammonia
A3	103356_B_A03	103356	B	A03	Nitrite
A4	103356_B_A04	103356	B	A04	Nitrate
A5	103356_B_A05	103356	B	A05	Urea
A6	103356_B_A06	103356	B	A06	Biure
A7	103356_B_A07	103356	B	A07	L-Alanine
A8	103356_B_A08	103356	B	A08	L-Arginine
A9	103356_B_A09	103356	B	A09	L-Asparagine
A10	103356_B_A10	103356	B	A10	L-Aspartic_Acid
A11	103356_B_A11	103356	B	A11	L-Cysteine
A12	103356_B_A12	103356	B	A12	L-Glutamic_Acid
B1	103356_B_B01	103356	B	B01	L-Glutamine
B2	103356_B_B02	103356	B	B02	Glycine
B3	103356_B_B03	103356	B	B03	L-Histidine
B4	103356_B_B04	103356	B	B04	L-Isoleucine
B5	103356_B_B05	103356	B	B05	L-Leucine
B6	103356_B_B06	103356	B	B06	L-Lysine
B7	103356_B_B07	103356	B	B07	L-Methionine
B8	103356_B_B08	103356	B	B08	L-Phenylalanine
B9	103356_B_B09	103356	B	B09	L-Proline
B10	103356_B_B10	103356	B	B10	L-Serine
B11	103356_B_B11	103356	B	B11	L-Threonine
B12	103356_B_B12	103356	B	B12	L-Tryptophan
C1	103356_B_C01	103356	B	C01	L-Tyrosine
C2	103356_B_C02	103356	B	C02	L-Valine
C3	103356_B_C03	103356	B	C03	D-Alanine
C4	103356_B_C04	103356	B	C04	D-Asparagine
C5	103356_B_C05	103356	B	C05	D-Aspartic_Acid
C6	103356_B_C06	103356	B	C06	D-Glutamic_Acid
C7	103356_B_C07	103356	B	C07	D-Lysine
C8	103356_B_C08	103356	B	C08	D-Serine
C9	103356_B_C09	103356	B	C09	D-Valine
C10	103356_B_C10	103356	B	C10	L-Citrulline
C11	103356_B_C11	103356	B	C11	L-Homoserine
C12	103356_B_C12	103356	B	C12	L-Ornithine
D1	103356_B_D01	103356	B	D01	N-Acetyl-L-Glutamic_Acid
D2	103356_B_D02	103356	B	D02	N-Phthaloyl-L-Glutamic_Acid
D3	103356_B_D03	103356	B	D03	L-Pyroglutamic_Acid
D4	103356_B_D04	103356	B	D04	Hydroxylamine
D5	103356_B_D05	103356	B	D05	Methylamine
D6	103356_B_D06	103356	B	D06	N-Amylamine
D7	103356_B_D07	103356	B	D07	N-Butylamine
D8	103356_B_D08	103356	B	D08	Ethylamine
D9	103356_B_D09	103356	B	D09	Ethanolamine
D10	103356_B_D10	103356	B	D10	Ethylenediamine
D11	103356_B_D11	103356	B	D11	Putrescine
D12	103356_B_D12	103356	B	D12	Agmatine
E1	103356_B_E01	103356	B	E01	Histamine
E2	103356_B_E02	103356	B	E02	ß-Phenylethyl-amine
E3	103356_B_E03	103356	B	E03	Tyramine
E4	103356_B_E04	103356	B	E04	Acetamide
E5	103356_B_E05	103356	B	E05	Formamide
E6	103356_B_E06	103356	B	E06	Glucuronamide
E7	103356_B_E07	103356	B	E07	D,L-Lactamide
E8	103356_B_E08	103356	B	E08	D-Glucosamine
E9	103356_B_E09	103356	B	E09	D-Galactosamine
E10	103356_B_E10	103356	B	E10	D-Mannosamine
E11	103356_B_E11	103356	B	E11	N-Acetyl-D-Glucosamine
E12	103356_B_E12	103356	B	E12	N-Acetyl-D-Galactosamine
F1	103356_B_F01	103356	B	F01	N-Acetyl-D-Mannosamine
F2	103356_B_F02	103356	B	F02	Adenine
F3	103356_B_F03	103356	B	F03	Adenosine
F4	103356_B_F04	103356	B	F04	Cytidine
F5	103356_B_F05	103356	B	F05	Cytosine
F6	103356_B_F06	103356	B	F06	Guanine
F7	103356_B_F07	103356	B	F07	Guanosine
F8	103356_B_F08	103356	B	F08	Thymine
F9	103356_B_F09	103356	B	F09	Thymidine
F10	103356_B_F10	103356	B	F10	Uracil
F11	103356_B_F11	103356	B	F11	Uridine
F12	103356_B_F12	103356	B	F12	Inosine
G1	103356_B_G01	103356	B	G01	Xanthine
G2	103356_B_G02	103356	B	G02	Xanthosine
G3	103356_B_G03	103356	B	G03	Uric_Acid
G4	103356_B_G04	103356	B	G04	Alloxan
G5	103356_B_G05	103356	B	G05	Allantoin
G6	103356_B_G06	103356	B	G06	Parabanic_Acid
G7	103356_B_G07	103356	B	G07	D,L-α-Amino-N-Butyric_Acid
G8	103356_B_G08	103356	B	G08	γ-Amino-N-Butyric_Acid
G9	103356_B_G09	103356	B	G09	ε-Amino-N-Caproic_Acid
G10	103356_B_G10	103356	B	G10	D,L-α-Amino-Caprylic_Acid
G11	103356_B_G11	103356	B	G11	δ-Amino-N-Valeric_Acid
G12	103356_B_G12	103356	B	G12	α-Amino-N-Valeric_Acid
H1	103356_B_H01	103356	B	H01	Ala-Asp
H2	103356_B_H02	103356	B	H02	Ala-Gln
H3	103356_B_H03	103356	B	H03	Ala-Glu
H4	103356_B_H04	103356	B	H04	Ala-Gly
H5	103356_B_H05	103356	B	H05	Ala-His
H6	103356_B_H06	103356	B	H06	Ala-Leu
H7	103356_B_H07	103356	B	H07	Ala-Thr
H8	103356_B_H08	103356	B	H08	Gly-Asn
H9	103356_B_H09	103356	B	H09	Gly-Gln
H10	103356_B_H10	103356	B	H10	Gly-Glu
H11	103356_B_H11	103356	B	H11	Gly-Me
H12	103356_B_H12	103356	B	H12	Met-Ala
A1	103356_C_A01	103356	C	A01	Negative_Control
A2	103356_C_A02	103356	C	A02	Ammonia
A3	103356_C_A03	103356	C	A03	Nitrite
A4	103356_C_A04	103356	C	A04	Nitrate
A5	103356_C_A05	103356	C	A05	Urea
A6	103356_C_A06	103356	C	A06	Biure
A7	103356_C_A07	103356	C	A07	L-Alanine
A8	103356_C_A08	103356	C	A08	L-Arginine
A9	103356_C_A09	103356	C	A09	L-Asparagine
A10	103356_C_A10	103356	C	A10	L-Aspartic_Acid
A11	103356_C_A11	103356	C	A11	L-Cysteine
A12	103356_C_A12	103356	C	A12	L-Glutamic_Acid
B1	103356_C_B01	103356	C	B01	L-Glutamine
B2	103356_C_B02	103356	C	B02	Glycine
B3	103356_C_B03	103356	C	B03	L-Histidine
B4	103356_C_B04	103356	C	B04	L-Isoleucine
B5	103356_C_B05	103356	C	B05	L-Leucine
B6	103356_C_B06	103356	C	B06	L-Lysine
B7	103356_C_B07	103356	C	B07	L-Methionine
B8	103356_C_B08	103356	C	B08	L-Phenylalanine
B9	103356_C_B09	103356	C	B09	L-Proline
B10	103356_C_B10	103356	C	B10	L-Serine
B11	103356_C_B11	103356	C	B11	L-Threonine
B12	103356_C_B12	103356	C	B12	L-Tryptophan
C1	103356_C_C01	103356	C	C01	L-Tyrosine
C2	103356_C_C02	103356	C	C02	L-Valine
C3	103356_C_C03	103356	C	C03	D-Alanine
C4	103356_C_C04	103356	C	C04	D-Asparagine
C5	103356_C_C05	103356	C	C05	D-Aspartic_Acid
C6	103356_C_C06	103356	C	C06	D-Glutamic_Acid
C7	103356_C_C07	103356	C	C07	D-Lysine
C8	103356_C_C08	103356	C	C08	D-Serine
C9	103356_C_C09	103356	C	C09	D-Valine
C10	103356_C_C10	103356	C	C10	L-Citrulline
C11	103356_C_C11	103356	C	C11	L-Homoserine
C12	103356_C_C12	103356	C	C12	L-Ornithine
D1	103356_C_D01	103356	C	D01	N-Acetyl-L-Glutamic_Acid
D2	103356_C_D02	103356	C	D02	N-Phthaloyl-L-Glutamic_Acid
D3	103356_C_D03	103356	C	D03	L-Pyroglutamic_Acid
D4	103356_C_D04	103356	C	D04	Hydroxylamine
D5	103356_C_D05	103356	C	D05	Methylamine
D6	103356_C_D06	103356	C	D06	N-Amylamine
D7	103356_C_D07	103356	C	D07	N-Butylamine
D8	103356_C_D08	103356	C	D08	Ethylamine
D9	103356_C_D09	103356	C	D09	Ethanolamine
D10	103356_C_D10	103356	C	D10	Ethylenediamine
D11	103356_C_D11	103356	C	D11	Putrescine
D12	103356_C_D12	103356	C	D12	Agmatine
E1	103356_C_E01	103356	C	E01	Histamine
E2	103356_C_E02	103356	C	E02	ß-Phenylethyl-amine
E3	103356_C_E03	103356	C	E03	Tyramine
E4	103356_C_E04	103356	C	E04	Acetamide
E5	103356_C_E05	103356	C	E05	Formamide
E6	103356_C_E06	103356	C	E06	Glucuronamide
E7	103356_C_E07	103356	C	E07	D,L-Lactamide
E8	103356_C_E08	103356	C	E08	D-Glucosamine
E9	103356_C_E09	103356	C	E09	D-Galactosamine
E10	103356_C_E10	103356	C	E10	D-Mannosamine
E11	103356_C_E11	103356	C	E11	N-Acetyl-D-Glucosamine
E12	103356_C_E12	103356	C	E12	N-Acetyl-D-Galactosamine
F1	103356_C_F01	103356	C	F01	N-Acetyl-D-Mannosamine
F2	103356_C_F02	103356	C	F02	Adenine
F3	103356_C_F03	103356	C	F03	Adenosine
F4	103356_C_F04	103356	C	F04	Cytidine
F5	103356_C_F05	103356	C	F05	Cytosine
F6	103356_C_F06	103356	C	F06	Guanine
F7	103356_C_F07	103356	C	F07	Guanosine
F8	103356_C_F08	103356	C	F08	Thymine
F9	103356_C_F09	103356	C	F09	Thymidine
F10	103356_C_F10	103356	C	F10	Uracil
F11	103356_C_F11	103356	C	F11	Uridine
F12	103356_C_F12	103356	C	F12	Inosine
G1	103356_C_G01	103356	C	G01	Xanthine
G2	103356_C_G02	103356	C	G02	Xanthosine
G3	103356_C_G03	103356	C	G03	Uric_Acid
G4	103356_C_G04	103356	C	G04	Alloxan
G5	103356_C_G05	103356	C	G05	Allantoin
G6	103356_C_G06	103356	C	G06	Parabanic_Acid
G7	103356_C_G07	103356	C	G07	D,L-α-Amino-N-Butyric_Acid
G8	103356_C_G08	103356	C	G08	γ-Amino-N-Butyric_Acid
G9	103356_C_G09	103356	C	G09	ε-Amino-N-Caproic_Acid
G10	103356_C_G10	103356	C	G10	D,L-α-Amino-Caprylic_Acid
G11	103356_C_G11	103356	C	G11	δ-Amino-N-Valeric_Acid
G12	103356_C_G12	103356	C	G12	α-Amino-N-Valeric_Acid
H1	103356_C_H01	103356	C	H01	Ala-Asp
H2	103356_C_H02	103356	C	H02	Ala-Gln
H3	103356_C_H03	103356	C	H03	Ala-Glu
H4	103356_C_H04	103356	C	H04	Ala-Gly
H5	103356_C_H05	103356	C	H05	Ala-His
H6	103356_C_H06	103356	C	H06	Ala-Leu
H7	103356_C_H07	103356	C	H07	Ala-Thr
H8	103356_C_H08	103356	C	H08	Gly-Asn
H9	103356_C_H09	103356	C	H09	Gly-Gln
H10	103356_C_H10	103356	C	H10	Gly-Glu
H11	103356_C_H11	103356	C	H11	Gly-Me
H12	103356_C_H12	103356	C	H12	Met-Ala
A1	144398_A_A01	144398	A	A01	Negative_Control
A2	144398_A_A02	144398	A	A02	Ammonia
A3	144398_A_A03	144398	A	A03	Nitrite
A4	144398_A_A04	144398	A	A04	Nitrate
A5	144398_A_A05	144398	A	A05	Urea
A6	144398_A_A06	144398	A	A06	Biure
A7	144398_A_A07	144398	A	A07	L-Alanine
A8	144398_A_A08	144398	A	A08	L-Arginine
A9	144398_A_A09	144398	A	A09	L-Asparagine
A10	144398_A_A10	144398	A	A10	L-Aspartic_Acid
A11	144398_A_A11	144398	A	A11	L-Cysteine
A12	144398_A_A12	144398	A	A12	L-Glutamic_Acid
B1	144398_A_B01	144398	A	B01	L-Glutamine
B2	144398_A_B02	144398	A	B02	Glycine
B3	144398_A_B03	144398	A	B03	L-Histidine
B4	144398_A_B04	144398	A	B04	L-Isoleucine
B5	144398_A_B05	144398	A	B05	L-Leucine
B6	144398_A_B06	144398	A	B06	L-Lysine
B7	144398_A_B07	144398	A	B07	L-Methionine
B8	144398_A_B08	144398	A	B08	L-Phenylalanine
B9	144398_A_B09	144398	A	B09	L-Proline
B10	144398_A_B10	144398	A	B10	L-Serine
B11	144398_A_B11	144398	A	B11	L-Threonine
B12	144398_A_B12	144398	A	B12	L-Tryptophan
C1	144398_A_C01	144398	A	C01	L-Tyrosine
C2	144398_A_C02	144398	A	C02	L-Valine
C3	144398_A_C03	144398	A	C03	D-Alanine
C4	144398_A_C04	144398	A	C04	D-Asparagine
C5	144398_A_C05	144398	A	C05	D-Aspartic_Acid
C6	144398_A_C06	144398	A	C06	D-Glutamic_Acid
C7	144398_A_C07	144398	A	C07	D-Lysine
C8	144398_A_C08	144398	A	C08	D-Serine
C9	144398_A_C09	144398	A	C09	D-Valine
C10	144398_A_C10	144398	A	C10	L-Citrulline
C11	144398_A_C11	144398	A	C11	L-Homoserine
C12	144398_A_C12	144398	A	C12	L-Ornithine
D1	144398_A_D01	144398	A	D01	N-Acetyl-L-Glutamic_Acid
D2	144398_A_D02	144398	A	D02	N-Phthaloyl-L-Glutamic_Acid
D3	144398_A_D03	144398	A	D03	L-Pyroglutamic_Acid
D4	144398_A_D04	144398	A	D04	Hydroxylamine
D5	144398_A_D05	144398	A	D05	Methylamine
D6	144398_A_D06	144398	A	D06	N-Amylamine
D7	144398_A_D07	144398	A	D07	N-Butylamine
D8	144398_A_D08	144398	A	D08	Ethylamine
D9	144398_A_D09	144398	A	D09	Ethanolamine
D10	144398_A_D10	144398	A	D10	Ethylenediamine
D11	144398_A_D11	144398	A	D11	Putrescine
D12	144398_A_D12	144398	A	D12	Agmatine
E1	144398_A_E01	144398	A	E01	Histamine
E2	144398_A_E02	144398	A	E02	ß-Phenylethyl-amine
E3	144398_A_E03	144398	A	E03	Tyramine
E4	144398_A_E04	144398	A	E04	Acetamide
E5	144398_A_E05	144398	A	E05	Formamide
E6	144398_A_E06	144398	A	E06	Glucuronamide
E7	144398_A_E07	144398	A	E07	D,L-Lactamide
E8	144398_A_E08	144398	A	E08	D-Glucosamine
E9	144398_A_E09	144398	A	E09	D-Galactosamine
E10	144398_A_E10	144398	A	E10	D-Mannosamine
E11	144398_A_E11	144398	A	E11	N-Acetyl-D-Glucosamine
E12	144398_A_E12	144398	A	E12	N-Acetyl-D-Galactosamine
F1	144398_A_F01	144398	A	F01	N-Acetyl-D-Mannosamine
F2	144398_A_F02	144398	A	F02	Adenine
F3	144398_A_F03	144398	A	F03	Adenosine
F4	144398_A_F04	144398	A	F04	Cytidine
F5	144398_A_F05	144398	A	F05	Cytosine
F6	144398_A_F06	144398	A	F06	Guanine
F7	144398_A_F07	144398	A	F07	Guanosine
F8	144398_A_F08	144398	A	F08	Thymine
F9	144398_A_F09	144398	A	F09	Thymidine
F10	144398_A_F10	144398	A	F10	Uracil
F11	144398_A_F11	144398	A	F11	Uridine
F12	144398_A_F12	144398	A	F12	Inosine
G1	144398_A_G01	144398	A	G01	Xanthine
G2	144398_A_G02	144398	A	G02	Xanthosine
G3	144398_A_G03	144398	A	G03	Uric_Acid
G4	144398_A_G04	144398	A	G04	Alloxan
G5	144398_A_G05	144398	A	G05	Allantoin
G6	144398_A_G06	144398	A	G06	Parabanic_Acid
G7	144398_A_G07	144398	A	G07	D,L-α-Amino-N-Butyric_Acid
G8	144398_A_G08	144398	A	G08	γ-Amino-N-Butyric_Acid
G9	144398_A_G09	144398	A	G09	ε-Amino-N-Caproic_Acid
G10	144398_A_G10	144398	A	G10	D,L-α-Amino-Caprylic_Acid
G11	144398_A_G11	144398	A	G11	δ-Amino-N-Valeric_Acid
G12	144398_A_G12	144398	A	G12	α-Amino-N-Valeric_Acid
H1	144398_A_H01	144398	A	H01	Ala-Asp
H2	144398_A_H02	144398	A	H02	Ala-Gln
H3	144398_A_H03	144398	A	H03	Ala-Glu
H4	144398_A_H04	144398	A	H04	Ala-Gly
H5	144398_A_H05	144398	A	H05	Ala-His
H6	144398_A_H06	144398	A	H06	Ala-Leu
H7	144398_A_H07	144398	A	H07	Ala-Thr
H8	144398_A_H08	144398	A	H08	Gly-Asn
H9	144398_A_H09	144398	A	H09	Gly-Gln
H10	144398_A_H10	144398	A	H10	Gly-Glu
H11	144398_A_H11	144398	A	H11	Gly-Me
H12	144398_A_H12	144398	A	H12	Met-Ala
A1	144398_B_A01	144398	B	A01	Negative_Control
A2	144398_B_A02	144398	B	A02	Ammonia
A3	144398_B_A03	144398	B	A03	Nitrite
A4	144398_B_A04	144398	B	A04	Nitrate
A5	144398_B_A05	144398	B	A05	Urea
A6	144398_B_A06	144398	B	A06	Biure
A7	144398_B_A07	144398	B	A07	L-Alanine
A8	144398_B_A08	144398	B	A08	L-Arginine
A9	144398_B_A09	144398	B	A09	L-Asparagine
A10	144398_B_A10	144398	B	A10	L-Aspartic_Acid
A11	144398_B_A11	144398	B	A11	L-Cysteine
A12	144398_B_A12	144398	B	A12	L-Glutamic_Acid
B1	144398_B_B01	144398	B	B01	L-Glutamine
B2	144398_B_B02	144398	B	B02	Glycine
B3	144398_B_B03	144398	B	B03	L-Histidine
B4	144398_B_B04	144398	B	B04	L-Isoleucine
B5	144398_B_B05	144398	B	B05	L-Leucine
B6	144398_B_B06	144398	B	B06	L-Lysine
B7	144398_B_B07	144398	B	B07	L-Methionine
B8	144398_B_B08	144398	B	B08	L-Phenylalanine
B9	144398_B_B09	144398	B	B09	L-Proline
B10	144398_B_B10	144398	B	B10	L-Serine
B11	144398_B_B11	144398	B	B11	L-Threonine
B12	144398_B_B12	144398	B	B12	L-Tryptophan
C1	144398_B_C01	144398	B	C01	L-Tyrosine
C2	144398_B_C02	144398	B	C02	L-Valine
C3	144398_B_C03	144398	B	C03	D-Alanine
C4	144398_B_C04	144398	B	C04	D-Asparagine
C5	144398_B_C05	144398	B	C05	D-Aspartic_Acid
C6	144398_B_C06	144398	B	C06	D-Glutamic_Acid
C7	144398_B_C07	144398	B	C07	D-Lysine
C8	144398_B_C08	144398	B	C08	D-Serine
C9	144398_B_C09	144398	B	C09	D-Valine
C10	144398_B_C10	144398	B	C10	L-Citrulline
C11	144398_B_C11	144398	B	C11	L-Homoserine
C12	144398_B_C12	144398	B	C12	L-Ornithine
D1	144398_B_D01	144398	B	D01	N-Acetyl-L-Glutamic_Acid
D2	144398_B_D02	144398	B	D02	N-Phthaloyl-L-Glutamic_Acid
D3	144398_B_D03	144398	B	D03	L-Pyroglutamic_Acid
D4	144398_B_D04	144398	B	D04	Hydroxylamine
D5	144398_B_D05	144398	B	D05	Methylamine
D6	144398_B_D06	144398	B	D06	N-Amylamine
D7	144398_B_D07	144398	B	D07	N-Butylamine
D8	144398_B_D08	144398	B	D08	Ethylamine
D9	144398_B_D09	144398	B	D09	Ethanolamine
D10	144398_B_D10	144398	B	D10	Ethylenediamine
D11	144398_B_D11	144398	B	D11	Putrescine
D12	144398_B_D12	144398	B	D12	Agmatine
E1	144398_B_E01	144398	B	E01	Histamine
E2	144398_B_E02	144398	B	E02	ß-Phenylethyl-amine
E3	144398_B_E03	144398	B	E03	Tyramine
E4	144398_B_E04	144398	B	E04	Acetamide
E5	144398_B_E05	144398	B	E05	Formamide
E6	144398_B_E06	144398	B	E06	Glucuronamide
E7	144398_B_E07	144398	B	E07	D,L-Lactamide
E8	144398_B_E08	144398	B	E08	D-Glucosamine
E9	144398_B_E09	144398	B	E09	D-Galactosamine
E10	144398_B_E10	144398	B	E10	D-Mannosamine
E11	144398_B_E11	144398	B	E11	N-Acetyl-D-Glucosamine
E12	144398_B_E12	144398	B	E12	N-Acetyl-D-Galactosamine
F1	144398_B_F01	144398	B	F01	N-Acetyl-D-Mannosamine
F2	144398_B_F02	144398	B	F02	Adenine
F3	144398_B_F03	144398	B	F03	Adenosine
F4	144398_B_F04	144398	B	F04	Cytidine
F5	144398_B_F05	144398	B	F05	Cytosine
F6	144398_B_F06	144398	B	F06	Guanine
F7	144398_B_F07	144398	B	F07	Guanosine
F8	144398_B_F08	144398	B	F08	Thymine
F9	144398_B_F09	144398	B	F09	Thymidine
F10	144398_B_F10	144398	B	F10	Uracil
F11	144398_B_F11	144398	B	F11	Uridine
F12	144398_B_F12	144398	B	F12	Inosine
G1	144398_B_G01	144398	B	G01	Xanthine
G2	144398_B_G02	144398	B	G02	Xanthosine
G3	144398_B_G03	144398	B	G03	Uric_Acid
G4	144398_B_G04	144398	B	G04	Alloxan
G5	144398_B_G05	144398	B	G05	Allantoin
G6	144398_B_G06	144398	B	G06	Parabanic_Acid
G7	144398_B_G07	144398	B	G07	D,L-α-Amino-N-Butyric_Acid
G8	144398_B_G08	144398	B	G08	γ-Amino-N-Butyric_Acid
G9	144398_B_G09	144398	B	G09	ε-Amino-N-Caproic_Acid
G10	144398_B_G10	144398	B	G10	D,L-α-Amino-Caprylic_Acid
G11	144398_B_G11	144398	B	G11	δ-Amino-N-Valeric_Acid
G12	144398_B_G12	144398	B	G12	α-Amino-N-Valeric_Acid
H1	144398_B_H01	144398	B	H01	Ala-Asp
H2	144398_B_H02	144398	B	H02	Ala-Gln
H3	144398_B_H03	144398	B	H03	Ala-Glu
H4	144398_B_H04	144398	B	H04	Ala-Gly
H5	144398_B_H05	144398	B	H05	Ala-His
H6	144398_B_H06	144398	B	H06	Ala-Leu
H7	144398_B_H07	144398	B	H07	Ala-Thr
H8	144398_B_H08	144398	B	H08	Gly-Asn
H9	144398_B_H09	144398	B	H09	Gly-Gln
H10	144398_B_H10	144398	B	H10	Gly-Glu
H11	144398_B_H11	144398	B	H11	Gly-Me
H12	144398_B_H12	144398	B	H12	Met-Ala
A1	144398_E_A01	144398	E	A01	Negative_Control
A2	144398_E_A02	144398	E	A02	Ammonia
A3	144398_E_A03	144398	E	A03	Nitrite
A4	144398_E_A04	144398	E	A04	Nitrate
A5	144398_E_A05	144398	E	A05	Urea
A6	144398_E_A06	144398	E	A06	Biure
A7	144398_E_A07	144398	E	A07	L-Alanine
A8	144398_E_A08	144398	E	A08	L-Arginine
A9	144398_E_A09	144398	E	A09	L-Asparagine
A10	144398_E_A10	144398	E	A10	L-Aspartic_Acid
A11	144398_E_A11	144398	E	A11	L-Cysteine
A12	144398_E_A12	144398	E	A12	L-Glutamic_Acid
B1	144398_E_B01	144398	E	B01	L-Glutamine
B2	144398_E_B02	144398	E	B02	Glycine
B3	144398_E_B03	144398	E	B03	L-Histidine
B4	144398_E_B04	144398	E	B04	L-Isoleucine
B5	144398_E_B05	144398	E	B05	L-Leucine
B6	144398_E_B06	144398	E	B06	L-Lysine
B7	144398_E_B07	144398	E	B07	L-Methionine
B8	144398_E_B08	144398	E	B08	L-Phenylalanine
B9	144398_E_B09	144398	E	B09	L-Proline
B10	144398_E_B10	144398	E	B10	L-Serine
B11	144398_E_B11	144398	E	B11	L-Threonine
B12	144398_E_B12	144398	E	B12	L-Tryptophan
C1	144398_E_C01	144398	E	C01	L-Tyrosine
C2	144398_E_C02	144398	E	C02	L-Valine
C3	144398_E_C03	144398	E	C03	D-Alanine
C4	144398_E_C04	144398	E	C04	D-Asparagine
C5	144398_E_C05	144398	E	C05	D-Aspartic_Acid
C6	144398_E_C06	144398	E	C06	D-Glutamic_Acid
C7	144398_E_C07	144398	E	C07	D-Lysine
C8	144398_E_C08	144398	E	C08	D-Serine
C9	144398_E_C09	144398	E	C09	D-Valine
C10	144398_E_C10	144398	E	C10	L-Citrulline
C11	144398_E_C11	144398	E	C11	L-Homoserine
C12	144398_E_C12	144398	E	C12	L-Ornithine
D1	144398_E_D01	144398	E	D01	N-Acetyl-L-Glutamic_Acid
D2	144398_E_D02	144398	E	D02	N-Phthaloyl-L-Glutamic_Acid
D3	144398_E_D03	144398	E	D03	L-Pyroglutamic_Acid
D4	144398_E_D04	144398	E	D04	Hydroxylamine
D5	144398_E_D05	144398	E	D05	Methylamine
D6	144398_E_D06	144398	E	D06	N-Amylamine
D7	144398_E_D07	144398	E	D07	N-Butylamine
D8	144398_E_D08	144398	E	D08	Ethylamine
D9	144398_E_D09	144398	E	D09	Ethanolamine
D10	144398_E_D10	144398	E	D10	Ethylenediamine
D11	144398_E_D11	144398	E	D11	Putrescine
D12	144398_E_D12	144398	E	D12	Agmatine
E1	144398_E_E01	144398	E	E01	Histamine
E2	144398_E_E02	144398	E	E02	ß-Phenylethyl-amine
E3	144398_E_E03	144398	E	E03	Tyramine
E4	144398_E_E04	144398	E	E04	Acetamide
E5	144398_E_E05	144398	E	E05	Formamide
E6	144398_E_E06	144398	E	E06	Glucuronamide
E7	144398_E_E07	144398	E	E07	D,L-Lactamide
E8	144398_E_E08	144398	E	E08	D-Glucosamine
E9	144398_E_E09	144398	E	E09	D-Galactosamine
E10	144398_E_E10	144398	E	E10	D-Mannosamine
E11	144398_E_E11	144398	E	E11	N-Acetyl-D-Glucosamine
E12	144398_E_E12	144398	E	E12	N-Acetyl-D-Galactosamine
F1	144398_E_F01	144398	E	F01	N-Acetyl-D-Mannosamine
F2	144398_E_F02	144398	E	F02	Adenine
F3	144398_E_F03	144398	E	F03	Adenosine
F4	144398_E_F04	144398	E	F04	Cytidine
F5	144398_E_F05	144398	E	F05	Cytosine
F6	144398_E_F06	144398	E	F06	Guanine
F7	144398_E_F07	144398	E	F07	Guanosine
F8	144398_E_F08	144398	E	F08	Thymine
F9	144398_E_F09	144398	E	F09	Thymidine
F10	144398_E_F10	144398	E	F10	Uracil
F11	144398_E_F11	144398	E	F11	Uridine
F12	144398_E_F12	144398	E	F12	Inosine
G1	144398_E_G01	144398	E	G01	Xanthine
G2	144398_E_G02	144398	E	G02	Xanthosine
G3	144398_E_G03	144398	E	G03	Uric_Acid
G4	144398_E_G04	144398	E	G04	Alloxan
G5	144398_E_G05	144398	E	G05	Allantoin
G6	144398_E_G06	144398	E	G06	Parabanic_Acid
G7	144398_E_G07	144398	E	G07	D,L-α-Amino-N-Butyric_Acid
G8	144398_E_G08	144398	E	G08	γ-Amino-N-Butyric_Acid
G9	144398_E_G09	144398	E	G09	ε-Amino-N-Caproic_Acid
G10	144398_E_G10	144398	E	G10	D,L-α-Amino-Caprylic_Acid
G11	144398_E_G11	144398	E	G11	δ-Amino-N-Valeric_Acid
G12	144398_E_G12	144398	E	G12	α-Amino-N-Valeric_Acid
H1	144398_E_H01	144398	E	H01	Ala-Asp
H2	144398_E_H02	144398	E	H02	Ala-Gln
H3	144398_E_H03	144398	E	H03	Ala-Glu
H4	144398_E_H04	144398	E	H04	Ala-Gly
H5	144398_E_H05	144398	E	H05	Ala-His
H6	144398_E_H06	144398	E	H06	Ala-Leu
H7	144398_E_H07	144398	E	H07	Ala-Thr
H8	144398_E_H08	144398	E	H08	Gly-Asn
H9	144398_E_H09	144398	E	H09	Gly-Gln
H10	144398_E_H10	144398	E	H10	Gly-Glu
H11	144398_E_H11	144398	E	H11	Gly-Me
H12	144398_E_H12	144398	E	H12	Met-Ala
A1	146083_A_A01	146083	A	A01	Negative_Control
A2	146083_A_A02	146083	A	A02	Ammonia
A3	146083_A_A03	146083	A	A03	Nitrite
A4	146083_A_A04	146083	A	A04	Nitrate
A5	146083_A_A05	146083	A	A05	Urea
A6	146083_A_A06	146083	A	A06	Biure
A7	146083_A_A07	146083	A	A07	L-Alanine
A8	146083_A_A08	146083	A	A08	L-Arginine
A9	146083_A_A09	146083	A	A09	L-Asparagine
A10	146083_A_A10	146083	A	A10	L-Aspartic_Acid
A11	146083_A_A11	146083	A	A11	L-Cysteine
A12	146083_A_A12	146083	A	A12	L-Glutamic_Acid
B1	146083_A_B01	146083	A	B01	L-Glutamine
B2	146083_A_B02	146083	A	B02	Glycine
B3	146083_A_B03	146083	A	B03	L-Histidine
B4	146083_A_B04	146083	A	B04	L-Isoleucine
B5	146083_A_B05	146083	A	B05	L-Leucine
B6	146083_A_B06	146083	A	B06	L-Lysine
B7	146083_A_B07	146083	A	B07	L-Methionine
B8	146083_A_B08	146083	A	B08	L-Phenylalanine
B9	146083_A_B09	146083	A	B09	L-Proline
B10	146083_A_B10	146083	A	B10	L-Serine
B11	146083_A_B11	146083	A	B11	L-Threonine
B12	146083_A_B12	146083	A	B12	L-Tryptophan
C1	146083_A_C01	146083	A	C01	L-Tyrosine
C2	146083_A_C02	146083	A	C02	L-Valine
C3	146083_A_C03	146083	A	C03	D-Alanine
C4	146083_A_C04	146083	A	C04	D-Asparagine
C5	146083_A_C05	146083	A	C05	D-Aspartic_Acid
C6	146083_A_C06	146083	A	C06	D-Glutamic_Acid
C7	146083_A_C07	146083	A	C07	D-Lysine
C8	146083_A_C08	146083	A	C08	D-Serine
C9	146083_A_C09	146083	A	C09	D-Valine
C10	146083_A_C10	146083	A	C10	L-Citrulline
C11	146083_A_C11	146083	A	C11	L-Homoserine
C12	146083_A_C12	146083	A	C12	L-Ornithine
D1	146083_A_D01	146083	A	D01	N-Acetyl-L-Glutamic_Acid
D2	146083_A_D02	146083	A	D02	N-Phthaloyl-L-Glutamic_Acid
D3	146083_A_D03	146083	A	D03	L-Pyroglutamic_Acid
D4	146083_A_D04	146083	A	D04	Hydroxylamine
D5	146083_A_D05	146083	A	D05	Methylamine
D6	146083_A_D06	146083	A	D06	N-Amylamine
D7	146083_A_D07	146083	A	D07	N-Butylamine
D8	146083_A_D08	146083	A	D08	Ethylamine
D9	146083_A_D09	146083	A	D09	Ethanolamine
D10	146083_A_D10	146083	A	D10	Ethylenediamine
D11	146083_A_D11	146083	A	D11	Putrescine
D12	146083_A_D12	146083	A	D12	Agmatine
E1	146083_A_E01	146083	A	E01	Histamine
E2	146083_A_E02	146083	A	E02	ß-Phenylethyl-amine
E3	146083_A_E03	146083	A	E03	Tyramine
E4	146083_A_E04	146083	A	E04	Acetamide
E5	146083_A_E05	146083	A	E05	Formamide
E6	146083_A_E06	146083	A	E06	Glucuronamide
E7	146083_A_E07	146083	A	E07	D,L-Lactamide
E8	146083_A_E08	146083	A	E08	D-Glucosamine
E9	146083_A_E09	146083	A	E09	D-Galactosamine
E10	146083_A_E10	146083	A	E10	D-Mannosamine
E11	146083_A_E11	146083	A	E11	N-Acetyl-D-Glucosamine
E12	146083_A_E12	146083	A	E12	N-Acetyl-D-Galactosamine
F1	146083_A_F01	146083	A	F01	N-Acetyl-D-Mannosamine
F2	146083_A_F02	146083	A	F02	Adenine
F3	146083_A_F03	146083	A	F03	Adenosine
F4	146083_A_F04	146083	A	F04	Cytidine
F5	146083_A_F05	146083	A	F05	Cytosine
F6	146083_A_F06	146083	A	F06	Guanine
F7	146083_A_F07	146083	A	F07	Guanosine
F8	146083_A_F08	146083	A	F08	Thymine
F9	146083_A_F09	146083	A	F09	Thymidine
F10	146083_A_F10	146083	A	F10	Uracil
F11	146083_A_F11	146083	A	F11	Uridine
F12	146083_A_F12	146083	A	F12	Inosine
G1	146083_A_G01	146083	A	G01	Xanthine
G2	146083_A_G02	146083	A	G02	Xanthosine
G3	146083_A_G03	146083	A	G03	Uric_Acid
G4	146083_A_G04	146083	A	G04	Alloxan
G5	146083_A_G05	146083	A	G05	Allantoin
G6	146083_A_G06	146083	A	G06	Parabanic_Acid
G7	146083_A_G07	146083	A	G07	D,L-α-Amino-N-Butyric_Acid
G8	146083_A_G08	146083	A	G08	γ-Amino-N-Butyric_Acid
G9	146083_A_G09	146083	A	G09	ε-Amino-N-Caproic_Acid
G10	146083_A_G10	146083	A	G10	D,L-α-Amino-Caprylic_Acid
G11	146083_A_G11	146083	A	G11	δ-Amino-N-Valeric_Acid
G12	146083_A_G12	146083	A	G12	α-Amino-N-Valeric_Acid
H1	146083_A_H01	146083	A	H01	Ala-Asp
H2	146083_A_H02	146083	A	H02	Ala-Gln
H3	146083_A_H03	146083	A	H03	Ala-Glu
H4	146083_A_H04	146083	A	H04	Ala-Gly
H5	146083_A_H05	146083	A	H05	Ala-His
H6	146083_A_H06	146083	A	H06	Ala-Leu
H7	146083_A_H07	146083	A	H07	Ala-Thr
H8	146083_A_H08	146083	A	H08	Gly-Asn
H9	146083_A_H09	146083	A	H09	Gly-Gln
H10	146083_A_H10	146083	A	H10	Gly-Glu
H11	146083_A_H11	146083	A	H11	Gly-Me
H12	146083_A_H12	146083	A	H12	Met-Ala
A1	146083_B_A01	146083	B	A01	Negative_Control
A2	146083_B_A02	146083	B	A02	Ammonia
A3	146083_B_A03	146083	B	A03	Nitrite
A4	146083_B_A04	146083	B	A04	Nitrate
A5	146083_B_A05	146083	B	A05	Urea
A6	146083_B_A06	146083	B	A06	Biure
A7	146083_B_A07	146083	B	A07	L-Alanine
A8	146083_B_A08	146083	B	A08	L-Arginine
A9	146083_B_A09	146083	B	A09	L-Asparagine
A10	146083_B_A10	146083	B	A10	L-Aspartic_Acid
A11	146083_B_A11	146083	B	A11	L-Cysteine
A12	146083_B_A12	146083	B	A12	L-Glutamic_Acid
B1	146083_B_B01	146083	B	B01	L-Glutamine
B2	146083_B_B02	146083	B	B02	Glycine
B3	146083_B_B03	146083	B	B03	L-Histidine
B4	146083_B_B04	146083	B	B04	L-Isoleucine
B5	146083_B_B05	146083	B	B05	L-Leucine
B6	146083_B_B06	146083	B	B06	L-Lysine
B7	146083_B_B07	146083	B	B07	L-Methionine
B8	146083_B_B08	146083	B	B08	L-Phenylalanine
B9	146083_B_B09	146083	B	B09	L-Proline
B10	146083_B_B10	146083	B	B10	L-Serine
B11	146083_B_B11	146083	B	B11	L-Threonine
B12	146083_B_B12	146083	B	B12	L-Tryptophan
C1	146083_B_C01	146083	B	C01	L-Tyrosine
C2	146083_B_C02	146083	B	C02	L-Valine
C3	146083_B_C03	146083	B	C03	D-Alanine
C4	146083_B_C04	146083	B	C04	D-Asparagine
C5	146083_B_C05	146083	B	C05	D-Aspartic_Acid
C6	146083_B_C06	146083	B	C06	D-Glutamic_Acid
C7	146083_B_C07	146083	B	C07	D-Lysine
C8	146083_B_C08	146083	B	C08	D-Serine
C9	146083_B_C09	146083	B	C09	D-Valine
C10	146083_B_C10	146083	B	C10	L-Citrulline
C11	146083_B_C11	146083	B	C11	L-Homoserine
C12	146083_B_C12	146083	B	C12	L-Ornithine
D1	146083_B_D01	146083	B	D01	N-Acetyl-L-Glutamic_Acid
D2	146083_B_D02	146083	B	D02	N-Phthaloyl-L-Glutamic_Acid
D3	146083_B_D03	146083	B	D03	L-Pyroglutamic_Acid
D4	146083_B_D04	146083	B	D04	Hydroxylamine
D5	146083_B_D05	146083	B	D05	Methylamine
D6	146083_B_D06	146083	B	D06	N-Amylamine
D7	146083_B_D07	146083	B	D07	N-Butylamine
D8	146083_B_D08	146083	B	D08	Ethylamine
D9	146083_B_D09	146083	B	D09	Ethanolamine
D10	146083_B_D10	146083	B	D10	Ethylenediamine
D11	146083_B_D11	146083	B	D11	Putrescine
D12	146083_B_D12	146083	B	D12	Agmatine
E1	146083_B_E01	146083	B	E01	Histamine
E2	146083_B_E02	146083	B	E02	ß-Phenylethyl-amine
E3	146083_B_E03	146083	B	E03	Tyramine
E4	146083_B_E04	146083	B	E04	Acetamide
E5	146083_B_E05	146083	B	E05	Formamide
E6	146083_B_E06	146083	B	E06	Glucuronamide
E7	146083_B_E07	146083	B	E07	D,L-Lactamide
E8	146083_B_E08	146083	B	E08	D-Glucosamine
E9	146083_B_E09	146083	B	E09	D-Galactosamine
E10	146083_B_E10	146083	B	E10	D-Mannosamine
E11	146083_B_E11	146083	B	E11	N-Acetyl-D-Glucosamine
E12	146083_B_E12	146083	B	E12	N-Acetyl-D-Galactosamine
F1	146083_B_F01	146083	B	F01	N-Acetyl-D-Mannosamine
F2	146083_B_F02	146083	B	F02	Adenine
F3	146083_B_F03	146083	B	F03	Adenosine
F4	146083_B_F04	146083	B	F04	Cytidine
F5	146083_B_F05	146083	B	F05	Cytosine
F6	146083_B_F06	146083	B	F06	Guanine
F7	146083_B_F07	146083	B	F07	Guanosine
F8	146083_B_F08	146083	B	F08	Thymine
F9	146083_B_F09	146083	B	F09	Thymidine
F10	146083_B_F10	146083	B	F10	Uracil
F11	146083_B_F11	146083	B	F11	Uridine
F12	146083_B_F12	146083	B	F12	Inosine
G1	146083_B_G01	146083	B	G01	Xanthine
G2	146083_B_G02	146083	B	G02	Xanthosine
G3	146083_B_G03	146083	B	G03	Uric_Acid
G4	146083_B_G04	146083	B	G04	Alloxan
G5	146083_B_G05	146083	B	G05	Allantoin
G6	146083_B_G06	146083	B	G06	Parabanic_Acid
G7	146083_B_G07	146083	B	G07	D,L-α-Amino-N-Butyric_Acid
G8	146083_B_G08	146083	B	G08	γ-Amino-N-Butyric_Acid
G9	146083_B_G09	146083	B	G09	ε-Amino-N-Caproic_Acid
G10	146083_B_G10	146083	B	G10	D,L-α-Amino-Caprylic_Acid
G11	146083_B_G11	146083	B	G11	δ-Amino-N-Valeric_Acid
G12	146083_B_G12	146083	B	G12	α-Amino-N-Valeric_Acid
H1	146083_B_H01	146083	B	H01	Ala-Asp
H2	146083_B_H02	146083	B	H02	Ala-Gln
H3	146083_B_H03	146083	B	H03	Ala-Glu
H4	146083_B_H04	146083	B	H04	Ala-Gly
H5	146083_B_H05	146083	B	H05	Ala-His
H6	146083_B_H06	146083	B	H06	Ala-Leu
H7	146083_B_H07	146083	B	H07	Ala-Thr
H8	146083_B_H08	146083	B	H08	Gly-Asn
H9	146083_B_H09	146083	B	H09	Gly-Gln
H10	146083_B_H10	146083	B	H10	Gly-Glu
H11	146083_B_H11	146083	B	H11	Gly-Me
H12	146083_B_H12	146083	B	H12	Met-Ala
A1	146083_C_A01	146083	C	A01	Negative_Control
A2	146083_C_A02	146083	C	A02	Ammonia
A3	146083_C_A03	146083	C	A03	Nitrite
A4	146083_C_A04	146083	C	A04	Nitrate
A5	146083_C_A05	146083	C	A05	Urea
A6	146083_C_A06	146083	C	A06	Biure
A7	146083_C_A07	146083	C	A07	L-Alanine
A8	146083_C_A08	146083	C	A08	L-Arginine
A9	146083_C_A09	146083	C	A09	L-Asparagine
A10	146083_C_A10	146083	C	A10	L-Aspartic_Acid
A11	146083_C_A11	146083	C	A11	L-Cysteine
A12	146083_C_A12	146083	C	A12	L-Glutamic_Acid
B1	146083_C_B01	146083	C	B01	L-Glutamine
B2	146083_C_B02	146083	C	B02	Glycine
B3	146083_C_B03	146083	C	B03	L-Histidine
B4	146083_C_B04	146083	C	B04	L-Isoleucine
B5	146083_C_B05	146083	C	B05	L-Leucine
B6	146083_C_B06	146083	C	B06	L-Lysine
B7	146083_C_B07	146083	C	B07	L-Methionine
B8	146083_C_B08	146083	C	B08	L-Phenylalanine
B9	146083_C_B09	146083	C	B09	L-Proline
B10	146083_C_B10	146083	C	B10	L-Serine
B11	146083_C_B11	146083	C	B11	L-Threonine
B12	146083_C_B12	146083	C	B12	L-Tryptophan
C1	146083_C_C01	146083	C	C01	L-Tyrosine
C2	146083_C_C02	146083	C	C02	L-Valine
C3	146083_C_C03	146083	C	C03	D-Alanine
C4	146083_C_C04	146083	C	C04	D-Asparagine
C5	146083_C_C05	146083	C	C05	D-Aspartic_Acid
C6	146083_C_C06	146083	C	C06	D-Glutamic_Acid
C7	146083_C_C07	146083	C	C07	D-Lysine
C8	146083_C_C08	146083	C	C08	D-Serine
C9	146083_C_C09	146083	C	C09	D-Valine
C10	146083_C_C10	146083	C	C10	L-Citrulline
C11	146083_C_C11	146083	C	C11	L-Homoserine
C12	146083_C_C12	146083	C	C12	L-Ornithine
D1	146083_C_D01	146083	C	D01	N-Acetyl-L-Glutamic_Acid
D2	146083_C_D02	146083	C	D02	N-Phthaloyl-L-Glutamic_Acid
D3	146083_C_D03	146083	C	D03	L-Pyroglutamic_Acid
D4	146083_C_D04	146083	C	D04	Hydroxylamine
D5	146083_C_D05	146083	C	D05	Methylamine
D6	146083_C_D06	146083	C	D06	N-Amylamine
D7	146083_C_D07	146083	C	D07	N-Butylamine
D8	146083_C_D08	146083	C	D08	Ethylamine
D9	146083_C_D09	146083	C	D09	Ethanolamine
D10	146083_C_D10	146083	C	D10	Ethylenediamine
D11	146083_C_D11	146083	C	D11	Putrescine
D12	146083_C_D12	146083	C	D12	Agmatine
E1	146083_C_E01	146083	C	E01	Histamine
E2	146083_C_E02	146083	C	E02	ß-Phenylethyl-amine
E3	146083_C_E03	146083	C	E03	Tyramine
E4	146083_C_E04	146083	C	E04	Acetamide
E5	146083_C_E05	146083	C	E05	Formamide
E6	146083_C_E06	146083	C	E06	Glucuronamide
E7	146083_C_E07	146083	C	E07	D,L-Lactamide
E8	146083_C_E08	146083	C	E08	D-Glucosamine
E9	146083_C_E09	146083	C	E09	D-Galactosamine
E10	146083_C_E10	146083	C	E10	D-Mannosamine
E11	146083_C_E11	146083	C	E11	N-Acetyl-D-Glucosamine
E12	146083_C_E12	146083	C	E12	N-Acetyl-D-Galactosamine
F1	146083_C_F01	146083	C	F01	N-Acetyl-D-Mannosamine
F2	146083_C_F02	146083	C	F02	Adenine
F3	146083_C_F03	146083	C	F03	Adenosine
F4	146083_C_F04	146083	C	F04	Cytidine
F5	146083_C_F05	146083	C	F05	Cytosine
F6	146083_C_F06	146083	C	F06	Guanine
F7	146083_C_F07	146083	C	F07	Guanosine
F8	146083_C_F08	146083	C	F08	Thymine
F9	146083_C_F09	146083	C	F09	Thymidine
F10	146083_C_F10	146083	C	F10	Uracil
F11	146083_C_F11	146083	C	F11	Uridine
F12	146083_C_F12	146083	C	F12	Inosine
G1	146083_C_G01	146083	C	G01	Xanthine
G2	146083_C_G02	146083	C	G02	Xanthosine
G3	146083_C_G03	146083	C	G03	Uric_Acid
G4	146083_C_G04	146083	C	G04	Alloxan
G5	146083_C_G05	146083	C	G05	Allantoin
G6	146083_C_G06	146083	C	G06	Parabanic_Acid
G7	146083_C_G07	146083	C	G07	D,L-α-Amino-N-Butyric_Acid
G8	146083_C_G08	146083	C	G08	γ-Amino-N-Butyric_Acid
G9	146083_C_G09	146083	C	G09	ε-Amino-N-Caproic_Acid
G10	146083_C_G10	146083	C	G10	D,L-α-Amino-Caprylic_Acid
G11	146083_C_G11	146083	C	G11	δ-Amino-N-Valeric_Acid
G12	146083_C_G12	146083	C	G12	α-Amino-N-Valeric_Acid
H1	146083_C_H01	146083	C	H01	Ala-Asp
H2	146083_C_H02	146083	C	H02	Ala-Gln
H3	146083_C_H03	146083	C	H03	Ala-Glu
H4	146083_C_H04	146083	C	H04	Ala-Gly
H5	146083_C_H05	146083	C	H05	Ala-His
H6	146083_C_H06	146083	C	H06	Ala-Leu
H7	146083_C_H07	146083	C	H07	Ala-Thr
H8	146083_C_H08	146083	C	H08	Gly-Asn
H9	146083_C_H09	146083	C	H09	Gly-Gln
H10	146083_C_H10	146083	C	H10	Gly-Glu
H11	146083_C_H11	146083	C	H11	Gly-Me
H12	146083_C_H12	146083	C	H12	Met-Ala
A1	58870_A_A01	58870	A	A01	Negative_Control
A2	58870_A_A02	58870	A	A02	Ammonia
A3	58870_A_A03	58870	A	A03	Nitrite
A4	58870_A_A04	58870	A	A04	Nitrate
A5	58870_A_A05	58870	A	A05	Urea
A6	58870_A_A06	58870	A	A06	Biure
A7	58870_A_A07	58870	A	A07	L-Alanine
A8	58870_A_A08	58870	A	A08	L-Arginine
A9	58870_A_A09	58870	A	A09	L-Asparagine
A10	58870_A_A10	58870	A	A10	L-Aspartic_Acid
A11	58870_A_A11	58870	A	A11	L-Cysteine
A12	58870_A_A12	58870	A	A12	L-Glutamic_Acid
B1	58870_A_B01	58870	A	B01	L-Glutamine
B2	58870_A_B02	58870	A	B02	Glycine
B3	58870_A_B03	58870	A	B03	L-Histidine
B4	58870_A_B04	58870	A	B04	L-Isoleucine
B5	58870_A_B05	58870	A	B05	L-Leucine
B6	58870_A_B06	58870	A	B06	L-Lysine
B7	58870_A_B07	58870	A	B07	L-Methionine
B8	58870_A_B08	58870	A	B08	L-Phenylalanine
B9	58870_A_B09	58870	A	B09	L-Proline
B10	58870_A_B10	58870	A	B10	L-Serine
B11	58870_A_B11	58870	A	B11	L-Threonine
B12	58870_A_B12	58870	A	B12	L-Tryptophan
C1	58870_A_C01	58870	A	C01	L-Tyrosine
C2	58870_A_C02	58870	A	C02	L-Valine
C3	58870_A_C03	58870	A	C03	D-Alanine
C4	58870_A_C04	58870	A	C04	D-Asparagine
C5	58870_A_C05	58870	A	C05	D-Aspartic_Acid
C6	58870_A_C06	58870	A	C06	D-Glutamic_Acid
C7	58870_A_C07	58870	A	C07	D-Lysine
C8	58870_A_C08	58870	A	C08	D-Serine
C9	58870_A_C09	58870	A	C09	D-Valine
C10	58870_A_C10	58870	A	C10	L-Citrulline
C11	58870_A_C11	58870	A	C11	L-Homoserine
C12	58870_A_C12	58870	A	C12	L-Ornithine
D1	58870_A_D01	58870	A	D01	N-Acetyl-L-Glutamic_Acid
D2	58870_A_D02	58870	A	D02	N-Phthaloyl-L-Glutamic_Acid
D3	58870_A_D03	58870	A	D03	L-Pyroglutamic_Acid
D4	58870_A_D04	58870	A	D04	Hydroxylamine
D5	58870_A_D05	58870	A	D05	Methylamine
D6	58870_A_D06	58870	A	D06	N-Amylamine
D7	58870_A_D07	58870	A	D07	N-Butylamine
D8	58870_A_D08	58870	A	D08	Ethylamine
D9	58870_A_D09	58870	A	D09	Ethanolamine
D10	58870_A_D10	58870	A	D10	Ethylenediamine
D11	58870_A_D11	58870	A	D11	Putrescine
D12	58870_A_D12	58870	A	D12	Agmatine
E1	58870_A_E01	58870	A	E01	Histamine
E2	58870_A_E02	58870	A	E02	ß-Phenylethyl-amine
E3	58870_A_E03	58870	A	E03	Tyramine
E4	58870_A_E04	58870	A	E04	Acetamide
E5	58870_A_E05	58870	A	E05	Formamide
E6	58870_A_E06	58870	A	E06	Glucuronamide
E7	58870_A_E07	58870	A	E07	D,L-Lactamide
E8	58870_A_E08	58870	A	E08	D-Glucosamine
E9	58870_A_E09	58870	A	E09	D-Galactosamine
E10	58870_A_E10	58870	A	E10	D-Mannosamine
E11	58870_A_E11	58870	A	E11	N-Acetyl-D-Glucosamine
E12	58870_A_E12	58870	A	E12	N-Acetyl-D-Galactosamine
F1	58870_A_F01	58870	A	F01	N-Acetyl-D-Mannosamine
F2	58870_A_F02	58870	A	F02	Adenine
F3	58870_A_F03	58870	A	F03	Adenosine
F4	58870_A_F04	58870	A	F04	Cytidine
F5	58870_A_F05	58870	A	F05	Cytosine
F6	58870_A_F06	58870	A	F06	Guanine
F7	58870_A_F07	58870	A	F07	Guanosine
F8	58870_A_F08	58870	A	F08	Thymine
F9	58870_A_F09	58870	A	F09	Thymidine
F10	58870_A_F10	58870	A	F10	Uracil
F11	58870_A_F11	58870	A	F11	Uridine
F12	58870_A_F12	58870	A	F12	Inosine
G1	58870_A_G01	58870	A	G01	Xanthine
G2	58870_A_G02	58870	A	G02	Xanthosine
G3	58870_A_G03	58870	A	G03	Uric_Acid
G4	58870_A_G04	58870	A	G04	Alloxan
G5	58870_A_G05	58870	A	G05	Allantoin
G6	58870_A_G06	58870	A	G06	Parabanic_Acid
G7	58870_A_G07	58870	A	G07	D,L-α-Amino-N-Butyric_Acid
G8	58870_A_G08	58870	A	G08	γ-Amino-N-Butyric_Acid
G9	58870_A_G09	58870	A	G09	ε-Amino-N-Caproic_Acid
G10	58870_A_G10	58870	A	G10	D,L-α-Amino-Caprylic_Acid
G11	58870_A_G11	58870	A	G11	δ-Amino-N-Valeric_Acid
G12	58870_A_G12	58870	A	G12	α-Amino-N-Valeric_Acid
H1	58870_A_H01	58870	A	H01	Ala-Asp
H2	58870_A_H02	58870	A	H02	Ala-Gln
H3	58870_A_H03	58870	A	H03	Ala-Glu
H4	58870_A_H04	58870	A	H04	Ala-Gly
H5	58870_A_H05	58870	A	H05	Ala-His
H6	58870_A_H06	58870	A	H06	Ala-Leu
H7	58870_A_H07	58870	A	H07	Ala-Thr
H8	58870_A_H08	58870	A	H08	Gly-Asn
H9	58870_A_H09	58870	A	H09	Gly-Gln
H10	58870_A_H10	58870	A	H10	Gly-Glu
H11	58870_A_H11	58870	A	H11	Gly-Me
H12	58870_A_H12	58870	A	H12	Met-Ala
A1	58870_B_A01	58870	B	A01	Negative_Control
A2	58870_B_A02	58870	B	A02	Ammonia
A3	58870_B_A03	58870	B	A03	Nitrite
A4	58870_B_A04	58870	B	A04	Nitrate
A5	58870_B_A05	58870	B	A05	Urea
A6	58870_B_A06	58870	B	A06	Biure
A7	58870_B_A07	58870	B	A07	L-Alanine
A8	58870_B_A08	58870	B	A08	L-Arginine
A9	58870_B_A09	58870	B	A09	L-Asparagine
A10	58870_B_A10	58870	B	A10	L-Aspartic_Acid
A11	58870_B_A11	58870	B	A11	L-Cysteine
A12	58870_B_A12	58870	B	A12	L-Glutamic_Acid
B1	58870_B_B01	58870	B	B01	L-Glutamine
B2	58870_B_B02	58870	B	B02	Glycine
B3	58870_B_B03	58870	B	B03	L-Histidine
B4	58870_B_B04	58870	B	B04	L-Isoleucine
B5	58870_B_B05	58870	B	B05	L-Leucine
B6	58870_B_B06	58870	B	B06	L-Lysine
B7	58870_B_B07	58870	B	B07	L-Methionine
B8	58870_B_B08	58870	B	B08	L-Phenylalanine
B9	58870_B_B09	58870	B	B09	L-Proline
B10	58870_B_B10	58870	B	B10	L-Serine
B11	58870_B_B11	58870	B	B11	L-Threonine
B12	58870_B_B12	58870	B	B12	L-Tryptophan
C1	58870_B_C01	58870	B	C01	L-Tyrosine
C2	58870_B_C02	58870	B	C02	L-Valine
C3	58870_B_C03	58870	B	C03	D-Alanine
C4	58870_B_C04	58870	B	C04	D-Asparagine
C5	58870_B_C05	58870	B	C05	D-Aspartic_Acid
C6	58870_B_C06	58870	B	C06	D-Glutamic_Acid
C7	58870_B_C07	58870	B	C07	D-Lysine
C8	58870_B_C08	58870	B	C08	D-Serine
C9	58870_B_C09	58870	B	C09	D-Valine
C10	58870_B_C10	58870	B	C10	L-Citrulline
C11	58870_B_C11	58870	B	C11	L-Homoserine
C12	58870_B_C12	58870	B	C12	L-Ornithine
D1	58870_B_D01	58870	B	D01	N-Acetyl-L-Glutamic_Acid
D2	58870_B_D02	58870	B	D02	N-Phthaloyl-L-Glutamic_Acid
D3	58870_B_D03	58870	B	D03	L-Pyroglutamic_Acid
D4	58870_B_D04	58870	B	D04	Hydroxylamine
D5	58870_B_D05	58870	B	D05	Methylamine
D6	58870_B_D06	58870	B	D06	N-Amylamine
D7	58870_B_D07	58870	B	D07	N-Butylamine
D8	58870_B_D08	58870	B	D08	Ethylamine
D9	58870_B_D09	58870	B	D09	Ethanolamine
D10	58870_B_D10	58870	B	D10	Ethylenediamine
D11	58870_B_D11	58870	B	D11	Putrescine
D12	58870_B_D12	58870	B	D12	Agmatine
E1	58870_B_E01	58870	B	E01	Histamine
E2	58870_B_E02	58870	B	E02	ß-Phenylethyl-amine
E3	58870_B_E03	58870	B	E03	Tyramine
E4	58870_B_E04	58870	B	E04	Acetamide
E5	58870_B_E05	58870	B	E05	Formamide
E6	58870_B_E06	58870	B	E06	Glucuronamide
E7	58870_B_E07	58870	B	E07	D,L-Lactamide
E8	58870_B_E08	58870	B	E08	D-Glucosamine
E9	58870_B_E09	58870	B	E09	D-Galactosamine
E10	58870_B_E10	58870	B	E10	D-Mannosamine
E11	58870_B_E11	58870	B	E11	N-Acetyl-D-Glucosamine
E12	58870_B_E12	58870	B	E12	N-Acetyl-D-Galactosamine
F1	58870_B_F01	58870	B	F01	N-Acetyl-D-Mannosamine
F2	58870_B_F02	58870	B	F02	Adenine
F3	58870_B_F03	58870	B	F03	Adenosine
F4	58870_B_F04	58870	B	F04	Cytidine
F5	58870_B_F05	58870	B	F05	Cytosine
F6	58870_B_F06	58870	B	F06	Guanine
F7	58870_B_F07	58870	B	F07	Guanosine
F8	58870_B_F08	58870	B	F08	Thymine
F9	58870_B_F09	58870	B	F09	Thymidine
F10	58870_B_F10	58870	B	F10	Uracil
F11	58870_B_F11	58870	B	F11	Uridine
F12	58870_B_F12	58870	B	F12	Inosine
G1	58870_B_G01	58870	B	G01	Xanthine
G2	58870_B_G02	58870	B	G02	Xanthosine
G3	58870_B_G03	58870	B	G03	Uric_Acid
G4	58870_B_G04	58870	B	G04	Alloxan
G5	58870_B_G05	58870	B	G05	Allantoin
G6	58870_B_G06	58870	B	G06	Parabanic_Acid
G7	58870_B_G07	58870	B	G07	D,L-α-Amino-N-Butyric_Acid
G8	58870_B_G08	58870	B	G08	γ-Amino-N-Butyric_Acid
G9	58870_B_G09	58870	B	G09	ε-Amino-N-Caproic_Acid
G10	58870_B_G10	58870	B	G10	D,L-α-Amino-Caprylic_Acid
G11	58870_B_G11	58870	B	G11	δ-Amino-N-Valeric_Acid
G12	58870_B_G12	58870	B	G12	α-Amino-N-Valeric_Acid
H1	58870_B_H01	58870	B	H01	Ala-Asp
H2	58870_B_H02	58870	B	H02	Ala-Gln
H3	58870_B_H03	58870	B	H03	Ala-Glu
H4	58870_B_H04	58870	B	H04	Ala-Gly
H5	58870_B_H05	58870	B	H05	Ala-His
H6	58870_B_H06	58870	B	H06	Ala-Leu
H7	58870_B_H07	58870	B	H07	Ala-Thr
H8	58870_B_H08	58870	B	H08	Gly-Asn
H9	58870_B_H09	58870	B	H09	Gly-Gln
H10	58870_B_H10	58870	B	H10	Gly-Glu
H11	58870_B_H11	58870	B	H11	Gly-Me
H12	58870_B_H12	58870	B	H12	Met-Ala
A1	58870_C_A01	58870	C	A01	Negative_Control
A2	58870_C_A02	58870	C	A02	Ammonia
A3	58870_C_A03	58870	C	A03	Nitrite
A4	58870_C_A04	58870	C	A04	Nitrate
A5	58870_C_A05	58870	C	A05	Urea
A6	58870_C_A06	58870	C	A06	Biure
A7	58870_C_A07	58870	C	A07	L-Alanine
A8	58870_C_A08	58870	C	A08	L-Arginine
A9	58870_C_A09	58870	C	A09	L-Asparagine
A10	58870_C_A10	58870	C	A10	L-Aspartic_Acid
A11	58870_C_A11	58870	C	A11	L-Cysteine
A12	58870_C_A12	58870	C	A12	L-Glutamic_Acid
B1	58870_C_B01	58870	C	B01	L-Glutamine
B2	58870_C_B02	58870	C	B02	Glycine
B3	58870_C_B03	58870	C	B03	L-Histidine
B4	58870_C_B04	58870	C	B04	L-Isoleucine
B5	58870_C_B05	58870	C	B05	L-Leucine
B6	58870_C_B06	58870	C	B06	L-Lysine
B7	58870_C_B07	58870	C	B07	L-Methionine
B8	58870_C_B08	58870	C	B08	L-Phenylalanine
B9	58870_C_B09	58870	C	B09	L-Proline
B10	58870_C_B10	58870	C	B10	L-Serine
B11	58870_C_B11	58870	C	B11	L-Threonine
B12	58870_C_B12	58870	C	B12	L-Tryptophan
C1	58870_C_C01	58870	C	C01	L-Tyrosine
C2	58870_C_C02	58870	C	C02	L-Valine
C3	58870_C_C03	58870	C	C03	D-Alanine
C4	58870_C_C04	58870	C	C04	D-Asparagine
C5	58870_C_C05	58870	C	C05	D-Aspartic_Acid
C6	58870_C_C06	58870	C	C06	D-Glutamic_Acid
C7	58870_C_C07	58870	C	C07	D-Lysine
C8	58870_C_C08	58870	C	C08	D-Serine
C9	58870_C_C09	58870	C	C09	D-Valine
C10	58870_C_C10	58870	C	C10	L-Citrulline
C11	58870_C_C11	58870	C	C11	L-Homoserine
C12	58870_C_C12	58870	C	C12	L-Ornithine
D1	58870_C_D01	58870	C	D01	N-Acetyl-L-Glutamic_Acid
D2	58870_C_D02	58870	C	D02	N-Phthaloyl-L-Glutamic_Acid
D3	58870_C_D03	58870	C	D03	L-Pyroglutamic_Acid
D4	58870_C_D04	58870	C	D04	Hydroxylamine
D5	58870_C_D05	58870	C	D05	Methylamine
D6	58870_C_D06	58870	C	D06	N-Amylamine
D7	58870_C_D07	58870	C	D07	N-Butylamine
D8	58870_C_D08	58870	C	D08	Ethylamine
D9	58870_C_D09	58870	C	D09	Ethanolamine
D10	58870_C_D10	58870	C	D10	Ethylenediamine
D11	58870_C_D11	58870	C	D11	Putrescine
D12	58870_C_D12	58870	C	D12	Agmatine
E1	58870_C_E01	58870	C	E01	Histamine
E2	58870_C_E02	58870	C	E02	ß-Phenylethyl-amine
E3	58870_C_E03	58870	C	E03	Tyramine
E4	58870_C_E04	58870	C	E04	Acetamide
E5	58870_C_E05	58870	C	E05	Formamide
E6	58870_C_E06	58870	C	E06	Glucuronamide
E7	58870_C_E07	58870	C	E07	D,L-Lactamide
E8	58870_C_E08	58870	C	E08	D-Glucosamine
E9	58870_C_E09	58870	C	E09	D-Galactosamine
E10	58870_C_E10	58870	C	E10	D-Mannosamine
E11	58870_C_E11	58870	C	E11	N-Acetyl-D-Glucosamine
E12	58870_C_E12	58870	C	E12	N-Acetyl-D-Galactosamine
F1	58870_C_F01	58870	C	F01	N-Acetyl-D-Mannosamine
F2	58870_C_F02	58870	C	F02	Adenine
F3	58870_C_F03	58870	C	F03	Adenosine
F4	58870_C_F04	58870	C	F04	Cytidine
F5	58870_C_F05	58870	C	F05	Cytosine
F6	58870_C_F06	58870	C	F06	Guanine
F7	58870_C_F07	58870	C	F07	Guanosine
F8	58870_C_F08	58870	C	F08	Thymine
F9	58870_C_F09	58870	C	F09	Thymidine
F10	58870_C_F10	58870	C	F10	Uracil
F11	58870_C_F11	58870	C	F11	Uridine
F12	58870_C_F12	58870	C	F12	Inosine
G1	58870_C_G01	58870	C	G01	Xanthine
G2	58870_C_G02	58870	C	G02	Xanthosine
G3	58870_C_G03	58870	C	G03	Uric_Acid
G4	58870_C_G04	58870	C	G04	Alloxan
G5	58870_C_G05	58870	C	G05	Allantoin
G6	58870_C_G06	58870	C	G06	Parabanic_Acid
G7	58870_C_G07	58870	C	G07	D,L-α-Amino-N-Butyric_Acid
G8	58870_C_G08	58870	C	G08	γ-Amino-N-Butyric_Acid
G9	58870_C_G09	58870	C	G09	ε-Amino-N-Caproic_Acid
G10	58870_C_G10	58870	C	G10	D,L-α-Amino-Caprylic_Acid
G11	58870_C_G11	58870	C	G11	δ-Amino-N-Valeric_Acid
G12	58870_C_G12	58870	C	G12	α-Amino-N-Valeric_Acid
H1	58870_C_H01	58870	C	H01	Ala-Asp
H2	58870_C_H02	58870	C	H02	Ala-Gln
H3	58870_C_H03	58870	C	H03	Ala-Glu
H4	58870_C_H04	58870	C	H04	Ala-Gly
H5	58870_C_H05	58870	C	H05	Ala-His
H6	58870_C_H06	58870	C	H06	Ala-Leu
H7	58870_C_H07	58870	C	H07	Ala-Thr
H8	58870_C_H08	58870	C	H08	Gly-Asn
H9	58870_C_H09	58870	C	H09	Gly-Gln
H10	58870_C_H10	58870	C	H10	Gly-Glu
H11	58870_C_H11	58870	C	H11	Gly-Me
H12	58870_C_H12	58870	C	H12	Met-Ala
A1	74975_A_A01	74975	A	A01	Negative_Control
A2	74975_A_A02	74975	A	A02	Ammonia
A3	74975_A_A03	74975	A	A03	Nitrite
A4	74975_A_A04	74975	A	A04	Nitrate
A5	74975_A_A05	74975	A	A05	Urea
A6	74975_A_A06	74975	A	A06	Biure
A7	74975_A_A07	74975	A	A07	L-Alanine
A8	74975_A_A08	74975	A	A08	L-Arginine
A9	74975_A_A09	74975	A	A09	L-Asparagine
A10	74975_A_A10	74975	A	A10	L-Aspartic_Acid
A11	74975_A_A11	74975	A	A11	L-Cysteine
A12	74975_A_A12	74975	A	A12	L-Glutamic_Acid
B1	74975_A_B01	74975	A	B01	L-Glutamine
B2	74975_A_B02	74975	A	B02	Glycine
B3	74975_A_B03	74975	A	B03	L-Histidine
B4	74975_A_B04	74975	A	B04	L-Isoleucine
B5	74975_A_B05	74975	A	B05	L-Leucine
B6	74975_A_B06	74975	A	B06	L-Lysine
B7	74975_A_B07	74975	A	B07	L-Methionine
B8	74975_A_B08	74975	A	B08	L-Phenylalanine
B9	74975_A_B09	74975	A	B09	L-Proline
B10	74975_A_B10	74975	A	B10	L-Serine
B11	74975_A_B11	74975	A	B11	L-Threonine
B12	74975_A_B12	74975	A	B12	L-Tryptophan
C1	74975_A_C01	74975	A	C01	L-Tyrosine
C2	74975_A_C02	74975	A	C02	L-Valine
C3	74975_A_C03	74975	A	C03	D-Alanine
C4	74975_A_C04	74975	A	C04	D-Asparagine
C5	74975_A_C05	74975	A	C05	D-Aspartic_Acid
C6	74975_A_C06	74975	A	C06	D-Glutamic_Acid
C7	74975_A_C07	74975	A	C07	D-Lysine
C8	74975_A_C08	74975	A	C08	D-Serine
C9	74975_A_C09	74975	A	C09	D-Valine
C10	74975_A_C10	74975	A	C10	L-Citrulline
C11	74975_A_C11	74975	A	C11	L-Homoserine
C12	74975_A_C12	74975	A	C12	L-Ornithine
D1	74975_A_D01	74975	A	D01	N-Acetyl-L-Glutamic_Acid
D2	74975_A_D02	74975	A	D02	N-Phthaloyl-L-Glutamic_Acid
D3	74975_A_D03	74975	A	D03	L-Pyroglutamic_Acid
D4	74975_A_D04	74975	A	D04	Hydroxylamine
D5	74975_A_D05	74975	A	D05	Methylamine
D6	74975_A_D06	74975	A	D06	N-Amylamine
D7	74975_A_D07	74975	A	D07	N-Butylamine
D8	74975_A_D08	74975	A	D08	Ethylamine
D9	74975_A_D09	74975	A	D09	Ethanolamine
D10	74975_A_D10	74975	A	D10	Ethylenediamine
D11	74975_A_D11	74975	A	D11	Putrescine
D12	74975_A_D12	74975	A	D12	Agmatine
E1	74975_A_E01	74975	A	E01	Histamine
E2	74975_A_E02	74975	A	E02	ß-Phenylethyl-amine
E3	74975_A_E03	74975	A	E03	Tyramine
E4	74975_A_E04	74975	A	E04	Acetamide
E5	74975_A_E05	74975	A	E05	Formamide
E6	74975_A_E06	74975	A	E06	Glucuronamide
E7	74975_A_E07	74975	A	E07	D,L-Lactamide
E8	74975_A_E08	74975	A	E08	D-Glucosamine
E9	74975_A_E09	74975	A	E09	D-Galactosamine
E10	74975_A_E10	74975	A	E10	D-Mannosamine
E11	74975_A_E11	74975	A	E11	N-Acetyl-D-Glucosamine
E12	74975_A_E12	74975	A	E12	N-Acetyl-D-Galactosamine
F1	74975_A_F01	74975	A	F01	N-Acetyl-D-Mannosamine
F2	74975_A_F02	74975	A	F02	Adenine
F3	74975_A_F03	74975	A	F03	Adenosine
F4	74975_A_F04	74975	A	F04	Cytidine
F5	74975_A_F05	74975	A	F05	Cytosine
F6	74975_A_F06	74975	A	F06	Guanine
F7	74975_A_F07	74975	A	F07	Guanosine
F8	74975_A_F08	74975	A	F08	Thymine
F9	74975_A_F09	74975	A	F09	Thymidine
F10	74975_A_F10	74975	A	F10	Uracil
F11	74975_A_F11	74975	A	F11	Uridine
F12	74975_A_F12	74975	A	F12	Inosine
G1	74975_A_G01	74975	A	G01	Xanthine
G2	74975_A_G02	74975	A	G02	Xanthosine
G3	74975_A_G03	74975	A	G03	Uric_Acid
G4	74975_A_G04	74975	A	G04	Alloxan
G5	74975_A_G05	74975	A	G05	Allantoin
G6	74975_A_G06	74975	A	G06	Parabanic_Acid
G7	74975_A_G07	74975	A	G07	D,L-α-Amino-N-Butyric_Acid
G8	74975_A_G08	74975	A	G08	γ-Amino-N-Butyric_Acid
G9	74975_A_G09	74975	A	G09	ε-Amino-N-Caproic_Acid
G10	74975_A_G10	74975	A	G10	D,L-α-Amino-Caprylic_Acid
G11	74975_A_G11	74975	A	G11	δ-Amino-N-Valeric_Acid
G12	74975_A_G12	74975	A	G12	α-Amino-N-Valeric_Acid
H1	74975_A_H01	74975	A	H01	Ala-Asp
H2	74975_A_H02	74975	A	H02	Ala-Gln
H3	74975_A_H03	74975	A	H03	Ala-Glu
H4	74975_A_H04	74975	A	H04	Ala-Gly
H5	74975_A_H05	74975	A	H05	Ala-His
H6	74975_A_H06	74975	A	H06	Ala-Leu
H7	74975_A_H07	74975	A	H07	Ala-Thr
H8	74975_A_H08	74975	A	H08	Gly-Asn
H9	74975_A_H09	74975	A	H09	Gly-Gln
H10	74975_A_H10	74975	A	H10	Gly-Glu
H11	74975_A_H11	74975	A	H11	Gly-Me
H12	74975_A_H12	74975	A	H12	Met-Ala
A1	74975_B_A01	74975	B	A01	Negative_Control
A2	74975_B_A02	74975	B	A02	Ammonia
A3	74975_B_A03	74975	B	A03	Nitrite
A4	74975_B_A04	74975	B	A04	Nitrate
A5	74975_B_A05	74975	B	A05	Urea
A6	74975_B_A06	74975	B	A06	Biure
A7	74975_B_A07	74975	B	A07	L-Alanine
A8	74975_B_A08	74975	B	A08	L-Arginine
A9	74975_B_A09	74975	B	A09	L-Asparagine
A10	74975_B_A10	74975	B	A10	L-Aspartic_Acid
A11	74975_B_A11	74975	B	A11	L-Cysteine
A12	74975_B_A12	74975	B	A12	L-Glutamic_Acid
B1	74975_B_B01	74975	B	B01	L-Glutamine
B2	74975_B_B02	74975	B	B02	Glycine
B3	74975_B_B03	74975	B	B03	L-Histidine
B4	74975_B_B04	74975	B	B04	L-Isoleucine
B5	74975_B_B05	74975	B	B05	L-Leucine
B6	74975_B_B06	74975	B	B06	L-Lysine
B7	74975_B_B07	74975	B	B07	L-Methionine
B8	74975_B_B08	74975	B	B08	L-Phenylalanine
B9	74975_B_B09	74975	B	B09	L-Proline
B10	74975_B_B10	74975	B	B10	L-Serine
B11	74975_B_B11	74975	B	B11	L-Threonine
B12	74975_B_B12	74975	B	B12	L-Tryptophan
C1	74975_B_C01	74975	B	C01	L-Tyrosine
C2	74975_B_C02	74975	B	C02	L-Valine
C3	74975_B_C03	74975	B	C03	D-Alanine
C4	74975_B_C04	74975	B	C04	D-Asparagine
C5	74975_B_C05	74975	B	C05	D-Aspartic_Acid
C6	74975_B_C06	74975	B	C06	D-Glutamic_Acid
C7	74975_B_C07	74975	B	C07	D-Lysine
C8	74975_B_C08	74975	B	C08	D-Serine
C9	74975_B_C09	74975	B	C09	D-Valine
C10	74975_B_C10	74975	B	C10	L-Citrulline
C11	74975_B_C11	74975	B	C11	L-Homoserine
C12	74975_B_C12	74975	B	C12	L-Ornithine
D1	74975_B_D01	74975	B	D01	N-Acetyl-L-Glutamic_Acid
D2	74975_B_D02	74975	B	D02	N-Phthaloyl-L-Glutamic_Acid
D3	74975_B_D03	74975	B	D03	L-Pyroglutamic_Acid
D4	74975_B_D04	74975	B	D04	Hydroxylamine
D5	74975_B_D05	74975	B	D05	Methylamine
D6	74975_B_D06	74975	B	D06	N-Amylamine
D7	74975_B_D07	74975	B	D07	N-Butylamine
D8	74975_B_D08	74975	B	D08	Ethylamine
D9	74975_B_D09	74975	B	D09	Ethanolamine
D10	74975_B_D10	74975	B	D10	Ethylenediamine
D11	74975_B_D11	74975	B	D11	Putrescine
D12	74975_B_D12	74975	B	D12	Agmatine
E1	74975_B_E01	74975	B	E01	Histamine
E2	74975_B_E02	74975	B	E02	ß-Phenylethyl-amine
E3	74975_B_E03	74975	B	E03	Tyramine
E4	74975_B_E04	74975	B	E04	Acetamide
E5	74975_B_E05	74975	B	E05	Formamide
E6	74975_B_E06	74975	B	E06	Glucuronamide
E7	74975_B_E07	74975	B	E07	D,L-Lactamide
E8	74975_B_E08	74975	B	E08	D-Glucosamine
E9	74975_B_E09	74975	B	E09	D-Galactosamine
E10	74975_B_E10	74975	B	E10	D-Mannosamine
E11	74975_B_E11	74975	B	E11	N-Acetyl-D-Glucosamine
E12	74975_B_E12	74975	B	E12	N-Acetyl-D-Galactosamine
F1	74975_B_F01	74975	B	F01	N-Acetyl-D-Mannosamine
F2	74975_B_F02	74975	B	F02	Adenine
F3	74975_B_F03	74975	B	F03	Adenosine
F4	74975_B_F04	74975	B	F04	Cytidine
F5	74975_B_F05	74975	B	F05	Cytosine
F6	74975_B_F06	74975	B	F06	Guanine
F7	74975_B_F07	74975	B	F07	Guanosine
F8	74975_B_F08	74975	B	F08	Thymine
F9	74975_B_F09	74975	B	F09	Thymidine
F10	74975_B_F10	74975	B	F10	Uracil
F11	74975_B_F11	74975	B	F11	Uridine
F12	74975_B_F12	74975	B	F12	Inosine
G1	74975_B_G01	74975	B	G01	Xanthine
G2	74975_B_G02	74975	B	G02	Xanthosine
G3	74975_B_G03	74975	B	G03	Uric_Acid
G4	74975_B_G04	74975	B	G04	Alloxan
G5	74975_B_G05	74975	B	G05	Allantoin
G6	74975_B_G06	74975	B	G06	Parabanic_Acid
G7	74975_B_G07	74975	B	G07	D,L-α-Amino-N-Butyric_Acid
G8	74975_B_G08	74975	B	G08	γ-Amino-N-Butyric_Acid
G9	74975_B_G09	74975	B	G09	ε-Amino-N-Caproic_Acid
G10	74975_B_G10	74975	B	G10	D,L-α-Amino-Caprylic_Acid
G11	74975_B_G11	74975	B	G11	δ-Amino-N-Valeric_Acid
G12	74975_B_G12	74975	B	G12	α-Amino-N-Valeric_Acid
H1	74975_B_H01	74975	B	H01	Ala-Asp
H2	74975_B_H02	74975	B	H02	Ala-Gln
H3	74975_B_H03	74975	B	H03	Ala-Glu
H4	74975_B_H04	74975	B	H04	Ala-Gly
H5	74975_B_H05	74975	B	H05	Ala-His
H6	74975_B_H06	74975	B	H06	Ala-Leu
H7	74975_B_H07	74975	B	H07	Ala-Thr
H8	74975_B_H08	74975	B	H08	Gly-Asn
H9	74975_B_H09	74975	B	H09	Gly-Gln
H10	74975_B_H10	74975	B	H10	Gly-Glu
H11	74975_B_H11	74975	B	H11	Gly-Me
H12	74975_B_H12	74975	B	H12	Met-Ala
A1	74975_C_A01	74975	C	A01	Negative_Control
A2	74975_C_A02	74975	C	A02	Ammonia
A3	74975_C_A03	74975	C	A03	Nitrite
A4	74975_C_A04	74975	C	A04	Nitrate
A5	74975_C_A05	74975	C	A05	Urea
A6	74975_C_A06	74975	C	A06	Biure
A7	74975_C_A07	74975	C	A07	L-Alanine
A8	74975_C_A08	74975	C	A08	L-Arginine
A9	74975_C_A09	74975	C	A09	L-Asparagine
A10	74975_C_A10	74975	C	A10	L-Aspartic_Acid
A11	74975_C_A11	74975	C	A11	L-Cysteine
A12	74975_C_A12	74975	C	A12	L-Glutamic_Acid
B1	74975_C_B01	74975	C	B01	L-Glutamine
B2	74975_C_B02	74975	C	B02	Glycine
B3	74975_C_B03	74975	C	B03	L-Histidine
B4	74975_C_B04	74975	C	B04	L-Isoleucine
B5	74975_C_B05	74975	C	B05	L-Leucine
B6	74975_C_B06	74975	C	B06	L-Lysine
B7	74975_C_B07	74975	C	B07	L-Methionine
B8	74975_C_B08	74975	C	B08	L-Phenylalanine
B9	74975_C_B09	74975	C	B09	L-Proline
B10	74975_C_B10	74975	C	B10	L-Serine
B11	74975_C_B11	74975	C	B11	L-Threonine
B12	74975_C_B12	74975	C	B12	L-Tryptophan
C1	74975_C_C01	74975	C	C01	L-Tyrosine
C2	74975_C_C02	74975	C	C02	L-Valine
C3	74975_C_C03	74975	C	C03	D-Alanine
C4	74975_C_C04	74975	C	C04	D-Asparagine
C5	74975_C_C05	74975	C	C05	D-Aspartic_Acid
C6	74975_C_C06	74975	C	C06	D-Glutamic_Acid
C7	74975_C_C07	74975	C	C07	D-Lysine
C8	74975_C_C08	74975	C	C08	D-Serine
C9	74975_C_C09	74975	C	C09	D-Valine
C10	74975_C_C10	74975	C	C10	L-Citrulline
C11	74975_C_C11	74975	C	C11	L-Homoserine
C12	74975_C_C12	74975	C	C12	L-Ornithine
D1	74975_C_D01	74975	C	D01	N-Acetyl-L-Glutamic_Acid
D2	74975_C_D02	74975	C	D02	N-Phthaloyl-L-Glutamic_Acid
D3	74975_C_D03	74975	C	D03	L-Pyroglutamic_Acid
D4	74975_C_D04	74975	C	D04	Hydroxylamine
D5	74975_C_D05	74975	C	D05	Methylamine
D6	74975_C_D06	74975	C	D06	N-Amylamine
D7	74975_C_D07	74975	C	D07	N-Butylamine
D8	74975_C_D08	74975	C	D08	Ethylamine
D9	74975_C_D09	74975	C	D09	Ethanolamine
D10	74975_C_D10	74975	C	D10	Ethylenediamine
D11	74975_C_D11	74975	C	D11	Putrescine
D12	74975_C_D12	74975	C	D12	Agmatine
E1	74975_C_E01	74975	C	E01	Histamine
E2	74975_C_E02	74975	C	E02	ß-Phenylethyl-amine
E3	74975_C_E03	74975	C	E03	Tyramine
E4	74975_C_E04	74975	C	E04	Acetamide
E5	74975_C_E05	74975	C	E05	Formamide
E6	74975_C_E06	74975	C	E06	Glucuronamide
E7	74975_C_E07	74975	C	E07	D,L-Lactamide
E8	74975_C_E08	74975	C	E08	D-Glucosamine
E9	74975_C_E09	74975	C	E09	D-Galactosamine
E10	74975_C_E10	74975	C	E10	D-Mannosamine
E11	74975_C_E11	74975	C	E11	N-Acetyl-D-Glucosamine
E12	74975_C_E12	74975	C	E12	N-Acetyl-D-Galactosamine
F1	74975_C_F01	74975	C	F01	N-Acetyl-D-Mannosamine
F2	74975_C_F02	74975	C	F02	Adenine
F3	74975_C_F03	74975	C	F03	Adenosine
F4	74975_C_F04	74975	C	F04	Cytidine
F5	74975_C_F05	74975	C	F05	Cytosine
F6	74975_C_F06	74975	C	F06	Guanine
F7	74975_C_F07	74975	C	F07	Guanosine
F8	74975_C_F08	74975	C	F08	Thymine
F9	74975_C_F09	74975	C	F09	Thymidine
F10	74975_C_F10	74975	C	F10	Uracil
F11	74975_C_F11	74975	C	F11	Uridine
F12	74975_C_F12	74975	C	F12	Inosine
G1	74975_C_G01	74975	C	G01	Xanthine
G2	74975_C_G02	74975	C	G02	Xanthosine
G3	74975_C_G03	74975	C	G03	Uric_Acid
G4	74975_C_G04	74975	C	G04	Alloxan
G5	74975_C_G05	74975	C	G05	Allantoin
G6	74975_C_G06	74975	C	G06	Parabanic_Acid
G7	74975_C_G07	74975	C	G07	D,L-α-Amino-N-Butyric_Acid
G8	74975_C_G08	74975	C	G08	γ-Amino-N-Butyric_Acid
G9	74975_C_G09	74975	C	G09	ε-Amino-N-Caproic_Acid
G10	74975_C_G10	74975	C	G10	D,L-α-Amino-Caprylic_Acid
G11	74975_C_G11	74975	C	G11	δ-Amino-N-Valeric_Acid
G12	74975_C_G12	74975	C	G12	α-Amino-N-Valeric_Acid
H1	74975_C_H01	74975	C	H01	Ala-Asp
H2	74975_C_H02	74975	C	H02	Ala-Gln
H3	74975_C_H03	74975	C	H03	Ala-Glu
H4	74975_C_H04	74975	C	H04	Ala-Gly
H5	74975_C_H05	74975	C	H05	Ala-His
H6	74975_C_H06	74975	C	H06	Ala-Leu
H7	74975_C_H07	74975	C	H07	Ala-Thr
H8	74975_C_H08	74975	C	H08	Gly-Asn
H9	74975_C_H09	74975	C	H09	Gly-Gln
H10	74975_C_H10	74975	C	H10	Gly-Glu
H11	74975_C_H11	74975	C	H11	Gly-Me
H12	74975_C_H12	74975	C	H12	Met-Ala
A1	80131_A_A01	80131	A	A01	Negative_Control
A2	80131_A_A02	80131	A	A02	Ammonia
A3	80131_A_A03	80131	A	A03	Nitrite
A4	80131_A_A04	80131	A	A04	Nitrate
A5	80131_A_A05	80131	A	A05	Urea
A6	80131_A_A06	80131	A	A06	Biure
A7	80131_A_A07	80131	A	A07	L-Alanine
A8	80131_A_A08	80131	A	A08	L-Arginine
A9	80131_A_A09	80131	A	A09	L-Asparagine
A10	80131_A_A10	80131	A	A10	L-Aspartic_Acid
A11	80131_A_A11	80131	A	A11	L-Cysteine
A12	80131_A_A12	80131	A	A12	L-Glutamic_Acid
B1	80131_A_B01	80131	A	B01	L-Glutamine
B2	80131_A_B02	80131	A	B02	Glycine
B3	80131_A_B03	80131	A	B03	L-Histidine
B4	80131_A_B04	80131	A	B04	L-Isoleucine
B5	80131_A_B05	80131	A	B05	L-Leucine
B6	80131_A_B06	80131	A	B06	L-Lysine
B7	80131_A_B07	80131	A	B07	L-Methionine
B8	80131_A_B08	80131	A	B08	L-Phenylalanine
B9	80131_A_B09	80131	A	B09	L-Proline
B10	80131_A_B10	80131	A	B10	L-Serine
B11	80131_A_B11	80131	A	B11	L-Threonine
B12	80131_A_B12	80131	A	B12	L-Tryptophan
C1	80131_A_C01	80131	A	C01	L-Tyrosine
C2	80131_A_C02	80131	A	C02	L-Valine
C3	80131_A_C03	80131	A	C03	D-Alanine
C4	80131_A_C04	80131	A	C04	D-Asparagine
C5	80131_A_C05	80131	A	C05	D-Aspartic_Acid
C6	80131_A_C06	80131	A	C06	D-Glutamic_Acid
C7	80131_A_C07	80131	A	C07	D-Lysine
C8	80131_A_C08	80131	A	C08	D-Serine
C9	80131_A_C09	80131	A	C09	D-Valine
C10	80131_A_C10	80131	A	C10	L-Citrulline
C11	80131_A_C11	80131	A	C11	L-Homoserine
C12	80131_A_C12	80131	A	C12	L-Ornithine
D1	80131_A_D01	80131	A	D01	N-Acetyl-L-Glutamic_Acid
D2	80131_A_D02	80131	A	D02	N-Phthaloyl-L-Glutamic_Acid
D3	80131_A_D03	80131	A	D03	L-Pyroglutamic_Acid
D4	80131_A_D04	80131	A	D04	Hydroxylamine
D5	80131_A_D05	80131	A	D05	Methylamine
D6	80131_A_D06	80131	A	D06	N-Amylamine
D7	80131_A_D07	80131	A	D07	N-Butylamine
D8	80131_A_D08	80131	A	D08	Ethylamine
D9	80131_A_D09	80131	A	D09	Ethanolamine
D10	80131_A_D10	80131	A	D10	Ethylenediamine
D11	80131_A_D11	80131	A	D11	Putrescine
D12	80131_A_D12	80131	A	D12	Agmatine
E1	80131_A_E01	80131	A	E01	Histamine
E2	80131_A_E02	80131	A	E02	ß-Phenylethyl-amine
E3	80131_A_E03	80131	A	E03	Tyramine
E4	80131_A_E04	80131	A	E04	Acetamide
E5	80131_A_E05	80131	A	E05	Formamide
E6	80131_A_E06	80131	A	E06	Glucuronamide
E7	80131_A_E07	80131	A	E07	D,L-Lactamide
E8	80131_A_E08	80131	A	E08	D-Glucosamine
E9	80131_A_E09	80131	A	E09	D-Galactosamine
E10	80131_A_E10	80131	A	E10	D-Mannosamine
E11	80131_A_E11	80131	A	E11	N-Acetyl-D-Glucosamine
E12	80131_A_E12	80131	A	E12	N-Acetyl-D-Galactosamine
F1	80131_A_F01	80131	A	F01	N-Acetyl-D-Mannosamine
F2	80131_A_F02	80131	A	F02	Adenine
F3	80131_A_F03	80131	A	F03	Adenosine
F4	80131_A_F04	80131	A	F04	Cytidine
F5	80131_A_F05	80131	A	F05	Cytosine
F6	80131_A_F06	80131	A	F06	Guanine
F7	80131_A_F07	80131	A	F07	Guanosine
F8	80131_A_F08	80131	A	F08	Thymine
F9	80131_A_F09	80131	A	F09	Thymidine
F10	80131_A_F10	80131	A	F10	Uracil
F11	80131_A_F11	80131	A	F11	Uridine
F12	80131_A_F12	80131	A	F12	Inosine
G1	80131_A_G01	80131	A	G01	Xanthine
G2	80131_A_G02	80131	A	G02	Xanthosine
G3	80131_A_G03	80131	A	G03	Uric_Acid
G4	80131_A_G04	80131	A	G04	Alloxan
G5	80131_A_G05	80131	A	G05	Allantoin
G6	80131_A_G06	80131	A	G06	Parabanic_Acid
G7	80131_A_G07	80131	A	G07	D,L-α-Amino-N-Butyric_Acid
G8	80131_A_G08	80131	A	G08	γ-Amino-N-Butyric_Acid
G9	80131_A_G09	80131	A	G09	ε-Amino-N-Caproic_Acid
G10	80131_A_G10	80131	A	G10	D,L-α-Amino-Caprylic_Acid
G11	80131_A_G11	80131	A	G11	δ-Amino-N-Valeric_Acid
G12	80131_A_G12	80131	A	G12	α-Amino-N-Valeric_Acid
H1	80131_A_H01	80131	A	H01	Ala-Asp
H2	80131_A_H02	80131	A	H02	Ala-Gln
H3	80131_A_H03	80131	A	H03	Ala-Glu
H4	80131_A_H04	80131	A	H04	Ala-Gly
H5	80131_A_H05	80131	A	H05	Ala-His
H6	80131_A_H06	80131	A	H06	Ala-Leu
H7	80131_A_H07	80131	A	H07	Ala-Thr
H8	80131_A_H08	80131	A	H08	Gly-Asn
H9	80131_A_H09	80131	A	H09	Gly-Gln
H10	80131_A_H10	80131	A	H10	Gly-Glu
H11	80131_A_H11	80131	A	H11	Gly-Me
H12	80131_A_H12	80131	A	H12	Met-Ala
A1	80131_B_A01	80131	B	A01	Negative_Control
A2	80131_B_A02	80131	B	A02	Ammonia
A3	80131_B_A03	80131	B	A03	Nitrite
A4	80131_B_A04	80131	B	A04	Nitrate
A5	80131_B_A05	80131	B	A05	Urea
A6	80131_B_A06	80131	B	A06	Biure
A7	80131_B_A07	80131	B	A07	L-Alanine
A8	80131_B_A08	80131	B	A08	L-Arginine
A9	80131_B_A09	80131	B	A09	L-Asparagine
A10	80131_B_A10	80131	B	A10	L-Aspartic_Acid
A11	80131_B_A11	80131	B	A11	L-Cysteine
A12	80131_B_A12	80131	B	A12	L-Glutamic_Acid
B1	80131_B_B01	80131	B	B01	L-Glutamine
B2	80131_B_B02	80131	B	B02	Glycine
B3	80131_B_B03	80131	B	B03	L-Histidine
B4	80131_B_B04	80131	B	B04	L-Isoleucine
B5	80131_B_B05	80131	B	B05	L-Leucine
B6	80131_B_B06	80131	B	B06	L-Lysine
B7	80131_B_B07	80131	B	B07	L-Methionine
B8	80131_B_B08	80131	B	B08	L-Phenylalanine
B9	80131_B_B09	80131	B	B09	L-Proline
B10	80131_B_B10	80131	B	B10	L-Serine
B11	80131_B_B11	80131	B	B11	L-Threonine
B12	80131_B_B12	80131	B	B12	L-Tryptophan
C1	80131_B_C01	80131	B	C01	L-Tyrosine
C2	80131_B_C02	80131	B	C02	L-Valine
C3	80131_B_C03	80131	B	C03	D-Alanine
C4	80131_B_C04	80131	B	C04	D-Asparagine
C5	80131_B_C05	80131	B	C05	D-Aspartic_Acid
C6	80131_B_C06	80131	B	C06	D-Glutamic_Acid
C7	80131_B_C07	80131	B	C07	D-Lysine
C8	80131_B_C08	80131	B	C08	D-Serine
C9	80131_B_C09	80131	B	C09	D-Valine
C10	80131_B_C10	80131	B	C10	L-Citrulline
C11	80131_B_C11	80131	B	C11	L-Homoserine
C12	80131_B_C12	80131	B	C12	L-Ornithine
D1	80131_B_D01	80131	B	D01	N-Acetyl-L-Glutamic_Acid
D2	80131_B_D02	80131	B	D02	N-Phthaloyl-L-Glutamic_Acid
D3	80131_B_D03	80131	B	D03	L-Pyroglutamic_Acid
D4	80131_B_D04	80131	B	D04	Hydroxylamine
D5	80131_B_D05	80131	B	D05	Methylamine
D6	80131_B_D06	80131	B	D06	N-Amylamine
D7	80131_B_D07	80131	B	D07	N-Butylamine
D8	80131_B_D08	80131	B	D08	Ethylamine
D9	80131_B_D09	80131	B	D09	Ethanolamine
D10	80131_B_D10	80131	B	D10	Ethylenediamine
D11	80131_B_D11	80131	B	D11	Putrescine
D12	80131_B_D12	80131	B	D12	Agmatine
E1	80131_B_E01	80131	B	E01	Histamine
E2	80131_B_E02	80131	B	E02	ß-Phenylethyl-amine
E3	80131_B_E03	80131	B	E03	Tyramine
E4	80131_B_E04	80131	B	E04	Acetamide
E5	80131_B_E05	80131	B	E05	Formamide
E6	80131_B_E06	80131	B	E06	Glucuronamide
E7	80131_B_E07	80131	B	E07	D,L-Lactamide
E8	80131_B_E08	80131	B	E08	D-Glucosamine
E9	80131_B_E09	80131	B	E09	D-Galactosamine
E10	80131_B_E10	80131	B	E10	D-Mannosamine
E11	80131_B_E11	80131	B	E11	N-Acetyl-D-Glucosamine
E12	80131_B_E12	80131	B	E12	N-Acetyl-D-Galactosamine
F1	80131_B_F01	80131	B	F01	N-Acetyl-D-Mannosamine
F2	80131_B_F02	80131	B	F02	Adenine
F3	80131_B_F03	80131	B	F03	Adenosine
F4	80131_B_F04	80131	B	F04	Cytidine
F5	80131_B_F05	80131	B	F05	Cytosine
F6	80131_B_F06	80131	B	F06	Guanine
F7	80131_B_F07	80131	B	F07	Guanosine
F8	80131_B_F08	80131	B	F08	Thymine
F9	80131_B_F09	80131	B	F09	Thymidine
F10	80131_B_F10	80131	B	F10	Uracil
F11	80131_B_F11	80131	B	F11	Uridine
F12	80131_B_F12	80131	B	F12	Inosine
G1	80131_B_G01	80131	B	G01	Xanthine
G2	80131_B_G02	80131	B	G02	Xanthosine
G3	80131_B_G03	80131	B	G03	Uric_Acid
G4	80131_B_G04	80131	B	G04	Alloxan
G5	80131_B_G05	80131	B	G05	Allantoin
G6	80131_B_G06	80131	B	G06	Parabanic_Acid
G7	80131_B_G07	80131	B	G07	D,L-α-Amino-N-Butyric_Acid
G8	80131_B_G08	80131	B	G08	γ-Amino-N-Butyric_Acid
G9	80131_B_G09	80131	B	G09	ε-Amino-N-Caproic_Acid
G10	80131_B_G10	80131	B	G10	D,L-α-Amino-Caprylic_Acid
G11	80131_B_G11	80131	B	G11	δ-Amino-N-Valeric_Acid
G12	80131_B_G12	80131	B	G12	α-Amino-N-Valeric_Acid
H1	80131_B_H01	80131	B	H01	Ala-Asp
H2	80131_B_H02	80131	B	H02	Ala-Gln
H3	80131_B_H03	80131	B	H03	Ala-Glu
H4	80131_B_H04	80131	B	H04	Ala-Gly
H5	80131_B_H05	80131	B	H05	Ala-His
H6	80131_B_H06	80131	B	H06	Ala-Leu
H7	80131_B_H07	80131	B	H07	Ala-Thr
H8	80131_B_H08	80131	B	H08	Gly-Asn
H9	80131_B_H09	80131	B	H09	Gly-Gln
H10	80131_B_H10	80131	B	H10	Gly-Glu
H11	80131_B_H11	80131	B	H11	Gly-Me
H12	80131_B_H12	80131	B	H12	Met-Ala
A1	80131_C_A01	80131	C	A01	Negative_Control
A2	80131_C_A02	80131	C	A02	Ammonia
A3	80131_C_A03	80131	C	A03	Nitrite
A4	80131_C_A04	80131	C	A04	Nitrate
A5	80131_C_A05	80131	C	A05	Urea
A6	80131_C_A06	80131	C	A06	Biure
A7	80131_C_A07	80131	C	A07	L-Alanine
A8	80131_C_A08	80131	C	A08	L-Arginine
A9	80131_C_A09	80131	C	A09	L-Asparagine
A10	80131_C_A10	80131	C	A10	L-Aspartic_Acid
A11	80131_C_A11	80131	C	A11	L-Cysteine
A12	80131_C_A12	80131	C	A12	L-Glutamic_Acid
B1	80131_C_B01	80131	C	B01	L-Glutamine
B2	80131_C_B02	80131	C	B02	Glycine
B3	80131_C_B03	80131	C	B03	L-Histidine
B4	80131_C_B04	80131	C	B04	L-Isoleucine
B5	80131_C_B05	80131	C	B05	L-Leucine
B6	80131_C_B06	80131	C	B06	L-Lysine
B7	80131_C_B07	80131	C	B07	L-Methionine
B8	80131_C_B08	80131	C	B08	L-Phenylalanine
B9	80131_C_B09	80131	C	B09	L-Proline
B10	80131_C_B10	80131	C	B10	L-Serine
B11	80131_C_B11	80131	C	B11	L-Threonine
B12	80131_C_B12	80131	C	B12	L-Tryptophan
C1	80131_C_C01	80131	C	C01	L-Tyrosine
C2	80131_C_C02	80131	C	C02	L-Valine
C3	80131_C_C03	80131	C	C03	D-Alanine
C4	80131_C_C04	80131	C	C04	D-Asparagine
C5	80131_C_C05	80131	C	C05	D-Aspartic_Acid
C6	80131_C_C06	80131	C	C06	D-Glutamic_Acid
C7	80131_C_C07	80131	C	C07	D-Lysine
C8	80131_C_C08	80131	C	C08	D-Serine
C9	80131_C_C09	80131	C	C09	D-Valine
C10	80131_C_C10	80131	C	C10	L-Citrulline
C11	80131_C_C11	80131	C	C11	L-Homoserine
C12	80131_C_C12	80131	C	C12	L-Ornithine
D1	80131_C_D01	80131	C	D01	N-Acetyl-L-Glutamic_Acid
D2	80131_C_D02	80131	C	D02	N-Phthaloyl-L-Glutamic_Acid
D3	80131_C_D03	80131	C	D03	L-Pyroglutamic_Acid
D4	80131_C_D04	80131	C	D04	Hydroxylamine
D5	80131_C_D05	80131	C	D05	Methylamine
D6	80131_C_D06	80131	C	D06	N-Amylamine
D7	80131_C_D07	80131	C	D07	N-Butylamine
D8	80131_C_D08	80131	C	D08	Ethylamine
D9	80131_C_D09	80131	C	D09	Ethanolamine
D10	80131_C_D10	80131	C	D10	Ethylenediamine
D11	80131_C_D11	80131	C	D11	Putrescine
D12	80131_C_D12	80131	C	D12	Agmatine
E1	80131_C_E01	80131	C	E01	Histamine
E2	80131_C_E02	80131	C	E02	ß-Phenylethyl-amine
E3	80131_C_E03	80131	C	E03	Tyramine
E4	80131_C_E04	80131	C	E04	Acetamide
E5	80131_C_E05	80131	C	E05	Formamide
E6	80131_C_E06	80131	C	E06	Glucuronamide
E7	80131_C_E07	80131	C	E07	D,L-Lactamide
E8	80131_C_E08	80131	C	E08	D-Glucosamine
E9	80131_C_E09	80131	C	E09	D-Galactosamine
E10	80131_C_E10	80131	C	E10	D-Mannosamine
E11	80131_C_E11	80131	C	E11	N-Acetyl-D-Glucosamine
E12	80131_C_E12	80131	C	E12	N-Acetyl-D-Galactosamine
F1	80131_C_F01	80131	C	F01	N-Acetyl-D-Mannosamine
F2	80131_C_F02	80131	C	F02	Adenine
F3	80131_C_F03	80131	C	F03	Adenosine
F4	80131_C_F04	80131	C	F04	Cytidine
F5	80131_C_F05	80131	C	F05	Cytosine
F6	80131_C_F06	80131	C	F06	Guanine
F7	80131_C_F07	80131	C	F07	Guanosine
F8	80131_C_F08	80131	C	F08	Thymine
F9	80131_C_F09	80131	C	F09	Thymidine
F10	80131_C_F10	80131	C	F10	Uracil
F11	80131_C_F11	80131	C	F11	Uridine
F12	80131_C_F12	80131	C	F12	Inosine
G1	80131_C_G01	80131	C	G01	Xanthine
G2	80131_C_G02	80131	C	G02	Xanthosine
G3	80131_C_G03	80131	C	G03	Uric_Acid
G4	80131_C_G04	80131	C	G04	Alloxan
G5	80131_C_G05	80131	C	G05	Allantoin
G6	80131_C_G06	80131	C	G06	Parabanic_Acid
G7	80131_C_G07	80131	C	G07	D,L-α-Amino-N-Butyric_Acid
G8	80131_C_G08	80131	C	G08	γ-Amino-N-Butyric_Acid
G9	80131_C_G09	80131	C	G09	ε-Amino-N-Caproic_Acid
G10	80131_C_G10	80131	C	G10	D,L-α-Amino-Caprylic_Acid
G11	80131_C_G11	80131	C	G11	δ-Amino-N-Valeric_Acid
G12	80131_C_G12	80131	C	G12	α-Amino-N-Valeric_Acid
H1	80131_C_H01	80131	C	H01	Ala-Asp
H2	80131_C_H02	80131	C	H02	Ala-Gln
H3	80131_C_H03	80131	C	H03	Ala-Glu
H4	80131_C_H04	80131	C	H04	Ala-Gly
H5	80131_C_H05	80131	C	H05	Ala-His
H6	80131_C_H06	80131	C	H06	Ala-Leu
H7	80131_C_H07	80131	C	H07	Ala-Thr
H8	80131_C_H08	80131	C	H08	Gly-Asn
H9	80131_C_H09	80131	C	H09	Gly-Gln
H10	80131_C_H10	80131	C	H10	Gly-Glu
H11	80131_C_H11	80131	C	H11	Gly-Me
H12	80131_C_H12	80131	C	H12	Met-Ala
A1	comEB_A_A01	comEB	A	A01	Negative_Control
A2	comEB_A_A02	comEB	A	A02	Ammonia
A3	comEB_A_A03	comEB	A	A03	Nitrite
A4	comEB_A_A04	comEB	A	A04	Nitrate
A5	comEB_A_A05	comEB	A	A05	Urea
A6	comEB_A_A06	comEB	A	A06	Biure
A7	comEB_A_A07	comEB	A	A07	L-Alanine
A8	comEB_A_A08	comEB	A	A08	L-Arginine
A9	comEB_A_A09	comEB	A	A09	L-Asparagine
A10	comEB_A_A10	comEB	A	A10	L-Aspartic_Acid
A11	comEB_A_A11	comEB	A	A11	L-Cysteine
A12	comEB_A_A12	comEB	A	A12	L-Glutamic_Acid
B1	comEB_A_B01	comEB	A	B01	L-Glutamine
B2	comEB_A_B02	comEB	A	B02	Glycine
B3	comEB_A_B03	comEB	A	B03	L-Histidine
B4	comEB_A_B04	comEB	A	B04	L-Isoleucine
B5	comEB_A_B05	comEB	A	B05	L-Leucine
B6	comEB_A_B06	comEB	A	B06	L-Lysine
B7	comEB_A_B07	comEB	A	B07	L-Methionine
B8	comEB_A_B08	comEB	A	B08	L-Phenylalanine
B9	comEB_A_B09	comEB	A	B09	L-Proline
B10	comEB_A_B10	comEB	A	B10	L-Serine
B11	comEB_A_B11	comEB	A	B11	L-Threonine
B12	comEB_A_B12	comEB	A	B12	L-Tryptophan
C1	comEB_A_C01	comEB	A	C01	L-Tyrosine
C2	comEB_A_C02	comEB	A	C02	L-Valine
C3	comEB_A_C03	comEB	A	C03	D-Alanine
C4	comEB_A_C04	comEB	A	C04	D-Asparagine
C5	comEB_A_C05	comEB	A	C05	D-Aspartic_Acid
C6	comEB_A_C06	comEB	A	C06	D-Glutamic_Acid
C7	comEB_A_C07	comEB	A	C07	D-Lysine
C8	comEB_A_C08	comEB	A	C08	D-Serine
C9	comEB_A_C09	comEB	A	C09	D-Valine
C10	comEB_A_C10	comEB	A	C10	L-Citrulline
C11	comEB_A_C11	comEB	A	C11	L-Homoserine
C12	comEB_A_C12	comEB	A	C12	L-Ornithine
D1	comEB_A_D01	comEB	A	D01	N-Acetyl-L-Glutamic_Acid
D2	comEB_A_D02	comEB	A	D02	N-Phthaloyl-L-Glutamic_Acid
D3	comEB_A_D03	comEB	A	D03	L-Pyroglutamic_Acid
D4	comEB_A_D04	comEB	A	D04	Hydroxylamine
D5	comEB_A_D05	comEB	A	D05	Methylamine
D6	comEB_A_D06	comEB	A	D06	N-Amylamine
D7	comEB_A_D07	comEB	A	D07	N-Butylamine
D8	comEB_A_D08	comEB	A	D08	Ethylamine
D9	comEB_A_D09	comEB	A	D09	Ethanolamine
D10	comEB_A_D10	comEB	A	D10	Ethylenediamine
D11	comEB_A_D11	comEB	A	D11	Putrescine
D12	comEB_A_D12	comEB	A	D12	Agmatine
E1	comEB_A_E01	comEB	A	E01	Histamine
E2	comEB_A_E02	comEB	A	E02	ß-Phenylethyl-amine
E3	comEB_A_E03	comEB	A	E03	Tyramine
E4	comEB_A_E04	comEB	A	E04	Acetamide
E5	comEB_A_E05	comEB	A	E05	Formamide
E6	comEB_A_E06	comEB	A	E06	Glucuronamide
E7	comEB_A_E07	comEB	A	E07	D,L-Lactamide
E8	comEB_A_E08	comEB	A	E08	D-Glucosamine
E9	comEB_A_E09	comEB	A	E09	D-Galactosamine
E10	comEB_A_E10	comEB	A	E10	D-Mannosamine
E11	comEB_A_E11	comEB	A	E11	N-Acetyl-D-Glucosamine
E12	comEB_A_E12	comEB	A	E12	N-Acetyl-D-Galactosamine
F1	comEB_A_F01	comEB	A	F01	N-Acetyl-D-Mannosamine
F2	comEB_A_F02	comEB	A	F02	Adenine
F3	comEB_A_F03	comEB	A	F03	Adenosine
F4	comEB_A_F04	comEB	A	F04	Cytidine
F5	comEB_A_F05	comEB	A	F05	Cytosine
F6	comEB_A_F06	comEB	A	F06	Guanine
F7	comEB_A_F07	comEB	A	F07	Guanosine
F8	comEB_A_F08	comEB	A	F08	Thymine
F9	comEB_A_F09	comEB	A	F09	Thymidine
F10	comEB_A_F10	comEB	A	F10	Uracil
F11	comEB_A_F11	comEB	A	F11	Uridine
F12	comEB_A_F12	comEB	A	F12	Inosine
G1	comEB_A_G01	comEB	A	G01	Xanthine
G2	comEB_A_G02	comEB	A	G02	Xanthosine
G3	comEB_A_G03	comEB	A	G03	Uric_Acid
G4	comEB_A_G04	comEB	A	G04	Alloxan
G5	comEB_A_G05	comEB	A	G05	Allantoin
G6	comEB_A_G06	comEB	A	G06	Parabanic_Acid
G7	comEB_A_G07	comEB	A	G07	D,L-α-Amino-N-Butyric_Acid
G8	comEB_A_G08	comEB	A	G08	γ-Amino-N-Butyric_Acid
G9	comEB_A_G09	comEB	A	G09	ε-Amino-N-Caproic_Acid
G10	comEB_A_G10	comEB	A	G10	D,L-α-Amino-Caprylic_Acid
G11	comEB_A_G11	comEB	A	G11	δ-Amino-N-Valeric_Acid
G12	comEB_A_G12	comEB	A	G12	α-Amino-N-Valeric_Acid
H1	comEB_A_H01	comEB	A	H01	Ala-Asp
H2	comEB_A_H02	comEB	A	H02	Ala-Gln
H3	comEB_A_H03	comEB	A	H03	Ala-Glu
H4	comEB_A_H04	comEB	A	H04	Ala-Gly
H5	comEB_A_H05	comEB	A	H05	Ala-His
H6	comEB_A_H06	comEB	A	H06	Ala-Leu
H7	comEB_A_H07	comEB	A	H07	Ala-Thr
H8	comEB_A_H08	comEB	A	H08	Gly-Asn
H9	comEB_A_H09	comEB	A	H09	Gly-Gln
H10	comEB_A_H10	comEB	A	H10	Gly-Glu
H11	comEB_A_H11	comEB	A	H11	Gly-Me
H12	comEB_A_H12	comEB	A	H12	Met-Ala
A1	comEB_B_A01	comEB	B	A01	Negative_Control
A2	comEB_B_A02	comEB	B	A02	Ammonia
A3	comEB_B_A03	comEB	B	A03	Nitrite
A4	comEB_B_A04	comEB	B	A04	Nitrate
A5	comEB_B_A05	comEB	B	A05	Urea
A6	comEB_B_A06	comEB	B	A06	Biure
A7	comEB_B_A07	comEB	B	A07	L-Alanine
A8	comEB_B_A08	comEB	B	A08	L-Arginine
A9	comEB_B_A09	comEB	B	A09	L-Asparagine
A10	comEB_B_A10	comEB	B	A10	L-Aspartic_Acid
A11	comEB_B_A11	comEB	B	A11	L-Cysteine
A12	comEB_B_A12	comEB	B	A12	L-Glutamic_Acid
B1	comEB_B_B01	comEB	B	B01	L-Glutamine
B2	comEB_B_B02	comEB	B	B02	Glycine
B3	comEB_B_B03	comEB	B	B03	L-Histidine
B4	comEB_B_B04	comEB	B	B04	L-Isoleucine
B5	comEB_B_B05	comEB	B	B05	L-Leucine
B6	comEB_B_B06	comEB	B	B06	L-Lysine
B7	comEB_B_B07	comEB	B	B07	L-Methionine
B8	comEB_B_B08	comEB	B	B08	L-Phenylalanine
B9	comEB_B_B09	comEB	B	B09	L-Proline
B10	comEB_B_B10	comEB	B	B10	L-Serine
B11	comEB_B_B11	comEB	B	B11	L-Threonine
B12	comEB_B_B12	comEB	B	B12	L-Tryptophan
C1	comEB_B_C01	comEB	B	C01	L-Tyrosine
C2	comEB_B_C02	comEB	B	C02	L-Valine
C3	comEB_B_C03	comEB	B	C03	D-Alanine
C4	comEB_B_C04	comEB	B	C04	D-Asparagine
C5	comEB_B_C05	comEB	B	C05	D-Aspartic_Acid
C6	comEB_B_C06	comEB	B	C06	D-Glutamic_Acid
C7	comEB_B_C07	comEB	B	C07	D-Lysine
C8	comEB_B_C08	comEB	B	C08	D-Serine
C9	comEB_B_C09	comEB	B	C09	D-Valine
C10	comEB_B_C10	comEB	B	C10	L-Citrulline
C11	comEB_B_C11	comEB	B	C11	L-Homoserine
C12	comEB_B_C12	comEB	B	C12	L-Ornithine
D1	comEB_B_D01	comEB	B	D01	N-Acetyl-L-Glutamic_Acid
D2	comEB_B_D02	comEB	B	D02	N-Phthaloyl-L-Glutamic_Acid
D3	comEB_B_D03	comEB	B	D03	L-Pyroglutamic_Acid
D4	comEB_B_D04	comEB	B	D04	Hydroxylamine
D5	comEB_B_D05	comEB	B	D05	Methylamine
D6	comEB_B_D06	comEB	B	D06	N-Amylamine
D7	comEB_B_D07	comEB	B	D07	N-Butylamine
D8	comEB_B_D08	comEB	B	D08	Ethylamine
D9	comEB_B_D09	comEB	B	D09	Ethanolamine
D10	comEB_B_D10	comEB	B	D10	Ethylenediamine
D11	comEB_B_D11	comEB	B	D11	Putrescine
D12	comEB_B_D12	comEB	B	D12	Agmatine
E1	comEB_B_E01	comEB	B	E01	Histamine
E2	comEB_B_E02	comEB	B	E02	ß-Phenylethyl-amine
E3	comEB_B_E03	comEB	B	E03	Tyramine
E4	comEB_B_E04	comEB	B	E04	Acetamide
E5	comEB_B_E05	comEB	B	E05	Formamide
E6	comEB_B_E06	comEB	B	E06	Glucuronamide
E7	comEB_B_E07	comEB	B	E07	D,L-Lactamide
E8	comEB_B_E08	comEB	B	E08	D-Glucosamine
E9	comEB_B_E09	comEB	B	E09	D-Galactosamine
E10	comEB_B_E10	comEB	B	E10	D-Mannosamine
E11	comEB_B_E11	comEB	B	E11	N-Acetyl-D-Glucosamine
E12	comEB_B_E12	comEB	B	E12	N-Acetyl-D-Galactosamine
F1	comEB_B_F01	comEB	B	F01	N-Acetyl-D-Mannosamine
F2	comEB_B_F02	comEB	B	F02	Adenine
F3	comEB_B_F03	comEB	B	F03	Adenosine
F4	comEB_B_F04	comEB	B	F04	Cytidine
F5	comEB_B_F05	comEB	B	F05	Cytosine
F6	comEB_B_F06	comEB	B	F06	Guanine
F7	comEB_B_F07	comEB	B	F07	Guanosine
F8	comEB_B_F08	comEB	B	F08	Thymine
F9	comEB_B_F09	comEB	B	F09	Thymidine
F10	comEB_B_F10	comEB	B	F10	Uracil
F11	comEB_B_F11	comEB	B	F11	Uridine
F12	comEB_B_F12	comEB	B	F12	Inosine
G1	comEB_B_G01	comEB	B	G01	Xanthine
G2	comEB_B_G02	comEB	B	G02	Xanthosine
G3	comEB_B_G03	comEB	B	G03	Uric_Acid
G4	comEB_B_G04	comEB	B	G04	Alloxan
G5	comEB_B_G05	comEB	B	G05	Allantoin
G6	comEB_B_G06	comEB	B	G06	Parabanic_Acid
G7	comEB_B_G07	comEB	B	G07	D,L-α-Amino-N-Butyric_Acid
G8	comEB_B_G08	comEB	B	G08	γ-Amino-N-Butyric_Acid
G9	comEB_B_G09	comEB	B	G09	ε-Amino-N-Caproic_Acid
G10	comEB_B_G10	comEB	B	G10	D,L-α-Amino-Caprylic_Acid
G11	comEB_B_G11	comEB	B	G11	δ-Amino-N-Valeric_Acid
G12	comEB_B_G12	comEB	B	G12	α-Amino-N-Valeric_Acid
H1	comEB_B_H01	comEB	B	H01	Ala-Asp
H2	comEB_B_H02	comEB	B	H02	Ala-Gln
H3	comEB_B_H03	comEB	B	H03	Ala-Glu
H4	comEB_B_H04	comEB	B	H04	Ala-Gly
H5	comEB_B_H05	comEB	B	H05	Ala-His
H6	comEB_B_H06	comEB	B	H06	Ala-Leu
H7	comEB_B_H07	comEB	B	H07	Ala-Thr
H8	comEB_B_H08	comEB	B	H08	Gly-Asn
H9	comEB_B_H09	comEB	B	H09	Gly-Gln
H10	comEB_B_H10	comEB	B	H10	Gly-Glu
H11	comEB_B_H11	comEB	B	H11	Gly-Me
H12	comEB_B_H12	comEB	B	H12	Met-Ala
A1	comEB_C_A01	comEB	C	A01	Negative_Control
A2	comEB_C_A02	comEB	C	A02	Ammonia
A3	comEB_C_A03	comEB	C	A03	Nitrite
A4	comEB_C_A04	comEB	C	A04	Nitrate
A5	comEB_C_A05	comEB	C	A05	Urea
A6	comEB_C_A06	comEB	C	A06	Biure
A7	comEB_C_A07	comEB	C	A07	L-Alanine
A8	comEB_C_A08	comEB	C	A08	L-Arginine
A9	comEB_C_A09	comEB	C	A09	L-Asparagine
A10	comEB_C_A10	comEB	C	A10	L-Aspartic_Acid
A11	comEB_C_A11	comEB	C	A11	L-Cysteine
A12	comEB_C_A12	comEB	C	A12	L-Glutamic_Acid
B1	comEB_C_B01	comEB	C	B01	L-Glutamine
B2	comEB_C_B02	comEB	C	B02	Glycine
B3	comEB_C_B03	comEB	C	B03	L-Histidine
B4	comEB_C_B04	comEB	C	B04	L-Isoleucine
B5	comEB_C_B05	comEB	C	B05	L-Leucine
B6	comEB_C_B06	comEB	C	B06	L-Lysine
B7	comEB_C_B07	comEB	C	B07	L-Methionine
B8	comEB_C_B08	comEB	C	B08	L-Phenylalanine
B9	comEB_C_B09	comEB	C	B09	L-Proline
B10	comEB_C_B10	comEB	C	B10	L-Serine
B11	comEB_C_B11	comEB	C	B11	L-Threonine
B12	comEB_C_B12	comEB	C	B12	L-Tryptophan
C1	comEB_C_C01	comEB	C	C01	L-Tyrosine
C2	comEB_C_C02	comEB	C	C02	L-Valine
C3	comEB_C_C03	comEB	C	C03	D-Alanine
C4	comEB_C_C04	comEB	C	C04	D-Asparagine
C5	comEB_C_C05	comEB	C	C05	D-Aspartic_Acid
C6	comEB_C_C06	comEB	C	C06	D-Glutamic_Acid
C7	comEB_C_C07	comEB	C	C07	D-Lysine
C8	comEB_C_C08	comEB	C	C08	D-Serine
C9	comEB_C_C09	comEB	C	C09	D-Valine
C10	comEB_C_C10	comEB	C	C10	L-Citrulline
C11	comEB_C_C11	comEB	C	C11	L-Homoserine
C12	comEB_C_C12	comEB	C	C12	L-Ornithine
D1	comEB_C_D01	comEB	C	D01	N-Acetyl-L-Glutamic_Acid
D2	comEB_C_D02	comEB	C	D02	N-Phthaloyl-L-Glutamic_Acid
D3	comEB_C_D03	comEB	C	D03	L-Pyroglutamic_Acid
D4	comEB_C_D04	comEB	C	D04	Hydroxylamine
D5	comEB_C_D05	comEB	C	D05	Methylamine
D6	comEB_C_D06	comEB	C	D06	N-Amylamine
D7	comEB_C_D07	comEB	C	D07	N-Butylamine
D8	comEB_C_D08	comEB	C	D08	Ethylamine
D9	comEB_C_D09	comEB	C	D09	Ethanolamine
D10	comEB_C_D10	comEB	C	D10	Ethylenediamine
D11	comEB_C_D11	comEB	C	D11	Putrescine
D12	comEB_C_D12	comEB	C	D12	Agmatine
E1	comEB_C_E01	comEB	C	E01	Histamine
E2	comEB_C_E02	comEB	C	E02	ß-Phenylethyl-amine
E3	comEB_C_E03	comEB	C	E03	Tyramine
E4	comEB_C_E04	comEB	C	E04	Acetamide
E5	comEB_C_E05	comEB	C	E05	Formamide
E6	comEB_C_E06	comEB	C	E06	Glucuronamide
E7	comEB_C_E07	comEB	C	E07	D,L-Lactamide
E8	comEB_C_E08	comEB	C	E08	D-Glucosamine
E9	comEB_C_E09	comEB	C	E09	D-Galactosamine
E10	comEB_C_E10	comEB	C	E10	D-Mannosamine
E11	comEB_C_E11	comEB	C	E11	N-Acetyl-D-Glucosamine
E12	comEB_C_E12	comEB	C	E12	N-Acetyl-D-Galactosamine
F1	comEB_C_F01	comEB	C	F01	N-Acetyl-D-Mannosamine
F2	comEB_C_F02	comEB	C	F02	Adenine
F3	comEB_C_F03	comEB	C	F03	Adenosine
F4	comEB_C_F04	comEB	C	F04	Cytidine
F5	comEB_C_F05	comEB	C	F05	Cytosine
F6	comEB_C_F06	comEB	C	F06	Guanine
F7	comEB_C_F07	comEB	C	F07	Guanosine
F8	comEB_C_F08	comEB	C	F08	Thymine
F9	comEB_C_F09	comEB	C	F09	Thymidine
F10	comEB_C_F10	comEB	C	F10	Uracil
F11	comEB_C_F11	comEB	C	F11	Uridine
F12	comEB_C_F12	comEB	C	F12	Inosine
G1	comEB_C_G01	comEB	C	G01	Xanthine
G2	comEB_C_G02	comEB	C	G02	Xanthosine
G3	comEB_C_G03	comEB	C	G03	Uric_Acid
G4	comEB_C_G04	comEB	C	G04	Alloxan
G5	comEB_C_G05	comEB	C	G05	Allantoin
G6	comEB_C_G06	comEB	C	G06	Parabanic_Acid
G7	comEB_C_G07	comEB	C	G07	D,L-α-Amino-N-Butyric_Acid
[truncated: 1,169 more rows]

## Sheet: growth parameters
curve_id	strain_id	nitrogen_source_pm3	r	auc_l
103356_A_A01	103356	Negative_Control	0.638334	2991.74
103356_A_A02	103356	Ammonia	0.672372	3223.34
103356_A_A03	103356	Nitrite	0.422309	2117.52
103356_A_A04	103356	Nitrate	0.625248	3197.08
103356_A_A05	103356	Urea	0.539897	3426.91
103356_A_A06	103356	Biure	0.575755	3699.42
103356_A_A07	103356	L-Alanine	0.550674	3555.09
103356_A_A08	103356	L-Arginine	0.537883	3283.76
103356_A_A09	103356	L-Asparagine	0.493742	5625.33
103356_A_A10	103356	L-Aspartic_Acid	0.622062	3788.05
103356_A_A11	103356	L-Cysteine	0.238965	3578.6
103356_A_A12	103356	L-Glutamic_Acid	0.495404	5736.08
103356_A_B01	103356	L-Glutamine	0.432318	5551.04
103356_A_B02	103356	Glycine	0.698131	4268.38
103356_A_B03	103356	L-Histidine	0.422963	2800.77
103356_A_B04	103356	L-Isoleucine	0.367877	3607.53
103356_A_B05	103356	L-Leucine	0.457653	5844.79
103356_A_B06	103356	L-Lysine	0.436405	3534.09
103356_A_B07	103356	L-Methionine	0.30567	6318.17
103356_A_B08	103356	L-Phenylalanine	0.371672	5856.05
103356_A_B09	103356	L-Proline	0.579432	3539.36
103356_A_B10	103356	L-Serine	0.418796	4837.13
103356_A_B11	103356	L-Threonine	0.587086	4688.12
103356_A_B12	103356	L-Tryptophan	0.440239	4187.62
103356_A_C01	103356	L-Tyrosine	0.316713	2648.27
103356_A_C02	103356	L-Valine	0.413803	5719.37
103356_A_C03	103356	D-Alanine	0.404224	4197.06
103356_A_C04	103356	D-Asparagine	0.507228	4418.93
103356_A_C05	103356	D-Aspartic_Acid	0.515745	4093.86
103356_A_C06	103356	D-Glutamic_Acid	0.344595	5171.75
103356_A_C07	103356	D-Lysine	0.491069	4461.24
103356_A_C08	103356	D-Serine	0.549398	3886.39
103356_A_C09	103356	D-Valine	0.33687	5991.07
103356_A_C10	103356	L-Citrulline	0.519963	4407.6
103356_A_C11	103356	L-Homoserine	0.394864	3627.25
103356_A_C12	103356	L-Ornithine	0.539215	3715.62
103356_A_D01	103356	N-Acetyl-L-Glutamic_Acid	0.508255	3467.79
103356_A_D02	103356	N-Phthaloyl-L-Glutamic_Acid	0.459583	4061.26
103356_A_D03	103356	L-Pyroglutamic_Acid	0.407081	4809.65
103356_A_D04	103356	Hydroxylamine	0.49873	4766.03
103356_A_D05	103356	Methylamine	0.460487	5046.4
103356_A_D06	103356	N-Amylamine	0.437094	5131.53
103356_A_D07	103356	N-Butylamine	0.435833	5380.55
103356_A_D08	103356	Ethylamine	0.421487	5530.37
103356_A_D09	103356	Ethanolamine	0.430418	5153.85
103356_A_D10	103356	Ethylenediamine	0.43348	4665.29
103356_A_D11	103356	Putrescine	0.578903	3873.77
103356_A_D12	103356	Agmatine	0.626097	2309.21
103356_A_E01	103356	Histamine	0.254694	2842.18
103356_A_E02	103356	ß-Phenylethyl-amine	0.607973	4056.15
103356_A_E03	103356	Tyramine	0.470092	4252.44
103356_A_E04	103356	Acetamide	0.43917	5296.76
103356_A_E05	103356	Formamide	0.465339	5256.33
103356_A_E06	103356	Glucuronamide	0.315322	5342.77
103356_A_E07	103356	D,L-Lactamide	0.393365	5509.09
103356_A_E08	103356	D-Glucosamine	0.365201	6187.23
103356_A_E09	103356	D-Galactosamine	0.362103	6329.12
103356_A_E10	103356	D-Mannosamine	0.38026	5872.64
103356_A_E11	103356	N-Acetyl-D-Glucosamine	0.601685	4133.79
103356_A_E12	103356	N-Acetyl-D-Galactosamine	0.436869	3464.32
103356_A_F01	103356	N-Acetyl-D-Mannosamine	0.537053	3392.66
103356_A_F02	103356	Adenine	0.346546	2678.74
103356_A_F03	103356	Adenosine	0.331553	2311.77
103356_A_F04	103356	Cytidine	0.39023	5131.93
103356_A_F05	103356	Cytosine	0.470775	4692.66
103356_A_F06	103356	Guanine	0.117026	3982.69
103356_A_F07	103356	Guanosine	0.2586	4656.24
103356_A_F08	103356	Thymine	0.434041	4742.51
103356_A_F09	103356	Thymidine	0.358871	4711.61
103356_A_F10	103356	Uracil	0.493855	4434.28
103356_A_F11	103356	Uridine	0.41912	3354.15
103356_A_F12	103356	Inosine	0.33728	3743.51
103356_A_G01	103356	Xanthine	0.344394	3355.79
103356_A_G02	103356	Xanthosine	0.468293	5198.16
103356_A_G03	103356	Uric_Acid	0.376881	6111.63
103356_A_G04	103356	Alloxan	0.357255	4928.7
103356_A_G05	103356	Allantoin	0.392627	5322.57
103356_A_G06	103356	Parabanic_Acid	0.423802	5076.98
103356_A_G07	103356	D,L-α-Amino-N-Butyric_Acid	0.379426	5250.24
103356_A_G08	103356	γ-Amino-N-Butyric_Acid	0.387252	4834.63
103356_A_G09	103356	ε-Amino-N-Caproic_Acid	0.406945	4597.06
103356_A_G10	103356	D,L-α-Amino-Caprylic_Acid	0.402417	8153.17
103356_A_G11	103356	δ-Amino-N-Valeric_Acid	0.449475	3341.94
103356_A_G12	103356	α-Amino-N-Valeric_Acid	0.549435	3729.29
103356_A_H01	103356	Ala-Asp	0.417789	5441.12
103356_A_H02	103356	Ala-Gln	0.398223	3531.41
103356_A_H03	103356	Ala-Glu	0.274156	5635.07
103356_A_H04	103356	Ala-Gly	0.50666	4870.49
103356_A_H05	103356	Ala-His	0.323997	2507.72
103356_A_H06	103356	Ala-Leu	0.43684	3602.11
103356_A_H07	103356	Ala-Thr	0.512179	4773.03
103356_A_H08	103356	Gly-Asn	0.488274	6473.91
103356_A_H09	103356	Gly-Gln	0.412711	7041.65
103356_A_H10	103356	Gly-Glu	0.441034	7653.64
103356_A_H11	103356	Gly-Me	0.482396	6896.69
103356_A_H12	103356	Met-Ala	0.35548	3672.84
103356_B_A01	103356	Negative_Control	0.509467	3377.27
103356_B_A02	103356	Ammonia	0.540641	3561.73
103356_B_A03	103356	Nitrite	0.350823	2546.22
103356_B_A04	103356	Nitrate	0.429813	3339.18
103356_B_A05	103356	Urea	0.39969	3673.11
103356_B_A06	103356	Biure	0.350772	3770.28
103356_B_A07	103356	L-Alanine	0.427348	3334.81
103356_B_A08	103356	L-Arginine	0.404323	3468.16
103356_B_A09	103356	L-Asparagine	0.468015	5998.56
103356_B_A10	103356	L-Aspartic_Acid	0.474722	3977.42
103356_B_A11	103356	L-Cysteine	0.240117	3873.57
103356_B_A12	103356	L-Glutamic_Acid	0.434942	6358.89
103356_B_B01	103356	L-Glutamine	0.435973	5554.49
103356_B_B02	103356	Glycine	0.62939	4617.41
103356_B_B03	103356	L-Histidine	0.349149	2863.13
103356_B_B04	103356	L-Isoleucine	0.351021	3425.23
103356_B_B05	103356	L-Leucine	0.40626	5974.16
103356_B_B06	103356	L-Lysine	0.308274	3502.31
103356_B_B07	103356	L-Methionine	0.4522	3991.82
103356_B_B08	103356	L-Phenylalanine	0.393848	5620.8
103356_B_B09	103356	L-Proline	0.450452	3358
103356_B_B10	103356	L-Serine	0.454579	3990.41
103356_B_B11	103356	L-Threonine	0.561111	4611.74
103356_B_B12	103356	L-Tryptophan	0.371106	3986.51
103356_B_C01	103356	L-Tyrosine	0.364606	2620.56
103356_B_C02	103356	L-Valine	0.414967	5920.85
103356_B_C03	103356	D-Alanine	0.415189	4176.74
103356_B_C04	103356	D-Asparagine	0.52185	4239.23
103356_B_C05	103356	D-Aspartic_Acid	0.518538	3729.75
103356_B_C06	103356	D-Glutamic_Acid	0.365796	5000.42
103356_B_C07	103356	D-Lysine	0.487151	4191.41
103356_B_C08	103356	D-Serine	0.461947	3685.99
103356_B_C09	103356	D-Valine	0.345953	6119.55
103356_B_C10	103356	L-Citrulline	0.523637	4104.04
103356_B_C11	103356	L-Homoserine	0.342629	3864.03
103356_B_C12	103356	L-Ornithine	0.396837	3612.93
103356_B_D01	103356	N-Acetyl-L-Glutamic_Acid	0.436438	3545.78
103356_B_D02	103356	N-Phthaloyl-L-Glutamic_Acid	0.483814	3679.39
103356_B_D03	103356	L-Pyroglutamic_Acid	0.411677	4809.25
103356_B_D04	103356	Hydroxylamine	0.522037	4563.02
103356_B_D05	103356	Methylamine	0.490866	4641.37
103356_B_D06	103356	N-Amylamine	0.489305	4646.44
103356_B_D07	103356	N-Butylamine	0.481194	5150.43
103356_B_D08	103356	Ethylamine	0.490019	4921.19
103356_B_D09	103356	Ethanolamine	0.450686	4978.21
103356_B_D10	103356	Ethylenediamine	0.2227	3210.25
103356_B_D11	103356	Putrescine	0.531543	3903.95
103356_B_D12	103356	Agmatine	0.493516	2733.53
103356_B_E01	103356	Histamine	0.264215	2889.51
103356_B_E02	103356	ß-Phenylethyl-amine	0.565913	3702.05
103356_B_E03	103356	Tyramine	0.477835	3827.97
103356_B_E04	103356	Acetamide	0.462539	5087.47
103356_B_E05	103356	Formamide	0.451589	5158.67
103356_B_E06	103356	Glucuronamide	0.303185	5545.26
103356_B_E07	103356	D,L-Lactamide	0.449408	5314.3
103356_B_E08	103356	D-Glucosamine	0.403904	5599.3
103356_B_E09	103356	D-Galactosamine	0.410063	5886.42
103356_B_E10	103356	D-Mannosamine	0.396257	5931.15
103356_B_E11	103356	N-Acetyl-D-Glucosamine	0.537436	3988.16
103356_B_E12	103356	N-Acetyl-D-Galactosamine	0.245677	3157.69
103356_B_F01	103356	N-Acetyl-D-Mannosamine	0.46262	3207.76
103356_B_F02	103356	Adenine	0.392673	2582.95
103356_B_F03	103356	Adenosine	0.317919	2494.44
103356_B_F04	103356	Cytidine	0.445412	4929.48
103356_B_F05	103356	Cytosine	0.488049	4463.05
103356_B_F06	103356	Guanine	0.106619	2136.64
103356_B_F07	103356	Guanosine	0.184406	2544.96
103356_B_F08	103356	Thymine	0.464442	4652.67
103356_B_F09	103356	Thymidine	0.417602	4561.67
103356_B_F10	103356	Uracil	0.546734	4348.28
103356_B_F11	103356	Uridine	0.398305	3444.92
103356_B_F12	103356	Inosine	0.35837	3958.88
103356_B_G01	103356	Xanthine	0.372179	2260.91
103356_B_G02	103356	Xanthosine	0.473231	5009.63
103356_B_G03	103356	Uric_Acid	0.361199	5202.59
103356_B_G04	103356	Alloxan	0.372528	4718.92
103356_B_G05	103356	Allantoin	0.453144	5031.84
103356_B_G06	103356	Parabanic_Acid	0.489042	4420.11
103356_B_G07	103356	D,L-α-Amino-N-Butyric_Acid	0.399662	5207.53
103356_B_G08	103356	γ-Amino-N-Butyric_Acid	0.462804	3820.77
103356_B_G09	103356	ε-Amino-N-Caproic_Acid	0.485759	3750.31
103356_B_G10	103356	D,L-α-Amino-Caprylic_Acid	0.18048	2337.86
103356_B_G11	103356	δ-Amino-N-Valeric_Acid	0.371415	3165.26
103356_B_G12	103356	α-Amino-N-Valeric_Acid	0.429149	4254.97
103356_B_H01	103356	Ala-Asp	0.528901	4825.97
103356_B_H02	103356	Ala-Gln	0.387272	3823.03
103356_B_H03	103356	Ala-Glu	0.275389	6087.43
103356_B_H04	103356	Ala-Gly	0.566256	4466.15
103356_B_H05	103356	Ala-His	0.275592	2443.91
103356_B_H06	103356	Ala-Leu	0.371773	2779.34
103356_B_H07	103356	Ala-Thr	0.51003	4552.03
103356_B_H08	103356	Gly-Asn	0.527222	6162.35
103356_B_H09	103356	Gly-Gln	0.387144	6804
103356_B_H10	103356	Gly-Glu	0.519691	7560.3
103356_B_H11	103356	Gly-Me	0.489401	7053.16
103356_B_H12	103356	Met-Ala	0.303915	3491.35
103356_C_A01	103356	Negative_Control	0.350788	4423.05
103356_C_A02	103356	Ammonia	0.496301	3960.35
103356_C_A03	103356	Nitrite	0.219426	3322.81
103356_C_A04	103356	Nitrate	0.381705	3843.89
103356_C_A05	103356	Urea	0.357957	4226.83
103356_C_A06	103356	Biure	0.375878	4050.81
103356_C_A07	103356	L-Alanine	0.293359	4532.45
103356_C_A08	103356	L-Arginine	0.32322	4352.39
103356_C_A09	103356	L-Asparagine	0.353702	6701
103356_C_A10	103356	L-Aspartic_Acid	0.364009	4569.92
103356_C_A11	103356	L-Cysteine	0.229225	5468.06
103356_C_A12	103356	L-Glutamic_Acid	0.275187	6747.84
103356_C_B01	103356	L-Glutamine	0.388795	5720.95
103356_C_B02	103356	Glycine	0.511798	5343.48
103356_C_B03	103356	L-Histidine	0.339854	3314
103356_C_B04	103356	L-Isoleucine	0.341798	3518.39
103356_C_B05	103356	L-Leucine	0.394899	6227.31
103356_C_B06	103356	L-Lysine	0.42056	3805.99
103356_C_B07	103356	L-Methionine	0.388268	5265.17
103356_C_B08	103356	L-Phenylalanine	0.33999	6290.66
103356_C_B09	103356	L-Proline	0.428449	4457.72
103356_C_B10	103356	L-Serine	0.37039	5457.48
103356_C_B11	103356	L-Threonine	0.500929	5145.07
103356_C_B12	103356	L-Tryptophan	0.299308	4715.01
103356_C_C01	103356	L-Tyrosine	0.288629	3053.3
103356_C_C02	103356	L-Valine	0.381815	5783.42
103356_C_C03	103356	D-Alanine	0.358727	4740.21
103356_C_C04	103356	D-Asparagine	0.440415	4869.37
103356_C_C05	103356	D-Aspartic_Acid	0.429763	4347
103356_C_C06	103356	D-Glutamic_Acid	0.3324	5658.98
103356_C_C07	103356	D-Lysine	0.389226	5030.59
103356_C_C08	103356	D-Serine	0.431042	4395.49
103356_C_C09	103356	D-Valine	0.312672	6384.98
103356_C_C10	103356	L-Citrulline	0.417999	4918.57
103356_C_C11	103356	L-Homoserine	0.277542	4505.81
103356_C_C12	103356	L-Ornithine	0.243466	4752.19
103356_C_D01	103356	N-Acetyl-L-Glutamic_Acid	0.476677	4080.93
103356_C_D02	103356	N-Phthaloyl-L-Glutamic_Acid	0.466389	4155.36
103356_C_D03	103356	L-Pyroglutamic_Acid	0.418802	4821.43
103356_C_D04	103356	Hydroxylamine	0.448183	5056.03
103356_C_D05	103356	Methylamine	0.413197	5163.01
103356_C_D06	103356	N-Amylamine	0.374161	5597.7
103356_C_D07	103356	N-Butylamine	0.403883	5786.57
103356_C_D08	103356	Ethylamine	0.369907	5923.44
103356_C_D09	103356	Ethanolamine	0.383323	5811.75
103356_C_D10	103356	Ethylenediamine	0.362296	5145.39
103356_C_D11	103356	Putrescine	0.455548	4809.9
103356_C_D12	103356	Agmatine	0.329124	4325.18
103356_C_E01	103356	Histamine	0.259921	3028.62
103356_C_E02	103356	ß-Phenylethyl-amine	0.583773	4171.61
103356_C_E03	103356	Tyramine	0.463239	4491.46
103356_C_E04	103356	Acetamide	0.429521	5353.16
103356_C_E05	103356	Formamide	0.394581	5683.64
103356_C_E06	103356	Glucuronamide	0.288723	6239.5
103356_C_E07	103356	D,L-Lactamide	0.394068	5989.05
103356_C_E08	103356	D-Glucosamine	0.334324	6264.49
103356_C_E09	103356	D-Galactosamine	0.356715	6509.69
103356_C_E10	103356	D-Mannosamine	0.364862	6855.3
103356_C_E11	103356	N-Acetyl-D-Glucosamine	0.497783	4848.28
103356_C_E12	103356	N-Acetyl-D-Galactosamine	0.276676	3985.46
103356_C_F01	103356	N-Acetyl-D-Mannosamine	0.496476	3478.53
103356_C_F02	103356	Adenine	0.427814	3312.08
103356_C_F03	103356	Adenosine	0.422541	3403.42
103356_C_F04	103356	Cytidine	0.372623	5603.73
103356_C_F05	103356	Cytosine	0.404577	5391.02
103356_C_F06	103356	Guanine	0.191574	2988.25
103356_C_F07	103356	Guanosine	0.199435	2649.07
103356_C_F08	103356	Thymine	0.395725	5458.67
103356_C_F09	103356	Thymidine	0.319391	5731.67
103356_C_F10	103356	Uracil	0.460729	5380.58
103356_C_F11	103356	Uridine	0.441878	4294.31
103356_C_F12	103356	Inosine	0.358883	4600.13
103356_C_G01	103356	Xanthine	0.42538	3643.38
103356_C_G02	103356	Xanthosine	0.387672	5802.88
103356_C_G03	103356	Uric_Acid	0.37902	5739.32
103356_C_G04	103356	Alloxan	0.387068	5212.76
103356_C_G05	103356	Allantoin	0.42101	5806.37
103356_C_G06	103356	Parabanic_Acid	0.448876	5006.38
103356_C_G07	103356	D,L-α-Amino-N-Butyric_Acid	0.353091	5853.3
103356_C_G08	103356	γ-Amino-N-Butyric_Acid	0.391598	4876.23
103356_C_G09	103356	ε-Amino-N-Caproic_Acid	0.410062	4826.08
103356_C_G10	103356	D,L-α-Amino-Caprylic_Acid	0.323925	3318.53
103356_C_G11	103356	δ-Amino-N-Valeric_Acid	0.346603	4213.56
103356_C_G12	103356	α-Amino-N-Valeric_Acid	0.352137	4853.34
103356_C_H01	103356	Ala-Asp	0.470535	5425.75
103356_C_H02	103356	Ala-Gln	0.360157	4179.67
103356_C_H03	103356	Ala-Glu	0.260597	6396.44
103356_C_H04	103356	Ala-Gly	0.509198	5322.16
103356_C_H05	103356	Ala-His	0.237534	2888.38
103356_C_H06	103356	Ala-Leu	0.370325	3384.32
103356_C_H07	103356	Ala-Thr	0.414852	5508.98
103356_C_H08	103356	Gly-Asn	0.436429	7407.42
103356_C_H09	103356	Gly-Gln	0.35863	7929.21
103356_C_H10	103356	Gly-Glu	0.444118	8533.15
103356_C_H11	103356	Gly-Me	0.398834	8153.82
103356_C_H12	103356	Met-Ala	0.283455	4688.47
144398_A_A01	144398	Negative_Control	0.354349	2733.29
144398_A_A02	144398	Ammonia	0.419788	3358.44
144398_A_A03	144398	Nitrite	0.303856	2127.39
144398_A_A04	144398	Nitrate	0.296671	2849.54
144398_A_A05	144398	Urea	0.322337	2850.59
144398_A_A06	144398	Biure	0.287863	2725.03
144398_A_A07	144398	L-Alanine	0.233723	2233.68
144398_A_A08	144398	L-Arginine	0.302582	2803.82
144398_A_A09	144398	L-Asparagine	0.390837	3920.56
144398_A_A10	144398	L-Aspartic_Acid	0.356783	3308
144398_A_A11	144398	L-Cysteine	0.175721	3812.16
144398_A_A12	144398	L-Glutamic_Acid	0.360496	3965.24
144398_A_B01	144398	L-Glutamine	0.400151	3761.81
144398_A_B02	144398	Glycine	0.542978	5640.39
144398_A_B03	144398	L-Histidine	0.420919	3313.55
144398_A_B04	144398	L-Isoleucine	0.219969	1977.62
144398_A_B05	144398	L-Leucine	0.416731	4527.03
144398_A_B06	144398	L-Lysine	0.341174	3846.85
144398_A_B07	144398	L-Methionine	0.359749	3825.54
144398_A_B08	144398	L-Phenylalanine	0.391642	4779.6
144398_A_B09	144398	L-Proline	0.437108	3996.71
144398_A_B10	144398	L-Serine	0.37481	3934.4
144398_A_B11	144398	L-Threonine	0.439446	5143.08
144398_A_B12	144398	L-Tryptophan	0.365494	2694.38
144398_A_C01	144398	L-Tyrosine	0.296855	2068.97
144398_A_C02	144398	L-Valine	0.424771	4670.72
144398_A_C03	144398	D-Alanine	0.331896	3200.4
144398_A_C04	144398	D-Asparagine	0.391928	4142.02
144398_A_C05	144398	D-Aspartic_Acid	0.338007	3824.3
144398_A_C06	144398	D-Glutamic_Acid	0.311491	4142.49
144398_A_C07	144398	D-Lysine	0.337846	3654.42
144398_A_C08	144398	D-Serine	0.386032	3666.66
144398_A_C09	144398	D-Valine	0.336906	5700.3
144398_A_C10	144398	L-Citrulline	0.384497	4678.8
144398_A_C11	144398	L-Homoserine	0.348941	2901.44
144398_A_C12	144398	L-Ornithine	0.387998	2583.79
144398_A_D01	144398	N-Acetyl-L-Glutamic_Acid	0.265843	2774.01
144398_A_D02	144398	N-Phthaloyl-L-Glutamic_Acid	0.35443	3571.48
144398_A_D03	144398	L-Pyroglutamic_Acid	0.335037	4649.34
144398_A_D04	144398	Hydroxylamine	0.408604	4948.68
144398_A_D05	144398	Methylamine	0.388123	4959.17
144398_A_D06	144398	N-Amylamine	0.370645	4747.18
144398_A_D07	144398	N-Butylamine	0.364288	5267.24
144398_A_D08	144398	Ethylamine	0.3872	5198.1
144398_A_D09	144398	Ethanolamine	0.367668	5103
144398_A_D10	144398	Ethylenediamine	0.347513	4427.52
144398_A_D11	144398	Putrescine	0.386272	4312.94
144398_A_D12	144398	Agmatine	0.346638	2710.69
144398_A_E01	144398	Histamine	0.208603	2669.61
144398_A_E02	144398	ß-Phenylethyl-amine	0.400845	3569.6
144398_A_E03	144398	Tyramine	0.37875	4358.18
144398_A_E04	144398	Acetamide	0.3594	5209.41
144398_A_E05	144398	Formamide	0.377814	5188.39
144398_A_E06	144398	Glucuronamide	0.316619	5582.92
144398_A_E07	144398	D,L-Lactamide	0.355328	5658.93
144398_A_E08	144398	D-Glucosamine	0.368108	5508.43
144398_A_E09	144398	D-Galactosamine	0.381479	5714.95
144398_A_E10	144398	D-Mannosamine	0.394344	6042.25
144398_A_E11	144398	N-Acetyl-D-Glucosamine	0.384279	4416.91
144398_A_E12	144398	N-Acetyl-D-Galactosamine	0.243584	2753.9
144398_A_F01	144398	N-Acetyl-D-Mannosamine	0.326457	2708.97
144398_A_F02	144398	Adenine	0.304905	2695.1
144398_A_F03	144398	Adenosine	0.354214	3819.87
144398_A_F04	144398	Cytidine	0.34895	4698.78
144398_A_F05	144398	Cytosine	0.368137	4960.05
144398_A_F06	144398	Guanine	2.40849	3127.34
144398_A_F07	144398	Guanosine	0.244995	1595.81
144398_A_F08	144398	Thymine	0.365054	4906.46
144398_A_F09	144398	Thymidine	0.35243	4471.04
144398_A_F10	144398	Uracil	0.385618	4495.28
144398_A_F11	144398	Uridine	0.384385	3583.8
144398_A_F12	144398	Inosine	0.31937	3892.03
144398_A_G01	144398	Xanthine	0.463132	3185.75
144398_A_G02	144398	Xanthosine	0.348163	4111.68
144398_A_G03	144398	Uric_Acid	0.45239	4219.22
144398_A_G04	144398	Alloxan	0.340836	4270.94
144398_A_G05	144398	Allantoin	0.409204	5059.9
144398_A_G06	144398	Parabanic_Acid	0.426556	4452.24
144398_A_G07	144398	D,L-α-Amino-N-Butyric_Acid	0.400255	4593.92
144398_A_G08	144398	γ-Amino-N-Butyric_Acid	0.316295	4175.98
144398_A_G09	144398	ε-Amino-N-Caproic_Acid	0.375469	3674.95
144398_A_G10	144398	D,L-α-Amino-Caprylic_Acid	0.127168	2165.14
144398_A_G11	144398	δ-Amino-N-Valeric_Acid	0.370813	3173.29
144398_A_G12	144398	α-Amino-N-Valeric_Acid	0.328261	2082.49
144398_A_H01	144398	Ala-Asp	0.360911	2576.95
144398_A_H02	144398	Ala-Gln	0.34847	3426.98
144398_A_H03	144398	Ala-Glu	0.212594	4612.5
144398_A_H04	144398	Ala-Gly	0.493491	3539.85
144398_A_H05	144398	Ala-His	0.282622	2619.34
144398_A_H06	144398	Ala-Leu	0.23358	2149.02
144398_A_H07	144398	Ala-Thr	0.474748	4161.58
144398_A_H08	144398	Gly-Asn	0.720879	5315.64
144398_A_H09	144398	Gly-Gln	0.547561	6695.11
144398_A_H10	144398	Gly-Glu	0.776308	8321.24
144398_A_H11	144398	Gly-Me	0.536333	4753.75
144398_A_H12	144398	Met-Ala	0.206756	2901.1
144398_B_A01	144398	Negative_Control	0.263146	3447.43
144398_B_A02	144398	Ammonia	0.414816	3712.81
144398_B_A03	144398	Nitrite	0.244848	2725.3
144398_B_A04	144398	Nitrate	0.275051	3167.79
144398_B_A05	144398	Urea	0.277382	3161.73
144398_B_A06	144398	Biure	0.305417	2602.84
144398_B_A07	144398	L-Alanine	0.21312	2940.35
144398_B_A08	144398	L-Arginine	0.25983	3249.31
144398_B_A09	144398	L-Asparagine	0.312386	4487.94
144398_B_A10	144398	L-Aspartic_Acid	0.300021	3766.15
144398_B_A11	144398	L-Cysteine	0.175679	4657.29
144398_B_A12	144398	L-Glutamic_Acid	0.235451	4549.12
144398_B_B01	144398	L-Glutamine	0.380702	4043.54
144398_B_B02	144398	Glycine	0.44613	6310.35
144398_B_B03	144398	L-Histidine	0.381883	3806.29
144398_B_B04	144398	L-Isoleucine	0.228777	2098.16
144398_B_B05	144398	L-Leucine	0.388608	4647.11
144398_B_B06	144398	L-Lysine	0.317032	3989.04
144398_B_B07	144398	L-Methionine	0.328048	4114.62
144398_B_B08	144398	L-Phenylalanine	0.339493	5300.04
144398_B_B09	144398	L-Proline	0.356919	4204.2
144398_B_B10	144398	L-Serine	0.351081	4146.41
144398_B_B11	144398	L-Threonine	0.355122	5831.2
144398_B_B12	144398	L-Tryptophan	0.242908	3645.41
144398_B_C01	144398	L-Tyrosine	0.293822	2439.55
144398_B_C02	144398	L-Valine	0.420073	4608.59
144398_B_C03	144398	D-Alanine	0.325139	3522.14
144398_B_C04	144398	D-Asparagine	0.367945	4523.38
144398_B_C05	144398	D-Aspartic_Acid	0.329334	4083.28
144398_B_C06	144398	D-Glutamic_Acid	0.28841	5021.49
144398_B_C07	144398	D-Lysine	0.289233	4098.8
144398_B_C08	144398	D-Serine	0.32282	4203.46
144398_B_C09	144398	D-Valine	0.294896	6218.99
144398_B_C10	144398	L-Citrulline	0.347942	5135.19
144398_B_C11	144398	L-Homoserine	0.286584	3493.32
144398_B_C12	144398	L-Ornithine	0.222359	3861
144398_B_D01	144398	N-Acetyl-L-Glutamic_Acid	0.272546	3006.05
144398_B_D02	144398	N-Phthaloyl-L-Glutamic_Acid	0.408336	3667
144398_B_D03	144398	L-Pyroglutamic_Acid	0.325007	4905.58
144398_B_D04	144398	Hydroxylamine	0.366721	5200.65
144398_B_D05	144398	Methylamine	0.348763	5022.65
144398_B_D06	144398	N-Amylamine	0.306885	5685.65
144398_B_D07	144398	N-Butylamine	0.332035	5879.35
144398_B_D08	144398	Ethylamine	0.325261	5986.09
144398_B_D09	144398	Ethanolamine	0.314799	5956.62
144398_B_D10	144398	Ethylenediamine	0.358893	5185.38
144398_B_D11	144398	Putrescine	0.372563	4587
144398_B_D12	144398	Agmatine	0.249079	3502.39
144398_B_E01	144398	Histamine	0.219979	3086.62
144398_B_E02	144398	ß-Phenylethyl-amine	0.388595	3494.34
144398_B_E03	144398	Tyramine	0.355773	4369.65
144398_B_E04	144398	Acetamide	0.366873	5174.37
144398_B_E05	144398	Formamide	0.328267	5821.06
144398_B_E06	144398	Glucuronamide	0.288348	6329.94
144398_B_E07	144398	D,L-Lactamide	0.310569	6192.6
144398_B_E08	144398	D-Glucosamine	0.348525	6313.74
144398_B_E09	144398	D-Galactosamine	0.351201	6577.48
144398_B_E10	144398	D-Mannosamine	0.374235	6840.86
144398_B_E11	144398	N-Acetyl-D-Glucosamine	0.374567	5056.06
144398_B_E12	144398	N-Acetyl-D-Galactosamine	0.200055	3043.84
144398_B_F01	144398	N-Acetyl-D-Mannosamine	0.331348	2913.93
144398_B_F02	144398	Adenine	0.269052	3194.51
144398_B_F03	144398	Adenosine	0.325569	4004.33
144398_B_F04	144398	Cytidine	0.32366	5013.26
144398_B_F05	144398	Cytosine	0.377823	4867.03
144398_B_F06	144398	Guanine	0.195844	5052.67
144398_B_F07	144398	Guanosine	0.22876	2094.9
144398_B_F08	144398	Thymine	0.334658	5439.59
144398_B_F09	144398	Thymidine	0.294593	5281
144398_B_F10	144398	Uracil	0.334126	5444.99
144398_B_F11	144398	Uridine	0.356835	4512.3
144398_B_F12	144398	Inosine	0.264342	4262.09
144398_B_G01	144398	Xanthine	0.235616	2954.83
144398_B_G02	144398	Xanthosine	0.319039	4223.52
144398_B_G03	144398	Uric_Acid	0.443162	4518.3
144398_B_G04	144398	Alloxan	0.344362	4352.17
144398_B_G05	144398	Allantoin	0.422038	5276.69
144398_B_G06	144398	Parabanic_Acid	0.43584	4476.08
144398_B_G07	144398	D,L-α-Amino-N-Butyric_Acid	0.380963	4685.15
144398_B_G08	144398	γ-Amino-N-Butyric_Acid	0.356591	4294.84
144398_B_G09	144398	ε-Amino-N-Caproic_Acid	0.33884	4068.97
144398_B_G10	144398	D,L-α-Amino-Caprylic_Acid	0.16925	1494.33
144398_B_G11	144398	δ-Amino-N-Valeric_Acid	0.30177	3423.98
144398_B_G12	144398	α-Amino-N-Valeric_Acid	0.256735	2622.45
144398_B_H01	144398	Ala-Asp	0.381095	3257.79
144398_B_H02	144398	Ala-Gln	0.343981	3731.05
144398_B_H03	144398	Ala-Glu	0.198027	4639.14
144398_B_H04	144398	Ala-Gly	0.431209	3981.64
144398_B_H05	144398	Ala-His	0.282316	2852.37
144398_B_H06	144398	Ala-Leu	0.224747	2490.59
144398_B_H07	144398	Ala-Thr	0.435438	4550.47
144398_B_H08	144398	Gly-Asn	0.642856	6315.74
144398_B_H09	144398	Gly-Gln	0.541079	7058.14
144398_B_H10	144398	Gly-Glu	0.623981	8004.46
144398_B_H11	144398	Gly-Me	0.481219	5865.54
144398_B_H12	144398	Met-Ala	0.202574	3486.3
144398_E_A01	144398	Negative_Control	0.393088	2848.69
144398_E_A02	144398	Ammonia	0.57659	3202.04
144398_E_A03	144398	Nitrite	0.380001	2621.34
144398_E_A04	144398	Nitrate	0.386413	3064.55
144398_E_A05	144398	Urea	0.34633	3275.63
144398_E_A06	144398	Biure	0.372538	3105.65
144398_E_A07	144398	L-Alanine	0.228286	2611.81
144398_E_A08	144398	L-Arginine	0.360632	2932.5
144398_E_A09	144398	L-Asparagine	0.577349	4901.15
144398_E_A10	144398	L-Aspartic_Acid	0.475696	3931.53
144398_E_A11	144398	L-Cysteine	0.241547	3361.58
144398_E_A12	144398	L-Glutamic_Acid	0.505756	5083.12
144398_E_B01	144398	L-Glutamine	0.618108	4721.98
144398_E_B02	144398	Glycine	0.611645	5729.65
144398_E_B03	144398	L-Histidine	0.406089	3020.23
144398_E_B04	144398	L-Isoleucine	0.243791	2498.5
144398_E_B05	144398	L-Leucine	0.445304	5370.82
144398_E_B06	144398	L-Lysine	0.369504	3674.73
144398_E_B07	144398	L-Methionine	0.474315	3903.86
144398_E_B08	144398	L-Phenylalanine	0.443472	5430.6
144398_E_B09	144398	L-Proline	0.519607	4056.95
144398_E_B10	144398	L-Serine	0.454019	4318.17
144398_E_B11	144398	L-Threonine	0.504265	5798.09
144398_E_B12	144398	L-Tryptophan	0.346112	3204.58
144398_E_C01	144398	L-Tyrosine	0.304677	2495.32
144398_E_C02	144398	L-Valine	0.487421	5391.87
144398_E_C03	144398	D-Alanine	0.465489	3459.01
144398_E_C04	144398	D-Asparagine	0.43714	4866.59
144398_E_C05	144398	D-Aspartic_Acid	0.366884	3733.91
144398_E_C06	144398	D-Glutamic_Acid	0.352593	4619.25
144398_E_C07	144398	D-Lysine	0.409265	3530.53
144398_E_C08	144398	D-Serine	0.411887	3565.48
144398_E_C09	144398	D-Valine	0.380971	5882.38
144398_E_C10	144398	L-Citrulline	0.432168	4949.18
144398_E_C11	144398	L-Homoserine	0.381834	3196.46
144398_E_C12	144398	L-Ornithine	0.402271	3221
144398_E_D01	144398	N-Acetyl-L-Glutamic_Acid	0.395739	3246.06
144398_E_D02	144398	N-Phthaloyl-L-Glutamic_Acid	0.41058	3639.2
144398_E_D03	144398	L-Pyroglutamic_Acid	0.380806	5162.87
144398_E_D04	144398	Hydroxylamine	0.409236	5765.51
144398_E_D05	144398	Methylamine	0.423511	5470.69
144398_E_D06	144398	N-Amylamine	0.400079	5427.63
144398_E_D07	144398	N-Butylamine	0.399087	5860.73
144398_E_D08	144398	Ethylamine	0.392955	5902.42
144398_E_D09	144398	Ethanolamine	0.403824	5946.25
144398_E_D10	144398	Ethylenediamine	0.361874	4043.19
144398_E_D11	144398	Putrescine	0.465443	4443.85
144398_E_D12	144398	Agmatine	0.406721	2626.12
144398_E_E01	144398	Histamine	0.276224	2693.77
144398_E_E02	144398	ß-Phenylethyl-amine	0.473989	3317.55
144398_E_E03	144398	Tyramine	0.452831	4552.42
144398_E_E04	144398	Acetamide	0.415753	5598.94
144398_E_E05	144398	Formamide	0.405211	5703.69
144398_E_E06	144398	Glucuronamide	0.329904	6137.13
144398_E_E07	144398	D,L-Lactamide	0.389079	6088.46
144398_E_E08	144398	D-Glucosamine	0.416152	5940.23
144398_E_E09	144398	D-Galactosamine	0.437167	6145.24
144398_E_E10	144398	D-Mannosamine	0.455329	6023.44
144398_E_E11	144398	N-Acetyl-D-Glucosamine	0.489277	4490.56
144398_E_E12	144398	N-Acetyl-D-Galactosamine	0.308226	3414
144398_E_F01	144398	N-Acetyl-D-Mannosamine	0.432357	2549.64
144398_E_F02	144398	Adenine	0.411509	3516.47
144398_E_F03	144398	Adenosine	0.326831	4013.55
144398_E_F04	144398	Cytidine	0.393817	4982.7
144398_E_F05	144398	Cytosine	0.395486	5250.37
144398_E_F06	144398	Guanine	0.17435	1184.43
144398_E_F07	144398	Guanosine	0.536707	4236.14
144398_E_F08	144398	Thymine	0.406353	5217.01
144398_E_F09	144398	Thymidine	0.356243	5008.54
144398_E_F10	144398	Uracil	0.452451	4829.91
144398_E_F11	144398	Uridine	0.433285	3694.68
144398_E_F12	144398	Inosine	0.374244	4101.71
144398_E_G01	144398	Xanthine	0.369767	1446.92
144398_E_G02	144398	Xanthosine	0.26751	3320
144398_E_G03	144398	Uric_Acid	0.402445	3529.21
144398_E_G04	144398	Alloxan	0.445998	4572.8
144398_E_G05	144398	Allantoin	0.480134	5408.92
144398_E_G06	144398	Parabanic_Acid	0.456971	5216.37
144398_E_G07	144398	D,L-α-Amino-N-Butyric_Acid	0.43953	5187.01
144398_E_G08	144398	γ-Amino-N-Butyric_Acid	0.392481	4113.72
144398_E_G09	144398	ε-Amino-N-Caproic_Acid	0.399078	3844.38
144398_E_G10	144398	D,L-α-Amino-Caprylic_Acid	0.232229	3679.72
144398_E_G11	144398	δ-Amino-N-Valeric_Acid	0.367836	3576.53
144398_E_G12	144398	α-Amino-N-Valeric_Acid	0.337196	2847.37
144398_E_H01	144398	Ala-Asp	0.46495	3267.79
144398_E_H02	144398	Ala-Gln	0.297384	4284.09
144398_E_H03	144398	Ala-Glu	0.271165	4663.61
144398_E_H04	144398	Ala-Gly	0.565296	4785.94
144398_E_H05	144398	Ala-His	0.24651	2680.03
144398_E_H06	144398	Ala-Leu	0.197136	2393.08
144398_E_H07	144398	Ala-Thr	0.509562	4889.77
144398_E_H08	144398	Gly-Asn	0.820489	6299.36
144398_E_H09	144398	Gly-Gln	0.656244	6481.94
144398_E_H10	144398	Gly-Glu	0.740671	7464.95
144398_E_H11	144398	Gly-Me	0.637117	5777.26
144398_E_H12	144398	Met-Ala	0.209248	2428.93
146083_A_A01	146083	Negative_Control	0.264232	2658.22
146083_A_A02	146083	Ammonia	0.365824	3046.93
146083_A_A03	146083	Nitrite	0.190591	2442.46
146083_A_A04	146083	Nitrate	0.224183	2361.67
146083_A_A05	146083	Urea	0.230182	2310.25
146083_A_A06	146083	Biure	0.225789	2111.15
146083_A_A07	146083	L-Alanine	0.185143	2198.91
146083_A_A08	146083	L-Arginine	0.225095	2462.59
146083_A_A09	146083	L-Asparagine	0.304776	3191.35
146083_A_A10	146083	L-Aspartic_Acid	0.22413	2661.49
146083_A_A11	146083	L-Cysteine	0.190201	3793.47
146083_A_A12	146083	L-Glutamic_Acid	0.259656	3807.17
146083_A_B01	146083	L-Glutamine	0.327445	3005.28
146083_A_B02	146083	Glycine	0.438631	4789.35
146083_A_B03	146083	L-Histidine	0.323187	2953.6
146083_A_B04	146083	L-Isoleucine	0.190232	1600.71
146083_A_B05	146083	L-Leucine	0.321781	3115.11
146083_A_B06	146083	L-Lysine	0.308884	2913.52
146083_A_B07	146083	L-Methionine	0.287365	2961.18
146083_A_B08	146083	L-Phenylalanine	0.340515	3819.85
146083_A_B09	146083	L-Proline	0.367685	2812.71
146083_A_B10	146083	L-Serine	0.338672	3049.75
146083_A_B11	146083	L-Threonine	0.386105	3444.24
146083_A_B12	146083	L-Tryptophan	0.207551	2823.69
146083_A_C01	146083	L-Tyrosine	0.290821	1755.25
146083_A_C02	146083	L-Valine	0.420739	3317.75
146083_A_C03	146083	D-Alanine	0.294551	2570.69
146083_A_C04	146083	D-Asparagine	0.36113	3439.76
146083_A_C05	146083	D-Aspartic_Acid	0.311263	3076.93
146083_A_C06	146083	D-Glutamic_Acid	0.291842	3974.72
146083_A_C07	146083	D-Lysine	0.213867	2265.05
146083_A_C08	146083	D-Serine	0.356001	3161.4
146083_A_C09	146083	D-Valine	0.325944	4954.2
146083_A_C10	146083	L-Citrulline	0.392254	3663.86
146083_A_C11	146083	L-Homoserine	0.246976	2390.51
146083_A_C12	146083	L-Ornithine	0.202311	2874.33
146083_A_D01	146083	N-Acetyl-L-Glutamic_Acid	0.241172	2259.53
146083_A_D02	146083	N-Phthaloyl-L-Glutamic_Acid	0.376811	2429.18
146083_A_D03	146083	L-Pyroglutamic_Acid	0.348284	3906.49
146083_A_D04	146083	Hydroxylamine	0.430895	4198.36
146083_A_D05	146083	Methylamine	0.398965	3695.61
146083_A_D06	146083	N-Amylamine	0.366634	4252.32
146083_A_D07	146083	N-Butylamine	0.376027	4543.68
146083_A_D08	146083	Ethylamine	0.377046	4754.82
146083_A_D09	146083	Ethanolamine	0.382782	4640.47
146083_A_D10	146083	Ethylenediamine	0.314048	1959.08
146083_A_D11	146083	Putrescine	0.344558	2419.62
146083_A_D12	146083	Agmatine	0.223085	2495.61
146083_A_E01	146083	Histamine	0.205167	2641.66
146083_A_E02	146083	ß-Phenylethyl-amine	0.345376	2102.31
146083_A_E03	146083	Tyramine	0.4188	3187.78
146083_A_E04	146083	Acetamide	0.428698	4014.23
146083_A_E05	146083	Formamide	0.387728	4711.46
146083_A_E06	146083	Glucuronamide	0.356376	5213.22
146083_A_E07	146083	D,L-Lactamide	0.368651	5162.33
146083_A_E08	146083	D-Glucosamine	0.42262	5267.19
146083_A_E09	146083	D-Galactosamine	0.404011	5634.69
146083_A_E10	146083	D-Mannosamine	0.436679	5874.66
146083_A_E11	146083	N-Acetyl-D-Glucosamine	0.231239	3326.82
146083_A_E12	146083	N-Acetyl-D-Galactosamine	0.249749	2146.6
146083_A_F01	146083	N-Acetyl-D-Mannosamine	0.315582	2083.31
146083_A_F02	146083	Adenine	0.182052	1957.67
146083_A_F03	146083	Adenosine	0.291992	2540.16
146083_A_F04	146083	Cytidine	0.37849	3900.53
146083_A_F05	146083	Cytosine	0.415512	4291.76
146083_A_F06	146083	Guanine	0.182118	862.668
146083_A_F07	146083	Guanosine	0.186924	1616.35
146083_A_F08	146083	Thymine	0.405097	4179.05
146083_A_F09	146083	Thymidine	0.390519	4164.28
146083_A_F10	146083	Uracil	0.428884	4381.75
146083_A_F11	146083	Uridine	0.366481	3521.92
146083_A_F12	146083	Inosine	0.271143	3179.13
146083_A_G01	146083	Xanthine	0.300861	3279.23
146083_A_G02	146083	Xanthosine	0.329431	2998.87
146083_A_G03	146083	Uric_Acid	0.465006	3578.11
146083_A_G04	146083	Alloxan	0.265153	3505.83
146083_A_G05	146083	Allantoin	0.440778	3897.09
146083_A_G06	146083	Parabanic_Acid	0.466808	3158.96
146083_A_G07	146083	D,L-α-Amino-N-Butyric_Acid	0.365175	3433.84
146083_A_G08	146083	γ-Amino-N-Butyric_Acid	0.358412	2621.71
146083_A_G09	146083	ε-Amino-N-Caproic_Acid	0.334372	2524.95
146083_A_G10	146083	D,L-α-Amino-Caprylic_Acid	0.0899176	1135.2
146083_A_G11	146083	δ-Amino-N-Valeric_Acid	0.255034	2455.23
146083_A_G12	146083	α-Amino-N-Valeric_Acid	0.208508	1973.72
146083_A_H01	146083	Ala-Asp	0.216796	2502.3
146083_A_H02	146083	Ala-Gln	0.269934	2383.58
146083_A_H03	146083	Ala-Glu	0.187797	3617.1
146083_A_H04	146083	Ala-Gly	0.37809	3030.86
146083_A_H05	146083	Ala-His	0.271975	2272.61
146083_A_H06	146083	Ala-Leu	0.170049	1811.27
146083_A_H07	146083	Ala-Thr	0.417058	3097.56
146083_A_H08	146083	Gly-Asn	0.535459	4983.48
146083_A_H09	146083	Gly-Gln	0.449383	5043.8
146083_A_H10	146083	Gly-Glu	0.483338	6191.66
146083_A_H11	146083	Gly-Me	0.423587	4134.99
146083_A_H12	146083	Met-Ala	0.208853	2985.75
146083_B_A01	146083	Negative_Control	0.277919	2243.37
146083_B_A02	146083	Ammonia	0.329879	3194.7
146083_B_A03	146083	Nitrite	0.239437	1732.15
146083_B_A04	146083	Nitrate	0.196557	2107.6
146083_B_A05	146083	Urea	0.193741	2136.53
146083_B_A06	146083	Biure	0.213184	1698.27
146083_B_A07	146083	L-Alanine	0.158312	1674.16
146083_B_A08	146083	L-Arginine	0.17436	2142.09
146083_B_A09	146083	L-Asparagine	0.257173	3111.48
146083_B_A10	146083	L-Aspartic_Acid	0.216477	2159.48
146083_B_A11	146083	L-Cysteine	0.158921	3001.67
146083_B_A12	146083	L-Glutamic_Acid	0.284696	3197.17
146083_B_B01	146083	L-Glutamine	0.312809	3294.41
146083_B_B02	146083	Glycine	0.430087	4526.18
146083_B_B03	146083	L-Histidine	0.305153	2653.83
146083_B_B04	146083	L-Isoleucine	0.090573	1256.13
146083_B_B05	146083	L-Leucine	0.218292	3137.65
146083_B_B06	146083	L-Lysine	0.192816	2723.99
146083_B_B07	146083	L-Methionine	0.294759	3035.48
146083_B_B08	146083	L-Phenylalanine	0.281233	3054.27
146083_B_B09	146083	L-Proline	0.224046	2259.38
146083_B_B10	146083	L-Serine	0.322356	3087.51
146083_B_B11	146083	L-Threonine	0.358434	4291.61
146083_B_B12	146083	L-Tryptophan	0.258584	2384.08
146083_B_C01	146083	L-Tyrosine	0.203782	1843.69
146083_B_C02	146083	L-Valine	0.297963	3928.39
146083_B_C03	146083	D-Alanine	0.242944	2298.72
146083_B_C04	146083	D-Asparagine	0.345206	3481.02
146083_B_C05	146083	D-Aspartic_Acid	0.297659	2630.08
146083_B_C06	146083	D-Glutamic_Acid	0.230828	3058.62
146083_B_C07	146083	D-Lysine	0.183076	2003.53
146083_B_C08	146083	D-Serine	0.267618	3022.02
146083_B_C09	146083	D-Valine	0.339024	4632.73
146083_B_C10	146083	L-Citrulline	0.363558	3526.44
146083_B_C11	146083	L-Homoserine	0.250289	2448.58
146083_B_C12	146083	L-Ornithine	0.232068	2294.31
146083_B_D01	146083	N-Acetyl-L-Glutamic_Acid	0.184024	2279.5
146083_B_D02	146083	N-Phthaloyl-L-Glutamic_Acid	0.239201	2469.36
146083_B_D03	146083	L-Pyroglutamic_Acid	0.347256	3567.5
146083_B_D04	146083	Hydroxylamine	0.381908	4478.09
146083_B_D05	146083	Methylamine	0.361838	3712.34
146083_B_D06	146083	N-Amylamine	0.378293	3783.98
146083_B_D07	146083	N-Butylamine	0.376645	3949.52
146083_B_D08	146083	Ethylamine	0.383025	4595.9
146083_B_D09	146083	Ethanolamine	0.371283	4586.46
146083_B_D10	146083	Ethylenediamine	0.231162	3298.63
146083_B_D11	146083	Putrescine	0.275369	2982.74
146083_B_D12	146083	Agmatine	0.177338	2013.02
146083_B_E01	146083	Histamine	0.160303	2435.4
146083_B_E02	146083	ß-Phenylethyl-amine	0.219901	2244.66
146083_B_E03	146083	Tyramine	0.357265	3541.63
146083_B_E04	146083	Acetamide	0.356813	4571.01
146083_B_E05	146083	Formamide	0.362708	4957.3
146083_B_E06	146083	Glucuronamide	0.352359	4946.25
146083_B_E07	146083	D,L-Lactamide	0.363827	5101.45
146083_B_E08	146083	D-Glucosamine	0.39236	5092.11
146083_B_E09	146083	D-Galactosamine	0.389913	5344.15
146083_B_E10	146083	D-Mannosamine	0.404206	5649.79
146083_B_E11	146083	N-Acetyl-D-Glucosamine	0.366829	4040.24
146083_B_E12	146083	N-Acetyl-D-Galactosamine	0.159812	2027.86
146083_B_F01	146083	N-Acetyl-D-Mannosamine	0.270478	2393.55
146083_B_F02	146083	Adenine	0.160796	1965.84
146083_B_F03	146083	Adenosine	0.213375	2528.32
146083_B_F04	146083	Cytidine	0.325641	4361.34
146083_B_F05	146083	Cytosine	0.309447	3451.93
146083_B_F06	146083	Guanine	0.299042	1911.84
146083_B_F07	146083	Guanosine	0.197473	1289.71
146083_B_F08	146083	Thymine	0.352358	4187.97
146083_B_F09	146083	Thymidine	0.295603	3610.52
146083_B_F10	146083	Uracil	0.385738	3586.03
146083_B_F11	146083	Uridine	0.309505	2660.37
146083_B_F12	146083	Inosine	0.236942	3065.09
146083_B_G01	146083	Xanthine	0.493108	2623.06
146083_B_G02	146083	Xanthosine	0.205786	3201.28
146083_B_G03	146083	Uric_Acid	0.365533	3574.67
146083_B_G04	146083	Alloxan	0.286076	3661.44
146083_B_G05	146083	Allantoin	0.392761	4235.83
146083_B_G06	146083	Parabanic_Acid	0.394738	3684.86
146083_B_G07	146083	D,L-α-Amino-N-Butyric_Acid	0.300737	4153.13
146083_B_G08	146083	γ-Amino-N-Butyric_Acid	0.236358	2815.63
146083_B_G09	146083	ε-Amino-N-Caproic_Acid	0.226908	2715.88
146083_B_G10	146083	D,L-α-Amino-Caprylic_Acid	0.044022	946.551
146083_B_G11	146083	δ-Amino-N-Valeric_Acid	0.153277	2150.73
146083_B_G12	146083	α-Amino-N-Valeric_Acid	0.209947	1618.57
146083_B_H01	146083	Ala-Asp	0.296854	2072.57
146083_B_H02	146083	Ala-Gln	0.286424	2553.83
146083_B_H03	146083	Ala-Glu	0.209884	3803.65
146083_B_H04	146083	Ala-Gly	0.417958	3039.47
146083_B_H05	146083	Ala-His	0.234655	2084.64
146083_B_H06	146083	Ala-Leu	0.140729	1625.59
146083_B_H07	146083	Ala-Thr	0.397111	3113.55
146083_B_H08	146083	Gly-Asn	0.867957	5173.57
146083_B_H09	146083	Gly-Gln	0.578065	5416.16
146083_B_H10	146083	Gly-Glu	0.599802	5868.78
146083_B_H11	146083	Gly-Me	0.51519	4309.47
146083_B_H12	146083	Met-Ala	0.162287	2005.19
146083_C_A01	146083	Negative_Control	0.260028	2687.91
146083_C_A02	146083	Ammonia	0.419259	3076.17
146083_C_A03	146083	Nitrite	0.21331	2387.21
146083_C_A04	146083	Nitrate	0.261822	2330.55
146083_C_A05	146083	Urea	0.246639	2500.4
146083_C_A06	146083	Biure	0.320662	1900.69
146083_C_A07	146083	L-Alanine	0.192387	2366.52
146083_C_A08	146083	L-Arginine	0.244912	2594.53
146083_C_A09	146083	L-Asparagine	0.272968	3412.83
146083_C_A10	146083	L-Aspartic_Acid	0.248606	3101.95
146083_C_A11	146083	L-Cysteine	0.163967	4245.11
146083_C_A12	146083	L-Glutamic_Acid	0.223015	4017.13
146083_C_B01	146083	L-Glutamine	0.322374	3157.29
146083_C_B02	146083	Glycine	0.47332	5015.53
146083_C_B03	146083	L-Histidine	0.393026	3268
146083_C_B04	146083	L-Isoleucine	0.163985	1712.7
146083_C_B05	146083	L-Leucine	0.341839	3410.47
146083_C_B06	146083	L-Lysine	0.331532	3313.97
146083_C_B07	146083	L-Methionine	0.302658	3195.53
146083_C_B08	146083	L-Phenylalanine	0.349671	4326.9
146083_C_B09	146083	L-Proline	0.361144	3625.56
146083_C_B10	146083	L-Serine	0.29879	3452.13
146083_C_B11	146083	L-Threonine	0.364325	4490.97
146083_C_B12	146083	L-Tryptophan	0.205452	2855.41
146083_C_C01	146083	L-Tyrosine	0.258564	1992.43
146083_C_C02	146083	L-Valine	0.395875	3672.82
146083_C_C03	146083	D-Alanine	0.279477	2978.1
146083_C_C04	146083	D-Asparagine	0.376337	3818.35
146083_C_C05	146083	D-Aspartic_Acid	0.312081	3447.48
146083_C_C06	146083	D-Glutamic_Acid	0.28572	4439.68
146083_C_C07	146083	D-Lysine	0.284716	2938.49
146083_C_C08	146083	D-Serine	0.334793	3736.72
146083_C_C09	146083	D-Valine	0.308639	5276.85
146083_C_C10	146083	L-Citrulline	0.401929	4241.91
146083_C_C11	146083	L-Homoserine	0.236211	2826.23
146083_C_C12	146083	L-Ornithine	0.198605	2982.3
146083_C_D01	146083	N-Acetyl-L-Glutamic_Acid	0.235707	2392.77
146083_C_D02	146083	N-Phthaloyl-L-Glutamic_Acid	0.411548	3127.39
146083_C_D03	146083	L-Pyroglutamic_Acid	0.339645	4287.15
146083_C_D04	146083	Hydroxylamine	0.388111	4668.38
146083_C_D05	146083	Methylamine	0.358036	4425.47
146083_C_D06	146083	N-Amylamine	0.337557	4676.89
146083_C_D07	146083	N-Butylamine	0.369176	4897.94
146083_C_D08	146083	Ethylamine	0.369404	5043.23
146083_C_D09	146083	Ethanolamine	0.363081	5115.2
146083_C_D10	146083	Ethylenediamine	0.360968	4141.18
146083_C_D11	146083	Putrescine	0.37004	4078.71
146083_C_D12	146083	Agmatine	0.236617	3094.79
146083_C_E01	146083	Histamine	0.22766	2749.05
146083_C_E02	146083	ß-Phenylethyl-amine	0.394406	2897.27
146083_C_E03	146083	Tyramine	0.390607	3673.99
146083_C_E04	146083	Acetamide	0.391623	4568.4
146083_C_E05	146083	Formamide	0.362	5033.95
146083_C_E06	146083	Glucuronamide	0.331704	5441.95
146083_C_E07	146083	D,L-Lactamide	0.344916	5475.33
146083_C_E08	146083	D-Glucosamine	0.377847	5448.1
146083_C_E09	146083	D-Galactosamine	0.404014	5751.76
146083_C_E10	146083	D-Mannosamine	0.434393	6034.2
146083_C_E11	146083	N-Acetyl-D-Glucosamine	0.227684	1382.46
146083_C_E12	146083	N-Acetyl-D-Galactosamine	0.226624	2585.55
146083_C_F01	146083	N-Acetyl-D-Mannosamine	0.298614	2355.19
146083_C_F02	146083	Adenine	0.309448	2435.09
146083_C_F03	146083	Adenosine	0.312904	3191.03
146083_C_F04	146083	Cytidine	0.337619	4456.56
146083_C_F05	146083	Cytosine	0.397953	4580.97
146083_C_F06	146083	Guanine	0.158735	1291.11
146083_C_F07	146083	Guanosine	0.201315	1697.85
146083_C_F08	146083	Thymine	0.371216	4898.38
146083_C_F09	146083	Thymidine	0.329514	4712.89
146083_C_F10	146083	Uracil	0.388083	4761.05
146083_C_F11	146083	Uridine	0.348688	5213.79
146083_C_F12	146083	Inosine	0.258454	3898.12
146083_C_G01	146083	Xanthine	0.429936	3134.28
146083_C_G02	146083	Xanthosine	0.36847	3949.71
146083_C_G03	146083	Uric_Acid	0.437315	3585
146083_C_G04	146083	Alloxan	0.314718	3916.13
146083_C_G05	146083	Allantoin	0.45843	4580.3
146083_C_G06	146083	Parabanic_Acid	0.453102	3665.1
146083_C_G07	146083	D,L-α-Amino-N-Butyric_Acid	0.358539	3871.66
146083_C_G08	146083	γ-Amino-N-Butyric_Acid	0.396836	3274.06
146083_C_G09	146083	ε-Amino-N-Caproic_Acid	0.376821	3021.01
146083_C_G10	146083	D,L-α-Amino-Caprylic_Acid	0.114257	1276.06
146083_C_G11	146083	δ-Amino-N-Valeric_Acid	0.276555	2597.02
146083_C_G12	146083	α-Amino-N-Valeric_Acid	0.227115	2013.71
146083_C_H01	146083	Ala-Asp	0.26604	2367.68
146083_C_H02	146083	Ala-Gln	0.273341	2544.79
146083_C_H03	146083	Ala-Glu	0.188606	3820.52
146083_C_H04	146083	Ala-Gly	0.412404	3193.82
146083_C_H05	146083	Ala-His	0.255078	2424.06
146083_C_H06	146083	Ala-Leu	0.188564	2028.19
146083_C_H07	146083	Ala-Thr	0.369348	3044.16
146083_C_H08	146083	Gly-Asn	0.514769	5058.18
146083_C_H09	146083	Gly-Gln	0.43619	5585.93
146083_C_H10	146083	Gly-Glu	0.568122	6661.46
146083_C_H11	146083	Gly-Me	0.436842	4271.76
146083_C_H12	146083	Met-Ala	0.209789	2997.65
58870_A_A01	58870	Negative_Control	0.259444	5048.96
58870_A_A02	58870	Ammonia	0.369276	5866.99
58870_A_A03	58870	Nitrite	0.19501	3520.72
58870_A_A04	58870	Nitrate	0.236165	4911.69
58870_A_A05	58870	Urea	0.623037	7432.63
58870_A_A06	58870	Biure	0.25361	4819.63
58870_A_A07	58870	L-Alanine	0.192832	4157.16
58870_A_A08	58870	L-Arginine	0.180211	4304.3
58870_A_A09	58870	L-Asparagine	0.427788	6452.8
58870_A_A10	58870	L-Aspartic_Acid	0.236859	5374.46
58870_A_A11	58870	L-Cysteine	0.145286	4605
58870_A_A12	58870	L-Glutamic_Acid	0.40743	5689.35
58870_A_B01	58870	L-Glutamine	0.609841	6406.84
58870_A_B02	58870	Glycine	0.532219	6854.57
58870_A_B03	58870	L-Histidine	0.3125	4826.23
58870_A_B04	58870	L-Isoleucine	0.120061	2718.39
58870_A_B05	58870	L-Leucine	0.235787	5312.51
58870_A_B06	58870	L-Lysine	0.255429	5757.31
58870_A_B07	58870	L-Methionine	0.292082	6087.58
58870_A_B08	58870	L-Phenylalanine	0.336872	6126.96
58870_A_B09	58870	L-Proline	0.316371	5497.19
58870_A_B10	58870	L-Serine	0.322023	6249.59
58870_A_B11	58870	L-Threonine	0.482846	6831.04
58870_A_B12	58870	L-Tryptophan	0.177769	4170.54
58870_A_C01	58870	L-Tyrosine	0.161332	3078.99
58870_A_C02	58870	L-Valine	0.306999	5274.75
58870_A_C03	58870	D-Alanine	0.278272	5148.87
58870_A_C04	58870	D-Asparagine	0.333965	5896.01
58870_A_C05	58870	D-Aspartic_Acid	0.273567	5204.14
58870_A_C06	58870	D-Glutamic_Acid	0.240165	5956.63
58870_A_C07	58870	D-Lysine	0.282908	6636.06
58870_A_C08	58870	D-Serine	0.287492	5574.62
58870_A_C09	58870	D-Valine	0.286958	6845.68
58870_A_C10	58870	L-Citrulline	0.347094	5793.89
58870_A_C11	58870	L-Homoserine	0.253206	4884.53
58870_A_C12	58870	L-Ornithine	0.230982	4908.22
58870_A_D01	58870	N-Acetyl-L-Glutamic_Acid	0.250003	4083.35
58870_A_D02	58870	N-Phthaloyl-L-Glutamic_Acid	0.352125	5345.75
58870_A_D03	58870	L-Pyroglutamic_Acid	0.329625	5716.24
58870_A_D04	58870	Hydroxylamine	0.428812	6139.57
58870_A_D05	58870	Methylamine	0.289341	6160.05
58870_A_D06	58870	N-Amylamine	0.316583	6812.92
58870_A_D07	58870	N-Butylamine	0.345562	6862.04
58870_A_D08	58870	Ethylamine	0.370453	7053.6
58870_A_D09	58870	Ethanolamine	0.414247	7322.69
58870_A_D10	58870	Ethylenediamine	0.319863	6168.53
58870_A_D11	58870	Putrescine	0.344242	5903.71
58870_A_D12	58870	Agmatine	0.381581	4183.63
58870_A_E01	58870	Histamine	0.155862	3060.19
58870_A_E02	58870	ß-Phenylethyl-amine	0.394675	4517.48
58870_A_E03	58870	Tyramine	0.337674	5603.22
58870_A_E04	58870	Acetamide	0.398976	6931.15
58870_A_E05	58870	Formamide	0.405714	7571.23
58870_A_E06	58870	Glucuronamide	0.381471	8094.75
58870_A_E07	58870	D,L-Lactamide	0.484616	8178.46
58870_A_E08	58870	D-Glucosamine	0.388009	7986.24
58870_A_E09	58870	D-Galactosamine	0.460406	8327.88
58870_A_E10	58870	D-Mannosamine	0.511455	9023.21
58870_A_E11	58870	N-Acetyl-D-Glucosamine	0.338435	6520.03
58870_A_E12	58870	N-Acetyl-D-Galactosamine	0.201109	4181.04
58870_A_F01	58870	N-Acetyl-D-Mannosamine	0.263578	4814.01
58870_A_F02	58870	Adenine	0.259554	3648.91
58870_A_F03	58870	Adenosine	0.18807	4142.7
58870_A_F04	58870	Cytidine	0.286972	6458.37
58870_A_F05	58870	Cytosine	0.322499	6503.45
58870_A_F06	58870	Guanine	0.234117	4210.49
58870_A_F07	58870	Guanosine	0.314916	1731.01
58870_A_F08	58870	Thymine	0.322323	6819.88
58870_A_F09	58870	Thymidine	0.258467	6275.64
58870_A_F10	58870	Uracil	0.36688	6545.07
58870_A_F11	58870	Uridine	0.313299	5773.61
58870_A_F12	58870	Inosine	0.156164	3808.14
58870_A_G01	58870	Xanthine	0.428311	4053.82
58870_A_G02	58870	Xanthosine	0.261041	4801.35
58870_A_G03	58870	Uric_Acid	0.338727	6240.73
58870_A_G04	58870	Alloxan	0.333053	5762.98
58870_A_G05	58870	Allantoin	0.378737	6912.43
58870_A_G06	58870	Parabanic_Acid	0.335184	6304
58870_A_G07	58870	D,L-α-Amino-N-Butyric_Acid	0.465382	6993.22
58870_A_G08	58870	γ-Amino-N-Butyric_Acid	0.277876	5110.76
58870_A_G09	58870	ε-Amino-N-Caproic_Acid	0.257077	5141.54
58870_A_G10	58870	D,L-α-Amino-Caprylic_Acid	0.628734	4270.36
58870_A_G11	58870	δ-Amino-N-Valeric_Acid	0.248292	4242.57
58870_A_G12	58870	α-Amino-N-Valeric_Acid	0.182481	3637.93
58870_A_H01	58870	Ala-Asp	0.248969	4948.12
58870_A_H02	58870	Ala-Gln	0.272272	5547.95
58870_A_H03	58870	Ala-Glu	0.261747	6854.89
58870_A_H04	58870	Ala-Gly	0.508829	5551.01
58870_A_H05	58870	Ala-His	0.195453	3598.88
58870_A_H06	58870	Ala-Leu	0.191431	3538.53
58870_A_H07	58870	Ala-Thr	0.356684	4945.56
58870_A_H08	58870	Gly-Asn	0.803464	6985.95
58870_A_H09	58870	Gly-Gln	0.758157	6944.62
58870_A_H10	58870	Gly-Glu	0.579212	7980.38
58870_A_H11	58870	Gly-Me	0.3931	4827.47
58870_A_H12	58870	Met-Ala	0.172914	4032.2
58870_B_A01	58870	Negative_Control	0.294433	4630.92
58870_B_A02	58870	Ammonia	0.443819	5921.91
58870_B_A03	58870	Nitrite	0.179335	2907.9
58870_B_A04	58870	Nitrate	0.268011	4496.49
58870_B_A05	58870	Urea	0.630579	6253.78
58870_B_A06	58870	Biure	0.274495	3717.38
58870_B_A07	58870	L-Alanine	0.206941	2885.28
58870_B_A08	58870	L-Arginine	0.184064	3547.33
58870_B_A09	58870	L-Asparagine	0.525367	6101.9
58870_B_A10	58870	L-Aspartic_Acid	0.50138	1875.54
58870_B_A11	58870	L-Cysteine	0.190108	4134.09
58870_B_A12	58870	L-Glutamic_Acid	0.491192	5701.77
58870_B_B01	58870	L-Glutamine	0.567553	6804.33
58870_B_B02	58870	Glycine	0.630364	7127.45
58870_B_B03	58870	L-Histidine	0.345311	4466.4
58870_B_B04	58870	L-Isoleucine	0.103652	2416.43
58870_B_B05	58870	L-Leucine	0.216336	5013.88
58870_B_B06	58870	L-Lysine	0.238449	4024.82
58870_B_B07	58870	L-Methionine	0.355492	5698.91
58870_B_B08	58870	L-Phenylalanine	0.365099	1549.06
58870_B_B09	58870	L-Proline	0.269502	5310.85
58870_B_B10	58870	L-Serine	0.408054	6166.58
58870_B_B11	58870	L-Threonine	0.533186	7755.14
58870_B_B12	58870	L-Tryptophan	0.20386	3538.14
58870_B_C01	58870	L-Tyrosine	0.148318	2793.9
58870_B_C02	58870	L-Valine	0.316858	5696.27
58870_B_C03	58870	D-Alanine	0.268865	4868.25
58870_B_C04	58870	D-Asparagine	0.341173	5793.6
58870_B_C05	58870	D-Aspartic_Acid	0.282747	5200.13
58870_B_C06	58870	D-Glutamic_Acid	0.237623	5780.82
58870_B_C07	58870	D-Lysine	0.295703	6243.38
58870_B_C08	58870	D-Serine	0.305367	5945.26
58870_B_C09	58870	D-Valine	0.32412	6776.63
58870_B_C10	58870	L-Citrulline	0.324824	5834.69
58870_B_C11	58870	L-Homoserine	0.290402	5070.85
58870_B_C12	58870	L-Ornithine	0.316677	3266.86
58870_B_D01	58870	N-Acetyl-L-Glutamic_Acid	0.251619	3725.73
58870_B_D02	58870	N-Phthaloyl-L-Glutamic_Acid	0.322129	5264.26
58870_B_D03	58870	L-Pyroglutamic_Acid	0.330605	5653.87
58870_B_D04	58870	Hydroxylamine	0.444099	5568.59
58870_B_D05	58870	Methylamine	0.311921	5774.75
58870_B_D06	58870	N-Amylamine	0.33748	5838.65
58870_B_D07	58870	N-Butylamine	0.352612	6642.85
58870_B_D08	58870	Ethylamine	0.365889	6368.79
58870_B_D09	58870	Ethanolamine	0.363669	6544.93
58870_B_D10	58870	Ethylenediamine	0.291537	5430.81
58870_B_D11	58870	Putrescine	0.366502	5868.94
58870_B_D12	58870	Agmatine	0.517566	2966.71
58870_B_E01	58870	Histamine	0.145842	2816.04
58870_B_E02	58870	ß-Phenylethyl-amine	0.384987	4731.74
58870_B_E03	58870	Tyramine	0.361554	5488.62
58870_B_E04	58870	Acetamide	0.414853	6722.51
58870_B_E05	58870	Formamide	0.43893	7275.15
58870_B_E06	58870	Glucuronamide	0.396075	7485.99
58870_B_E07	58870	D,L-Lactamide	0.479482	7910.33
58870_B_E08	58870	D-Glucosamine	0.417965	7505.65
58870_B_E09	58870	D-Galactosamine	0.495919	7862.96
58870_B_E10	58870	D-Mannosamine	0.491106	8590.01
58870_B_E11	58870	N-Acetyl-D-Glucosamine	0.347909	6103.14
58870_B_E12	58870	N-Acetyl-D-Galactosamine	0.213641	3807.69
58870_B_F01	58870	N-Acetyl-D-Mannosamine	0.26688	4887.6
58870_B_F02	58870	Adenine	0.264825	3452.68
58870_B_F03	58870	Adenosine	0.166261	3409.16
58870_B_F04	58870	Cytidine	0.319458	6640.39
58870_B_F05	58870	Cytosine	0.331266	6223.55
58870_B_F06	58870	Guanine	0.293037	3214.86
58870_B_F07	58870	Guanosine	0.276969	1710.73
58870_B_F08	58870	Thymine	0.344153	6319.7
58870_B_F09	58870	Thymidine	0.291639	5754.46
58870_B_F10	58870	Uracil	0.37645	5873.65
58870_B_F11	58870	Uridine	0.329409	4924.16
58870_B_F12	58870	Inosine	0.179665	3487.18
58870_B_G01	58870	Xanthine	0.776637	1988.68
58870_B_G02	58870	Xanthosine	0.263442	4671.89
58870_B_G03	58870	Uric_Acid	0.335137	6091.81
58870_B_G04	58870	Alloxan	0.3184	5787.51
58870_B_G05	58870	Allantoin	0.352607	6785.32
58870_B_G06	58870	Parabanic_Acid	0.320015	6478.17
58870_B_G07	58870	D,L-α-Amino-N-Butyric_Acid	0.475046	6860.37
58870_B_G08	58870	γ-Amino-N-Butyric_Acid	0.256434	5124.73
58870_B_G09	58870	ε-Amino-N-Caproic_Acid	0.239244	4943.44
58870_B_G10	58870	D,L-α-Amino-Caprylic_Acid	0.737567	3532.43
58870_B_G11	58870	δ-Amino-N-Valeric_Acid	0.215133	3374.2
58870_B_G12	58870	α-Amino-N-Valeric_Acid	0.211158	3018.11
58870_B_H01	58870	Ala-Asp	0.266737	5094.01
58870_B_H02	58870	Ala-Gln	0.278798	5997.94
58870_B_H03	58870	Ala-Glu	0.31459	6731.4
58870_B_H04	58870	Ala-Gly	0.529664	5366.19
58870_B_H05	58870	Ala-His	0.198914	3262.53
58870_B_H06	58870	Ala-Leu	0.192883	2988.07
58870_B_H07	58870	Ala-Thr	0.486062	5010.86
58870_B_H08	58870	Gly-Asn	0.92255	7033.17
58870_B_H09	58870	Gly-Gln	0.845895	7029.62
58870_B_H10	58870	Gly-Glu	0.703159	7641.33
58870_B_H11	58870	Gly-Me	0.520165	4655.76
58870_B_H12	58870	Met-Ala	0.198559	3176.33
58870_C_A01	58870	Negative_Control	0.191309	4622.21
58870_C_A02	58870	Ammonia	0.42777	6015.66
58870_C_A03	58870	Nitrite	0.187889	3633.93
58870_C_A04	58870	Nitrate	0.266763	5137.4
58870_C_A05	58870	Urea	0.664385	7449.6
58870_C_A06	58870	Biure	0.264739	4611.73
58870_C_A07	58870	L-Alanine	0.175976	3816.1
58870_C_A08	58870	L-Arginine	0.172709	4341.16
58870_C_A09	58870	L-Asparagine	0.46161	6737.25
58870_C_A10	58870	L-Aspartic_Acid	0.263256	5646.9
58870_C_A11	58870	L-Cysteine	0.158836	4547.21
58870_C_A12	58870	L-Glutamic_Acid	0.377663	5684.48
58870_C_B01	58870	L-Glutamine	0.523391	6600.45
58870_C_B02	58870	Glycine	0.516408	7130.99
58870_C_B03	58870	L-Histidine	0.312031	4682.65
58870_C_B04	58870	L-Isoleucine	0.120721	2416.9
58870_C_B05	58870	L-Leucine	0.243099	5499.48
58870_C_B06	58870	L-Lysine	0.256106	5866.81
58870_C_B07	58870	L-Methionine	0.29506	6225.87
58870_C_B08	58870	L-Phenylalanine	0.341572	6518.87
58870_C_B09	58870	L-Proline	0.286432	5764.41
58870_C_B10	58870	L-Serine	0.310674	6419.02
58870_C_B11	58870	L-Threonine	0.557183	7293.48
58870_C_B12	58870	L-Tryptophan	0.186557	3913.33
58870_C_C01	58870	L-Tyrosine	0.147052	2635.01
58870_C_C02	58870	L-Valine	0.31076	5704.05
58870_C_C03	58870	D-Alanine	0.26157	4944.69
58870_C_C04	58870	D-Asparagine	0.325441	5902.34
58870_C_C05	58870	D-Aspartic_Acid	0.260278	4998.28
58870_C_C06	58870	D-Glutamic_Acid	0.229545	5721.29
58870_C_C07	58870	D-Lysine	0.280071	6827.44
58870_C_C08	58870	D-Serine	0.283745	5693.7
58870_C_C09	58870	D-Valine	0.288572	6979.91
58870_C_C10	58870	L-Citrulline	0.306364	5991.47
58870_C_C11	58870	L-Homoserine	0.284494	5004.26
58870_C_C12	58870	L-Ornithine	0.246837	4794.5
58870_C_D01	58870	N-Acetyl-L-Glutamic_Acid	0.238863	4057.79
58870_C_D02	58870	N-Phthaloyl-L-Glutamic_Acid	0.339262	5549.88
58870_C_D03	58870	L-Pyroglutamic_Acid	0.302457	6036.12
58870_C_D04	58870	Hydroxylamine	0.470434	6379.96
58870_C_D05	58870	Methylamine	0.296165	6355.71
58870_C_D06	58870	N-Amylamine	0.30753	6647.87
58870_C_D07	58870	N-Butylamine	0.352906	7257.18
58870_C_D08	58870	Ethylamine	0.366738	7362.36
58870_C_D09	58870	Ethanolamine	0.388352	7358.47
58870_C_D10	58870	Ethylenediamine	0.288703	6035.1
58870_C_D11	58870	Putrescine	0.333048	6411.28
58870_C_D12	58870	Agmatine	0.365034	4056.22
58870_C_E01	58870	Histamine	0.149532	3123.48
58870_C_E02	58870	ß-Phenylethyl-amine	0.373266	5230.25
58870_C_E03	58870	Tyramine	0.340207	6176.11
58870_C_E04	58870	Acetamide	0.403071	7297.54
58870_C_E05	58870	Formamide	0.402255	7557.47
58870_C_E06	58870	Glucuronamide	0.357306	8174.95
58870_C_E07	58870	D,L-Lactamide	0.478131	8378.98
58870_C_E08	58870	D-Glucosamine	0.38294	8018.16
58870_C_E09	58870	D-Galactosamine	0.460561	8433.02
58870_C_E10	58870	D-Mannosamine	0.495904	9237.55
58870_C_E11	58870	N-Acetyl-D-Glucosamine	0.327034	6989.15
58870_C_E12	58870	N-Acetyl-D-Galactosamine	0.210752	4271.77
58870_C_F01	58870	N-Acetyl-D-Mannosamine	0.162348	3315.15
58870_C_F02	58870	Adenine	0.249	4068.15
58870_C_F03	58870	Adenosine	0.194392	4347.05
58870_C_F04	58870	Cytidine	0.291011	6866.75
58870_C_F05	58870	Cytosine	0.311929	6815.56
58870_C_F06	58870	Guanine	0.332281	3508.95
58870_C_F07	58870	Guanosine	0.317133	5818.11
58870_C_F08	58870	Thymine	0.297539	7285.18
58870_C_F09	58870	Thymidine	0.253474	6487.77
58870_C_F10	58870	Uracil	0.318971	6861.99
58870_C_F11	58870	Uridine	0.309928	6017.8
58870_C_F12	58870	Inosine	0.162969	3866.35
58870_C_G01	58870	Xanthine	0.425743	3967.47
58870_C_G02	58870	Xanthosine	0.22693	4297.43
58870_C_G03	58870	Uric_Acid	0.345823	6243.6
58870_C_G04	58870	Alloxan	0.324174	5732.62
58870_C_G05	58870	Allantoin	0.379636	6992.47
58870_C_G06	58870	Parabanic_Acid	0.354351	6114.2
58870_C_G07	58870	D,L-α-Amino-N-Butyric_Acid	0.449402	7147.4
58870_C_G08	58870	γ-Amino-N-Butyric_Acid	0.277325	5073.75
58870_C_G09	58870	ε-Amino-N-Caproic_Acid	0.251106	5206.36
58870_C_G10	58870	D,L-α-Amino-Caprylic_Acid	0.562069	3663.03
58870_C_G11	58870	δ-Amino-N-Valeric_Acid	0.241337	4179.37
58870_C_G12	58870	α-Amino-N-Valeric_Acid	0.205659	3652.13
58870_C_H01	58870	Ala-Asp	0.227497	3541.66
58870_C_H02	58870	Ala-Gln	0.251171	6001.44
58870_C_H03	58870	Ala-Glu	0.279492	7061.14
58870_C_H04	58870	Ala-Gly	0.558005	5758.08
58870_C_H05	58870	Ala-His	0.183301	3265.71
58870_C_H06	58870	Ala-Leu	0.163623	3031.14
58870_C_H07	58870	Ala-Thr	0.424133	5150.08
58870_C_H08	58870	Gly-Asn	0.813327	7300.04
58870_C_H09	58870	Gly-Gln	0.742423	7230.34
58870_C_H10	58870	Gly-Glu	0.720606	7961.99
58870_C_H11	58870	Gly-Me	0.444554	5148.4
58870_C_H12	58870	Met-Ala	0.157814	3573.13
74975_A_A01	74975	Negative_Control	0.474458	5294.19
74975_A_A02	74975	Ammonia	0.532896	6863.49
74975_A_A03	74975	Nitrite	0.281315	3495.12
74975_A_A04	74975	Nitrate	0.433486	5520.28
74975_A_A05	74975	Urea	0.396774	6348.52
74975_A_A06	74975	Biure	0.420885	5562.28
74975_A_A07	74975	L-Alanine	0.42308	5446.02
74975_A_A08	74975	L-Arginine	0.362203	4835.18
74975_A_A09	74975	L-Asparagine	0.517006	7081.8
74975_A_A10	74975	L-Aspartic_Acid	0.405281	6895.86
74975_A_A11	74975	L-Cysteine	0.217051	4790.73
74975_A_A12	74975	L-Glutamic_Acid	0.502924	7225.92
74975_A_B01	74975	L-Glutamine	0.682578	6607.4
74975_A_B02	74975	Glycine	0.513139	6908.07
74975_A_B03	74975	L-Histidine	0.341999	4695.89
74975_A_B04	74975	L-Isoleucine	0.274685	3822.93
74975_A_B05	74975	L-Leucine	0.355877	6537.34
74975_A_B06	74975	L-Lysine	0.33293	6520.87
74975_A_B07	74975	L-Methionine	0.373301	6635.46
74975_A_B08	74975	L-Phenylalanine	0.346395	7057.7
74975_A_B09	74975	L-Proline	0.353072	6255.3
74975_A_B10	74975	L-Serine	0.369036	6589.85
74975_A_B11	74975	L-Threonine	0.541967	7742.05
74975_A_B12	74975	L-Tryptophan	0.363512	5997.37
74975_A_C01	74975	L-Tyrosine	0.234613	3982.2
74975_A_C02	74975	L-Valine	0.368321	6401.78
74975_A_C03	74975	D-Alanine	0.368026	6063.98
74975_A_C04	74975	D-Asparagine	0.39742	6211.59
74975_A_C05	74975	D-Aspartic_Acid	0.307628	6274.82
74975_A_C06	74975	D-Glutamic_Acid	0.346471	6486.66
74975_A_C07	74975	D-Lysine	0.304581	6998.97
74975_A_C08	74975	D-Serine	0.34462	6629.89
74975_A_C09	74975	D-Valine	0.309441	7136.41
74975_A_C10	74975	L-Citrulline	0.322775	6528.05
74975_A_C11	74975	L-Homoserine	0.428554	5937.06
74975_A_C12	74975	L-Ornithine	0.45311	5779.34
74975_A_D01	74975	N-Acetyl-L-Glutamic_Acid	0.427089	5249.38
74975_A_D02	74975	N-Phthaloyl-L-Glutamic_Acid	0.300973	5375.43
74975_A_D03	74975	L-Pyroglutamic_Acid	0.349388	5966.85
74975_A_D04	74975	Hydroxylamine	0.373351	6850.64
74975_A_D05	74975	Methylamine	0.313908	6582.37
74975_A_D06	74975	N-Amylamine	0.335145	7116.15
74975_A_D07	74975	N-Butylamine	0.318197	7348.99
74975_A_D08	74975	Ethylamine	0.318286	7246.91
74975_A_D09	74975	Ethanolamine	0.302153	7234.12
74975_A_D10	74975	Ethylenediamine	0.302446	6656.49
74975_A_D11	74975	Putrescine	0.346175	6628.01
74975_A_D12	74975	Agmatine	1.10278	3146.55
74975_A_E01	74975	Histamine	0.288302	4048.74
74975_A_E02	74975	ß-Phenylethyl-amine	0.423638	6363.47
74975_A_E03	74975	Tyramine	0.331045	6181.07
74975_A_E04	74975	Acetamide	0.340617	7077.37
74975_A_E05	74975	Formamide	0.325063	7966.6
74975_A_E06	74975	Glucuronamide	0.330809	7628.58
74975_A_E07	74975	D,L-Lactamide	0.326996	8040.61
74975_A_E08	74975	D-Glucosamine	0.283682	7652.71
74975_A_E09	74975	D-Galactosamine	0.340676	7802.86
74975_A_E10	74975	D-Mannosamine	0.388916	8479.42
74975_A_E11	74975	N-Acetyl-D-Glucosamine	0.299714	6599.88
74975_A_E12	74975	N-Acetyl-D-Galactosamine	0.398289	5558.56
74975_A_F01	74975	N-Acetyl-D-Mannosamine	0.292194	4168.96
74975_A_F02	74975	Adenine	0.439771	4986.93
74975_A_F03	74975	Adenosine	0.29869	5128.72
74975_A_F04	74975	Cytidine	0.329026	6763.71
74975_A_F05	74975	Cytosine	0.304241	7067.96
74975_A_F06	74975	Guanine	0.249314	5105.96
74975_A_F07	74975	Guanosine	0.356395	7185.2
74975_A_F08	74975	Thymine	0.273893	6465.49
74975_A_F09	74975	Thymidine	0.284103	6573.04
74975_A_F10	74975	Uracil	0.330608	6312.29
74975_A_F11	74975	Uridine	0.334128	5683.11
74975_A_F12	74975	Inosine	0.233931	3868.17
74975_A_G01	74975	Xanthine	0.497957	3865.7
74975_A_G02	74975	Xanthosine	0.319442	5902.28
74975_A_G03	74975	Uric_Acid	0.354895	6584.02
74975_A_G04	74975	Alloxan	0.335871	5506.49
74975_A_G05	74975	Allantoin	0.354247	7142.65
74975_A_G06	74975	Parabanic_Acid	0.443976	6695.62
74975_A_G07	74975	D,L-α-Amino-N-Butyric_Acid	0.427153	7073.37
74975_A_G08	74975	γ-Amino-N-Butyric_Acid	0.304837	6007.48
74975_A_G09	74975	ε-Amino-N-Caproic_Acid	0.278722	6090.95
74975_A_G10	74975	D,L-α-Amino-Caprylic_Acid	0.881262	4114.48
74975_A_G11	74975	δ-Amino-N-Valeric_Acid	0.321224	4650.04
74975_A_G12	74975	α-Amino-N-Valeric_Acid	0.409611	4517.84
74975_A_H01	74975	Ala-Asp	0.411077	6558.79
74975_A_H02	74975	Ala-Gln	0.345922	7153.47
74975_A_H03	74975	Ala-Glu	0.367463	7762.57
74975_A_H04	74975	Ala-Gly	0.57643	6876.97
74975_A_H05	74975	Ala-His	0.276238	3100.32
74975_A_H06	74975	Ala-Leu	0.421329	5463.35
74975_A_H07	74975	Ala-Thr	0.601476	5617.09
74975_A_H08	74975	Gly-Asn	0.891046	6400.92
74975_A_H09	74975	Gly-Gln	0.600742	7293.19
74975_A_H10	74975	Gly-Glu	0.514971	8131
74975_A_H11	74975	Gly-Me	0.621331	6178.58
74975_A_H12	74975	Met-Ala	0.293984	4324.02
74975_B_A01	74975	Negative_Control	0.375765	5713.42
74975_B_A02	74975	Ammonia	0.483508	7094.25
74975_B_A03	74975	Nitrite	0.259427	4305.02
74975_B_A04	74975	Nitrate	0.376716	5422.78
74975_B_A05	74975	Urea	0.333683	6194.2
74975_B_A06	74975	Biure	0.425646	4899.55
74975_B_A07	74975	L-Alanine	0.349004	6086.4
74975_B_A08	74975	L-Arginine	0.324861	4970.86
74975_B_A09	74975	L-Asparagine	0.452946	7530.5
74975_B_A10	74975	L-Aspartic_Acid	0.358524	7176.97
74975_B_A11	74975	L-Cysteine	0.219163	5506.7
74975_B_A12	74975	L-Glutamic_Acid	0.407388	6911.26
74975_B_B01	74975	L-Glutamine	0.522498	7154.44
74975_B_B02	74975	Glycine	0.463441	6973.79
74975_B_B03	74975	L-Histidine	0.344526	5347.75
74975_B_B04	74975	L-Isoleucine	0.298047	3772.64
74975_B_B05	74975	L-Leucine	0.332238	6388.87
74975_B_B06	74975	L-Lysine	0.323585	6357.65
74975_B_B07	74975	L-Methionine	0.326943	6756.4
74975_B_B08	74975	L-Phenylalanine	0.310127	7076.99
74975_B_B09	74975	L-Proline	0.316979	6536.72
74975_B_B10	74975	L-Serine	0.324898	6786.71
74975_B_B11	74975	L-Threonine	0.440363	7749.91
74975_B_B12	74975	L-Tryptophan	0.282386	5950.67
74975_B_C01	74975	L-Tyrosine	0.245062	4240.86
74975_B_C02	74975	L-Valine	0.340837	6254.92
74975_B_C03	74975	D-Alanine	0.329281	6337.9
74975_B_C04	74975	D-Asparagine	0.342057	6577.58
74975_B_C05	74975	D-Aspartic_Acid	0.281817	6290.33
74975_B_C06	74975	D-Glutamic_Acid	0.309485	6944.18
74975_B_C07	74975	D-Lysine	0.28497	7212.45
74975_B_C08	74975	D-Serine	0.305391	7013.64
74975_B_C09	74975	D-Valine	0.274357	7331.96
74975_B_C10	74975	L-Citrulline	0.297872	6741.21
74975_B_C11	74975	L-Homoserine	0.341507	6238.54
74975_B_C12	74975	L-Ornithine	0.338725	6792.03
74975_B_D01	74975	N-Acetyl-L-Glutamic_Acid	0.393251	4922.41
74975_B_D02	74975	N-Phthaloyl-L-Glutamic_Acid	0.32016	5908.53
74975_B_D03	74975	L-Pyroglutamic_Acid	0.302744	6493.54
74975_B_D04	74975	Hydroxylamine	0.422994	6138.45
74975_B_D05	74975	Methylamine	0.283477	6649.48
74975_B_D06	74975	N-Amylamine	0.294738	7281.01
74975_B_D07	74975	N-Butylamine	0.301839	7528.26
74975_B_D08	74975	Ethylamine	0.295851	7694.18
74975_B_D09	74975	Ethanolamine	0.302115	7550.82
74975_B_D10	74975	Ethylenediamine	0.317771	6981.19
74975_B_D11	74975	Putrescine	0.318173	6651.76
74975_B_D12	74975	Agmatine	0.609986	4302.53
74975_B_E01	74975	Histamine	0.235111	3579.54
74975_B_E02	74975	ß-Phenylethyl-amine	0.406932	6009.7
74975_B_E03	74975	Tyramine	0.310793	6310.09
74975_B_E04	74975	Acetamide	0.318059	7257.13
74975_B_E05	74975	Formamide	0.313851	7892.65
74975_B_E06	74975	Glucuronamide	0.314526	8559.24
74975_B_E07	74975	D,L-Lactamide	0.328713	8167.12
74975_B_E08	74975	D-Glucosamine	0.290274	8151.54
74975_B_E09	74975	D-Galactosamine	0.358074	8576.88
74975_B_E10	74975	D-Mannosamine	0.413311	9306.3
74975_B_E11	74975	N-Acetyl-D-Glucosamine	0.292552	7063.39
74975_B_E12	74975	N-Acetyl-D-Galactosamine	0.330027	5458.54
74975_B_F01	74975	N-Acetyl-D-Mannosamine	0.386283	6078.25
74975_B_F02	74975	Adenine	0.336254	5060.56
74975_B_F03	74975	Adenosine	0.241592	4873.83
74975_B_F04	74975	Cytidine	0.27903	7243.24
74975_B_F05	74975	Cytosine	0.299497	7115.34
74975_B_F06	74975	Guanine	0.265083	2003.48
74975_B_F07	74975	Guanosine	0.258289	2744.33
74975_B_F08	74975	Thymine	0.292268	7263.46
74975_B_F09	74975	Thymidine	0.270528	6718.7
74975_B_F10	74975	Uracil	0.309248	7227.17
74975_B_F11	74975	Uridine	0.315015	6565.17
74975_B_F12	74975	Inosine	0.219906	3977.8
74975_B_G01	74975	Xanthine	0.463294	4079.58
74975_B_G02	74975	Xanthosine	0.316616	6037.04
74975_B_G03	74975	Uric_Acid	0.357792	6978.27
74975_B_G04	74975	Alloxan	0.301415	6632.39
74975_B_G05	74975	Allantoin	0.346328	7569.75
74975_B_G06	74975	Parabanic_Acid	0.333544	6925.86
74975_B_G07	74975	D,L-α-Amino-N-Butyric_Acid	0.400867	7527.98
74975_B_G08	74975	γ-Amino-N-Butyric_Acid	0.310065	6337.81
74975_B_G09	74975	ε-Amino-N-Caproic_Acid	0.287515	6426.12
74975_B_G10	74975	D,L-α-Amino-Caprylic_Acid	0.625566	4871.9
74975_B_G11	74975	δ-Amino-N-Valeric_Acid	0.318612	5437.08
74975_B_G12	74975	α-Amino-N-Valeric_Acid	0.385066	5559.57
74975_B_H01	74975	Ala-Asp	0.371796	7095.35
74975_B_H02	74975	Ala-Gln	0.316179	7615.72
74975_B_H03	74975	Ala-Glu	0.335536	8420.38
74975_B_H04	74975	Ala-Gly	0.560889	7273.8
74975_B_H05	74975	Ala-His	0.251943	3533.53
74975_B_H06	74975	Ala-Leu	0.379883	6192.68
74975_B_H07	74975	Ala-Thr	0.540435	6476.65
74975_B_H08	74975	Gly-Asn	0.745781	7623.16
74975_B_H09	74975	Gly-Gln	0.569572	8208.2
74975_B_H10	74975	Gly-Glu	0.483755	8848.23
74975_B_H11	74975	Gly-Me	0.542579	6924.77
74975_B_H12	74975	Met-Ala	0.355549	5514.54
74975_C_A01	74975	Negative_Control	0.478044	5250.14
74975_C_A02	74975	Ammonia	0.498749	7281.09
74975_C_A03	74975	Nitrite	0.38931	3853.59
74975_C_A04	74975	Nitrate	0.479248	5395.16
74975_C_A05	74975	Urea	0.420966	6030.01
74975_C_A06	74975	Biure	0.461253	5400.78
74975_C_A07	74975	L-Alanine	0.411669	5928.24
74975_C_A08	74975	L-Arginine	0.422614	5050.2
74975_C_A09	74975	L-Asparagine	0.51021	7467.47
74975_C_A10	74975	L-Aspartic_Acid	0.442711	7479.32
74975_C_A11	74975	L-Cysteine	0.346723	4570.07
74975_C_A12	74975	L-Glutamic_Acid	0.545051	7126.37
74975_C_B01	74975	L-Glutamine	0.553609	7395.3
74975_C_B02	74975	Glycine	0.505158	6995.59
74975_C_B03	74975	L-Histidine	0.370032	5195.8
74975_C_B04	74975	L-Isoleucine	0.35749	4608.12
74975_C_B05	74975	L-Leucine	0.320835	7093.73
74975_C_B06	74975	L-Lysine	0.342309	6773.94
74975_C_B07	74975	L-Methionine	0.327752	6778.57
74975_C_B08	74975	L-Phenylalanine	0.333559	7247.17
74975_C_B09	74975	L-Proline	0.355114	6480.72
74975_C_B10	74975	L-Serine	0.347458	6633.01
74975_C_B11	74975	L-Threonine	0.532381	7846.83
74975_C_B12	74975	L-Tryptophan	0.359918	5752.74
74975_C_C01	74975	L-Tyrosine	0.310159	4125.99
74975_C_C02	74975	L-Valine	0.326434	6778.33
74975_C_C03	74975	D-Alanine	0.329044	6653
74975_C_C04	74975	D-Asparagine	0.389613	6569.1
74975_C_C05	74975	D-Aspartic_Acid	0.303025	6608.08
74975_C_C06	74975	D-Glutamic_Acid	0.338757	6848.69
74975_C_C07	74975	D-Lysine	0.307874	7248.86
74975_C_C08	74975	D-Serine	0.347198	6635.82
74975_C_C09	74975	D-Valine	0.301213	7487.15
74975_C_C10	74975	L-Citrulline	0.328122	7182.98
74975_C_C11	74975	L-Homoserine	0.427505	5913.81
74975_C_C12	74975	L-Ornithine	0.441107	5524.49
74975_C_D01	74975	N-Acetyl-L-Glutamic_Acid	0.448889	4805.93
74975_C_D02	74975	N-Phthaloyl-L-Glutamic_Acid	0.319668	6206.06
74975_C_D03	74975	L-Pyroglutamic_Acid	0.320671	6861.44
74975_C_D04	74975	Hydroxylamine	0.435931	6686.96
74975_C_D05	74975	Methylamine	0.319207	6720.23
74975_C_D06	74975	N-Amylamine	0.332584	7081.84
74975_C_D07	74975	N-Butylamine	0.325186	7304.71
74975_C_D08	74975	Ethylamine	0.322487	7223.92
74975_C_D09	74975	Ethanolamine	0.329863	7455.33
74975_C_D10	74975	Ethylenediamine	0.350148	6982.34
74975_C_D11	74975	Putrescine	0.33302	6810.91
74975_C_D12	74975	Agmatine	0.923263	3366.12
74975_C_E01	74975	Histamine	0.252883	3013.77
74975_C_E02	74975	ß-Phenylethyl-amine	0.426092	6247.31
74975_C_E03	74975	Tyramine	0.333903	6457.41
74975_C_E04	74975	Acetamide	0.335884	7412.86
74975_C_E05	74975	Formamide	0.340126	7890.26
74975_C_E06	74975	Glucuronamide	0.353693	7805.65
74975_C_E07	74975	D,L-Lactamide	0.356268	8139.01
74975_C_E08	74975	D-Glucosamine	0.334303	7806.81
74975_C_E09	74975	D-Galactosamine	0.400186	8101.82
74975_C_E10	74975	D-Mannosamine	0.452365	8623.73
74975_C_E11	74975	N-Acetyl-D-Glucosamine	0.303498	6953.54
74975_C_E12	74975	N-Acetyl-D-Galactosamine	0.408562	5559.35
74975_C_F01	74975	N-Acetyl-D-Mannosamine	0.404216	6329.02
74975_C_F02	74975	Adenine	0.408762	4815.65
74975_C_F03	74975	Adenosine	0.344923	5055.65
74975_C_F04	74975	Cytidine	0.338968	7108.5
74975_C_F05	74975	Cytosine	0.319135	7361.81
74975_C_F06	74975	Guanine	0.200424	4924.19
74975_C_F07	74975	Guanosine	0.528015	6274.58
74975_C_F08	74975	Thymine	0.316091	7101.64
74975_C_F09	74975	Thymidine	0.304479	6613.73
74975_C_F10	74975	Uracil	0.341963	6399.38
74975_C_F11	74975	Uridine	0.332523	5995.82
74975_C_F12	74975	Inosine	0.265088	4158.33
74975_C_G01	74975	Xanthine	0.514927	1760.77
74975_C_G02	74975	Xanthosine	0.347079	5159.69
74975_C_G03	74975	Uric_Acid	0.403321	6458.4
74975_C_G04	74975	Alloxan	0.33472	6078.98
74975_C_G05	74975	Allantoin	0.364008	7396.03
74975_C_G06	74975	Parabanic_Acid	0.34305	6946.81
74975_C_G07	74975	D,L-α-Amino-N-Butyric_Acid	0.416179	7658.02
74975_C_G08	74975	γ-Amino-N-Butyric_Acid	0.30476	6975.52
74975_C_G09	74975	ε-Amino-N-Caproic_Acid	0.303492	6309.84
74975_C_G10	74975	D,L-α-Amino-Caprylic_Acid	0.532423	5524.53
74975_C_G11	74975	δ-Amino-N-Valeric_Acid	0.340076	5925.5
74975_C_G12	74975	α-Amino-N-Valeric_Acid	0.399605	5004.67
74975_C_H01	74975	Ala-Asp	0.389268	6544.67
74975_C_H02	74975	Ala-Gln	0.302151	6679.9
74975_C_H03	74975	Ala-Glu	0.353002	7680.91
74975_C_H04	74975	Ala-Gly	0.531247	6792.82
74975_C_H05	74975	Ala-His	0.283709	2923.4
74975_C_H06	74975	Ala-Leu	0.433012	5700.09
74975_C_H07	74975	Ala-Thr	0.589799	5883.21
74975_C_H08	74975	Gly-Asn	0.760553	7103.22
74975_C_H09	74975	Gly-Gln	0.596087	7519.95
74975_C_H10	74975	Gly-Glu	0.497391	8326
74975_C_H11	74975	Gly-Me	0.557311	6713.98
74975_C_H12	74975	Met-Ala	0.437349	4808.95
80131_A_A01	80131	Negative_Control	0.24085	3169.7
80131_A_A02	80131	Ammonia	0.338643	3497.57
80131_A_A03	80131	Nitrite	0.205215	2599.28
80131_A_A04	80131	Nitrate	0.222537	2802.74
80131_A_A05	80131	Urea	0.220156	2773.92
80131_A_A06	80131	Biure	0.221264	2626.32
80131_A_A07	80131	L-Alanine	0.187134	2516.18
80131_A_A08	80131	L-Arginine	0.20011	2978.11
80131_A_A09	80131	L-Asparagine	0.273881	3755.17
80131_A_A10	80131	L-Aspartic_Acid	0.250763	3344.12
80131_A_A11	80131	L-Cysteine	0.155889	4513.06
80131_A_A12	80131	L-Glutamic_Acid	0.21783	3968.74
80131_A_B01	80131	L-Glutamine	0.326982	3369.88
80131_A_B02	80131	Glycine	0.481776	5589.13
80131_A_B03	80131	L-Histidine	0.322469	3494.2
80131_A_B04	80131	L-Isoleucine	0.128959	1526.81
80131_A_B05	80131	L-Leucine	0.349685	3573.9
80131_A_B06	80131	L-Lysine	0.275688	3291.06
80131_A_B07	80131	L-Methionine	0.294627	3432.15
80131_A_B08	80131	L-Phenylalanine	0.304765	3919.94
80131_A_B09	80131	L-Proline	0.294103	3410.89
80131_A_B10	80131	L-Serine	0.275154	3638.17
80131_A_B11	80131	L-Threonine	0.326968	4416.35
80131_A_B12	80131	L-Tryptophan	0.191252	3308.35
80131_A_C01	80131	L-Tyrosine	0.257773	1898.3
80131_A_C02	80131	L-Valine	0.385568	3904.82
80131_A_C03	80131	D-Alanine	0.255364	3048.88
80131_A_C04	80131	D-Asparagine	0.374255	3782.79
80131_A_C05	80131	D-Aspartic_Acid	0.309302	3393.04
80131_A_C06	80131	D-Glutamic_Acid	0.271836	4365.74
80131_A_C07	80131	D-Lysine	0.187875	2711.12
80131_A_C08	80131	D-Serine	0.295686	3375.56
80131_A_C09	80131	D-Valine	0.298403	5489.25
80131_A_C10	80131	L-Citrulline	0.351366	4351.64
80131_A_C11	80131	L-Homoserine	0.223981	2772.54
80131_A_C12	80131	L-Ornithine	0.210377	3277.11
80131_A_D01	80131	N-Acetyl-L-Glutamic_Acid	0.25125	2828.76
80131_A_D02	80131	N-Phthaloyl-L-Glutamic_Acid	0.355639	3123.89
80131_A_D03	80131	L-Pyroglutamic_Acid	0.313476	4383.36
80131_A_D04	80131	Hydroxylamine	0.379415	4694.92
80131_A_D05	80131	Methylamine	0.349142	4188.95
80131_A_D06	80131	N-Amylamine	0.309444	4986.63
80131_A_D07	80131	N-Butylamine	0.364589	4958.83
80131_A_D08	80131	Ethylamine	0.355915	5052.17
80131_A_D09	80131	Ethanolamine	0.324238	5116.16
80131_A_D10	80131	Ethylenediamine	0.326716	4705.48
80131_A_D11	80131	Putrescine	0.324332	3858.81
80131_A_D12	80131	Agmatine	0.196056	3270.09
80131_A_E01	80131	Histamine	0.188365	2961.24
80131_A_E02	80131	ß-Phenylethyl-amine	0.241228	2714.13
80131_A_E03	80131	Tyramine	0.343247	3541.23
80131_A_E04	80131	Acetamide	0.381366	4589.69
80131_A_E05	80131	Formamide	0.33359	5192.28
80131_A_E06	80131	Glucuronamide	0.288981	5900.58
80131_A_E07	80131	D,L-Lactamide	0.333406	5309.78
80131_A_E08	80131	D-Glucosamine	0.332605	5940.96
80131_A_E09	80131	D-Galactosamine	0.330102	6267.07
80131_A_E10	80131	D-Mannosamine	0.407424	6545.66
80131_A_E11	80131	N-Acetyl-D-Glucosamine	0.355104	4772.54
80131_A_E12	80131	N-Acetyl-D-Galactosamine	0.161705	2708.2
80131_A_F01	80131	N-Acetyl-D-Mannosamine	0.288248	2614.64
80131_A_F02	80131	Adenine	0.201526	2347.18
80131_A_F03	80131	Adenosine	0.261058	3186
80131_A_F04	80131	Cytidine	0.312233	4391.38
80131_A_F05	80131	Cytosine	0.37344	4450.38
80131_A_F06	80131	Guanine	0.0114161	1206.79
80131_A_F07	80131	Guanosine	0.193895	2151.76
80131_A_F08	80131	Thymine	0.335019	4839.31
80131_A_F09	80131	Thymidine	0.314013	4662.7
80131_A_F10	80131	Uracil	0.354426	4968.65
80131_A_F11	80131	Uridine	0.342369	3567.15
80131_A_F12	80131	Inosine	0.226021	3777.56
80131_A_G01	80131	Xanthine	0.373592	3099.16
80131_A_G02	80131	Xanthosine	0.283847	3110.97
80131_A_G03	80131	Uric_Acid	0.411103	3824.95
80131_A_G04	80131	Alloxan	0.243434	3920.67
80131_A_G05	80131	Allantoin	0.410497	4205.65
80131_A_G06	80131	Parabanic_Acid	0.344251	3615.96
80131_A_G07	80131	D,L-α-Amino-N-Butyric_Acid	0.350185	3892.16
80131_A_G08	80131	γ-Amino-N-Butyric_Acid	0.276983	3509.9
80131_A_G09	80131	ε-Amino-N-Caproic_Acid	0.283259	3535.1
80131_A_G10	80131	D,L-α-Amino-Caprylic_Acid	0.203546	1596.19
80131_A_G11	80131	δ-Amino-N-Valeric_Acid	0.177704	3029.91
80131_A_G12	80131	α-Amino-N-Valeric_Acid	0.217433	2324.87
80131_A_H01	80131	Ala-Asp	0.258255	2719.83
80131_A_H02	80131	Ala-Gln	0.234452	2676.58
80131_A_H03	80131	Ala-Glu	0.160651	3537.48
80131_A_H04	80131	Ala-Gly	0.353671	3491.35
80131_A_H05	80131	Ala-His	0.254352	2415.77
80131_A_H06	80131	Ala-Leu	0.199068	1935.22
80131_A_H07	80131	Ala-Thr	0.370669	3270.17
80131_A_H08	80131	Gly-Asn	0.631342	5229.54
80131_A_H09	80131	Gly-Gln	0.476998	5802.8
80131_A_H10	80131	Gly-Glu	0.630858	6956.49
80131_A_H11	80131	Gly-Me	0.443331	4453
80131_A_H12	80131	Met-Ala	0.166903	3135.67
80131_B_A01	80131	Negative_Control	0.252066	2837.34
80131_B_A02	80131	Ammonia	0.323722	3178.71
80131_B_A03	80131	Nitrite	0.270251	1916.87
80131_B_A04	80131	Nitrate	0.207168	2594.08
80131_B_A05	80131	Urea	0.208063	2634.68
80131_B_A06	80131	Biure	0.217211	2336.88
80131_B_A07	80131	L-Alanine	0.160028	1909.62
80131_B_A08	80131	L-Arginine	0.196518	2425.1
80131_B_A09	80131	L-Asparagine	0.260192	3726.25
80131_B_A10	80131	L-Aspartic_Acid	0.243926	3620.1
80131_B_A11	80131	L-Cysteine	0.134837	3459.31
80131_B_A12	80131	L-Glutamic_Acid	0.205561	3443.62
80131_B_B01	80131	L-Glutamine	0.282686	3827.35
80131_B_B02	80131	Glycine	0.457291	5373.05
80131_B_B03	80131	L-Histidine	0.273936	3077.13
80131_B_B04	80131	L-Isoleucine	0.153037	2122.4
80131_B_B05	80131	L-Leucine	0.263641	4611.42
80131_B_B06	80131	L-Lysine	0.187724	3316.43
80131_B_B07	80131	L-Methionine	0.313524	3740.41
80131_B_B08	80131	L-Phenylalanine	0.285288	4470.12
80131_B_B09	80131	L-Proline	0.24374	3419.25
80131_B_B10	80131	L-Serine	0.351112	3939.44
80131_B_B11	80131	L-Threonine	0.372521	5025.13
80131_B_B12	80131	L-Tryptophan	0.220961	2885.18
80131_B_C01	80131	L-Tyrosine	0.186903	1663.44
80131_B_C02	80131	L-Valine	0.289914	5265.74
80131_B_C03	80131	D-Alanine	0.253467	3170.35
80131_B_C04	80131	D-Asparagine	0.314798	3943.22
80131_B_C05	80131	D-Aspartic_Acid	0.291612	3149.76
80131_B_C06	80131	D-Glutamic_Acid	0.238684	4007.01
80131_B_C07	80131	D-Lysine	0.240402	3197.76
80131_B_C08	80131	D-Serine	0.289947	3348.3
80131_B_C09	80131	D-Valine	0.280004	5808.41
80131_B_C10	80131	L-Citrulline	0.295722	4108.26
80131_B_C11	80131	L-Homoserine	0.237277	2482.46
80131_B_C12	80131	L-Ornithine	0.242835	2355.54
80131_B_D01	80131	N-Acetyl-L-Glutamic_Acid	0.189053	2686.45
80131_B_D02	80131	N-Phthaloyl-L-Glutamic_Acid	0.282665	3408.04
80131_B_D03	80131	L-Pyroglutamic_Acid	0.280431	4353.27
80131_B_D04	80131	Hydroxylamine	0.319419	4873.33
80131_B_D05	80131	Methylamine	0.309753	4941.97
80131_B_D06	80131	N-Amylamine	0.308341	4699.59
80131_B_D07	80131	N-Butylamine	0.311312	5447.41
80131_B_D08	80131	Ethylamine	0.304502	5290.96
80131_B_D09	80131	Ethanolamine	0.29573	5169.86
80131_B_D10	80131	Ethylenediamine	0.20681	3571.52
80131_B_D11	80131	Putrescine	0.26265	3866.19
80131_B_D12	80131	Agmatine	0.247031	2294.88
80131_B_E01	80131	Histamine	0.178456	2519.28
80131_B_E02	80131	ß-Phenylethyl-amine	0.26128	3227
80131_B_E03	80131	Tyramine	0.296189	4097.43
80131_B_E04	80131	Acetamide	0.305987	4922.17
80131_B_E05	80131	Formamide	0.297935	5428.03
80131_B_E06	80131	Glucuronamide	0.27878	5492.51
80131_B_E07	80131	D,L-Lactamide	0.300943	5453.31
80131_B_E08	80131	D-Glucosamine	0.318023	5496.75
80131_B_E09	80131	D-Galactosamine	0.314947	5953.19
80131_B_E10	80131	D-Mannosamine	0.320376	5913.4
80131_B_E11	80131	N-Acetyl-D-Glucosamine	0.296384	4446.98
80131_B_E12	80131	N-Acetyl-D-Galactosamine	0.205211	2881.25
80131_B_F01	80131	N-Acetyl-D-Mannosamine	0.222174	2834.74
80131_B_F02	80131	Adenine	0.207704	2769.14
80131_B_F03	80131	Adenosine	0.206814	3360.68
80131_B_F04	80131	Cytidine	0.300572	4535.03
80131_B_F05	80131	Cytosine	0.297258	4974.85
80131_B_F06	80131	Guanine	0.171232	2159.13
80131_B_F07	80131	Guanosine	0.254375	1662.34
80131_B_F08	80131	Thymine	0.28618	4418.37
80131_B_F09	80131	Thymidine	0.286062	4512.45
80131_B_F10	80131	Uracil	0.313037	4412.5
80131_B_F11	80131	Uridine	0.2674	3329.1
80131_B_F12	80131	Inosine	0.214503	3293.67
80131_B_G01	80131	Xanthine	0.608917	2741.99
80131_B_G02	80131	Xanthosine	0.220782	3979.5
80131_B_G03	80131	Uric_Acid	0.307457	3754.44
80131_B_G04	80131	Alloxan	0.278322	4124.58
80131_B_G05	80131	Allantoin	0.318184	4752.69
80131_B_G06	80131	Parabanic_Acid	0.352766	4376.65
80131_B_G07	80131	D,L-α-Amino-N-Butyric_Acid	0.324653	4124.03
80131_B_G08	80131	γ-Amino-N-Butyric_Acid	0.202828	3467.01
80131_B_G09	80131	ε-Amino-N-Caproic_Acid	0.206954	3231.51
80131_B_G10	80131	D,L-α-Amino-Caprylic_Acid	0.307659	1290.76
80131_B_G11	80131	δ-Amino-N-Valeric_Acid	0.176139	2618.81
80131_B_G12	80131	α-Amino-N-Valeric_Acid	0.251086	1701.28
80131_B_H01	80131	Ala-Asp	0.258857	3475.75
80131_B_H02	80131	Ala-Gln	0.208564	2885.91
80131_B_H03	80131	Ala-Glu	0.170652	4235.67
80131_B_H04	80131	Ala-Gly	0.381129	2938.05
80131_B_H05	80131	Ala-His	0.212218	2206.42
80131_B_H06	80131	Ala-Leu	0.145065	2042.63
80131_B_H07	80131	Ala-Thr	0.391166	3398.12
80131_B_H08	80131	Gly-Asn	0.760334	5265.59
80131_B_H09	80131	Gly-Gln	0.513237	5586.62
80131_B_H10	80131	Gly-Glu	0.659905	5771.42
80131_B_H11	80131	Gly-Me	0.487313	4359.4
80131_B_H12	80131	Met-Ala	0.163438	1930.01
80131_C_A01	80131	Negative_Control	0.270549	2830.68
80131_C_A02	80131	Ammonia	0.411293	3330.36
80131_C_A03	80131	Nitrite	0.208518	2419.72
80131_C_A04	80131	Nitrate	0.234997	2590.78
80131_C_A05	80131	Urea	0.242028	2589.61
80131_C_A06	80131	Biure	0.263314	2455.85
80131_C_A07	80131	L-Alanine	0.185127	2380.53
80131_C_A08	80131	L-Arginine	0.227715	2771.57
80131_C_A09	80131	L-Asparagine	0.283405	3702.65
80131_C_A10	80131	L-Aspartic_Acid	0.261873	3020.08
80131_C_A11	80131	L-Cysteine	0.181644	4501.94
80131_C_A12	80131	L-Glutamic_Acid	0.242021	4047.95
80131_C_B01	80131	L-Glutamine	0.302099	3293.8
80131_C_B02	80131	Glycine	0.429095	5621.52
80131_C_B03	80131	L-Histidine	0.313984	3200.91
80131_C_B04	80131	L-Isoleucine	0.148684	1431.7
80131_C_B05	80131	L-Leucine	0.314433	3473.38
80131_C_B06	80131	L-Lysine	0.298771	3219.42
80131_C_B07	80131	L-Methionine	0.246954	3239.05
80131_C_B08	80131	L-Phenylalanine	0.320756	4507.14
80131_C_B09	80131	L-Proline	0.316206	3126.76
80131_C_B10	80131	L-Serine	0.282174	3261.23
80131_C_B11	80131	L-Threonine	0.379458	4815.55
80131_C_B12	80131	L-Tryptophan	0.205086	2983.65
80131_C_C01	80131	L-Tyrosine	0.256096	1952.5
80131_C_C02	80131	L-Valine	0.383589	3654.37
80131_C_C03	80131	D-Alanine	0.25342	2841
80131_C_C04	80131	D-Asparagine	0.324314	3516.24
80131_C_C05	80131	D-Aspartic_Acid	0.289497	3176.47
80131_C_C06	80131	D-Glutamic_Acid	0.249507	4117.52
80131_C_C07	80131	D-Lysine	0.19707	2574.15
80131_C_C08	80131	D-Serine	0.26118	3128.4
80131_C_C09	80131	D-Valine	0.301836	5232.89
80131_C_C10	80131	L-Citrulline	0.37317	4307.07
80131_C_C11	80131	L-Homoserine	0.21581	2531.98
80131_C_C12	80131	L-Ornithine	0.200585	3108.31
80131_C_D01	80131	N-Acetyl-L-Glutamic_Acid	0.260577	2616.84
80131_C_D02	80131	N-Phthaloyl-L-Glutamic_Acid	0.340593	3150.44
80131_C_D03	80131	L-Pyroglutamic_Acid	0.309676	4279.22
80131_C_D04	80131	Hydroxylamine	0.386218	4537.24
80131_C_D05	80131	Methylamine	0.368411	3874.44
80131_C_D06	80131	N-Amylamine	0.334392	4445.02
80131_C_D07	80131	N-Butylamine	0.342777	4776.39
80131_C_D08	80131	Ethylamine	0.354959	5024.14
80131_C_D09	80131	Ethanolamine	0.354394	5172.26
80131_C_D10	80131	Ethylenediamine	0.32567	4077.81
80131_C_D11	80131	Putrescine	0.338012	3454.97
80131_C_D12	80131	Agmatine	0.210274	3294.86
80131_C_E01	80131	Histamine	0.202596	2751.66
80131_C_E02	80131	ß-Phenylethyl-amine	0.267402	2716.33
80131_C_E03	80131	Tyramine	0.33992	3771.38
80131_C_E04	80131	Acetamide	0.361217	4359.19
80131_C_E05	80131	Formamide	0.373912	4832.27
80131_C_E06	80131	Glucuronamide	0.295127	5827.5
80131_C_E07	80131	D,L-Lactamide	0.343266	5493.52
80131_C_E08	80131	D-Glucosamine	0.390765	5540.28
80131_C_E09	80131	D-Galactosamine	0.400171	5919.77
80131_C_E10	80131	D-Mannosamine	0.397292	6411.82
80131_C_E11	80131	N-Acetyl-D-Glucosamine	0.401272	3733.16
80131_C_E12	80131	N-Acetyl-D-Galactosamine	0.203855	2459.32
80131_C_F01	80131	N-Acetyl-D-Mannosamine	0.284856	2320.25
80131_C_F02	80131	Adenine	0.199552	2343.61
80131_C_F03	80131	Adenosine	0.232649	3042.05
80131_C_F04	80131	Cytidine	0.310266	4129.14
80131_C_F05	80131	Cytosine	0.396063	3378.79
80131_C_F06	80131	Guanine	0.143083	1874.8
80131_C_F07	80131	Guanosine	0.191502	1731.49
80131_C_F08	80131	Thymine	0.354324	4087.32
80131_C_F09	80131	Thymidine	0.336452	4564.72
80131_C_F10	80131	Uracil	0.389855	4689.61
80131_C_F11	80131	Uridine	0.319651	3869.35
80131_C_F12	80131	Inosine	0.219691	3819.4
80131_C_G01	80131	Xanthine	0.335381	3442.09
80131_C_G02	80131	Xanthosine	0.257916	3602.53
80131_C_G03	80131	Uric_Acid	0.446475	3877.04
80131_C_G04	80131	Alloxan	0.277197	3959.18
80131_C_G05	80131	Allantoin	0.463966	4077.51
80131_C_G06	80131	Parabanic_Acid	0.416048	3623.54
80131_C_G07	80131	D,L-α-Amino-N-Butyric_Acid	0.331545	3967.72
80131_C_G08	80131	γ-Amino-N-Butyric_Acid	0.338704	3497.81
80131_C_G09	80131	ε-Amino-N-Caproic_Acid	0.318007	3145.16
80131_C_G10	80131	D,L-α-Amino-Caprylic_Acid	0.145585	1426.4
80131_C_G11	80131	δ-Amino-N-Valeric_Acid	0.23472	2621.14
80131_C_G12	80131	α-Amino-N-Valeric_Acid	0.217907	1961.71
80131_C_H01	80131	Ala-Asp	0.272719	2207.97
80131_C_H02	80131	Ala-Gln	0.236898	2534
80131_C_H03	80131	Ala-Glu	0.16505	3666.85
80131_C_H04	80131	Ala-Gly	0.396331	3268.6
80131_C_H05	80131	Ala-His	0.221071	2343.92
80131_C_H06	80131	Ala-Leu	0.179463	1706.93
80131_C_H07	80131	Ala-Thr	0.386211	3667.38
80131_C_H08	80131	Gly-Asn	0.848969	6492.68
80131_C_H09	80131	Gly-Gln	0.582913	6632.1
80131_C_H10	80131	Gly-Glu	0.643416	7020.98
80131_C_H11	80131	Gly-Me	0.533152	4765.95
80131_C_H12	80131	Met-Ala	0.157632	2614.34
comEB_A_A01	comEB	Negative_Control	0.393159	4688.6
comEB_A_A02	comEB	Ammonia	0.493069	6311.96
comEB_A_A03	comEB	Nitrite	0.352242	3870.29
comEB_A_A04	comEB	Nitrate	0.453279	4226.12
comEB_A_A05	comEB	Urea	0.494664	5955.65
comEB_A_A06	comEB	Biure	0.440483	4122.92
comEB_A_A07	comEB	L-Alanine	0.351491	4735.76
comEB_A_A08	comEB	L-Arginine	0.333931	4382.93
comEB_A_A09	comEB	L-Asparagine	0.629911	6728.33
comEB_A_A10	comEB	L-Aspartic_Acid	0.378703	5543.28
comEB_A_A11	comEB	L-Cysteine	0.295206	4973.8
comEB_A_A12	comEB	L-Glutamic_Acid	0.388574	7061.9
comEB_A_B01	comEB	L-Glutamine	0.618328	6348.31
comEB_A_B02	comEB	Glycine	0.636279	7425.36
comEB_A_B03	comEB	L-Histidine	0.348969	3368.25
comEB_A_B04	comEB	L-Isoleucine	0.324007	3531.45
comEB_A_B05	comEB	L-Leucine	0.451497	5398.79
comEB_A_B06	comEB	L-Lysine	0.394379	5973.65
comEB_A_B07	comEB	L-Methionine	0.506234	6268.8
comEB_A_B08	comEB	L-Phenylalanine	0.412673	6818.01
comEB_A_B09	comEB	L-Proline	0.455124	5764.77
comEB_A_B10	comEB	L-Serine	0.517989	6455.76
comEB_A_B11	comEB	L-Threonine	0.454393	7142.71
comEB_A_B12	comEB	L-Tryptophan	0.288669	4486.38
comEB_A_C01	comEB	L-Tyrosine	0.307228	3241.81
comEB_A_C02	comEB	L-Valine	0.413794	5776.86
comEB_A_C03	comEB	D-Alanine	0.382037	6311.76
comEB_A_C04	comEB	D-Asparagine	0.390302	6291.21
comEB_A_C05	comEB	D-Aspartic_Acid	0.348762	5615.64
comEB_A_C06	comEB	D-Glutamic_Acid	0.362599	6563.04
comEB_A_C07	comEB	D-Lysine	0.371902	6887.02
comEB_A_C08	comEB	D-Serine	0.42624	5789.78
comEB_A_C09	comEB	D-Valine	0.337023	7143.02
comEB_A_C10	comEB	L-Citrulline	0.358149	6699.38
comEB_A_C11	comEB	L-Homoserine	0.412925	5650.44
comEB_A_C12	comEB	L-Ornithine	0.378909	5322.03
comEB_A_D01	comEB	N-Acetyl-L-Glutamic_Acid	0.386167	4062.07
comEB_A_D02	comEB	N-Phthaloyl-L-Glutamic_Acid	0.361072	5630.94
comEB_A_D03	comEB	L-Pyroglutamic_Acid	0.358784	6527.02
comEB_A_D04	comEB	Hydroxylamine	0.384003	6717.27
comEB_A_D05	comEB	Methylamine	0.417465	6611.49
comEB_A_D06	comEB	N-Amylamine	0.377374	7571.39
comEB_A_D07	comEB	N-Butylamine	0.378368	7400.3
comEB_A_D08	comEB	Ethylamine	0.378203	7565.5
comEB_A_D09	comEB	Ethanolamine	0.362307	7539.39
comEB_A_D10	comEB	Ethylenediamine	0.388562	6663.08
comEB_A_D11	comEB	Putrescine	0.394816	6339.01
comEB_A_D12	comEB	Agmatine	0.510711	3597.54
comEB_A_E01	comEB	Histamine	0.300631	3030.81
comEB_A_E02	comEB	ß-Phenylethyl-amine	0.49033	5659.26
comEB_A_E03	comEB	Tyramine	0.399339	6293.93
comEB_A_E04	comEB	Acetamide	0.377729	7353.61
comEB_A_E05	comEB	Formamide	0.37047	8039.53
comEB_A_E06	comEB	Glucuronamide	0.370845	7673.33
comEB_A_E07	comEB	D,L-Lactamide	0.412238	7974.13
comEB_A_E08	comEB	D-Glucosamine	0.329858	8130.64
comEB_A_E09	comEB	D-Galactosamine	0.352589	8121.37
comEB_A_E10	comEB	D-Mannosamine	0.404491	8632.36
comEB_A_E11	comEB	N-Acetyl-D-Glucosamine	0.365453	6542.09
comEB_A_E12	comEB	N-Acetyl-D-Galactosamine	0.3529	4441.5
comEB_A_F01	comEB	N-Acetyl-D-Mannosamine	0.374377	4328.96
comEB_A_F02	comEB	Adenine	0.393128	4378.77
comEB_A_F03	comEB	Adenosine	0.281257	5250.84
comEB_A_F04	comEB	Cytidine	0.334212	6290.03
comEB_A_F05	comEB	Cytosine	0.401911	7087.96
comEB_A_F06	comEB	Guanine	0.26246	2821.08
comEB_A_F07	comEB	Guanosine	0.465806	4373.19
comEB_A_F08	comEB	Thymine	0.377094	7224.96
comEB_A_F09	comEB	Thymidine	0.361139	6973.8
comEB_A_F10	comEB	Uracil	0.374658	7091.4
comEB_A_F11	comEB	Uridine	0.404808	5908.4
comEB_A_F12	comEB	Inosine	0.326687	4409.7
comEB_A_G01	comEB	Xanthine	0.49889	3681.05
comEB_A_G02	comEB	Xanthosine	0.369687	5691.28
comEB_A_G03	comEB	Uric_Acid	0.424405	6230.09
comEB_A_G04	comEB	Alloxan	0.423735	6073.5
comEB_A_G05	comEB	Allantoin	0.456529	7136.13
comEB_A_G06	comEB	Parabanic_Acid	0.454482	6798.03
comEB_A_G07	comEB	D,L-α-Amino-N-Butyric_Acid	0.585219	6617.93
comEB_A_G08	comEB	γ-Amino-N-Butyric_Acid	0.459211	5650.01
comEB_A_G09	comEB	ε-Amino-N-Caproic_Acid	0.421598	5684.05
comEB_A_G10	comEB	D,L-α-Amino-Caprylic_Acid	0.442181	5670
comEB_A_G11	comEB	δ-Amino-N-Valeric_Acid	0.396066	5283.86
comEB_A_G12	comEB	α-Amino-N-Valeric_Acid	0.372534	4325.23
comEB_A_H01	comEB	Ala-Asp	0.528893	5897.62
comEB_A_H02	comEB	Ala-Gln	0.32331	6195.12
comEB_A_H03	comEB	Ala-Glu	0.391785	7145.26
comEB_A_H04	comEB	Ala-Gly	0.727816	5887.38
comEB_A_H05	comEB	Ala-His	0.351394	3638.51
comEB_A_H06	comEB	Ala-Leu	0.396398	4474.2
comEB_A_H07	comEB	Ala-Thr	0.542533	5105.68
comEB_A_H08	comEB	Gly-Asn	0.82809	7550.44
comEB_A_H09	comEB	Gly-Gln	0.62835	8098.06
comEB_A_H10	comEB	Gly-Glu	0.735666	8437.25
comEB_A_H11	comEB	Gly-Me	0.580461	7658.13
comEB_A_H12	comEB	Met-Ala	0.33807	4767.51
comEB_B_A01	comEB	Negative_Control	0.424423	4479.98
comEB_B_A02	comEB	Ammonia	0.517645	5936.81
comEB_B_A03	comEB	Nitrite	0.355636	3613.97
comEB_B_A04	comEB	Nitrate	0.447176	4633.89
comEB_B_A05	comEB	Urea	0.544513	6350.77
comEB_B_A06	comEB	Biure	0.427737	4631.46
comEB_B_A07	comEB	L-Alanine	0.431638	4535.18
comEB_B_A08	comEB	L-Arginine	0.420298	4256.57
comEB_B_A09	comEB	L-Asparagine	0.772743	6559.36
comEB_B_A10	comEB	L-Aspartic_Acid	0.428025	5368.85
comEB_B_A11	comEB	L-Cysteine	0.24495	4039.59
comEB_B_A12	comEB	L-Glutamic_Acid	0.641095	6036.21
comEB_B_B01	comEB	L-Glutamine	0.810358	6568.58
comEB_B_B02	comEB	Glycine	0.706605	7218.62
comEB_B_B03	comEB	L-Histidine	0.487818	4443.05
comEB_B_B04	comEB	L-Isoleucine	0.376001	4382.67
comEB_B_B05	comEB	L-Leucine	0.462399	6030.66
comEB_B_B06	comEB	L-Lysine	0.556838	6020.28
comEB_B_B07	comEB	L-Methionine	0.541453	6189.41
comEB_B_B08	comEB	L-Phenylalanine	0.47071	7171.89
comEB_B_B09	comEB	L-Proline	0.554806	5686.12
comEB_B_B10	comEB	L-Serine	0.569967	6162.63
comEB_B_B11	comEB	L-Threonine	0.579194	7074.25
comEB_B_B12	comEB	L-Tryptophan	0.329484	5146.65
comEB_B_C01	comEB	L-Tyrosine	0.331738	3729.52
comEB_B_C02	comEB	L-Valine	0.4458	5907.91
comEB_B_C03	comEB	D-Alanine	0.432553	6042.73
comEB_B_C04	comEB	D-Asparagine	0.434613	6209.46
comEB_B_C05	comEB	D-Aspartic_Acid	0.419567	5559.49
comEB_B_C06	comEB	D-Glutamic_Acid	0.390658	6381.12
comEB_B_C07	comEB	D-Lysine	0.442443	6793.1
comEB_B_C08	comEB	D-Serine	0.563473	5497.58
comEB_B_C09	comEB	D-Valine	0.415049	7117.52
comEB_B_C10	comEB	L-Citrulline	0.439334	6609.94
comEB_B_C11	comEB	L-Homoserine	0.529861	5397.38
comEB_B_C12	comEB	L-Ornithine	0.503918	4688.31
comEB_B_D01	comEB	N-Acetyl-L-Glutamic_Acid	0.367379	4255.04
comEB_B_D02	comEB	N-Phthaloyl-L-Glutamic_Acid	0.388754	4870.83
comEB_B_D03	comEB	L-Pyroglutamic_Acid	0.414118	6696.88
comEB_B_D04	comEB	Hydroxylamine	0.497727	6695.3
comEB_B_D05	comEB	Methylamine	0.512283	6675.89
comEB_B_D06	comEB	N-Amylamine	0.478779	6954.94
comEB_B_D07	comEB	N-Butylamine	0.444991	7336.92
comEB_B_D08	comEB	Ethylamine	0.428759	7558.74
comEB_B_D09	comEB	Ethanolamine	0.393575	7525.26
comEB_B_D10	comEB	Ethylenediamine	0.464728	6611.08
comEB_B_D11	comEB	Putrescine	0.472614	6264.19
comEB_B_D12	comEB	Agmatine	0.900762	2677.86
comEB_B_E01	comEB	Histamine	0.355885	3934.18
comEB_B_E02	comEB	ß-Phenylethyl-amine	0.54129	5256.95
comEB_B_E03	comEB	Tyramine	0.460889	6477.03
comEB_B_E04	comEB	Acetamide	0.437009	7592.69
comEB_B_E05	comEB	Formamide	0.439038	7443.1
comEB_B_E06	comEB	Glucuronamide	0.414904	7280.97
comEB_B_E07	comEB	D,L-Lactamide	0.494542	7672.16
comEB_B_E08	comEB	D-Glucosamine	0.364146	7926.14
comEB_B_E09	comEB	D-Galactosamine	0.413294	7961.7
comEB_B_E10	comEB	D-Mannosamine	0.442916	8009.73
comEB_B_E11	comEB	N-Acetyl-D-Glucosamine	0.421201	6106.69
comEB_B_E12	comEB	N-Acetyl-D-Galactosamine	0.34632	4683.27
comEB_B_F01	comEB	N-Acetyl-D-Mannosamine	0.395716	4434.08
comEB_B_F02	comEB	Adenine	0.420396	4403.49
comEB_B_F03	comEB	Adenosine	0.352421	5477.88
comEB_B_F04	comEB	Cytidine	0.375792	6384.02
comEB_B_F05	comEB	Cytosine	0.41174	5961.24
comEB_B_F06	comEB	Guanine	0.278243	1960.26
comEB_B_F07	comEB	Guanosine	0.433637	6471.69
comEB_B_F08	comEB	Thymine	0.426413	6844.4
comEB_B_F09	comEB	Thymidine	0.413884	6609.92
comEB_B_F10	comEB	Uracil	0.444213	6338.03
comEB_B_F11	comEB	Uridine	0.499809	5294.5
comEB_B_F12	comEB	Inosine	0.41952	5027.23
comEB_B_G01	comEB	Xanthine	0.442639	3582.79
comEB_B_G02	comEB	Xanthosine	0.471765	5647.82
comEB_B_G03	comEB	Uric_Acid	0.450243	6390.97
comEB_B_G04	comEB	Alloxan	0.414368	6310.5
comEB_B_G05	comEB	Allantoin	0.424872	7284.36
comEB_B_G06	comEB	Parabanic_Acid	0.416545	7242.51
comEB_B_G07	comEB	D,L-α-Amino-N-Butyric_Acid	0.654159	6550.58
comEB_B_G08	comEB	γ-Amino-N-Butyric_Acid	0.49484	5671.24
comEB_B_G09	comEB	ε-Amino-N-Caproic_Acid	0.494636	5695.15
comEB_B_G10	comEB	D,L-α-Amino-Caprylic_Acid	0.364687	6082.02
comEB_B_G11	comEB	δ-Amino-N-Valeric_Acid	0.482121	4305.99
comEB_B_G12	comEB	α-Amino-N-Valeric_Acid	0.42852	4752.62
comEB_B_H01	comEB	Ala-Asp	0.573508	5661.76
comEB_B_H02	comEB	Ala-Gln	0.356293	5981.49
comEB_B_H03	comEB	Ala-Glu	0.396168	6960.79
comEB_B_H04	comEB	Ala-Gly	0.697287	5964.67
comEB_B_H05	comEB	Ala-His	0.38184	3740.77
comEB_B_H06	comEB	Ala-Leu	0.483137	5149.24
comEB_B_H07	comEB	Ala-Thr	0.53769	5363.16
comEB_B_H08	comEB	Gly-Asn	0.901598	7180.63
comEB_B_H09	comEB	Gly-Gln	0.675546	7562.03
comEB_B_H10	comEB	Gly-Glu	0.676472	7896.44
comEB_B_H11	comEB	Gly-Me	0.622559	6994.74
comEB_B_H12	comEB	Met-Ala	0.406898	4057.26
comEB_C_A01	comEB	Negative_Control	0.311361	4991.44
comEB_C_A02	comEB	Ammonia	0.449305	6311.17
comEB_C_A03	comEB	Nitrite	0.27778	3833.93
comEB_C_A04	comEB	Nitrate	0.340075	4645.38
comEB_C_A05	comEB	Urea	0.505008	6407.12
comEB_C_A06	comEB	Biure	0.349927	4315.81
comEB_C_A07	comEB	L-Alanine	0.308012	4228.19
comEB_C_A08	comEB	L-Arginine	0.252251	4579.02
comEB_C_A09	comEB	L-Asparagine	0.639856	6608.4
comEB_C_A10	comEB	L-Aspartic_Acid	0.31558	5510.34
comEB_C_A11	comEB	L-Cysteine	0.227239	3948.29
comEB_C_A12	comEB	L-Glutamic_Acid	0.383049	6741.61
comEB_C_B01	comEB	L-Glutamine	0.515407	5329.93
comEB_C_B02	comEB	Glycine	0.647716	7400.19
comEB_C_B03	comEB	L-Histidine	0.366793	4406.57
comEB_C_B04	comEB	L-Isoleucine	0.24018	3338.02
comEB_C_B05	comEB	L-Leucine	0.369741	4818.53
comEB_C_B06	comEB	L-Lysine	0.388684	5488.57
comEB_C_B07	comEB	L-Methionine	0.533446	6200.24
comEB_C_B08	comEB	L-Phenylalanine	0.417378	6653.55
comEB_C_B09	comEB	L-Proline	0.436152	5559.68
comEB_C_B10	comEB	L-Serine	0.544358	6349.44
comEB_C_B11	comEB	L-Threonine	0.458451	7244.4
comEB_C_B12	comEB	L-Tryptophan	0.257505	4866.91
comEB_C_C01	comEB	L-Tyrosine	0.25701	3021.21
comEB_C_C02	comEB	L-Valine	0.404596	5531.71
comEB_C_C03	comEB	D-Alanine	0.388827	5607.89
comEB_C_C04	comEB	D-Asparagine	0.372129	6055.26
comEB_C_C05	comEB	D-Aspartic_Acid	0.305657	5401.63
comEB_C_C06	comEB	D-Glutamic_Acid	0.333989	6159.33
comEB_C_C07	comEB	D-Lysine	0.352955	6673.22
comEB_C_C08	comEB	D-Serine	0.40508	5615.62
comEB_C_C09	comEB	D-Valine	0.344519	7191.93
comEB_C_C10	comEB	L-Citrulline	0.356715	6460.53
comEB_C_C11	comEB	L-Homoserine	0.401199	5492.3
comEB_C_C12	comEB	L-Ornithine	0.296793	5280.61
comEB_C_D01	comEB	N-Acetyl-L-Glutamic_Acid	0.324284	4098.35
comEB_C_D02	comEB	N-Phthaloyl-L-Glutamic_Acid	0.406926	4929.18
comEB_C_D03	comEB	L-Pyroglutamic_Acid	0.364686	6281.54
comEB_C_D04	comEB	Hydroxylamine	0.386831	6578.75
comEB_C_D05	comEB	Methylamine	0.386136	6082.65
comEB_C_D06	comEB	N-Amylamine	0.375616	5966.3
comEB_C_D07	comEB	N-Butylamine	0.385595	7625.97
comEB_C_D08	comEB	Ethylamine	0.403712	7515.7
comEB_C_D09	comEB	Ethanolamine	0.345884	7602.58
comEB_C_D10	comEB	Ethylenediamine	0.384242	6086.26
comEB_C_D11	comEB	Putrescine	0.383624	6293.97
comEB_C_D12	comEB	Agmatine	0.40641	3872.73
comEB_C_E01	comEB	Histamine	0.232543	2923.21
comEB_C_E02	comEB	ß-Phenylethyl-amine	0.455584	5560.61
comEB_C_E03	comEB	Tyramine	0.417744	6013.07
comEB_C_E04	comEB	Acetamide	0.379595	7179.4
comEB_C_E05	comEB	Formamide	0.369917	7801.8
comEB_C_E06	comEB	Glucuronamide	0.334271	7726.63
comEB_C_E07	comEB	D,L-Lactamide	0.39486	8074.37
comEB_C_E08	comEB	D-Glucosamine	0.302746	8040.11
comEB_C_E09	comEB	D-Galactosamine	0.345817	8206.82
comEB_C_E10	comEB	D-Mannosamine	0.371248	8633.82
comEB_C_E11	comEB	N-Acetyl-D-Glucosamine	0.35035	6216.45
comEB_C_E12	comEB	N-Acetyl-D-Galactosamine	0.31165	4317.34
comEB_C_F01	comEB	N-Acetyl-D-Mannosamine	0.372851	4164.77
comEB_C_F02	comEB	Adenine	0.376795	4486.53
comEB_C_F03	comEB	Adenosine	0.300007	5389.87
comEB_C_F04	comEB	Cytidine	0.315033	6491.68
comEB_C_F05	comEB	Cytosine	0.392654	6854
comEB_C_F06	comEB	Guanine	0.21648	1791.94
comEB_C_F07	comEB	Guanosine	0.329084	4139.64
comEB_C_F08	comEB	Thymine	0.36081	7219.23
comEB_C_F09	comEB	Thymidine	0.327896	6631.64
comEB_C_F10	comEB	Uracil	0.34302	7176.19
comEB_C_F11	comEB	Uridine	0.372806	5812.18
comEB_C_F12	comEB	Inosine	0.299917	4759.68
comEB_C_G01	comEB	Xanthine	0.433331	4673.47
comEB_C_G02	comEB	Xanthosine	0.333542	5638.37
comEB_C_G03	comEB	Uric_Acid	0.43456	6415.22
comEB_C_G04	comEB	Alloxan	0.414523	6078.35
comEB_C_G05	comEB	Allantoin	0.451359	6915.98
comEB_C_G06	comEB	Parabanic_Acid	0.42993	6807.66
comEB_C_G07	comEB	D,L-α-Amino-N-Butyric_Acid	0.608319	6685.34
[truncated: 1,169 more rows]

## Sheet: knockout vs. controls
mutation	nitrogen_source	sample1	sample2	r1_mean	r2_mean	r_aov_p_value	auc1_mean	auc2_mean	auc_aov_p_value	num_rep
nasD_knockout	L-Methionine	nasD_knockout	comEB_control	0.365016	0.527045	0.00016565	5755.85	6219.48	0.00092848	3
nasD_knockout	Acetamide	nasD_knockout	JE2_control	0.332638	0.327629	0.690474	7017.54	7294.7	0.0669135	3
ureG_knockout	Acetamide	ureG_knockout	comEB_control	0.395331	0.398111	0.906707	7022.77	7375.23	0.102586	3
ureG_knockout	Acetamide	ureG_knockout	JE2_control	0.395331	0.327629	0.00652378	7022.77	7294.7	0.156524	3
nasD_knockout	Ala-Gly	nasD_knockout	comEB_control	0.560377	0.71286	0.000211837	5336.84	5916.48	0.0247282	3
nasD_knockout	Adenine	nasD_knockout	JE2_control	0.331925	0.36698	0.0304376	4816.02	5215.38	0.46081	3
ureG_knockout	Adenine	ureG_knockout	comEB_control	0.341106	0.396773	0.0682277	4600.36	4422.93	0.651405	3
ureG_knockout	Adenine	ureG_knockout	JE2_control	0.341106	0.36698	0.254073	4600.36	5215.38	0.306313	3
nasD_knockout	Ala-Glu	nasD_knockout	comEB_control	0.307027	0.388582	0.000335432	7103.16	7107.97	0.98441	3
nasD_knockout	Adenosine	nasD_knockout	JE2_control	0.290972	0.263856	0.288594	5113.81	5204.88	0.873753	3
ureG_knockout	Adenosine	ureG_knockout	comEB_control	0.322902	0.311228	0.669416	5049.94	5372.86	0.327325	3
ureG_knockout	Adenosine	ureG_knockout	JE2_control	0.322902	0.263856	0.0854741	5049.94	5204.88	0.786504	3
nasD_knockout	Cytosine	nasD_knockout	comEB_control	0.332337	0.402102	0.000486553	6696.27	6634.4	0.896775	3
nasD_knockout	Agmatine	nasD_knockout	JE2_control	0.447811	0.426191	0.683642	3631.62	3577.89	0.881085	3
ureG_knockout	Agmatine	ureG_knockout	comEB_control	0.45987	0.605961	0.398268	3337.87	3382.71	0.938647	3
ureG_knockout	Agmatine	ureG_knockout	JE2_control	0.45987	0.426191	0.448335	3337.87	3577.89	0.63251	3
nasD_knockout	N-Acetyl-D-Mannosamine	nasD_knockout	comEB_control	0.295644	0.380982	0.00085179	4479.48	4309.27	0.355157	3
nasD_knockout	Ala-Asp	nasD_knockout	JE2_control	0.349631	0.374968	0.609906	4681.73	5342.32	0.0277427	3
ureG_knockout	Ala-Asp	ureG_knockout	comEB_control	0.394561	0.55361	0.00188418	4680.02	5801.51	0.010167	3
ureG_knockout	Ala-Asp	ureG_knockout	JE2_control	0.394561	0.374968	0.393552	4680.02	5342.32	0.0706254	3
nasD_knockout	Gly-Me	nasD_knockout	comEB_control	0.480374	0.599271	0.000996708	7140.45	7440.54	0.264261	3
nasD_knockout	Ala-Gln	nasD_knockout	JE2_control	0.264783	0.253314	0.0504001	6021	6310.72	0.281058	3
ureG_knockout	Ala-Gln	ureG_knockout	comEB_control	0.316535	0.324077	0.724686	5406.87	6152.17	0.0108936	3
ureG_knockout	Ala-Gln	ureG_knockout	JE2_control	0.316535	0.253314	0.00188581	5406.87	6310.72	0.00933501	3
nasD_knockout	Alloxan	nasD_knockout	comEB_control	0.331443	0.417542	0.0015827	6110.06	6154.12	0.768223	3
nasD_knockout	Ala-Glu	nasD_knockout	JE2_control	0.307027	0.317594	0.128964	7103.16	7389.24	0.34966	3
ureG_knockout	Ala-Glu	ureG_knockout	comEB_control	0.341606	0.388582	0.014531	7314.03	7107.97	0.336445	3
ureG_knockout	Ala-Glu	ureG_knockout	JE2_control	0.341606	0.317594	0.0831692	7314.03	7389.24	0.764672	3
nasD_knockout	Urea	nasD_knockout	comEB_control	0.31773	0.514728	0.00216642	5707.61	6237.84	0.0396472	3
nasD_knockout	Ala-Gly	nasD_knockout	JE2_control	0.560377	0.61633	0.020824	5336.84	5941.29	0.0860009	3
ureG_knockout	Ala-Gly	ureG_knockout	comEB_control	0.571912	0.71286	0.00147403	5372.6	5916.48	0.0154893	3
ureG_knockout	Ala-Gly	ureG_knockout	JE2_control	0.571912	0.61633	0.0950209	5372.6	5941.29	0.0841078	3
nasD_knockout	N-Acetyl-D-Galactosamine	nasD_knockout	comEB_control	0.243336	0.336957	0.00263148	4383.02	4480.7	0.623672	3
nasD_knockout	Ala-His	nasD_knockout	JE2_control	0.2861	0.270424	0.32673	3703.95	3604.04	0.56065	3
ureG_knockout	Ala-His	ureG_knockout	comEB_control	0.270994	0.375114	0.00114647	3151.22	3624.23	0.0198988	3
ureG_knockout	Ala-His	ureG_knockout	JE2_control	0.270994	0.270424	0.961024	3151.22	3604.04	0.0554237	3
nasD_knockout	D,L-α-Amino-N-Butyric_Acid	nasD_knockout	comEB_control	0.484294	0.615899	0.00308026	6242.16	6617.95	0.0199521	3
nasD_knockout	Ala-Leu	nasD_knockout	JE2_control	0.283341	0.241722	0.40409	3992.08	3879.8	0.691847	3
ureG_knockout	Ala-Leu	ureG_knockout	comEB_control	0.287603	0.408877	0.042591	3704.4	4733.33	0.071977	3
ureG_knockout	Ala-Leu	ureG_knockout	JE2_control	0.287603	0.241722	0.342922	3704.4	3879.8	0.694867	3
nasD_knockout	Parabanic_Acid	nasD_knockout	comEB_control	0.354882	0.433653	0.00399816	6563.65	6949.4	0.139287	3
nasD_knockout	Ala-Thr	nasD_knockout	JE2_control	0.474717	0.451555	0.654233	5171.78	4889.28	0.598017	3
ureG_knockout	Ala-Thr	ureG_knockout	comEB_control	0.470642	0.519027	0.195701	4422.78	5216.92	0.134645	3
ureG_knockout	Ala-Thr	ureG_knockout	JE2_control	0.470642	0.451555	0.605666	4422.78	4889.28	0.378807	3
nasD_knockout	Ala-His	nasD_knockout	comEB_control	0.2861	0.375114	0.00433846	3703.95	3624.23	0.509096	3
nasD_knockout	Allantoin	nasD_knockout	JE2_control	0.373013	0.358983	0.444431	7057.3	7323.98	0.33968	3
ureG_knockout	Allantoin	ureG_knockout	comEB_control	0.40569	0.444253	0.0431623	6583.03	7112.16	0.288757	3
ureG_knockout	Allantoin	ureG_knockout	JE2_control	0.40569	0.358983	0.0537222	6583.03	7323.98	0.180263	3
nasD_knockout	Allantoin	nasD_knockout	comEB_control	0.373013	0.444253	0.00437325	7057.3	7112.16	0.795536	3
nasD_knockout	Alloxan	nasD_knockout	JE2_control	0.331443	0.331246	0.987727	6110.06	6321.03	0.499296	3
ureG_knockout	Alloxan	ureG_knockout	comEB_control	0.374078	0.417542	0.00412332	6031.49	6154.12	0.565131	3
ureG_knockout	Alloxan	ureG_knockout	JE2_control	0.374078	0.331246	0.00734683	6031.49	6321.03	0.410988	3
nasD_knockout	L-Valine	nasD_knockout	comEB_control	0.345599	0.421396	0.00462283	5624.42	5738.83	0.470851	3
nasD_knockout	Ammonia	nasD_knockout	JE2_control	0.382401	0.325881	0.0443169	5828.92	6683.48	0.0336809	3
ureG_knockout	Ammonia	ureG_knockout	comEB_control	0.344856	0.486673	0.00367763	5767.19	6186.65	0.100742	3
ureG_knockout	Ammonia	ureG_knockout	JE2_control	0.344856	0.325881	0.381573	5767.19	6683.48	0.0213798	3
nasD_knockout	Biure	nasD_knockout	comEB_control	0.248779	0.406049	0.0054727	4068.76	4356.73	0.149719	3
nasD_knockout	Biure	nasD_knockout	JE2_control	0.248779	0.229968	0.42441	4068.76	4444.21	0.288113	3
ureG_knockout	Biure	ureG_knockout	comEB_control	0.256799	0.406049	0.00630843	4017.28	4356.73	0.174948	3
ureG_knockout	Biure	ureG_knockout	JE2_control	0.256799	0.229968	0.264029	4017.28	4444.21	0.268181	3
nasD_knockout	Gly-Glu	nasD_knockout	comEB_control	0.578679	0.707523	0.00570979	8253.76	8196.93	0.758145	3
nasD_knockout	Cytidine	nasD_knockout	JE2_control	0.28453	0.293575	0.0680734	6458.91	6646.6	0.238317	3
ureG_knockout	Cytidine	ureG_knockout	comEB_control	0.310539	0.341679	0.169343	6117.41	6388.57	0.339379	3
ureG_knockout	Cytidine	ureG_knockout	JE2_control	0.310539	0.293575	0.0346102	6117.41	6646.6	0.119349	3
nasD_knockout	N-Acetyl-L-Glutamic_Acid	nasD_knockout	comEB_control	0.260787	0.359277	0.00604212	4378.48	4138.49	0.32143	3
nasD_knockout	Cytosine	nasD_knockout	JE2_control	0.332337	0.310531	0.185163	6696.27	6787.39	0.824466	3
ureG_knockout	Cytosine	ureG_knockout	comEB_control	0.34298	0.402102	0.0193301	6280.19	6634.4	0.56781	3
ureG_knockout	Cytosine	ureG_knockout	JE2_control	0.34298	0.310531	0.173392	6280.19	6787.39	0.386099	3
nasD_knockout	D-Alanine	nasD_knockout	comEB_control	0.319127	0.401139	0.00767449	5901.35	5987.46	0.712327	3
nasD_knockout	D-Alanine	nasD_knockout	JE2_control	0.319127	0.330218	0.262377	5901.35	6173.22	0.406915	3
ureG_knockout	D-Alanine	ureG_knockout	comEB_control	0.372861	0.401139	0.215808	5765.77	5987.46	0.47847	3
ureG_knockout	D-Alanine	ureG_knockout	JE2_control	0.372861	0.330218	0.0308559	5765.77	6173.22	0.303896	3
nasD_knockout	L-Pyroglutamic_Acid	nasD_knockout	comEB_control	0.294722	0.379196	0.00884598	6360.1	6501.81	0.36827	3
nasD_knockout	D-Asparagine	nasD_knockout	JE2_control	0.331345	0.339597	0.175038	5917.04	6278.83	0.057038	3
ureG_knockout	D-Asparagine	ureG_knockout	comEB_control	0.393727	0.399014	0.804549	5853.77	6185.31	0.119984	3
ureG_knockout	D-Asparagine	ureG_knockout	JE2_control	0.393727	0.339597	0.00343208	5853.77	6278.83	0.0955209	3
nasD_knockout	Ethylamine	nasD_knockout	comEB_control	0.324596	0.403558	0.00988104	7298.53	7546.65	0.000184519	3
nasD_knockout	D-Aspartic_Acid	nasD_knockout	JE2_control	0.287595	0.281383	0.486366	5662.59	5918.26	0.243009	3
ureG_knockout	D-Aspartic_Acid	ureG_knockout	comEB_control	0.321112	0.357995	0.346693	5662.38	5525.59	0.429492	3
ureG_knockout	D-Aspartic_Acid	ureG_knockout	JE2_control	0.321112	0.281383	0.0160689	5662.38	5918.26	0.270647	3
nasD_knockout	D,L-α-Amino-Caprylic_Acid	nasD_knockout	comEB_control	0.70624	0.427418	0.00993892	3057.67	5989.01	0.0151571	3
nasD_knockout	D-Galactosamine	nasD_knockout	JE2_control	0.351009	0.388326	0.179415	8174.9	8334.03	0.499377	3
ureG_knockout	D-Galactosamine	ureG_knockout	comEB_control	0.485418	0.370567	0.00760418	8068.04	8096.63	0.905776	3
ureG_knockout	D-Galactosamine	ureG_knockout	JE2_control	0.485418	0.388326	0.00699152	8068.04	8334.03	0.374706	3
nasD_knockout	Uric_Acid	nasD_knockout	comEB_control	0.382732	0.436402	0.0100705	6256.1	6345.43	0.818351	3
nasD_knockout	D-Glucosamine	nasD_knockout	JE2_control	0.305595	0.328983	0.172306	7827.43	8121.12	0.102677	3
ureG_knockout	D-Glucosamine	ureG_knockout	comEB_control	0.40218	0.33225	0.0373754	7730.24	8032.3	0.333911	3
ureG_knockout	D-Glucosamine	ureG_knockout	JE2_control	0.40218	0.328983	0.0104557	7730.24	8121.12	0.252814	3
nasD_knockout	Ammonia	nasD_knockout	comEB_control	0.382401	0.486673	0.0112903	5828.92	6186.65	0.181601	3
nasD_knockout	D-Glutamic_Acid	nasD_knockout	JE2_control	0.294313	0.308306	0.0408207	6378.42	6568.78	0.458424	3
ureG_knockout	D-Glutamic_Acid	ureG_knockout	comEB_control	0.33942	0.362415	0.240214	6335.39	6367.83	0.906163	3
ureG_knockout	D-Glutamic_Acid	ureG_knockout	JE2_control	0.33942	0.308306	0.00331033	6335.39	6568.78	0.458311	3
nasD_knockout	Tyramine	nasD_knockout	comEB_control	0.335353	0.425991	0.0114118	6131.21	6261.34	0.501049	3
nasD_knockout	D-Lysine	nasD_knockout	JE2_control	0.32851	0.330815	0.90508	6628.75	7005.74	0.151328	3
ureG_knockout	D-Lysine	ureG_knockout	comEB_control	0.361942	0.3891	0.396614	6665.18	6784.45	0.694053	3
ureG_knockout	D-Lysine	ureG_knockout	JE2_control	0.361942	0.330815	0.184475	6665.18	7005.74	0.362898	3
nasD_knockout	Ala-Asp	nasD_knockout	comEB_control	0.349631	0.55361	0.0117674	4681.73	5801.51	0.00207411	3
nasD_knockout	D-Mannosamine	nasD_knockout	JE2_control	0.429786	0.476084	0.0924424	8668.02	8961.72	0.413011	3
ureG_knockout	D-Mannosamine	ureG_knockout	comEB_control	0.556866	0.406218	0.00417144	8703.71	8425.3	0.474919	3
ureG_knockout	D-Mannosamine	ureG_knockout	JE2_control	0.556866	0.476084	0.0232777	8703.71	8961.72	0.553793	3
nasD_knockout	Nitrate	nasD_knockout	comEB_control	0.254016	0.41351	0.0126365	4325.16	4501.8	0.459403	3
nasD_knockout	D-Serine	nasD_knockout	JE2_control	0.336445	0.356077	0.219943	5617.82	6470.95	0.0454531	3
ureG_knockout	D-Serine	ureG_knockout	comEB_control	0.412559	0.464931	0.391721	5074.42	5634.33	0.21527	3
ureG_knockout	D-Serine	ureG_knockout	JE2_control	0.412559	0.356077	0.073418	5074.42	6470.95	0.0410779	3
nasD_knockout	Glycine	nasD_knockout	comEB_control	0.561615	0.663533	0.0133092	7663.9	7348.06	0.0428224	3
nasD_knockout	D-Valine	nasD_knockout	JE2_control	0.297023	0.305413	0.52155	6991.64	7470.94	0.00683471	3
ureG_knockout	D-Valine	ureG_knockout	comEB_control	0.360896	0.36553	0.862705	6877.67	7150.82	0.283137	3
ureG_knockout	D-Valine	ureG_knockout	JE2_control	0.360896	0.305413	0.00877928	6877.67	7470.94	0.063583	3
nasD_knockout	Adenine	nasD_knockout	comEB_control	0.331925	0.396773	0.0138457	4816.02	4422.93	0.275702	3
nasD_knockout	D,L-Lactamide	nasD_knockout	JE2_control	0.350628	0.393901	0.0816821	7696.07	8120.25	0.0166602	3
ureG_knockout	D,L-Lactamide	ureG_knockout	comEB_control	0.502147	0.43388	0.108499	7756.02	7906.89	0.609731	3
ureG_knockout	D,L-Lactamide	ureG_knockout	JE2_control	0.502147	0.393901	0.00228678	7756.02	8120.25	0.236955	3
nasD_knockout	Thymine	nasD_knockout	comEB_control	0.305392	0.388106	0.0144973	6871.59	7096.2	0.458668	3
nasD_knockout	D,L-α-Amino-Caprylic_Acid	nasD_knockout	JE2_control	0.70624	0.744778	0.865369	3057.67	3990.64	0.34817	3
ureG_knockout	D,L-α-Amino-Caprylic_Acid	ureG_knockout	comEB_control	0.696141	0.427418	0.0109249	2489.87	5989.01	0.000354277	3
ureG_knockout	D,L-α-Amino-Caprylic_Acid	ureG_knockout	JE2_control	0.696141	0.744778	0.830641	2489.87	3990.64	0.0644929	3
nasD_knockout	L-Tyrosine	nasD_knockout	comEB_control	0.207813	0.298658	0.0145491	3371.1	3330.85	0.863613	3
nasD_knockout	D,L-α-Amino-N-Butyric_Acid	nasD_knockout	JE2_control	0.484294	0.551045	0.0164158	6242.16	7055.89	0.00317297	3
ureG_knockout	D,L-α-Amino-N-Butyric_Acid	ureG_knockout	comEB_control	0.679935	0.615899	0.0765535	7096.09	6617.95	0.0497343	3
ureG_knockout	D,L-α-Amino-N-Butyric_Acid	ureG_knockout	JE2_control	0.679935	0.551045	0.00597356	7096.09	7055.89	0.842529	3
nasD_knockout	D-Glutamic_Acid	nasD_knockout	comEB_control	0.294313	0.362415	0.0148438	6378.42	6367.83	0.960154	3
nasD_knockout	Ethanolamine	nasD_knockout	JE2_control	0.328435	0.347625	0.333597	7294.41	7509.22	0.308923	3
ureG_knockout	Ethanolamine	ureG_knockout	comEB_control	0.381952	0.367255	0.360768	7003.82	7555.75	0.108244	3
ureG_knockout	Ethanolamine	ureG_knockout	JE2_control	0.381952	0.347625	0.0222513	7003.82	7509.22	0.18505	3
nasD_knockout	Gly-Gln	nasD_knockout	comEB_control	0.520649	0.640119	0.0200809	7357.49	7942.67	0.0949171	3
nasD_knockout	Ethylamine	nasD_knockout	JE2_control	0.324596	0.340793	0.300931	7298.53	7465.52	0.367096	3
ureG_knockout	Ethylamine	ureG_knockout	comEB_control	0.397508	0.403558	0.745023	6886.38	7546.65	0.152324	3
ureG_knockout	Ethylamine	ureG_knockout	JE2_control	0.397508	0.340793	0.0153861	6886.38	7465.52	0.228944	3
nasD_knockout	L-Phenylalanine	nasD_knockout	comEB_control	0.356603	0.433587	0.0201822	6510.73	6881.15	0.152695	3
nasD_knockout	Ethylenediamine	nasD_knockout	JE2_control	0.345919	0.358939	0.585993	6436.34	6548.91	0.797185	3
ureG_knockout	Ethylenediamine	ureG_knockout	comEB_control	0.383458	0.412511	0.33618	6441.24	6453.47	0.970599	3
ureG_knockout	Ethylenediamine	ureG_knockout	JE2_control	0.383458	0.358939	0.198859	6441.24	6548.91	0.827591	3
nasD_knockout	Glucuronamide	nasD_knockout	comEB_control	0.287827	0.37334	0.0222605	7504.96	7560.31	0.870023	3
nasD_knockout	Formamide	nasD_knockout	JE2_control	0.326315	0.396398	0.308416	7467.45	7771.12	0.327814	3
ureG_knockout	Formamide	ureG_knockout	comEB_control	0.407018	0.393142	0.595964	7453.62	7761.48	0.239217	3
ureG_knockout	Formamide	ureG_knockout	JE2_control	0.407018	0.396398	0.869225	7453.62	7771.12	0.352174	3
nasD_knockout	D-Asparagine	nasD_knockout	comEB_control	0.331345	0.399014	0.02231	5917.04	6185.31	0.0449101	3
nasD_knockout	Glucuronamide	nasD_knockout	JE2_control	0.287827	0.377639	0.0891176	7504.96	8061.11	0.22426	3
ureG_knockout	Glucuronamide	ureG_knockout	comEB_control	0.44028	0.37334	0.0506264	7575.64	7560.31	0.959356	3
ureG_knockout	Glucuronamide	ureG_knockout	JE2_control	0.44028	0.377639	0.197337	7575.64	8061.11	0.248058	3
nasD_knockout	L-Serine	nasD_knockout	comEB_control	0.325567	0.544105	0.0243878	4575.32	6322.61	0.214628	3
nasD_knockout	Gly-Asn	nasD_knockout	JE2_control	0.710635	0.766521	0.272247	7114.18	7752.81	0.0679263	3
ureG_knockout	Gly-Asn	ureG_knockout	comEB_control	0.837411	0.868416	0.574097	6464.82	7391.54	0.0426273	3
ureG_knockout	Gly-Asn	ureG_knockout	JE2_control	0.837411	0.766521	0.2208	6464.82	7752.81	0.0285805	3
nasD_knockout	Gly-Asn	nasD_knockout	comEB_control	0.710635	0.868416	0.026443	7114.18	7391.54	0.107445	3
nasD_knockout	Gly-Gln	nasD_knockout	JE2_control	0.520649	0.583647	0.117022	7357.49	8398.89	0.0146742	3
ureG_knockout	Gly-Gln	ureG_knockout	comEB_control	0.522442	0.640119	0.00685145	7201.74	7942.67	0.0780455	3
ureG_knockout	Gly-Gln	ureG_knockout	JE2_control	0.522442	0.583647	0.0530186	7201.74	8398.89	0.0165089	3
nasD_knockout	L-Cysteine	nasD_knockout	comEB_control	0.185215	0.255798	0.0268844	4365.34	4320.56	0.916496	3
nasD_knockout	Gly-Glu	nasD_knockout	JE2_control	0.578679	0.608815	0.240454	8253.76	8710.22	0.00353942	3
ureG_knockout	Gly-Glu	ureG_knockout	comEB_control	0.648721	0.707523	0.0917888	8027.9	8196.93	0.520786	3
ureG_knockout	Gly-Glu	ureG_knockout	JE2_control	0.648721	0.608815	0.183545	8027.9	8710.22	0.0204407	3
nasD_knockout	Nitrite	nasD_knockout	comEB_control	0.228235	0.328553	0.0280972	3476.09	3772.73	0.107885	3
nasD_knockout	Gly-Me	nasD_knockout	JE2_control	0.480374	0.578463	0.0364271	7140.45	7842.3	0.00461708	3
ureG_knockout	Gly-Me	ureG_knockout	comEB_control	0.472203	0.599271	0.0020345	6609.39	7440.54	0.0511102	3
ureG_knockout	Gly-Me	ureG_knockout	JE2_control	0.472203	0.578463	0.0342094	6609.39	7842.3	0.00577686	3
nasD_knockout	L-Leucine	nasD_knockout	comEB_control	0.329638	0.427879	0.0306981	4924.74	5415.99	0.271652	3
nasD_knockout	Glycine	nasD_knockout	JE2_control	0.561615	0.664596	0.0766308	7663.9	8758.46	0.000226769	3
ureG_knockout	Glycine	ureG_knockout	comEB_control	0.748198	0.663533	0.14384	8089.16	7348.06	0.011205	3
ureG_knockout	Glycine	ureG_knockout	JE2_control	0.748198	0.664596	0.229572	8089.16	8758.46	0.0120695	3
nasD_knockout	L-Proline	nasD_knockout	comEB_control	0.358666	0.482027	0.03185	5549.83	5670.19	0.287279	3
nasD_knockout	Guanine	nasD_knockout	JE2_control	0.199949	0.261887	0.131761	2989.21	3746.82	0.362087	3
ureG_knockout	Guanine	ureG_knockout	comEB_control	0.222509	0.252394	0.305019	2615.71	2191.09	0.306139	3
ureG_knockout	Guanine	ureG_knockout	JE2_control	0.222509	0.261887	0.207095	2615.71	3746.82	0.046187	3
nasD_knockout	L-Tryptophan	nasD_knockout	comEB_control	0.212407	0.291886	0.0322566	3651.38	4833.32	0.0363249	3
nasD_knockout	Guanosine	nasD_knockout	JE2_control	0.341959	0.270206	0.123763	3838.95	3279.64	0.61554	3
ureG_knockout	Guanosine	ureG_knockout	comEB_control	0.316503	0.409509	0.253931	3665.47	4994.84	0.363535	3
ureG_knockout	Guanosine	ureG_knockout	JE2_control	0.316503	0.270206	0.464101	3665.47	3279.64	0.757867	3
nasD_knockout	Ala-Gln	nasD_knockout	comEB_control	0.264783	0.324077	0.0324415	6021	6152.17	0.568325	3
nasD_knockout	Histamine	nasD_knockout	JE2_control	0.20717	0.206111	0.898396	3378.08	3640.42	0.241868	3
ureG_knockout	Histamine	ureG_knockout	comEB_control	0.215456	0.296353	0.0971723	3441.05	3296.06	0.702871	3
ureG_knockout	Histamine	ureG_knockout	JE2_control	0.215456	0.206111	0.514781	3441.05	3640.42	0.368399	3
nasD_knockout	α-Amino-N-Valeric_Acid	nasD_knockout	comEB_control	0.295817	0.380337	0.0345746	3840.22	4396.27	0.172337	3
nasD_knockout	Hydroxylamine	nasD_knockout	JE2_control	0.366857	0.360953	0.532071	6457.82	7086.03	0.0277123	3
ureG_knockout	Hydroxylamine	ureG_knockout	comEB_control	0.421896	0.422854	0.98172	6509.14	6663.77	0.418631	3
ureG_knockout	Hydroxylamine	ureG_knockout	JE2_control	0.421896	0.360953	0.0071296	6509.14	7086.03	0.0673604	3
nasD_knockout	Cytidine	nasD_knockout	comEB_control	0.28453	0.341679	0.0346563	6458.91	6388.57	0.504773	3
nasD_knockout	Inosine	nasD_knockout	JE2_control	0.265364	0.220767	0.0184778	3686.95	4595.45	0.286762	3
ureG_knockout	Inosine	ureG_knockout	comEB_control	0.232226	0.348708	0.034492	3767.65	4732.2	0.0294167	3
ureG_knockout	Inosine	ureG_knockout	JE2_control	0.232226	0.220767	0.29398	3767.65	4595.45	0.0461021	3
nasD_knockout	Acetamide	nasD_knockout	comEB_control	0.332638	0.398111	0.0383329	7017.54	7375.23	0.0468597	3
nasD_knockout	L-Alanine	nasD_knockout	JE2_control	0.268179	0.253244	0.484738	4071.22	4381.16	0.587896	3
ureG_knockout	L-Alanine	ureG_knockout	comEB_control	0.27896	0.363714	0.081515	3889.69	4499.71	0.125684	3
ureG_knockout	L-Alanine	ureG_knockout	JE2_control	0.27896	0.253244	0.176016	3889.69	4381.16	0.435119	3
nasD_knockout	N-Butylamine	nasD_knockout	comEB_control	0.335525	0.402985	0.0403603	7111.78	7454.39	0.0384033	3
nasD_knockout	L-Arginine	nasD_knockout	JE2_control	0.230521	0.229061	0.963012	4230.22	4470.78	0.648914	3
ureG_knockout	L-Arginine	ureG_knockout	comEB_control	0.230298	0.335493	0.0962823	4231.33	4406.17	0.659931	3
ureG_knockout	L-Arginine	ureG_knockout	JE2_control	0.230298	0.229061	0.967403	4231.33	4470.78	0.707504	3
nasD_knockout	N-Phthaloyl-L-Glutamic_Acid	nasD_knockout	comEB_control	0.343492	0.385584	0.0411806	5510.01	5143.65	0.22917	3
nasD_knockout	L-Asparagine	nasD_knockout	JE2_control	0.524309	0.631399	0.118359	5963.03	7230.61	0.027936	3
ureG_knockout	L-Asparagine	ureG_knockout	comEB_control	0.729841	0.680837	0.564553	6622.73	6632.03	0.964177	3
ureG_knockout	L-Asparagine	ureG_knockout	JE2_control	0.729841	0.631399	0.227544	6622.73	7230.61	0.181555	3
nasD_knockout	Formamide	nasD_knockout	comEB_control	0.326315	0.393142	0.044284	7467.45	7761.48	0.1803	3
nasD_knockout	L-Aspartic_Acid	nasD_knockout	JE2_control	0.284728	0.268274	0.426594	4705.49	5531.9	0.0886188	3
ureG_knockout	L-Aspartic_Acid	ureG_knockout	comEB_control	0.270051	0.374103	0.0462066	5039.74	5474.16	0.239487	3
ureG_knockout	L-Aspartic_Acid	ureG_knockout	JE2_control	0.270051	0.268274	0.943282	5039.74	5531.9	0.324908	3
nasD_knockout	Ala-Leu	nasD_knockout	comEB_control	0.283341	0.408877	0.0443037	3992.08	4733.33	0.0544524	3
nasD_knockout	L-Citrulline	nasD_knockout	JE2_control	0.335504	0.344697	0.707432	6793.64	6665.69	0.751535	3
ureG_knockout	L-Citrulline	ureG_knockout	comEB_control	0.396121	0.384733	0.699615	6406.16	6589.95	0.456265	3
ureG_knockout	L-Citrulline	ureG_knockout	JE2_control	0.396121	0.344697	0.0226871	6406.16	6665.69	0.361275	3
nasD_knockout	γ-Amino-N-Butyric_Acid	nasD_knockout	comEB_control	0.335556	0.440939	0.0486602	5406.98	5569.48	0.350693	3
nasD_knockout	L-Cysteine	nasD_knockout	JE2_control	0.185215	0.169444	0.140388	4365.34	4745.61	0.382079	3
ureG_knockout	L-Cysteine	ureG_knockout	comEB_control	0.161727	0.255798	0.0122528	4223.66	4320.56	0.86856	3
ureG_knockout	L-Cysteine	ureG_knockout	JE2_control	0.161727	0.169444	0.514414	4223.66	4745.61	0.388149	3
nasD_knockout	Methylamine	nasD_knockout	comEB_control	0.33088	0.438628	0.0502509	6552.04	6456.68	0.642804	3
nasD_knockout	L-Glutamic_Acid	nasD_knockout	JE2_control	0.43113	0.392902	0.00207491	5182.77	6561.42	0.0321666	3
ureG_knockout	L-Glutamic_Acid	ureG_knockout	comEB_control	0.564929	0.470906	0.38585	5949.57	6613.24	0.138509	3
ureG_knockout	L-Glutamic_Acid	ureG_knockout	JE2_control	0.564929	0.392902	0.0199267	5949.57	6561.42	0.107832	3
nasD_knockout	ß-Phenylethyl-amine	nasD_knockout	comEB_control	0.410581	0.495734	0.0504912	5677.54	5492.27	0.474931	3
nasD_knockout	L-Glutamine	nasD_knockout	JE2_control	0.601086	0.558564	0.268187	6581.6	7299.63	0.0108689	3
ureG_knockout	L-Glutamine	ureG_knockout	comEB_control	0.793064	0.648031	0.173278	6943.31	6082.27	0.093257	3
ureG_knockout	L-Glutamine	ureG_knockout	JE2_control	0.793064	0.558564	0.00283176	6943.31	7299.63	0.121754	3
nasD_knockout	Thymidine	nasD_knockout	comEB_control	0.286951	0.367639	0.0526295	6635.24	6738.45	0.711771	3
nasD_knockout	L-Histidine	nasD_knockout	JE2_control	0.339609	0.33264	0.602642	5373.18	5623.03	0.322069	3
ureG_knockout	L-Histidine	ureG_knockout	comEB_control	0.3664	0.401193	0.481528	5095.2	4072.63	0.0641648	3
ureG_knockout	L-Histidine	ureG_knockout	JE2_control	0.3664	0.33264	0.101601	5095.2	5623.03	0.123694	3
nasD_knockout	D-Valine	nasD_knockout	comEB_control	0.297023	0.36553	0.0536753	6991.64	7150.82	0.0446909	3
nasD_knockout	L-Homoserine	nasD_knockout	JE2_control	0.400625	0.381876	0.241541	4561.89	5162.05	0.299261	3
ureG_knockout	L-Homoserine	ureG_knockout	comEB_control	0.435374	0.447995	0.790125	5039.24	5513.37	0.0704629	3
ureG_knockout	L-Homoserine	ureG_knockout	JE2_control	0.435374	0.381876	0.0648955	5039.24	5162.05	0.603296	3
nasD_knockout	L-Aspartic_Acid	nasD_knockout	comEB_control	0.284728	0.374103	0.0560994	4705.49	5474.16	0.0202906	3
nasD_knockout	L-Isoleucine	nasD_knockout	JE2_control	0.216923	0.271069	0.275997	3171.82	4094.45	0.0462065	3
ureG_knockout	L-Isoleucine	ureG_knockout	comEB_control	0.245505	0.313396	0.236307	3495.87	3750.71	0.527123	3
ureG_knockout	L-Isoleucine	ureG_knockout	JE2_control	0.245505	0.271069	0.642684	3495.87	4094.45	0.162097	3
nasD_knockout	N-Amylamine	nasD_knockout	comEB_control	0.31991	0.41059	0.0656874	7017.48	6830.88	0.744907	3
nasD_knockout	L-Leucine	nasD_knockout	JE2_control	0.329638	0.321428	0.598131	4924.74	5726.81	0.0546047	3
ureG_knockout	L-Leucine	ureG_knockout	comEB_control	0.353334	0.427879	0.0738276	5348.42	5415.99	0.881438	3
ureG_knockout	L-Leucine	ureG_knockout	JE2_control	0.353334	0.321428	0.121469	5348.42	5726.81	0.337777	3
nasD_knockout	D-Serine	nasD_knockout	comEB_control	0.336445	0.464931	0.065857	5617.82	5634.33	0.889234	3
nasD_knockout	L-Lysine	nasD_knockout	JE2_control	0.324733	0.337055	0.266823	5800.96	6424.8	0.0878505	3
ureG_knockout	L-Lysine	ureG_knockout	comEB_control	0.363134	0.446634	0.207841	6070.02	5827.5	0.350786	3
ureG_knockout	L-Lysine	ureG_knockout	JE2_control	0.363134	0.337055	0.0693327	6070.02	6424.8	0.297817	3
nasD_knockout	Putrescine	nasD_knockout	comEB_control	0.346451	0.417018	0.0658998	6145.68	6299.06	0.309686	3
nasD_knockout	L-Methionine	nasD_knockout	JE2_control	0.365016	0.348926	0.189883	5755.85	6620.51	0.00249381	3
ureG_knockout	L-Methionine	ureG_knockout	comEB_control	0.411332	0.527045	0.00256105	5870.56	6219.48	0.0742295	3
ureG_knockout	L-Methionine	ureG_knockout	JE2_control	0.411332	0.348926	0.0180632	5870.56	6620.51	0.0157614	3
nasD_knockout	L-Alanine	nasD_knockout	comEB_control	0.268179	0.363714	0.0674279	4071.22	4499.71	0.143263	3
nasD_knockout	L-Ornithine	nasD_knockout	JE2_control	0.293586	0.242612	0.172754	4744.95	4941.65	0.684563	3
ureG_knockout	L-Ornithine	ureG_knockout	comEB_control	0.302825	0.393207	0.232218	4449.78	5096.98	0.281469	3
ureG_knockout	L-Ornithine	ureG_knockout	JE2_control	0.302825	0.242612	0.0812502	4449.78	4941.65	0.453783	3
nasD_knockout	Histamine	nasD_knockout	comEB_control	0.20717	0.296353	0.0683573	3378.08	3296.06	0.826498	3
nasD_knockout	L-Phenylalanine	nasD_knockout	JE2_control	0.356603	0.353534	0.765018	6510.73	6991.37	0.289445	3
ureG_knockout	L-Phenylalanine	ureG_knockout	comEB_control	0.402651	0.433587	0.172572	6609.9	6881.15	0.448916	3
ureG_knockout	L-Phenylalanine	ureG_knockout	JE2_control	0.402651	0.353534	0.000238453	6609.9	6991.37	0.457551	3
nasD_knockout	Uridine	nasD_knockout	comEB_control	0.332318	0.425808	0.0709375	5613.61	5671.69	0.864227	3
nasD_knockout	L-Proline	nasD_knockout	JE2_control	0.358666	0.320919	0.0227765	5549.83	6449.87	0.0572504	3
ureG_knockout	L-Proline	ureG_knockout	comEB_control	0.387582	0.482027	0.0630597	5650.63	5670.19	0.952893	3
ureG_knockout	L-Proline	ureG_knockout	JE2_control	0.387582	0.320919	0.000154251	5650.63	6449.87	0.150731	3
nasD_knockout	L-Asparagine	nasD_knockout	comEB_control	0.524309	0.680837	0.0740784	5963.03	6632.03	0.0257803	3
nasD_knockout	L-Pyroglutamic_Acid	nasD_knockout	JE2_control	0.294722	0.298024	0.576232	6360.1	6666.55	0.217658	3
ureG_knockout	L-Pyroglutamic_Acid	ureG_knockout	comEB_control	0.349403	0.379196	0.205938	6265.8	6501.81	0.33862	3
ureG_knockout	L-Pyroglutamic_Acid	ureG_knockout	JE2_control	0.349403	0.298024	0.00752657	6265.8	6666.55	0.208684	3
nasD_knockout	D,L-Lactamide	nasD_knockout	comEB_control	0.350628	0.43388	0.0743973	7696.07	7906.89	0.183395	3
nasD_knockout	L-Serine	nasD_knockout	JE2_control	0.325567	0.375831	0.451274	4575.32	6655.08	0.157903	3
ureG_knockout	L-Serine	ureG_knockout	comEB_control	0.463854	0.544105	0.0254408	5999.11	6322.61	0.411545	3
ureG_knockout	L-Serine	ureG_knockout	JE2_control	0.463854	0.375831	0.00786094	5999.11	6655.08	0.172879	3
nasD_knockout	L-Isoleucine	nasD_knockout	comEB_control	0.216923	0.313396	0.074605	3171.82	3750.71	0.167128	3
nasD_knockout	L-Threonine	nasD_knockout	JE2_control	0.424755	0.49572	0.0419234	6446.88	6863.71	0.753212	3
ureG_knockout	L-Threonine	ureG_knockout	comEB_control	0.504667	0.497346	0.874272	7086.06	7153.79	0.739658	3
ureG_knockout	L-Threonine	ureG_knockout	JE2_control	0.504667	0.49572	0.753191	7086.06	6863.71	0.845293	3
nasD_knockout	Negative_Control	nasD_knockout	comEB_control	0.291342	0.376314	0.0746976	4566.8	4720.01	0.608132	3
nasD_knockout	L-Tryptophan	nasD_knockout	JE2_control	0.212407	0.189586	0.171616	3651.38	4043.18	0.302817	3
ureG_knockout	L-Tryptophan	ureG_knockout	comEB_control	0.232546	0.291886	0.0853494	4181.09	4833.32	0.194443	3
ureG_knockout	L-Tryptophan	ureG_knockout	JE2_control	0.232546	0.189586	0.0562287	4181.09	4043.18	0.730897	3
nasD_knockout	δ-Amino-N-Valeric_Acid	nasD_knockout	comEB_control	0.297977	0.403852	0.0828502	4520.15	4693.9	0.630376	3
nasD_knockout	L-Tyrosine	nasD_knockout	JE2_control	0.207813	0.199692	0.0119705	3371.1	3683.32	0.294745	3
ureG_knockout	L-Tyrosine	ureG_knockout	comEB_control	0.204409	0.298658	0.0135923	3346.79	3330.85	0.950966	3
ureG_knockout	L-Tyrosine	ureG_knockout	JE2_control	0.204409	0.199692	0.349104	3346.79	3683.32	0.295181	3
nasD_knockout	ε-Amino-N-Caproic_Acid	nasD_knockout	comEB_control	0.335728	0.425221	0.0858497	5529.42	5475.41	0.835039	3
nasD_knockout	L-Valine	nasD_knockout	JE2_control	0.345599	0.35313	0.565577	5624.42	6139.81	0.170758	3
ureG_knockout	L-Valine	ureG_knockout	comEB_control	0.357964	0.421396	0.0246228	5609.67	5738.83	0.51606	3
ureG_knockout	L-Valine	ureG_knockout	JE2_control	0.357964	0.35313	0.792513	5609.67	6139.81	0.181697	3
nasD_knockout	Inosine	nasD_knockout	comEB_control	0.265364	0.348708	0.0907885	3686.95	4732.2	0.230738	3
nasD_knockout	Met-Ala	nasD_knockout	JE2_control	0.275724	0.219234	0.103325	4761.18	4572.7	0.663655	3
ureG_knockout	Met-Ala	ureG_knockout	comEB_control	0.245807	0.347079	0.039828	4044.05	4406.87	0.459935	3
ureG_knockout	Met-Ala	ureG_knockout	JE2_control	0.245807	0.219234	0.370447	4044.05	4572.7	0.371449	3
nasD_knockout	L-Lysine	nasD_knockout	comEB_control	0.324733	0.446634	0.092848	5800.96	5827.5	0.902984	3
nasD_knockout	Methylamine	nasD_knockout	JE2_control	0.33088	0.330406	0.967336	6552.04	6813.86	0.0470395	3
ureG_knockout	Methylamine	ureG_knockout	comEB_control	0.386346	0.438628	0.261329	6441.68	6456.68	0.962321	3
ureG_knockout	Methylamine	ureG_knockout	JE2_control	0.386346	0.330406	0.017772	6441.68	6813.86	0.207255	3
nasD_knockout	D-Lysine	nasD_knockout	comEB_control	0.32851	0.3891	0.0946603	6628.75	6784.45	0.267747	3
nasD_knockout	N-Acetyl-D-Galactosamine	nasD_knockout	JE2_control	0.243336	0.218845	0.108918	4383.02	4549.7	0.579796	3
ureG_knockout	N-Acetyl-D-Galactosamine	ureG_knockout	comEB_control	0.251613	0.336957	0.00331851	4189.84	4480.7	0.263219	3
ureG_knockout	N-Acetyl-D-Galactosamine	ureG_knockout	JE2_control	0.251613	0.218845	0.0454768	4189.84	4549.7	0.303066	3
nasD_knockout	Ethylenediamine	nasD_knockout	comEB_control	0.345919	0.412511	0.0953696	6436.34	6453.47	0.943017	3
nasD_knockout	N-Acetyl-D-Glucosamine	nasD_knockout	JE2_control	0.343293	0.348737	0.698342	6062.37	6429.39	0.279787	3
ureG_knockout	N-Acetyl-D-Glucosamine	ureG_knockout	comEB_control	0.382633	0.379001	0.884016	5936.15	6288.41	0.280307	3
ureG_knockout	N-Acetyl-D-Glucosamine	ureG_knockout	JE2_control	0.382633	0.348737	0.0830287	5936.15	6429.39	0.228767	3
nasD_knockout	L-Arginine	nasD_knockout	comEB_control	0.230521	0.335493	0.0999992	4230.22	4406.17	0.306939	3
nasD_knockout	N-Acetyl-D-Mannosamine	nasD_knockout	JE2_control	0.295644	0.275193	0.0674947	4479.48	4878.97	0.145966	3
ureG_knockout	N-Acetyl-D-Mannosamine	ureG_knockout	comEB_control	0.274637	0.380982	0.000225817	4335.38	4309.27	0.802042	3
ureG_knockout	N-Acetyl-D-Mannosamine	ureG_knockout	JE2_control	0.274637	0.275193	0.93992	4335.38	4878.97	0.0386714	3
nasD_knockout	Met-Ala	nasD_knockout	comEB_control	0.275724	0.347079	0.10468	4761.18	4406.87	0.285452	3
nasD_knockout	N-Acetyl-L-Glutamic_Acid	nasD_knockout	JE2_control	0.260787	0.231439	0.0141805	4378.48	4240.13	0.566692	3
ureG_knockout	N-Acetyl-L-Glutamic_Acid	ureG_knockout	comEB_control	0.247479	0.359277	0.00423866	4114.59	4138.49	0.897768	3
ureG_knockout	N-Acetyl-L-Glutamic_Acid	ureG_knockout	JE2_control	0.247479	0.231439	0.128105	4114.59	4240.13	0.537044	3
nasD_knockout	D-Aspartic_Acid	nasD_knockout	comEB_control	0.287595	0.357995	0.108205	5662.59	5525.59	0.376958	3
nasD_knockout	N-Amylamine	nasD_knockout	JE2_control	0.31991	0.318006	0.906914	7017.48	7277.69	0.491226	3
ureG_knockout	N-Amylamine	ureG_knockout	comEB_control	0.357777	0.41059	0.208023	6796.26	6830.88	0.950896	3
ureG_knockout	N-Amylamine	ureG_knockout	JE2_control	0.357777	0.318006	0.0393724	6796.26	7277.69	0.221599	3
nasD_knockout	Ethanolamine	nasD_knockout	comEB_control	0.328435	0.367255	0.130634	7294.41	7555.75	0.0264962	3
nasD_knockout	N-Butylamine	nasD_knockout	JE2_control	0.335525	0.33879	0.711362	7111.78	7450.05	0.223561	3
ureG_knockout	N-Butylamine	ureG_knockout	comEB_control	0.382803	0.402985	0.408057	7067.06	7454.39	0.122515	3
ureG_knockout	N-Butylamine	ureG_knockout	JE2_control	0.382803	0.33879	0.00182998	7067.06	7450.05	0.25179	3
nasD_knockout	Uracil	nasD_knockout	comEB_control	0.332865	0.387297	0.156553	6624.27	6868.54	0.510366	3
nasD_knockout	N-Phthaloyl-L-Glutamic_Acid	nasD_knockout	JE2_control	0.343492	0.346323	0.816926	5510.01	5743.84	0.0655377	3
ureG_knockout	N-Phthaloyl-L-Glutamic_Acid	ureG_knockout	comEB_control	0.387488	0.385584	0.89577	5577.33	5143.65	0.215841	3
ureG_knockout	N-Phthaloyl-L-Glutamic_Acid	ureG_knockout	JE2_control	0.387488	0.346323	0.0188372	5577.33	5743.84	0.384079	3
nasD_knockout	L-Threonine	nasD_knockout	comEB_control	0.424755	0.497346	0.158372	6446.88	7153.79	0.340123	3
nasD_knockout	Negative_Control	nasD_knockout	JE2_control	0.291342	0.273678	0.426994	4566.8	5125.13	0.312397	3
ureG_knockout	Negative_Control	ureG_knockout	comEB_control	0.292744	0.376314	0.0718281	4437.97	4720.01	0.306352	3
ureG_knockout	Negative_Control	ureG_knockout	JE2_control	0.292744	0.273678	0.348464	4437.97	5125.13	0.212972	3
nasD_knockout	Guanine	nasD_knockout	comEB_control	0.199949	0.252394	0.178349	2989.21	2191.09	0.329394	3
nasD_knockout	Nitrate	nasD_knockout	JE2_control	0.254016	0.241791	0.580057	4325.16	4813.7	0.234336	3
ureG_knockout	Nitrate	ureG_knockout	comEB_control	0.256387	0.41351	0.0136094	4397.56	4501.8	0.689141	3
ureG_knockout	Nitrate	ureG_knockout	JE2_control	0.256387	0.241791	0.521443	4397.56	4813.7	0.319008	3
nasD_knockout	N-Acetyl-D-Glucosamine	nasD_knockout	comEB_control	0.343293	0.379001	0.185262	6062.37	6288.41	0.34841	3
nasD_knockout	Nitrite	nasD_knockout	JE2_control	0.228235	0.203453	0.303802	3476.09	3651.25	0.653383	3
ureG_knockout	Nitrite	ureG_knockout	comEB_control	0.260379	0.328553	0.144068	3124.69	3772.73	0.0498678	3
ureG_knockout	Nitrite	ureG_knockout	JE2_control	0.260379	0.203453	0.141429	3124.69	3651.25	0.263928	3
nasD_knockout	L-Citrulline	nasD_knockout	comEB_control	0.335504	0.384733	0.20682	6793.64	6589.95	0.600356	3
nasD_knockout	Parabanic_Acid	nasD_knockout	JE2_control	0.354882	0.321256	0.10133	6563.65	6911.53	0.152435	3
ureG_knockout	Parabanic_Acid	ureG_knockout	comEB_control	0.400823	0.433653	0.0662724	6317.74	6949.4	0.0546689	3
ureG_knockout	Parabanic_Acid	ureG_knockout	JE2_control	0.400823	0.321256	0.00721305	6317.74	6911.53	0.0569101	3
nasD_knockout	L-Ornithine	nasD_knockout	comEB_control	0.293586	0.393207	0.207502	4744.95	5096.98	0.368806	3
nasD_knockout	Putrescine	nasD_knockout	JE2_control	0.346451	0.35718	0.283925	6145.68	6234.79	0.683343	3
ureG_knockout	Putrescine	ureG_knockout	comEB_control	0.383576	0.417018	0.305829	6017.58	6299.06	0.190561	3
ureG_knockout	Putrescine	ureG_knockout	JE2_control	0.383576	0.35718	0.0567288	6017.58	6234.79	0.409731	3
nasD_knockout	Hydroxylamine	nasD_knockout	comEB_control	0.366857	0.422854	0.21843	6457.82	6663.77	0.112932	3
nasD_knockout	ß-Phenylethyl-amine	nasD_knockout	JE2_control	0.410581	0.411397	0.968158	5677.54	6041.12	0.256837	3
ureG_knockout	ß-Phenylethyl-amine	ureG_knockout	comEB_control	0.443127	0.495734	0.103875	5552.25	5492.27	0.846951	3
ureG_knockout	ß-Phenylethyl-amine	ureG_knockout	JE2_control	0.443127	0.411397	0.011253	5552.25	6041.12	0.206304	3
nasD_knockout	L-Histidine	nasD_knockout	comEB_control	0.339609	0.401193	0.23191	5373.18	4072.63	0.0248014	3
nasD_knockout	Thymidine	nasD_knockout	JE2_control	0.286951	0.28467	0.899906	6635.24	6765.82	0.812674	3
ureG_knockout	Thymidine	ureG_knockout	comEB_control	0.341887	0.367639	0.433626	6468.24	6738.45	0.515114	3
ureG_knockout	Thymidine	ureG_knockout	JE2_control	0.341887	0.28467	0.0284882	6468.24	6765.82	0.63767	3
nasD_knockout	Xanthosine	nasD_knockout	comEB_control	0.335829	0.391665	0.253378	5634.16	5659.16	0.895944	3
nasD_knockout	Thymine	nasD_knockout	JE2_control	0.305392	0.308346	0.768489	6871.59	7077.01	0.566335	3
ureG_knockout	Thymine	ureG_knockout	comEB_control	0.335949	0.388106	0.127237	6442.76	7096.2	0.194004	3
ureG_knockout	Thymine	ureG_knockout	JE2_control	0.335949	0.308346	0.251411	6442.76	7077.01	0.23745	3
nasD_knockout	D-Glucosamine	nasD_knockout	comEB_control	0.305595	0.33225	0.281303	7827.43	8032.3	0.101649	3
nasD_knockout	Tyramine	nasD_knockout	JE2_control	0.335353	0.3403	0.643559	6131.21	6320.9	0.41113	3
ureG_knockout	Tyramine	ureG_knockout	comEB_control	0.384714	0.425991	0.0902706	6031.1	6261.34	0.295558	3
ureG_knockout	Tyramine	ureG_knockout	JE2_control	0.384714	0.3403	0.000837314	6031.1	6320.9	0.258371	3
nasD_knockout	Guanosine	nasD_knockout	comEB_control	0.341959	0.409509	0.282559	3838.95	4994.84	0.380273	3
nasD_knockout	Uracil	nasD_knockout	JE2_control	0.332865	0.334592	0.907169	6624.27	7054.79	0.455483	3
ureG_knockout	Uracil	ureG_knockout	comEB_control	0.377379	0.387297	0.766942	6332.71	6868.54	0.309561	3
ureG_knockout	Uracil	ureG_knockout	JE2_control	0.377379	0.334592	0.0372786	6332.71	7054.79	0.300771	3
nasD_knockout	L-Homoserine	nasD_knockout	comEB_control	0.400625	0.447995	0.315313	4561.89	5513.37	0.126117	3
nasD_knockout	Urea	nasD_knockout	JE2_control	0.31773	0.321715	0.903963	5707.61	6205.09	0.149448	3
ureG_knockout	Urea	ureG_knockout	comEB_control	0.255043	0.514728	8.36133e-05	4333.51	6237.84	0.000577873	3
ureG_knockout	Urea	ureG_knockout	JE2_control	0.255043	0.321715	0.0324298	4333.51	6205.09	0.00294145	3
nasD_knockout	Xanthine	nasD_knockout	comEB_control	0.318299	0.458287	0.339837	3475.45	3979.1	0.554343	3
nasD_knockout	Uric_Acid	nasD_knockout	JE2_control	0.382732	0.369722	0.292793	6256.1	6290.49	0.947101	3
ureG_knockout	Uric_Acid	ureG_knockout	comEB_control	0.4156	0.436402	0.317598	6054.32	6345.43	0.414029	3
ureG_knockout	Uric_Acid	ureG_knockout	JE2_control	0.4156	0.369722	0.060113	6054.32	6290.49	0.630974	3
nasD_knockout	Agmatine	nasD_knockout	comEB_control	0.447811	0.605961	0.371494	3631.62	3382.71	0.60545	3
nasD_knockout	Uridine	nasD_knockout	JE2_control	0.332318	0.334416	0.889275	5613.61	5994.26	0.471425	3
ureG_knockout	Uridine	ureG_knockout	comEB_control	0.366397	0.425808	0.204375	5426.58	5671.69	0.612322	3
ureG_knockout	Uridine	ureG_knockout	JE2_control	0.366397	0.334416	0.125667	5426.58	5994.26	0.377372	3
nasD_knockout	D-Mannosamine	nasD_knockout	comEB_control	0.429786	0.406218	0.385768	8668.02	8425.3	0.406737	3
nasD_knockout	Xanthine	nasD_knockout	JE2_control	0.318299	0.748474	0.0529872	3475.45	3751.1	0.800669	3
ureG_knockout	Xanthine	ureG_knockout	comEB_control	0.497988	0.458287	0.417946	3685.89	3979.1	0.627064	3
ureG_knockout	Xanthine	ureG_knockout	JE2_control	0.497988	0.748474	0.0684835	3685.89	3751.1	0.943388	3
nasD_knockout	Ala-Thr	nasD_knockout	comEB_control	0.474717	0.519027	0.389001	5171.78	5216.92	0.924728	3
nasD_knockout	Xanthosine	nasD_knockout	JE2_control	0.335829	0.316619	0.211626	5634.16	5523.13	0.797124	3
ureG_knockout	Xanthosine	ureG_knockout	comEB_control	0.351351	0.391665	0.417369	5496.01	5659.16	0.573381	3
ureG_knockout	Xanthosine	ureG_knockout	JE2_control	0.351351	0.316619	0.15901	5496.01	5523.13	0.95478	3
nasD_knockout	Adenosine	nasD_knockout	comEB_control	0.290972	0.311228	0.398873	5113.81	5372.86	0.42919	3
nasD_knockout	α-Amino-N-Valeric_Acid	nasD_knockout	JE2_control	0.295817	0.243205	0.137311	3840.22	3703.85	0.723569	3
ureG_knockout	α-Amino-N-Valeric_Acid	ureG_knockout	comEB_control	0.310567	0.380337	0.0774628	3357.87	4396.27	0.0522104	3
ureG_knockout	α-Amino-N-Valeric_Acid	ureG_knockout	JE2_control	0.310567	0.243205	0.0949571	3357.87	3703.85	0.437235	3
nasD_knockout	D-Galactosamine	nasD_knockout	comEB_control	0.351009	0.370567	0.499828	8174.9	8096.63	0.655415	3
nasD_knockout	γ-Amino-N-Butyric_Acid	nasD_knockout	JE2_control	0.335556	0.300722	0.146703	5406.98	5612.44	0.642891	3
ureG_knockout	γ-Amino-N-Butyric_Acid	ureG_knockout	comEB_control	0.351937	0.440939	0.0806715	5491.15	5569.48	0.884839	3
ureG_knockout	γ-Amino-N-Butyric_Acid	ureG_knockout	JE2_control	0.351937	0.300722	0.0683858	5491.15	5612.44	0.857677	3
nasD_knockout	L-Glutamine	nasD_knockout	comEB_control	0.601086	0.648031	0.616279	6581.6	6082.27	0.261924	3
nasD_knockout	δ-Amino-N-Valeric_Acid	nasD_knockout	JE2_control	0.297977	0.274679	0.752693	4520.15	4781	0.703676	3
ureG_knockout	δ-Amino-N-Valeric_Acid	ureG_knockout	comEB_control	0.321999	0.403852	0.150576	4269.5	4693.9	0.469783	3
ureG_knockout	δ-Amino-N-Valeric_Acid	ureG_knockout	JE2_control	0.321999	0.274679	0.531069	4269.5	4781	0.538245	3
nasD_knockout	L-Glutamic_Acid	nasD_knockout	comEB_control	0.43113	0.470906	0.665181	5182.77	6613.24	0.0391356	3
nasD_knockout	ε-Amino-N-Caproic_Acid	nasD_knockout	JE2_control	0.335728	0.286518	0.100793	5529.42	5534.17	0.987524	3
ureG_knockout	ε-Amino-N-Caproic_Acid	ureG_knockout	comEB_control	0.346687	0.425221	0.115311	5523.55	5475.41	0.916216	3
ureG_knockout	ε-Amino-N-Caproic_Acid	ureG_knockout	JE2_control	0.346687	0.286518	0.0565715	5523.55	5534.17	0.982495	3

## Sheet: mutants vs. wildtypes
mutation	nitrogen_source	sample1	sample2	r1_mean	r2_mean	r_aov_p_value	auc1_mean	auc2_mean	auc_aov_p_value	num_rep
nasD_p.Glu246Gln	Acetamide	14324_8#22_nasD_p.Glu246Gln_mutant	14200_8#21_nasD_p.Glu246Gln_wildtype	0.392378	0.443743	0.0888357	4384.54	5245.8	0.0130226	3
nasD_p.Cys452Ser	Acetamide	9716_3#67_nasD_p.Cys452Ser_mutant	14324_8#72_nasD_p.Cys452Ser_wildtype	0.405634	0.33152	0.000892243	6983.73	7249.12	0.243171	3
nasD_p.Thr656Ile	Acetamide	8525_1#72_nasD_p.Thr656Ile_mutant	14208_8#20_nasD_p.Thr656Ile_wildtype	0.349523	0.380675	0.337802	4623.68	5327.58	0.0296451	3
nasD_p.Glu246Gln	Adenine	14324_8#22_nasD_p.Glu246Gln_mutant	14200_8#21_nasD_p.Glu246Gln_wildtype	0.217432	0.389011	0.0300154	2119.53	2857.92	0.0565649	3
nasD_p.Cys452Ser	Adenine	9716_3#67_nasD_p.Cys452Ser_mutant	14324_8#72_nasD_p.Cys452Ser_wildtype	0.257793	0.394929	0.0115075	3723.25	4954.38	0.00324819	3
nasD_p.Thr656Ile	Adenine	8525_1#72_nasD_p.Thr656Ile_mutant	14208_8#20_nasD_p.Thr656Ile_wildtype	0.202927	0.328489	0.0428068	2486.64	3135.36	0.0796322	3
nasD_p.Glu246Gln	Adenosine	14324_8#22_nasD_p.Glu246Gln_mutant	14200_8#21_nasD_p.Glu246Gln_wildtype	0.272757	0.357338	0.131294	2753.17	2736.54	0.969011	3
nasD_p.Cys452Ser	Adenosine	9716_3#67_nasD_p.Cys452Ser_mutant	14324_8#72_nasD_p.Cys452Ser_wildtype	0.182908	0.295068	0.0225702	3966.3	5019.4	0.0232938	3
nasD_p.Thr656Ile	Adenosine	8525_1#72_nasD_p.Thr656Ile_mutant	14208_8#20_nasD_p.Thr656Ile_wildtype	0.233507	0.335538	0.00501267	3196.24	3945.92	0.00256123	3
nasD_p.Glu246Gln	Agmatine	14324_8#22_nasD_p.Glu246Gln_mutant	14200_8#21_nasD_p.Glu246Gln_wildtype	0.212347	0.482912	0.0368048	2534.47	3122.64	0.441268	3
nasD_p.Cys452Ser	Agmatine	9716_3#67_nasD_p.Cys452Ser_mutant	14324_8#72_nasD_p.Cys452Ser_wildtype	0.421393	0.878675	0.0395224	3735.52	3605.07	0.815708	3
nasD_p.Thr656Ile	Agmatine	8525_1#72_nasD_p.Thr656Ile_mutant	14208_8#20_nasD_p.Thr656Ile_wildtype	0.217787	0.334146	0.0739442	2953.28	2946.4	0.988045	3
nasD_p.Glu246Gln	Ala-Asp	14324_8#22_nasD_p.Glu246Gln_mutant	14200_8#21_nasD_p.Glu246Gln_wildtype	0.259897	0.472408	0.00585508	2314.18	5230.95	0.000258828	3
nasD_p.Cys452Ser	Ala-Asp	9716_3#67_nasD_p.Cys452Ser_mutant	14324_8#72_nasD_p.Cys452Ser_wildtype	0.247735	0.390714	0.000878977	4527.93	6732.94	0.0138793	3
nasD_p.Thr656Ile	Ala-Asp	8525_1#72_nasD_p.Thr656Ile_mutant	14208_8#20_nasD_p.Thr656Ile_wildtype	0.263277	0.402319	0.0124684	2801.18	3034.17	0.619398	3
nasD_p.Glu246Gln	Ala-Gln	14324_8#22_nasD_p.Glu246Gln_mutant	14200_8#21_nasD_p.Glu246Gln_wildtype	0.276567	0.381884	0.00104729	2494.07	3844.71	0.00229991	3
nasD_p.Cys452Ser	Ala-Gln	9716_3#67_nasD_p.Cys452Ser_mutant	14324_8#72_nasD_p.Cys452Ser_wildtype	0.267413	0.321417	0.0245561	5849.11	7149.7	0.0136398	3
nasD_p.Thr656Ile	Ala-Gln	8525_1#72_nasD_p.Thr656Ile_mutant	14208_8#20_nasD_p.Thr656Ile_wildtype	0.226638	0.329945	0.00522238	2698.83	3814.04	0.0146513	3
nasD_p.Glu246Gln	Ala-Glu	14324_8#22_nasD_p.Glu246Gln_mutant	14200_8#21_nasD_p.Glu246Gln_wildtype	0.195429	0.270048	0.000990873	3747.09	6039.65	0.000573804	3
nasD_p.Cys452Ser	Ala-Glu	9716_3#67_nasD_p.Cys452Ser_mutant	14324_8#72_nasD_p.Cys452Ser_wildtype	0.285276	0.352001	0.0209442	6882.48	7954.62	0.0132985	3
nasD_p.Thr656Ile	Ala-Glu	8525_1#72_nasD_p.Thr656Ile_mutant	14208_8#20_nasD_p.Thr656Ile_wildtype	0.165451	0.227262	0.0517647	3813.33	4638.42	0.0184844	3
nasD_p.Glu246Gln	Ala-Gly	14324_8#22_nasD_p.Glu246Gln_mutant	14200_8#21_nasD_p.Glu246Gln_wildtype	0.402817	0.527371	0.00572986	3088.05	4886.27	0.00206539	3
nasD_p.Cys452Ser	Ala-Gly	9716_3#67_nasD_p.Cys452Ser_mutant	14324_8#72_nasD_p.Cys452Ser_wildtype	0.532166	0.556189	0.284612	5558.43	6981.2	0.0015875	3
nasD_p.Thr656Ile	Ala-Gly	8525_1#72_nasD_p.Thr656Ile_mutant	14208_8#20_nasD_p.Thr656Ile_wildtype	0.377044	0.496666	0.042432	3232.66	4102.48	0.0945135	3
nasD_p.Glu246Gln	Ala-His	14324_8#22_nasD_p.Glu246Gln_mutant	14200_8#21_nasD_p.Glu246Gln_wildtype	0.253903	0.279041	0.408419	2260.44	2613.34	0.10647	3
nasD_p.Cys452Ser	Ala-His	9716_3#67_nasD_p.Cys452Ser_mutant	14324_8#72_nasD_p.Cys452Ser_wildtype	0.192556	0.27063	0.00187168	3375.71	3185.75	0.422557	3
nasD_p.Thr656Ile	Ala-His	8525_1#72_nasD_p.Thr656Ile_mutant	14208_8#20_nasD_p.Thr656Ile_wildtype	0.229214	0.270483	0.0784518	2322.04	2717.25	0.0131491	3
nasD_p.Glu246Gln	Ala-Leu	14324_8#22_nasD_p.Glu246Gln_mutant	14200_8#21_nasD_p.Glu246Gln_wildtype	0.166447	0.392979	0.000953066	1821.68	3255.26	0.00622904	3
nasD_p.Cys452Ser	Ala-Leu	9716_3#67_nasD_p.Cys452Ser_mutant	14324_8#72_nasD_p.Cys452Ser_wildtype	0.182646	0.411408	0.000257509	3185.92	5785.37	0.000730255	3
nasD_p.Thr656Ile	Ala-Leu	8525_1#72_nasD_p.Thr656Ile_mutant	14208_8#20_nasD_p.Thr656Ile_wildtype	0.174532	0.218487	0.0841903	1894.93	2344.23	0.0339262	3
nasD_p.Glu246Gln	Ala-Thr	14324_8#22_nasD_p.Glu246Gln_mutant	14200_8#21_nasD_p.Glu246Gln_wildtype	0.394506	0.47902	0.0728818	3085.09	4944.68	0.00304041	3
nasD_p.Cys452Ser	Ala-Thr	9716_3#67_nasD_p.Cys452Ser_mutant	14324_8#72_nasD_p.Cys452Ser_wildtype	0.422293	0.577237	0.020682	5035.5	5992.31	0.0214995	3
nasD_p.Thr656Ile	Ala-Thr	8525_1#72_nasD_p.Thr656Ile_mutant	14208_8#20_nasD_p.Thr656Ile_wildtype	0.382682	0.473249	0.0152939	3445.22	4533.94	0.0106403	3
nasD_p.Glu246Gln	Allantoin	14324_8#22_nasD_p.Glu246Gln_mutant	14200_8#21_nasD_p.Glu246Gln_wildtype	0.430656	0.42226	0.765335	4237.74	5386.93	0.018583	3
nasD_p.Cys452Ser	Allantoin	9716_3#67_nasD_p.Cys452Ser_mutant	14324_8#72_nasD_p.Cys452Ser_wildtype	0.370327	0.354861	0.205214	6896.74	7369.48	0.0265768	3
nasD_p.Thr656Ile	Allantoin	8525_1#72_nasD_p.Thr656Ile_mutant	14208_8#20_nasD_p.Thr656Ile_wildtype	0.397549	0.437126	0.45462	4345.28	5248.5	0.0173134	3
nasD_p.Glu246Gln	Alloxan	14324_8#22_nasD_p.Glu246Gln_mutant	14200_8#21_nasD_p.Glu246Gln_wildtype	0.288649	0.372284	0.00752246	3694.47	4953.46	0.00251	3
nasD_p.Cys452Ser	Alloxan	9716_3#67_nasD_p.Cys452Ser_mutant	14324_8#72_nasD_p.Cys452Ser_wildtype	0.325209	0.324002	0.925214	5761.04	6072.62	0.392548	3
nasD_p.Thr656Ile	Alloxan	8525_1#72_nasD_p.Thr656Ile_mutant	14208_8#20_nasD_p.Thr656Ile_wildtype	0.266318	0.377065	0.0380938	4001.48	4398.64	0.022384	3
nasD_p.Glu246Gln	Ammonia	14324_8#22_nasD_p.Glu246Gln_mutant	14200_8#21_nasD_p.Glu246Gln_wildtype	0.371654	0.569771	0.0282173	3105.94	3581.81	0.0941544	3
nasD_p.Cys452Ser	Ammonia	9716_3#67_nasD_p.Cys452Ser_mutant	14324_8#72_nasD_p.Cys452Ser_wildtype	0.413622	0.505051	0.027464	5934.85	7079.61	0.000873251	3
nasD_p.Thr656Ile	Ammonia	8525_1#72_nasD_p.Thr656Ile_mutant	14208_8#20_nasD_p.Thr656Ile_wildtype	0.357886	0.470398	0.132116	3335.55	3424.43	0.641833	3
nasD_p.Glu246Gln	Biure	14324_8#22_nasD_p.Glu246Gln_mutant	14200_8#21_nasD_p.Glu246Gln_wildtype	0.253212	0.434135	0.0834383	1903.37	3840.17	0.000269592	3
nasD_p.Cys452Ser	Biure	9716_3#67_nasD_p.Cys452Ser_mutant	14324_8#72_nasD_p.Cys452Ser_wildtype	0.264281	0.435928	0.000260884	4382.91	5287.54	0.0825636	3
nasD_p.Thr656Ile	Biure	8525_1#72_nasD_p.Thr656Ile_mutant	14208_8#20_nasD_p.Thr656Ile_wildtype	0.23393	0.321939	0.0414797	2473.02	2811.17	0.122529	3
nasD_p.Glu246Gln	Cytidine	14324_8#22_nasD_p.Glu246Gln_mutant	14200_8#21_nasD_p.Glu246Gln_wildtype	0.34725	0.402755	0.110316	4239.48	5221.71	0.0203116	3
nasD_p.Cys452Ser	Cytidine	9716_3#67_nasD_p.Cys452Ser_mutant	14324_8#72_nasD_p.Cys452Ser_wildtype	0.299147	0.315675	0.478715	6655.17	7038.48	0.107416	3
nasD_p.Thr656Ile	Cytidine	8525_1#72_nasD_p.Thr656Ile_mutant	14208_8#20_nasD_p.Thr656Ile_wildtype	0.30769	0.355476	0.0834613	4351.85	4898.25	0.024529	3
nasD_p.Glu246Gln	Cytosine	14324_8#22_nasD_p.Glu246Gln_mutant	14200_8#21_nasD_p.Glu246Gln_wildtype	0.374304	0.454467	0.125755	4108.22	4848.91	0.166657	3
nasD_p.Cys452Ser	Cytosine	9716_3#67_nasD_p.Cys452Ser_mutant	14324_8#72_nasD_p.Cys452Ser_wildtype	0.321898	0.307624	0.154357	6514.19	7181.7	0.0261603	3
nasD_p.Thr656Ile	Cytosine	8525_1#72_nasD_p.Thr656Ile_mutant	14208_8#20_nasD_p.Thr656Ile_wildtype	0.355587	0.380482	0.466155	4268.01	5025.82	0.192221	3
nasD_p.Glu246Gln	D-Alanine	14324_8#22_nasD_p.Glu246Gln_mutant	14200_8#21_nasD_p.Glu246Gln_wildtype	0.272324	0.392714	0.00646225	2615.84	4371.33	0.00289603	3
nasD_p.Cys452Ser	D-Alanine	9716_3#67_nasD_p.Cys452Ser_mutant	14324_8#72_nasD_p.Cys452Ser_wildtype	0.269569	0.342117	0.0063116	4987.27	6351.62	0.001979	3
nasD_p.Thr656Ile	D-Alanine	8525_1#72_nasD_p.Thr656Ile_mutant	14208_8#20_nasD_p.Thr656Ile_wildtype	0.254084	0.374175	0.0583321	3020.08	3393.85	0.0531914	3
nasD_p.Glu246Gln	D-Asparagine	14324_8#22_nasD_p.Glu246Gln_mutant	14200_8#21_nasD_p.Glu246Gln_wildtype	0.360891	0.489831	0.00838688	3579.71	4509.18	0.0139477	3
nasD_p.Cys452Ser	D-Asparagine	9716_3#67_nasD_p.Cys452Ser_mutant	14324_8#72_nasD_p.Cys452Ser_wildtype	0.333526	0.376363	0.0747847	5863.98	6452.76	0.00940681	3
nasD_p.Thr656Ile	D-Asparagine	8525_1#72_nasD_p.Thr656Ile_mutant	14208_8#20_nasD_p.Thr656Ile_wildtype	0.337789	0.399004	0.0893091	3747.42	4510.66	0.0350377	3
nasD_p.Glu246Gln	D-Aspartic_Acid	14324_8#22_nasD_p.Glu246Gln_mutant	14200_8#21_nasD_p.Glu246Gln_wildtype	0.307001	0.488015	0.00358023	3051.5	4056.87	0.0275187	3
nasD_p.Cys452Ser	D-Aspartic_Acid	9716_3#67_nasD_p.Cys452Ser_mutant	14324_8#72_nasD_p.Cys452Ser_wildtype	0.272197	0.29749	0.0696972	5134.18	6391.07	0.000605051	3
nasD_p.Thr656Ile	D-Aspartic_Acid	8525_1#72_nasD_p.Thr656Ile_mutant	14208_8#20_nasD_p.Thr656Ile_wildtype	0.296804	0.344741	0.0209167	3239.76	3880.49	0.00787555	3
nasD_p.Glu246Gln	D-Galactosamine	14324_8#22_nasD_p.Glu246Gln_mutant	14200_8#21_nasD_p.Glu246Gln_wildtype	0.399313	0.376294	0.260898	5576.87	6241.74	0.0397548	3
nasD_p.Cys452Ser	D-Galactosamine	9716_3#67_nasD_p.Cys452Ser_mutant	14324_8#72_nasD_p.Cys452Ser_wildtype	0.472295	0.366312	0.00755877	8207.95	8160.52	0.876066	3
nasD_p.Thr656Ile	D-Galactosamine	8525_1#72_nasD_p.Thr656Ile_mutant	14208_8#20_nasD_p.Thr656Ile_wildtype	0.348407	0.389949	0.317099	6046.68	6145.89	0.734183	3
nasD_p.Glu246Gln	D-Glucosamine	14324_8#22_nasD_p.Glu246Gln_mutant	14200_8#21_nasD_p.Glu246Gln_wildtype	0.397609	0.36781	0.283302	5269.13	6017.01	0.0329537	3
nasD_p.Cys452Ser	D-Glucosamine	9716_3#67_nasD_p.Cys452Ser_mutant	14324_8#72_nasD_p.Cys452Ser_wildtype	0.396305	0.302753	0.00833315	7836.68	7870.35	0.886728	3
nasD_p.Thr656Ile	D-Glucosamine	8525_1#72_nasD_p.Thr656Ile_mutant	14208_8#20_nasD_p.Thr656Ile_wildtype	0.347131	0.377595	0.366676	5659.33	5920.8	0.391254	3
nasD_p.Glu246Gln	D-Glutamic_Acid	14324_8#22_nasD_p.Glu246Gln_mutant	14200_8#21_nasD_p.Glu246Gln_wildtype	0.269464	0.347597	0.0227918	3824.34	5277.05	0.0322745	3
nasD_p.Cys452Ser	D-Glutamic_Acid	9716_3#67_nasD_p.Cys452Ser_mutant	14324_8#72_nasD_p.Cys452Ser_wildtype	0.235777	0.331571	0.00121664	5819.58	6759.84	0.00383918	3
nasD_p.Thr656Ile	D-Glutamic_Acid	8525_1#72_nasD_p.Thr656Ile_mutant	14208_8#20_nasD_p.Thr656Ile_wildtype	0.253342	0.317498	0.0386851	4163.42	4594.41	0.192519	3
nasD_p.Glu246Gln	D-Lysine	14324_8#22_nasD_p.Glu246Gln_mutant	14200_8#21_nasD_p.Glu246Gln_wildtype	0.22722	0.455815	0.00702093	2402.36	4561.08	0.00440673	3
nasD_p.Cys452Ser	D-Lysine	9716_3#67_nasD_p.Cys452Ser_mutant	14324_8#72_nasD_p.Cys452Ser_wildtype	0.286227	0.299142	0.208261	6568.96	7153.42	0.0363457	3
nasD_p.Thr656Ile	D-Lysine	8525_1#72_nasD_p.Thr656Ile_mutant	14208_8#20_nasD_p.Thr656Ile_wildtype	0.208449	0.345448	0.0234962	2827.67	3761.25	0.0218505	3
nasD_p.Glu246Gln	D-Mannosamine	14324_8#22_nasD_p.Glu246Gln_mutant	14200_8#21_nasD_p.Glu246Gln_wildtype	0.425093	0.380459	0.0321535	5852.88	6219.7	0.337848	3
nasD_p.Cys452Ser	D-Mannosamine	9716_3#67_nasD_p.Cys452Ser_mutant	14324_8#72_nasD_p.Cys452Ser_wildtype	0.499488	0.418197	0.0139779	8950.25	8803.15	0.667962	3
nasD_p.Thr656Ile	D-Mannosamine	8525_1#72_nasD_p.Thr656Ile_mutant	14208_8#20_nasD_p.Thr656Ile_wildtype	0.375031	0.407969	0.420634	6290.29	6302.18	0.973065	3
nasD_p.Glu246Gln	D-Serine	14324_8#22_nasD_p.Glu246Gln_mutant	14200_8#21_nasD_p.Glu246Gln_wildtype	0.319471	0.480796	0.0219928	3306.71	3989.29	0.0881314	3
nasD_p.Cys452Ser	D-Serine	9716_3#67_nasD_p.Cys452Ser_mutant	14324_8#72_nasD_p.Cys452Ser_wildtype	0.292201	0.332403	0.0560668	5737.86	6759.78	0.00365	3
nasD_p.Thr656Ile	D-Serine	8525_1#72_nasD_p.Thr656Ile_mutant	14208_8#20_nasD_p.Thr656Ile_wildtype	0.282271	0.37358	0.0328767	3284.09	3811.87	0.0682532	3
nasD_p.Glu246Gln	D-Valine	14324_8#22_nasD_p.Glu246Gln_mutant	14200_8#21_nasD_p.Glu246Gln_wildtype	0.324536	0.331832	0.611701	4954.59	6165.2	0.00524435	3
nasD_p.Cys452Ser	D-Valine	9716_3#67_nasD_p.Cys452Ser_mutant	14324_8#72_nasD_p.Cys452Ser_wildtype	0.299883	0.295003	0.776948	6867.4	7318.51	0.018587	3
nasD_p.Thr656Ile	D-Valine	8525_1#72_nasD_p.Thr656Ile_mutant	14208_8#20_nasD_p.Thr656Ile_wildtype	0.293414	0.337591	0.16148	5510.18	5933.89	0.133285	3
nasD_p.Glu246Gln	D,L-Lactamide	14324_8#22_nasD_p.Glu246Gln_mutant	14200_8#21_nasD_p.Glu246Gln_wildtype	0.359131	0.41228	0.0559738	5246.37	5604.15	0.197199	3
nasD_p.Cys452Ser	D,L-Lactamide	9716_3#67_nasD_p.Cys452Ser_mutant	14324_8#72_nasD_p.Cys452Ser_wildtype	0.480743	0.337326	0.000121202	8155.92	8115.58	0.789081	3
nasD_p.Thr656Ile	D,L-Lactamide	8525_1#72_nasD_p.Thr656Ile_mutant	14208_8#20_nasD_p.Thr656Ile_wildtype	0.325872	0.351659	0.378849	5418.87	5980	0.0313353	3
nasD_p.Glu246Gln	D,L-α-Amino-Caprylic_Acid	14324_8#22_nasD_p.Glu246Gln_mutant	14200_8#21_nasD_p.Glu246Gln_wildtype	0.0827322	0.302274	0.0322511	1119.27	4603.19	0.125014	3
nasD_p.Cys452Ser	D,L-α-Amino-Caprylic_Acid	9716_3#67_nasD_p.Cys452Ser_mutant	14324_8#72_nasD_p.Cys452Ser_wildtype	0.64279	0.67975	0.766245	3821.94	4836.97	0.0952196	3
nasD_p.Thr656Ile	D,L-α-Amino-Caprylic_Acid	8525_1#72_nasD_p.Thr656Ile_mutant	14208_8#20_nasD_p.Thr656Ile_wildtype	0.21893	0.176215	0.490951	1437.78	2446.4	0.196979	3
nasD_p.Glu246Gln	D,L-α-Amino-N-Butyric_Acid	14324_8#22_nasD_p.Glu246Gln_mutant	14200_8#21_nasD_p.Glu246Gln_wildtype	0.341484	0.377393	0.216696	3819.54	5437.02	0.00541521	3
nasD_p.Cys452Ser	D,L-α-Amino-N-Butyric_Acid	9716_3#67_nasD_p.Cys452Ser_mutant	14324_8#72_nasD_p.Cys452Ser_wildtype	0.463277	0.414733	0.0104463	7000.33	7419.79	0.0986849	3
nasD_p.Thr656Ile	D,L-α-Amino-N-Butyric_Acid	8525_1#72_nasD_p.Thr656Ile_mutant	14208_8#20_nasD_p.Thr656Ile_wildtype	0.335461	0.406916	0.0192367	3994.64	4822.02	0.0136067	3
nasD_p.Glu246Gln	Ethanolamine	14324_8#22_nasD_p.Glu246Gln_mutant	14200_8#21_nasD_p.Glu246Gln_wildtype	0.372382	0.421475	0.0772129	4780.71	5314.6	0.15416	3
nasD_p.Cys452Ser	Ethanolamine	9716_3#67_nasD_p.Cys452Ser_mutant	14324_8#72_nasD_p.Cys452Ser_wildtype	0.388756	0.311377	0.0110107	7075.36	7413.42	0.296038	3
nasD_p.Thr656Ile	Ethanolamine	8525_1#72_nasD_p.Thr656Ile_mutant	14208_8#20_nasD_p.Thr656Ile_wildtype	0.324787	0.362097	0.293836	5152.76	5668.62	0.142854	3
nasD_p.Glu246Gln	Ethylamine	14324_8#22_nasD_p.Glu246Gln_mutant	14200_8#21_nasD_p.Glu246Gln_wildtype	0.376492	0.427138	0.221557	4797.98	5458.33	0.107699	3
nasD_p.Cys452Ser	Ethylamine	9716_3#67_nasD_p.Cys452Ser_mutant	14324_8#72_nasD_p.Cys452Ser_wildtype	0.367693	0.312208	0.00270549	6928.25	7388.34	0.236998	3
nasD_p.Thr656Ile	Ethylamine	8525_1#72_nasD_p.Thr656Ile_mutant	14208_8#20_nasD_p.Thr656Ile_wildtype	0.338459	0.368472	0.336896	5122.43	5695.54	0.0955737	3
nasD_p.Glu246Gln	Ethylenediamine	14324_8#22_nasD_p.Glu246Gln_mutant	14200_8#21_nasD_p.Glu246Gln_wildtype	0.302059	0.339492	0.633372	3132.96	4340.31	0.233687	3
nasD_p.Cys452Ser	Ethylenediamine	9716_3#67_nasD_p.Cys452Ser_mutant	14324_8#72_nasD_p.Cys452Ser_wildtype	0.300034	0.323455	0.245495	5878.14	6873.34	0.0167261	3
nasD_p.Thr656Ile	Ethylenediamine	8525_1#72_nasD_p.Thr656Ile_mutant	14208_8#20_nasD_p.Thr656Ile_wildtype	0.286399	0.356093	0.156687	4118.27	4552.03	0.407569	3
nasD_p.Glu246Gln	Formamide	14324_8#22_nasD_p.Glu246Gln_mutant	14200_8#21_nasD_p.Glu246Gln_wildtype	0.370812	0.43717	0.0462321	4900.9	5366.21	0.0688399	3
nasD_p.Cys452Ser	Formamide	9716_3#67_nasD_p.Cys452Ser_mutant	14324_8#72_nasD_p.Cys452Ser_wildtype	0.415633	0.326347	0.00306091	7467.95	7916.5	0.0108234	3
nasD_p.Thr656Ile	Formamide	8525_1#72_nasD_p.Thr656Ile_mutant	14208_8#20_nasD_p.Thr656Ile_wildtype	0.335146	0.370431	0.324587	5150.86	5571.05	0.181788	3
nasD_p.Glu246Gln	Glucuronamide	14324_8#22_nasD_p.Glu246Gln_mutant	14200_8#21_nasD_p.Glu246Gln_wildtype	0.346813	0.30241	0.0149036	5200.48	5709.18	0.172853	3
nasD_p.Cys452Ser	Glucuronamide	9716_3#67_nasD_p.Cys452Ser_mutant	14324_8#72_nasD_p.Cys452Ser_wildtype	0.378284	0.333009	0.0475837	7918.56	7997.83	0.835971	3
nasD_p.Thr656Ile	Glucuronamide	8525_1#72_nasD_p.Thr656Ile_mutant	14208_8#20_nasD_p.Thr656Ile_wildtype	0.287629	0.311624	0.142056	5740.2	6016.66	0.342167	3
nasD_p.Glu246Gln	Gly-Asn	14324_8#22_nasD_p.Glu246Gln_mutant	14200_8#21_nasD_p.Glu246Gln_wildtype	0.639395	0.483975	0.256208	5071.74	6681.23	0.0130914	3
nasD_p.Cys452Ser	Gly-Asn	9716_3#67_nasD_p.Cys452Ser_mutant	14324_8#72_nasD_p.Cys452Ser_wildtype	0.846447	0.799127	0.473645	7106.39	7042.43	0.870262	3
nasD_p.Thr656Ile	Gly-Asn	8525_1#72_nasD_p.Thr656Ile_mutant	14208_8#20_nasD_p.Thr656Ile_wildtype	0.746882	0.728075	0.828728	5662.6	5976.91	0.585579	3
nasD_p.Glu246Gln	Gly-Gln	14324_8#22_nasD_p.Glu246Gln_mutant	14200_8#21_nasD_p.Glu246Gln_wildtype	0.487879	0.386162	0.100803	5348.63	7258.29	0.0072201	3
nasD_p.Cys452Ser	Gly-Gln	9716_3#67_nasD_p.Cys452Ser_mutant	14324_8#72_nasD_p.Cys452Ser_wildtype	0.782158	0.5888	0.00453293	7068.2	7673.78	0.103211	3
nasD_p.Thr656Ile	Gly-Gln	8525_1#72_nasD_p.Thr656Ile_mutant	14208_8#20_nasD_p.Thr656Ile_wildtype	0.524383	0.581628	0.304073	6007.18	6745.06	0.109945	3
nasD_p.Glu246Gln	Gly-Glu	14324_8#22_nasD_p.Glu246Gln_mutant	14200_8#21_nasD_p.Glu246Gln_wildtype	0.550421	0.468281	0.130333	6240.64	7915.7	0.0122579	3
nasD_p.Cys452Ser	Gly-Glu	9716_3#67_nasD_p.Cys452Ser_mutant	14324_8#72_nasD_p.Cys452Ser_wildtype	0.667659	0.498706	0.020474	7861.23	8435.08	0.0756952	3
nasD_p.Thr656Ile	Gly-Glu	8525_1#72_nasD_p.Thr656Ile_mutant	14208_8#20_nasD_p.Thr656Ile_wildtype	0.644726	0.713653	0.214505	6582.96	7930.22	0.0475987	3
nasD_p.Glu246Gln	Gly-Me	14324_8#22_nasD_p.Glu246Gln_mutant	14200_8#21_nasD_p.Glu246Gln_wildtype	0.45854	0.456877	0.969436	4238.74	7367.89	0.00142901	3
nasD_p.Cys452Ser	Gly-Me	9716_3#67_nasD_p.Cys452Ser_mutant	14324_8#72_nasD_p.Cys452Ser_wildtype	0.452606	0.57374	0.0515865	4877.21	6605.77	0.0028484	3
nasD_p.Thr656Ile	Gly-Me	8525_1#72_nasD_p.Thr656Ile_mutant	14208_8#20_nasD_p.Thr656Ile_wildtype	0.487932	0.551556	0.292206	4526.12	5465.52	0.0675356	3
nasD_p.Glu246Gln	Glycine	14324_8#22_nasD_p.Glu246Gln_mutant	14200_8#21_nasD_p.Glu246Gln_wildtype	0.447346	0.613106	0.0415227	4777.02	4743.09	0.926763	3
nasD_p.Cys452Ser	Glycine	9716_3#67_nasD_p.Cys452Ser_mutant	14324_8#72_nasD_p.Cys452Ser_wildtype	0.559664	0.493913	0.165666	7037.67	6959.15	0.456088	3
nasD_p.Thr656Ile	Glycine	8525_1#72_nasD_p.Thr656Ile_mutant	14208_8#20_nasD_p.Thr656Ile_wildtype	0.456054	0.533584	0.198554	5527.9	5893.46	0.178084	3
nasD_p.Glu246Gln	Guanine	14324_8#22_nasD_p.Glu246Gln_mutant	14200_8#21_nasD_p.Glu246Gln_wildtype	0.213298	0.138406	0.215773	1355.21	3035.86	0.0521162	3
nasD_p.Cys452Ser	Guanine	9716_3#67_nasD_p.Cys452Ser_mutant	14324_8#72_nasD_p.Cys452Ser_wildtype	0.286478	0.238274	0.235255	3644.77	4011.21	0.744162	3
nasD_p.Thr656Ile	Guanine	8525_1#72_nasD_p.Thr656Ile_mutant	14208_8#20_nasD_p.Thr656Ile_wildtype	0.108577	0.926229	0.332782	1746.91	3121.48	0.298647	3
nasD_p.Glu246Gln	Guanosine	14324_8#22_nasD_p.Glu246Gln_mutant	14200_8#21_nasD_p.Glu246Gln_wildtype	0.195237	0.214147	0.458085	1534.63	3283.43	0.0664539	3
nasD_p.Cys452Ser	Guanosine	9716_3#67_nasD_p.Cys452Ser_mutant	14324_8#72_nasD_p.Cys452Ser_wildtype	0.303006	0.3809	0.384772	3086.62	5401.37	0.295142	3
nasD_p.Thr656Ile	Guanosine	8525_1#72_nasD_p.Thr656Ile_mutant	14208_8#20_nasD_p.Thr656Ile_wildtype	0.213257	0.336821	0.293004	1848.53	2642.28	0.390034	3
nasD_p.Glu246Gln	Histamine	14324_8#22_nasD_p.Glu246Gln_mutant	14200_8#21_nasD_p.Glu246Gln_wildtype	0.19771	0.25961	0.0363369	2608.71	2920.1	0.04451	3
nasD_p.Cys452Ser	Histamine	9716_3#67_nasD_p.Cys452Ser_mutant	14324_8#72_nasD_p.Cys452Ser_wildtype	0.150412	0.258766	0.00242665	2999.9	3547.35	0.155735	3
nasD_p.Thr656Ile	Histamine	8525_1#72_nasD_p.Thr656Ile_mutant	14208_8#20_nasD_p.Thr656Ile_wildtype	0.189806	0.234935	0.110065	2744.06	2816.67	0.716031	3
nasD_p.Glu246Gln	Hydroxylamine	14324_8#22_nasD_p.Glu246Gln_mutant	14200_8#21_nasD_p.Glu246Gln_wildtype	0.400305	0.48965	0.0286308	4448.28	4795.03	0.154357	3
nasD_p.Cys452Ser	Hydroxylamine	9716_3#67_nasD_p.Cys452Ser_mutant	14324_8#72_nasD_p.Cys452Ser_wildtype	0.447781	0.410759	0.176985	6029.37	6558.68	0.176528	3
nasD_p.Thr656Ile	Hydroxylamine	8525_1#72_nasD_p.Thr656Ile_mutant	14208_8#20_nasD_p.Thr656Ile_wildtype	0.361684	0.394854	0.26261	4701.83	5304.94	0.0813887	3
nasD_p.Glu246Gln	Inosine	14324_8#22_nasD_p.Glu246Gln_mutant	14200_8#21_nasD_p.Glu246Gln_wildtype	0.255513	0.351511	0.00143608	3380.78	4100.84	0.120759	3
nasD_p.Cys452Ser	Inosine	9716_3#67_nasD_p.Cys452Ser_mutant	14324_8#72_nasD_p.Cys452Ser_wildtype	0.166266	0.239642	0.0082199	3720.55	4001.43	0.124987	3
nasD_p.Thr656Ile	Inosine	8525_1#72_nasD_p.Thr656Ile_mutant	14208_8#20_nasD_p.Thr656Ile_wildtype	0.220072	0.319319	0.035832	3630.21	4085.28	0.0850646	3
nasD_p.Glu246Gln	L-Alanine	14324_8#22_nasD_p.Glu246Gln_mutant	14200_8#21_nasD_p.Glu246Gln_wildtype	0.178614	0.423794	0.0308431	2079.86	3807.45	0.0150488	3
nasD_p.Cys452Ser	L-Alanine	9716_3#67_nasD_p.Cys452Ser_mutant	14324_8#72_nasD_p.Cys452Ser_wildtype	0.191916	0.394585	0.00120318	3619.51	5820.22	0.00667591	3
nasD_p.Thr656Ile	L-Alanine	8525_1#72_nasD_p.Thr656Ile_mutant	14208_8#20_nasD_p.Thr656Ile_wildtype	0.177429	0.225043	0.011172	2268.78	2595.28	0.300364	3
nasD_p.Glu246Gln	L-Arginine	14324_8#22_nasD_p.Glu246Gln_mutant	14200_8#21_nasD_p.Glu246Gln_wildtype	0.214789	0.421809	0.0349816	2399.74	3701.44	0.0216692	3
nasD_p.Cys452Ser	L-Arginine	9716_3#67_nasD_p.Cys452Ser_mutant	14324_8#72_nasD_p.Cys452Ser_wildtype	0.178995	0.369893	0.00264392	4064.27	4952.08	0.0289636	3
nasD_p.Thr656Ile	L-Arginine	8525_1#72_nasD_p.Thr656Ile_mutant	14208_8#20_nasD_p.Thr656Ile_wildtype	0.208114	0.307681	0.0319832	2724.92	2995.21	0.264957	3
nasD_p.Glu246Gln	L-Asparagine	14324_8#22_nasD_p.Glu246Gln_mutant	14200_8#21_nasD_p.Glu246Gln_wildtype	0.278306	0.438487	0.0240277	3238.55	6108.3	0.000940066	3
nasD_p.Cys452Ser	L-Asparagine	9716_3#67_nasD_p.Cys452Ser_mutant	14324_8#72_nasD_p.Cys452Ser_wildtype	0.471588	0.493387	0.568063	6430.65	7359.92	0.0158623	3
nasD_p.Thr656Ile	L-Asparagine	8525_1#72_nasD_p.Thr656Ile_mutant	14208_8#20_nasD_p.Thr656Ile_wildtype	0.272493	0.426857	0.121939	3728.03	4436.55	0.0675445	3
nasD_p.Glu246Gln	L-Aspartic_Acid	14324_8#22_nasD_p.Glu246Gln_mutant	14200_8#21_nasD_p.Glu246Gln_wildtype	0.229737	0.486931	0.026966	2640.98	4111.8	0.0150258	3
nasD_p.Cys452Ser	L-Aspartic_Acid	9716_3#67_nasD_p.Cys452Ser_mutant	14324_8#72_nasD_p.Cys452Ser_wildtype	0.333832	0.402172	0.478771	4298.97	7184.05	0.0782198	3
nasD_p.Thr656Ile	L-Aspartic_Acid	8525_1#72_nasD_p.Thr656Ile_mutant	14208_8#20_nasD_p.Thr656Ile_wildtype	0.252187	0.3775	0.0736524	3328.1	3668.56	0.2522	3
nasD_p.Glu246Gln	L-Citrulline	14324_8#22_nasD_p.Glu246Gln_mutant	14200_8#21_nasD_p.Glu246Gln_wildtype	0.385914	0.487199	0.0500128	3810.73	4476.74	0.108465	3
nasD_p.Cys452Ser	L-Citrulline	9716_3#67_nasD_p.Cys452Ser_mutant	14324_8#72_nasD_p.Cys452Ser_wildtype	0.326094	0.316256	0.548167	5873.35	6817.42	0.00950073	3
nasD_p.Thr656Ile	L-Citrulline	8525_1#72_nasD_p.Thr656Ile_mutant	14208_8#20_nasD_p.Thr656Ile_wildtype	0.340086	0.388202	0.224942	4255.66	4921.05	0.0119398	3
nasD_p.Glu246Gln	L-Cysteine	14324_8#22_nasD_p.Glu246Gln_mutant	14200_8#21_nasD_p.Glu246Gln_wildtype	0.17103	0.236102	0.00320275	3680.08	4306.74	0.415307	3
nasD_p.Cys452Ser	L-Cysteine	9716_3#67_nasD_p.Cys452Ser_mutant	14324_8#72_nasD_p.Cys452Ser_wildtype	0.164743	0.260979	0.0986298	4428.77	4955.83	0.17407	3
nasD_p.Thr656Ile	L-Cysteine	8525_1#72_nasD_p.Thr656Ile_mutant	14208_8#20_nasD_p.Thr656Ile_wildtype	0.157456	0.197649	0.19408	4158.1	3943.68	0.699094	3
nasD_p.Glu246Gln	L-Glutamic_Acid	14324_8#22_nasD_p.Glu246Gln_mutant	14200_8#21_nasD_p.Glu246Gln_wildtype	0.255789	0.401844	0.0985218	3673.82	6280.94	0.00245258	3
nasD_p.Cys452Ser	L-Glutamic_Acid	9716_3#67_nasD_p.Cys452Ser_mutant	14324_8#72_nasD_p.Cys452Ser_wildtype	0.425428	0.485121	0.323387	5691.87	7087.85	0.000114756	3
nasD_p.Thr656Ile	L-Glutamic_Acid	8525_1#72_nasD_p.Thr656Ile_mutant	14208_8#20_nasD_p.Thr656Ile_wildtype	0.221804	0.367234	0.138829	3820.1	4532.49	0.129816	3
nasD_p.Glu246Gln	L-Glutamine	14324_8#22_nasD_p.Glu246Gln_mutant	14200_8#21_nasD_p.Glu246Gln_wildtype	0.320876	0.419029	0.00337687	3152.33	5608.83	1.66763e-05	3
nasD_p.Cys452Ser	L-Glutamine	9716_3#67_nasD_p.Cys452Ser_mutant	14324_8#72_nasD_p.Cys452Ser_wildtype	0.566929	0.586228	0.743337	6603.87	7052.38	0.159383	3
nasD_p.Thr656Ile	L-Glutamine	8525_1#72_nasD_p.Thr656Ile_mutant	14208_8#20_nasD_p.Thr656Ile_wildtype	0.303923	0.46632	0.103149	3497.01	4175.78	0.108913	3
nasD_p.Glu246Gln	L-Histidine	14324_8#22_nasD_p.Glu246Gln_mutant	14200_8#21_nasD_p.Glu246Gln_wildtype	0.340455	0.370655	0.466216	2958.47	2992.63	0.893689	3
nasD_p.Cys452Ser	L-Histidine	9716_3#67_nasD_p.Cys452Ser_mutant	14324_8#72_nasD_p.Cys452Ser_wildtype	0.323281	0.352186	0.111422	4658.43	5079.81	0.131749	3
nasD_p.Thr656Ile	L-Histidine	8525_1#72_nasD_p.Thr656Ile_mutant	14208_8#20_nasD_p.Thr656Ile_wildtype	0.303463	0.402963	0.00611631	3257.41	3380.03	0.662452	3
nasD_p.Glu246Gln	L-Homoserine	14324_8#22_nasD_p.Glu246Gln_mutant	14200_8#21_nasD_p.Glu246Gln_wildtype	0.244492	0.338345	0.0516825	2555.1	3999.03	0.00815841	3
nasD_p.Cys452Ser	L-Homoserine	9716_3#67_nasD_p.Cys452Ser_mutant	14324_8#72_nasD_p.Cys452Ser_wildtype	0.276034	0.399189	0.0166171	4986.55	6029.8	0.000901701	3
nasD_p.Thr656Ile	L-Homoserine	8525_1#72_nasD_p.Thr656Ile_mutant	14208_8#20_nasD_p.Thr656Ile_wildtype	0.225689	0.33912	0.0166379	2595.66	3197.07	0.0356162	3
nasD_p.Glu246Gln	L-Isoleucine	14324_8#22_nasD_p.Glu246Gln_mutant	14200_8#21_nasD_p.Glu246Gln_wildtype	0.148263	0.353565	0.00262725	1523.18	3517.05	0.000171568	3
nasD_p.Cys452Ser	L-Isoleucine	9716_3#67_nasD_p.Cys452Ser_mutant	14324_8#72_nasD_p.Cys452Ser_wildtype	0.114811	0.310074	0.00151106	2517.24	4067.9	0.00579513	3
nasD_p.Thr656Ile	L-Isoleucine	8525_1#72_nasD_p.Thr656Ile_mutant	14208_8#20_nasD_p.Thr656Ile_wildtype	0.14356	0.230846	0.00100873	1693.64	2191.43	0.136139	3
nasD_p.Glu246Gln	L-Leucine	14324_8#22_nasD_p.Glu246Gln_mutant	14200_8#21_nasD_p.Glu246Gln_wildtype	0.29397	0.419604	0.0427964	3221.08	6015.42	4.5197e-05	3
nasD_p.Cys452Ser	L-Leucine	9716_3#67_nasD_p.Cys452Ser_mutant	14324_8#72_nasD_p.Cys452Ser_wildtype	0.231741	0.336317	0.00131496	5275.29	6673.31	0.00553972	3
nasD_p.Thr656Ile	L-Leucine	8525_1#72_nasD_p.Thr656Ile_mutant	14208_8#20_nasD_p.Thr656Ile_wildtype	0.309253	0.416881	0.0226659	3886.23	4848.32	0.0988821	3
nasD_p.Glu246Gln	L-Lysine	14324_8#22_nasD_p.Glu246Gln_mutant	14200_8#21_nasD_p.Glu246Gln_wildtype	0.277744	0.388413	0.133581	2983.83	3614.13	0.0338485	3
nasD_p.Cys452Ser	L-Lysine	9716_3#67_nasD_p.Cys452Ser_mutant	14324_8#72_nasD_p.Cys452Ser_wildtype	0.249995	0.332941	0.000467717	5216.31	6550.82	0.0934625	3
nasD_p.Thr656Ile	L-Lysine	8525_1#72_nasD_p.Thr656Ile_mutant	14208_8#20_nasD_p.Thr656Ile_wildtype	0.254061	0.34257	0.0753825	3275.63	3836.87	0.00417253	3
nasD_p.Glu246Gln	L-Methionine	14324_8#22_nasD_p.Glu246Gln_mutant	14200_8#21_nasD_p.Glu246Gln_wildtype	0.294927	0.382046	0.110569	3064.06	5191.72	0.0346165	3
nasD_p.Cys452Ser	L-Methionine	9716_3#67_nasD_p.Cys452Ser_mutant	14324_8#72_nasD_p.Cys452Ser_wildtype	0.314212	0.342666	0.330629	6004.12	6723.48	0.0117894	3
nasD_p.Thr656Ile	L-Methionine	8525_1#72_nasD_p.Thr656Ile_mutant	14208_8#20_nasD_p.Thr656Ile_wildtype	0.285035	0.387371	0.103195	3470.54	3948.01	0.0480651	3
nasD_p.Glu246Gln	L-Ornithine	14324_8#22_nasD_p.Glu246Gln_mutant	14200_8#21_nasD_p.Glu246Gln_wildtype	0.210994	0.393173	0.101669	2716.98	4026.91	0.036057	3
nasD_p.Cys452Ser	L-Ornithine	9716_3#67_nasD_p.Cys452Ser_mutant	14324_8#72_nasD_p.Cys452Ser_wildtype	0.264832	0.410981	0.0310888	4323.19	6031.95	0.0596577	3
nasD_p.Thr656Ile	L-Ornithine	8525_1#72_nasD_p.Thr656Ile_mutant	14208_8#20_nasD_p.Thr656Ile_wildtype	0.217932	0.337543	0.113148	2913.65	3221.93	0.543568	3
nasD_p.Glu246Gln	L-Phenylalanine	14324_8#22_nasD_p.Glu246Gln_mutant	14200_8#21_nasD_p.Glu246Gln_wildtype	0.323806	0.368503	0.167436	3733.68	5922.5	0.00639441	3
nasD_p.Cys452Ser	L-Phenylalanine	9716_3#67_nasD_p.Cys452Ser_mutant	14324_8#72_nasD_p.Cys452Ser_wildtype	0.347848	0.330027	0.264595	4731.63	7127.29	0.207845	3
nasD_p.Thr656Ile	L-Phenylalanine	8525_1#72_nasD_p.Thr656Ile_mutant	14208_8#20_nasD_p.Thr656Ile_wildtype	0.303603	0.391536	0.0502186	4299.07	5170.08	0.0339203	3
nasD_p.Glu246Gln	L-Proline	14324_8#22_nasD_p.Glu246Gln_mutant	14200_8#21_nasD_p.Glu246Gln_wildtype	0.317625	0.486111	0.0641823	2899.22	3785.03	0.165419	3
nasD_p.Cys452Ser	L-Proline	9716_3#67_nasD_p.Cys452Ser_mutant	14324_8#72_nasD_p.Cys452Ser_wildtype	0.290768	0.341721	0.0509216	5524.15	6424.24	0.00460883	3
nasD_p.Thr656Ile	L-Proline	8525_1#72_nasD_p.Thr656Ile_mutant	14208_8#20_nasD_p.Thr656Ile_wildtype	0.284683	0.437878	0.0412578	3318.96	4085.95	0.00255818	3
nasD_p.Glu246Gln	L-Pyroglutamic_Acid	14324_8#22_nasD_p.Glu246Gln_mutant	14200_8#21_nasD_p.Glu246Gln_wildtype	0.345062	0.41252	0.000102273	3920.38	4813.44	0.0126892	3
nasD_p.Cys452Ser	L-Pyroglutamic_Acid	9716_3#67_nasD_p.Cys452Ser_mutant	14324_8#72_nasD_p.Cys452Ser_wildtype	0.320896	0.324267	0.847334	5802.08	6440.61	0.0888262	3
nasD_p.Thr656Ile	L-Pyroglutamic_Acid	8525_1#72_nasD_p.Thr656Ile_mutant	14208_8#20_nasD_p.Thr656Ile_wildtype	0.301194	0.34695	0.0851002	4338.62	4905.93	0.0200141	3
nasD_p.Glu246Gln	L-Serine	14324_8#22_nasD_p.Glu246Gln_mutant	14200_8#21_nasD_p.Glu246Gln_wildtype	0.319939	0.414588	0.0247767	3196.46	4761.67	0.0243553	3
nasD_p.Cys452Ser	L-Serine	9716_3#67_nasD_p.Cys452Ser_mutant	14324_8#72_nasD_p.Cys452Ser_wildtype	0.346917	0.347131	0.995186	6278.4	6669.86	0.0147725	3
nasD_p.Thr656Ile	L-Serine	8525_1#72_nasD_p.Thr656Ile_mutant	14208_8#20_nasD_p.Thr656Ile_wildtype	0.302813	0.393303	0.0834746	3612.95	4132.99	0.082289	3
nasD_p.Glu246Gln	L-Threonine	14324_8#22_nasD_p.Glu246Gln_mutant	14200_8#21_nasD_p.Glu246Gln_wildtype	0.369621	0.549709	0.00257826	4075.61	4814.98	0.110291	3
nasD_p.Cys452Ser	L-Threonine	9716_3#67_nasD_p.Cys452Ser_mutant	14324_8#72_nasD_p.Cys452Ser_wildtype	0.524405	0.504904	0.644128	7293.22	7779.6	0.144737	3
nasD_p.Thr656Ile	L-Threonine	8525_1#72_nasD_p.Thr656Ile_mutant	14208_8#20_nasD_p.Thr656Ile_wildtype	0.359649	0.432945	0.187881	4752.34	5590.79	0.0429657	3
nasD_p.Glu246Gln	L-Tryptophan	14324_8#22_nasD_p.Glu246Gln_mutant	14200_8#21_nasD_p.Glu246Gln_wildtype	0.223863	0.370217	0.0297026	2687.73	4296.38	0.00372884	3
nasD_p.Cys452Ser	L-Tryptophan	9716_3#67_nasD_p.Cys452Ser_mutant	14324_8#72_nasD_p.Cys452Ser_wildtype	0.189395	0.335272	0.00610848	3874	5900.26	0.000517259	3
nasD_p.Thr656Ile	L-Tryptophan	8525_1#72_nasD_p.Thr656Ile_mutant	14208_8#20_nasD_p.Thr656Ile_wildtype	0.205767	0.318171	0.0449201	3059.06	3181.46	0.706975	3
nasD_p.Glu246Gln	L-Tyrosine	14324_8#22_nasD_p.Glu246Gln_mutant	14200_8#21_nasD_p.Glu246Gln_wildtype	0.251055	0.323316	0.0987924	1863.79	2774.04	0.00430352	3
nasD_p.Cys452Ser	L-Tyrosine	9716_3#67_nasD_p.Cys452Ser_mutant	14324_8#72_nasD_p.Cys452Ser_wildtype	0.152234	0.263278	0.00993133	2835.97	4116.35	0.00103093	3
nasD_p.Thr656Ile	L-Tyrosine	8525_1#72_nasD_p.Thr656Ile_mutant	14208_8#20_nasD_p.Thr656Ile_wildtype	0.23359	0.298452	0.0512869	1838.08	2334.61	0.036467	3
nasD_p.Glu246Gln	L-Valine	14324_8#22_nasD_p.Glu246Gln_mutant	14200_8#21_nasD_p.Glu246Gln_wildtype	0.371526	0.403529	0.458156	3639.65	5807.88	0.000314584	3
nasD_p.Cys452Ser	L-Valine	9716_3#67_nasD_p.Cys452Ser_mutant	14324_8#72_nasD_p.Cys452Ser_wildtype	0.311539	0.345197	0.0559539	5558.36	6478.34	0.0120094	3
nasD_p.Thr656Ile	L-Valine	8525_1#72_nasD_p.Thr656Ile_mutant	14208_8#20_nasD_p.Thr656Ile_wildtype	0.353024	0.444088	0.0762103	4274.97	4890.39	0.333637	3
nasD_p.Glu246Gln	Met-Ala	14324_8#22_nasD_p.Glu246Gln_mutant	14200_8#21_nasD_p.Glu246Gln_wildtype	0.193643	0.314283	0.0104697	2662.86	3950.89	0.0605444	3
nasD_p.Cys452Ser	Met-Ala	9716_3#67_nasD_p.Cys452Ser_mutant	14324_8#72_nasD_p.Cys452Ser_wildtype	0.176429	0.362294	0.0126139	3593.89	4882.5	0.0387004	3
nasD_p.Thr656Ile	Met-Ala	8525_1#72_nasD_p.Thr656Ile_mutant	14208_8#20_nasD_p.Thr656Ile_wildtype	0.162658	0.206193	0.00019824	2560.01	2938.78	0.460242	3
nasD_p.Glu246Gln	Methylamine	14324_8#22_nasD_p.Glu246Gln_mutant	14200_8#21_nasD_p.Glu246Gln_wildtype	0.372946	0.45485	0.0349026	3944.47	4950.26	0.0250241	3
nasD_p.Cys452Ser	Methylamine	9716_3#67_nasD_p.Cys452Ser_mutant	14324_8#72_nasD_p.Cys452Ser_wildtype	0.299142	0.305531	0.64852	6096.84	6650.69	0.0341678	3
nasD_p.Thr656Ile	Methylamine	8525_1#72_nasD_p.Thr656Ile_mutant	14208_8#20_nasD_p.Thr656Ile_wildtype	0.342435	0.386799	0.183763	4335.12	5150.84	0.0833044	3
nasD_p.Glu246Gln	N-Acetyl-D-Galactosamine	14324_8#22_nasD_p.Glu246Gln_mutant	14200_8#21_nasD_p.Glu246Gln_wildtype	0.212062	0.319741	0.173416	2253.33	3535.82	0.0122101	3
nasD_p.Cys452Ser	N-Acetyl-D-Galactosamine	9716_3#67_nasD_p.Cys452Ser_mutant	14324_8#72_nasD_p.Cys452Ser_wildtype	0.208501	0.378959	0.00239523	4086.84	5525.49	0.000593389	3
nasD_p.Thr656Ile	N-Acetyl-D-Galactosamine	8525_1#72_nasD_p.Thr656Ile_mutant	14208_8#20_nasD_p.Thr656Ile_wildtype	0.190257	0.250622	0.155225	2682.92	3070.58	0.162734	3
nasD_p.Glu246Gln	N-Acetyl-D-Glucosamine	14324_8#22_nasD_p.Glu246Gln_mutant	14200_8#21_nasD_p.Glu246Gln_wildtype	0.275251	0.545635	0.00790148	2916.5	4323.41	0.168271	3
nasD_p.Cys452Ser	N-Acetyl-D-Glucosamine	9716_3#67_nasD_p.Cys452Ser_mutant	14324_8#72_nasD_p.Cys452Ser_wildtype	0.337793	0.298588	0.00457656	6537.44	6872.27	0.314907	3
nasD_p.Thr656Ile	N-Acetyl-D-Glucosamine	8525_1#72_nasD_p.Thr656Ile_mutant	14208_8#20_nasD_p.Thr656Ile_wildtype	0.35092	0.416041	0.243462	4317.56	4654.51	0.410959	3
nasD_p.Glu246Gln	N-Acetyl-D-Mannosamine	14324_8#22_nasD_p.Glu246Gln_mutant	14200_8#21_nasD_p.Glu246Gln_wildtype	0.294891	0.498717	0.00127313	2277.35	3359.65	0.00101427	3
nasD_p.Cys452Ser	N-Acetyl-D-Mannosamine	9716_3#67_nasD_p.Cys452Ser_mutant	14324_8#72_nasD_p.Cys452Ser_wildtype	0.230936	0.360898	0.0562828	4338.92	5525.41	0.236641	3
nasD_p.Thr656Ile	N-Acetyl-D-Mannosamine	8525_1#72_nasD_p.Thr656Ile_mutant	14208_8#20_nasD_p.Thr656Ile_wildtype	0.265093	0.363387	0.0729285	2589.88	2724.18	0.502752	3
nasD_p.Glu246Gln	N-Acetyl-L-Glutamic_Acid	14324_8#22_nasD_p.Glu246Gln_mutant	14200_8#21_nasD_p.Glu246Gln_wildtype	0.220301	0.47379	0.000783744	2310.6	3698.17	0.00214659	3
nasD_p.Cys452Ser	N-Acetyl-L-Glutamic_Acid	9716_3#67_nasD_p.Cys452Ser_mutant	14324_8#72_nasD_p.Cys452Ser_wildtype	0.246828	0.423076	0.000453407	3955.62	4992.58	0.00412793	3
nasD_p.Thr656Ile	N-Acetyl-L-Glutamic_Acid	8525_1#72_nasD_p.Thr656Ile_mutant	14208_8#20_nasD_p.Thr656Ile_wildtype	0.233627	0.311376	0.179319	2710.68	3008.71	0.117641	3
nasD_p.Glu246Gln	N-Amylamine	14324_8#22_nasD_p.Glu246Gln_mutant	14200_8#21_nasD_p.Glu246Gln_wildtype	0.360828	0.43352	0.109424	4237.73	5125.22	0.0780122	3
nasD_p.Cys452Ser	N-Amylamine	9716_3#67_nasD_p.Cys452Ser_mutant	14324_8#72_nasD_p.Cys452Ser_wildtype	0.320531	0.320822	0.986165	6433.15	7159.67	0.0772785	3
nasD_p.Thr656Ile	N-Amylamine	8525_1#72_nasD_p.Thr656Ile_mutant	14208_8#20_nasD_p.Thr656Ile_wildtype	0.317392	0.359203	0.220071	4710.41	5286.82	0.146656	3
nasD_p.Glu246Gln	N-Butylamine	14324_8#22_nasD_p.Glu246Gln_mutant	14200_8#21_nasD_p.Glu246Gln_wildtype	0.373949	0.440303	0.0423203	4463.71	5439.18	0.0429835	3
nasD_p.Cys452Ser	N-Butylamine	9716_3#67_nasD_p.Cys452Ser_mutant	14324_8#72_nasD_p.Cys452Ser_wildtype	0.35036	0.315074	0.00853121	6920.69	7393.99	0.0695997	3
nasD_p.Thr656Ile	N-Butylamine	8525_1#72_nasD_p.Thr656Ile_mutant	14208_8#20_nasD_p.Thr656Ile_wildtype	0.33956	0.365137	0.360283	5060.88	5669.11	0.0987177	3
nasD_p.Glu246Gln	N-Phthaloyl-L-Glutamic_Acid	14324_8#22_nasD_p.Glu246Gln_mutant	14200_8#21_nasD_p.Glu246Gln_wildtype	0.34252	0.469928	0.0744626	2675.31	3965.34	0.00868571	3
nasD_p.Cys452Ser	N-Phthaloyl-L-Glutamic_Acid	9716_3#67_nasD_p.Cys452Ser_mutant	14324_8#72_nasD_p.Cys452Ser_wildtype	0.337838	0.3136	0.0870061	5386.63	5830.01	0.160073	3
nasD_p.Thr656Ile	N-Phthaloyl-L-Glutamic_Acid	8525_1#72_nasD_p.Thr656Ile_mutant	14208_8#20_nasD_p.Thr656Ile_wildtype	0.326299	0.391115	0.0878913	3227.46	3625.89	0.013738	3
nasD_p.Glu246Gln	Negative_Control	14324_8#22_nasD_p.Glu246Gln_mutant	14200_8#21_nasD_p.Glu246Gln_wildtype	0.267393	0.49953	0.0495283	2529.83	3597.36	0.0770797	3
nasD_p.Cys452Ser	Negative_Control	9716_3#67_nasD_p.Cys452Ser_mutant	14324_8#72_nasD_p.Cys452Ser_wildtype	0.248395	0.442756	0.0126107	4767.36	5419.25	0.0330539	3
nasD_p.Thr656Ile	Negative_Control	8525_1#72_nasD_p.Thr656Ile_mutant	14208_8#20_nasD_p.Thr656Ile_wildtype	0.254488	0.336861	0.105241	2945.91	3009.8	0.809404	3
nasD_p.Glu246Gln	Nitrate	14324_8#22_nasD_p.Glu246Gln_mutant	14200_8#21_nasD_p.Glu246Gln_wildtype	0.22752	0.478922	0.0307308	2266.61	3460.05	0.00489309	3
nasD_p.Cys452Ser	Nitrate	9716_3#67_nasD_p.Cys452Ser_mutant	14324_8#72_nasD_p.Cys452Ser_wildtype	0.25698	0.429817	0.00533161	4848.53	5446.07	0.0355088	3
nasD_p.Thr656Ile	Nitrate	8525_1#72_nasD_p.Thr656Ile_mutant	14208_8#20_nasD_p.Thr656Ile_wildtype	0.221567	0.319379	0.0492018	2662.54	3027.29	0.0356632	3
nasD_p.Glu246Gln	Nitrite	14324_8#22_nasD_p.Glu246Gln_mutant	14200_8#21_nasD_p.Glu246Gln_wildtype	0.214446	0.330853	0.129302	2187.28	2662.18	0.321445	3
nasD_p.Cys452Ser	Nitrite	9716_3#67_nasD_p.Cys452Ser_mutant	14324_8#72_nasD_p.Cys452Ser_wildtype	0.187412	0.310018	0.0386033	3354.18	3884.57	0.178243	3
nasD_p.Thr656Ile	Nitrite	8525_1#72_nasD_p.Thr656Ile_mutant	14208_8#20_nasD_p.Thr656Ile_wildtype	0.227995	0.309568	0.140525	2311.96	2491.35	0.550034	3
nasD_p.Glu246Gln	Parabanic_Acid	14324_8#22_nasD_p.Glu246Gln_mutant	14200_8#21_nasD_p.Glu246Gln_wildtype	0.438216	0.453907	0.618843	3502.98	4834.49	0.0078758	3
nasD_p.Cys452Ser	Parabanic_Acid	9716_3#67_nasD_p.Cys452Ser_mutant	14324_8#72_nasD_p.Cys452Ser_wildtype	0.336517	0.373523	0.370367	6298.79	6856.1	0.0135825	3
nasD_p.Thr656Ile	Parabanic_Acid	8525_1#72_nasD_p.Thr656Ile_mutant	14208_8#20_nasD_p.Thr656Ile_wildtype	0.371022	0.439789	0.0477373	3872.05	4714.9	0.0769012	3
nasD_p.Glu246Gln	Putrescine	14324_8#22_nasD_p.Glu246Gln_mutant	14200_8#21_nasD_p.Glu246Gln_wildtype	0.329989	0.521998	0.0137044	3160.36	4195.87	0.146537	3
nasD_p.Cys452Ser	Putrescine	9716_3#67_nasD_p.Cys452Ser_mutant	14324_8#72_nasD_p.Cys452Ser_wildtype	0.347931	0.332456	0.291011	6061.31	6696.89	0.0261479	3
nasD_p.Thr656Ile	Putrescine	8525_1#72_nasD_p.Thr656Ile_mutant	14208_8#20_nasD_p.Thr656Ile_wildtype	0.308331	0.408092	0.0546498	3726.66	4447.93	0.0101271	3
nasD_p.Glu246Gln	ß-Phenylethyl-amine	14324_8#22_nasD_p.Glu246Gln_mutant	14200_8#21_nasD_p.Glu246Gln_wildtype	0.319894	0.585886	0.00757697	2414.75	3976.6	0.00523446	3
nasD_p.Cys452Ser	ß-Phenylethyl-amine	9716_3#67_nasD_p.Cys452Ser_mutant	14324_8#72_nasD_p.Cys452Ser_wildtype	0.384309	0.418887	0.0160649	4826.49	6206.83	0.00422369	3
nasD_p.Thr656Ile	ß-Phenylethyl-amine	8525_1#72_nasD_p.Thr656Ile_mutant	14208_8#20_nasD_p.Thr656Ile_wildtype	0.256637	0.421143	0.00408751	2885.82	3460.49	0.0367222	3
nasD_p.Glu246Gln	Thymidine	14324_8#22_nasD_p.Glu246Gln_mutant	14200_8#21_nasD_p.Glu246Gln_wildtype	0.338545	0.365288	0.538596	4162.56	5001.65	0.159453	3
nasD_p.Cys452Ser	Thymidine	9716_3#67_nasD_p.Cys452Ser_mutant	14324_8#72_nasD_p.Cys452Ser_wildtype	0.26786	0.28637	0.29884	6172.62	6635.16	0.105769	3
nasD_p.Thr656Ile	Thymidine	8525_1#72_nasD_p.Thr656Ile_mutant	14208_8#20_nasD_p.Thr656Ile_wildtype	0.312176	0.334422	0.418749	4579.96	4920.19	0.23245	3
nasD_p.Glu246Gln	Thymine	14324_8#22_nasD_p.Glu246Gln_mutant	14200_8#21_nasD_p.Glu246Gln_wildtype	0.376224	0.431403	0.0934157	4421.8	4951.28	0.203862	3
nasD_p.Cys452Ser	Thymine	9716_3#67_nasD_p.Cys452Ser_mutant	14324_8#72_nasD_p.Cys452Ser_wildtype	0.321338	0.294084	0.208217	6808.25	6943.53	0.733286	3
nasD_p.Thr656Ile	Thymine	8525_1#72_nasD_p.Thr656Ile_mutant	14208_8#20_nasD_p.Thr656Ile_wildtype	0.325175	0.368688	0.208289	4448.34	5187.69	0.0503372	3
nasD_p.Glu246Gln	Tyramine	14324_8#22_nasD_p.Glu246Gln_mutant	14200_8#21_nasD_p.Glu246Gln_wildtype	0.388891	0.470389	0.0111691	3467.8	4190.63	0.040604	3
nasD_p.Cys452Ser	Tyramine	9716_3#67_nasD_p.Cys452Ser_mutant	14324_8#72_nasD_p.Cys452Ser_wildtype	0.346478	0.325247	0.113249	5755.98	6316.19	0.0692206	3
nasD_p.Thr656Ile	Tyramine	8525_1#72_nasD_p.Thr656Ile_mutant	14208_8#20_nasD_p.Thr656Ile_wildtype	0.326452	0.395785	0.103363	3803.35	4426.75	0.0227674	3
nasD_p.Glu246Gln	Uracil	14324_8#22_nasD_p.Glu246Gln_mutant	14200_8#21_nasD_p.Glu246Gln_wildtype	0.400901	0.500439	0.0256137	4242.94	4721.05	0.374511	3
nasD_p.Cys452Ser	Uracil	9716_3#67_nasD_p.Cys452Ser_mutant	14324_8#72_nasD_p.Cys452Ser_wildtype	0.3541	0.327273	0.254912	6426.9	6646.28	0.622742	3
nasD_p.Thr656Ile	Uracil	8525_1#72_nasD_p.Thr656Ile_mutant	14208_8#20_nasD_p.Thr656Ile_wildtype	0.352439	0.390732	0.401279	4690.25	4923.39	0.508038	3
nasD_p.Glu246Gln	Urea	14324_8#22_nasD_p.Glu246Gln_mutant	14200_8#21_nasD_p.Glu246Gln_wildtype	0.223521	0.432514	0.0217032	2315.72	3775.62	0.00486365	3
nasD_p.Cys452Ser	Urea	9716_3#67_nasD_p.Cys452Ser_mutant	14324_8#72_nasD_p.Cys452Ser_wildtype	0.639334	0.383808	0.00091022	7045.33	6190.91	0.103341	3
nasD_p.Thr656Ile	Urea	8525_1#72_nasD_p.Thr656Ile_mutant	14208_8#20_nasD_p.Thr656Ile_wildtype	0.223416	0.31535	0.0150696	2666.07	3095.98	0.0361636	3
nasD_p.Glu246Gln	Uric_Acid	14324_8#22_nasD_p.Glu246Gln_mutant	14200_8#21_nasD_p.Glu246Gln_wildtype	0.422618	0.372367	0.171104	3579.26	5684.51	0.00133745	3
nasD_p.Cys452Ser	Uric_Acid	9716_3#67_nasD_p.Cys452Ser_mutant	14324_8#72_nasD_p.Cys452Ser_wildtype	0.339896	0.372003	0.115116	6192.05	6673.57	0.0428868	3
nasD_p.Thr656Ile	Uric_Acid	8525_1#72_nasD_p.Thr656Ile_mutant	14208_8#20_nasD_p.Thr656Ile_wildtype	0.388345	0.432665	0.375111	3818.81	4088.91	0.411695	3
nasD_p.Glu246Gln	Uridine	14324_8#22_nasD_p.Glu246Gln_mutant	14200_8#21_nasD_p.Glu246Gln_wildtype	0.341558	0.419768	0.0204398	3798.69	3697.8	0.906597	3
nasD_p.Cys452Ser	Uridine	9716_3#67_nasD_p.Cys452Ser_mutant	14324_8#72_nasD_p.Cys452Ser_wildtype	0.317545	0.327222	0.322408	5571.86	6081.37	0.291953	3
nasD_p.Thr656Ile	Uridine	8525_1#72_nasD_p.Thr656Ile_mutant	14208_8#20_nasD_p.Thr656Ile_wildtype	0.309807	0.391502	0.0604647	3588.53	3930.26	0.361366	3
nasD_p.Glu246Gln	Xanthine	14324_8#22_nasD_p.Glu246Gln_mutant	14200_8#21_nasD_p.Glu246Gln_wildtype	0.407968	0.380651	0.679209	3012.19	3086.69	0.880683	3
nasD_p.Cys452Ser	Xanthine	9716_3#67_nasD_p.Cys452Ser_mutant	14324_8#72_nasD_p.Cys452Ser_wildtype	0.543564	0.49206	0.68384	3336.65	3235.35	0.924271	3
nasD_p.Thr656Ile	Xanthine	8525_1#72_nasD_p.Thr656Ile_mutant	14208_8#20_nasD_p.Thr656Ile_wildtype	0.439297	0.356172	0.484605	3094.41	2529.17	0.38605	3
nasD_p.Glu246Gln	Xanthosine	14324_8#22_nasD_p.Glu246Gln_mutant	14200_8#21_nasD_p.Glu246Gln_wildtype	0.301229	0.443065	0.0655119	3383.29	5336.89	0.0064937	3
nasD_p.Cys452Ser	Xanthosine	9716_3#67_nasD_p.Cys452Ser_mutant	14324_8#72_nasD_p.Cys452Ser_wildtype	0.250471	0.327712	0.0072045	4590.22	5699.67	0.0236312	3
nasD_p.Thr656Ile	Xanthosine	8525_1#72_nasD_p.Thr656Ile_mutant	14208_8#20_nasD_p.Thr656Ile_wildtype	0.254182	0.311571	0.12688	3564.33	3885.07	0.445722	3
nasD_p.Glu246Gln	α-Amino-N-Valeric_Acid	14324_8#22_nasD_p.Glu246Gln_mutant	14200_8#21_nasD_p.Glu246Gln_wildtype	0.21519	0.443574	0.016723	1868.67	4279.2	0.00228381	3
nasD_p.Cys452Ser	α-Amino-N-Valeric_Acid	9716_3#67_nasD_p.Cys452Ser_mutant	14324_8#72_nasD_p.Cys452Ser_wildtype	0.199766	0.398094	6.21714e-05	3436.06	5027.36	0.0122233	3
nasD_p.Thr656Ile	α-Amino-N-Valeric_Acid	8525_1#72_nasD_p.Thr656Ile_mutant	14208_8#20_nasD_p.Thr656Ile_wildtype	0.228809	0.307397	0.0474536	1995.95	2517.44	0.146741	3
nasD_p.Glu246Gln	γ-Amino-N-Butyric_Acid	14324_8#22_nasD_p.Glu246Gln_mutant	14200_8#21_nasD_p.Glu246Gln_wildtype	0.330535	0.413885	0.199074	2903.8	4510.54	0.0153288	3
nasD_p.Cys452Ser	γ-Amino-N-Butyric_Acid	9716_3#67_nasD_p.Cys452Ser_mutant	14324_8#72_nasD_p.Cys452Ser_wildtype	0.270545	0.306554	0.00775242	5103.08	6440.27	0.00930908	3
nasD_p.Thr656Ile	γ-Amino-N-Butyric_Acid	8525_1#72_nasD_p.Thr656Ile_mutant	14208_8#20_nasD_p.Thr656Ile_wildtype	0.272838	0.355123	0.141618	3491.58	4194.84	0.000210133	3
nasD_p.Glu246Gln	δ-Amino-N-Valeric_Acid	14324_8#22_nasD_p.Glu246Gln_mutant	14200_8#21_nasD_p.Glu246Gln_wildtype	0.228289	0.389164	0.0305062	2400.99	3573.59	0.028498	3
nasD_p.Cys452Ser	δ-Amino-N-Valeric_Acid	9716_3#67_nasD_p.Cys452Ser_mutant	14324_8#72_nasD_p.Cys452Ser_wildtype	0.234921	0.326637	0.00165034	3932.05	5337.54	0.0390515	3
nasD_p.Thr656Ile	δ-Amino-N-Valeric_Acid	8525_1#72_nasD_p.Thr656Ile_mutant	14208_8#20_nasD_p.Thr656Ile_wildtype	0.196188	0.346806	0.00708237	2756.62	3391.27	0.0244299	3
nasD_p.Glu246Gln	ε-Amino-N-Caproic_Acid	14324_8#22_nasD_p.Glu246Gln_mutant	14200_8#21_nasD_p.Glu246Gln_wildtype	0.312701	0.434255	0.0777126	2753.95	4391.15	0.0102005	3
nasD_p.Cys452Ser	ε-Amino-N-Caproic_Acid	9716_3#67_nasD_p.Cys452Ser_mutant	14324_8#72_nasD_p.Cys452Ser_wildtype	0.249142	0.28991	0.0103618	5097.11	6275.64	0.000730415	3
nasD_p.Thr656Ile	ε-Amino-N-Caproic_Acid	8525_1#72_nasD_p.Thr656Ile_mutant	14208_8#20_nasD_p.Thr656Ile_wildtype	0.269407	0.371129	0.0521469	3303.92	3862.77	0.0272591	3
nasD_p.Glu246Gln	Acetamide	14324_8#22_nasD_p.Glu246Gln_mutant	nasD_knockout	0.392378	0.332638	0.0581159	4384.54	7017.54	0.000154582	3
nasD_p.Glu246Gln	Acetamide	14324_8#22_nasD_p.Glu246Gln_mutant	comEB_control	0.392378	0.398111	0.85012	4384.54	7375.23	0.000171155	3
nasD_p.Glu246Gln	Acetamide	14324_8#22_nasD_p.Glu246Gln_mutant	JE2_control	0.392378	0.327629	0.0421048	4384.54	7294.7	0.000164171	3
nasD_p.Cys452Ser	Acetamide	9716_3#67_nasD_p.Cys452Ser_mutant	nasD_knockout	0.405634	0.332638	0.00214108	6983.73	7017.54	0.854173	3
nasD_p.Cys452Ser	Acetamide	9716_3#67_nasD_p.Cys452Ser_mutant	comEB_control	0.405634	0.398111	0.726301	6983.73	7375.23	0.130712	3
nasD_p.Cys452Ser	Acetamide	9716_3#67_nasD_p.Cys452Ser_mutant	JE2_control	0.405634	0.327629	0.000834514	6983.73	7294.7	0.190678	3
nasD_p.Thr656Ile	Acetamide	8525_1#72_nasD_p.Thr656Ile_mutant	nasD_knockout	0.349523	0.332638	0.526039	4623.68	7017.54	0.000140754	3
nasD_p.Thr656Ile	Acetamide	8525_1#72_nasD_p.Thr656Ile_mutant	comEB_control	0.349523	0.398111	0.17799	4623.68	7375.23	0.000170207	3
nasD_p.Thr656Ile	Acetamide	8525_1#72_nasD_p.Thr656Ile_mutant	JE2_control	0.349523	0.327629	0.407125	4623.68	7294.7	0.000160136	3
nasD_p.Glu246Gln	Adenine	14324_8#22_nasD_p.Glu246Gln_mutant	nasD_knockout	0.217432	0.331925	0.0725194	2119.53	4816.02	0.00149085	3
nasD_p.Glu246Gln	Adenine	14324_8#22_nasD_p.Glu246Gln_mutant	comEB_control	0.217432	0.396773	0.0203595	2119.53	4422.93	0.000139094	3
nasD_p.Glu246Gln	Adenine	14324_8#22_nasD_p.Glu246Gln_mutant	JE2_control	0.217432	0.36698	0.0330439	2119.53	5215.38	0.00166429	3
nasD_p.Cys452Ser	Adenine	9716_3#67_nasD_p.Cys452Ser_mutant	nasD_knockout	0.257793	0.331925	0.00176164	3723.25	4816.02	0.0383039	3
nasD_p.Cys452Ser	Adenine	9716_3#67_nasD_p.Cys452Ser_mutant	comEB_control	0.257793	0.396773	0.000508234	3723.25	4422.93	0.0192028	3
nasD_p.Cys452Ser	Adenine	9716_3#67_nasD_p.Cys452Ser_mutant	JE2_control	0.257793	0.36698	0.000135286	3723.25	5215.38	0.0238726	3
nasD_p.Thr656Ile	Adenine	8525_1#72_nasD_p.Thr656Ile_mutant	nasD_knockout	0.202927	0.331925	0.000148668	2486.64	4816.02	0.00239104	3
nasD_p.Thr656Ile	Adenine	8525_1#72_nasD_p.Thr656Ile_mutant	comEB_control	0.202927	0.396773	0.000116125	2486.64	4422.93	0.000181657	3
nasD_p.Thr656Ile	Adenine	8525_1#72_nasD_p.Thr656Ile_mutant	JE2_control	0.202927	0.36698	1.43954e-05	2486.64	5215.38	0.00252843	3
nasD_p.Glu246Gln	Adenosine	14324_8#22_nasD_p.Glu246Gln_mutant	nasD_knockout	0.272757	0.290972	0.581597	2753.17	5113.81	0.00283329	3
nasD_p.Glu246Gln	Adenosine	14324_8#22_nasD_p.Glu246Gln_mutant	comEB_control	0.272757	0.311228	0.35756	2753.17	5372.86	0.000331564	3
nasD_p.Glu246Gln	Adenosine	14324_8#22_nasD_p.Glu246Gln_mutant	JE2_control	0.272757	0.263856	0.823806	2753.17	5204.88	0.00828931	3
nasD_p.Cys452Ser	Adenosine	9716_3#67_nasD_p.Cys452Ser_mutant	nasD_knockout	0.182908	0.290972	0.000269735	3966.3	5113.81	0.0470238	3
nasD_p.Cys452Ser	Adenosine	9716_3#67_nasD_p.Cys452Ser_mutant	comEB_control	0.182908	0.311228	0.00501016	3966.3	5372.86	0.00857449	3
nasD_p.Cys452Ser	Adenosine	9716_3#67_nasD_p.Cys452Ser_mutant	JE2_control	0.182908	0.263856	0.0265422	3966.3	5204.88	0.0821453	3
nasD_p.Thr656Ile	Adenosine	8525_1#72_nasD_p.Thr656Ile_mutant	nasD_knockout	0.233507	0.290972	0.0224809	3196.24	5113.81	0.00314138	3
nasD_p.Thr656Ile	Adenosine	8525_1#72_nasD_p.Thr656Ile_mutant	comEB_control	0.233507	0.311228	0.0423925	3196.24	5372.86	4.33819e-05	3
nasD_p.Thr656Ile	Adenosine	8525_1#72_nasD_p.Thr656Ile_mutant	JE2_control	0.233507	0.263856	0.32413	3196.24	5204.88	0.012351	3
nasD_p.Glu246Gln	Agmatine	14324_8#22_nasD_p.Glu246Gln_mutant	nasD_knockout	0.212347	0.447811	0.00873785	2534.47	3631.62	0.0540618	3
nasD_p.Glu246Gln	Agmatine	14324_8#22_nasD_p.Glu246Gln_mutant	comEB_control	0.212347	0.605961	0.0601778	2534.47	3382.71	0.150587	3
nasD_p.Glu246Gln	Agmatine	14324_8#22_nasD_p.Glu246Gln_mutant	JE2_control	0.212347	0.426191	0.00111582	2534.47	3577.89	0.0515867	3
nasD_p.Cys452Ser	Agmatine	9716_3#67_nasD_p.Cys452Ser_mutant	nasD_knockout	0.421393	0.447811	0.71182	3735.52	3631.62	0.834154	3
nasD_p.Cys452Ser	Agmatine	9716_3#67_nasD_p.Cys452Ser_mutant	comEB_control	0.421393	0.605961	0.30766	3735.52	3382.71	0.54117	3
nasD_p.Cys452Ser	Agmatine	9716_3#67_nasD_p.Cys452Ser_mutant	JE2_control	0.421393	0.426191	0.93044	3735.52	3577.89	0.739533	3
nasD_p.Thr656Ile	Agmatine	8525_1#72_nasD_p.Thr656Ile_mutant	nasD_knockout	0.217787	0.447811	0.00886762	2953.28	3631.62	0.180786	3
nasD_p.Thr656Ile	Agmatine	8525_1#72_nasD_p.Thr656Ile_mutant	comEB_control	0.217787	0.605961	0.0621666	2953.28	3382.71	0.42927	3
nasD_p.Thr656Ile	Agmatine	8525_1#72_nasD_p.Thr656Ile_mutant	JE2_control	0.217787	0.426191	0.000924095	2953.28	3577.89	0.187711	3
nasD_p.Glu246Gln	Ala-Asp	14324_8#22_nasD_p.Glu246Gln_mutant	nasD_knockout	0.259897	0.349631	0.148937	2314.18	4681.73	0.000235158	3
nasD_p.Glu246Gln	Ala-Asp	14324_8#22_nasD_p.Glu246Gln_mutant	comEB_control	0.259897	0.55361	0.000390574	2314.18	5801.51	1.80507e-05	3
nasD_p.Glu246Gln	Ala-Asp	14324_8#22_nasD_p.Glu246Gln_mutant	JE2_control	0.259897	0.374968	0.0109859	2314.18	5342.32	8.29863e-05	3
nasD_p.Cys452Ser	Ala-Asp	9716_3#67_nasD_p.Cys452Ser_mutant	nasD_knockout	0.247735	0.349631	0.091016	4527.93	4681.73	0.779867	3
nasD_p.Cys452Ser	Ala-Asp	9716_3#67_nasD_p.Cys452Ser_mutant	comEB_control	0.247735	0.55361	6.05434e-05	4527.93	5801.51	0.063519	3
nasD_p.Cys452Ser	Ala-Asp	9716_3#67_nasD_p.Cys452Ser_mutant	JE2_control	0.247735	0.374968	0.00124372	4527.93	5342.32	0.187733	3
nasD_p.Thr656Ile	Ala-Asp	8525_1#72_nasD_p.Thr656Ile_mutant	nasD_knockout	0.263277	0.349631	0.126238	2801.18	4681.73	0.00882991	3
nasD_p.Thr656Ile	Ala-Asp	8525_1#72_nasD_p.Thr656Ile_mutant	comEB_control	0.263277	0.55361	3.12981e-05	2801.18	5801.51	0.00132478	3
nasD_p.Thr656Ile	Ala-Asp	8525_1#72_nasD_p.Thr656Ile_mutant	JE2_control	0.263277	0.374968	0.000686857	2801.18	5342.32	0.00293158	3
nasD_p.Glu246Gln	Ala-Gln	14324_8#22_nasD_p.Glu246Gln_mutant	nasD_knockout	0.276567	0.264783	0.0881346	2494.07	6021	6.01782e-05	3
nasD_p.Glu246Gln	Ala-Gln	14324_8#22_nasD_p.Glu246Gln_mutant	comEB_control	0.276567	0.324077	0.0672596	2494.07	6152.17	3.98864e-06	3
nasD_p.Glu246Gln	Ala-Gln	14324_8#22_nasD_p.Glu246Gln_mutant	JE2_control	0.276567	0.253314	0.0213803	2494.07	6310.72	1.17137e-05	3
nasD_p.Cys452Ser	Ala-Gln	9716_3#67_nasD_p.Cys452Ser_mutant	nasD_knockout	0.267413	0.264783	0.771755	5849.11	6021	0.519653	3
nasD_p.Cys452Ser	Ala-Gln	9716_3#67_nasD_p.Cys452Ser_mutant	comEB_control	0.267413	0.324077	0.0484477	5849.11	6152.17	0.158001	3
nasD_p.Cys452Ser	Ala-Gln	9716_3#67_nasD_p.Cys452Ser_mutant	JE2_control	0.267413	0.253314	0.199582	5849.11	6310.72	0.0823786	3
nasD_p.Thr656Ile	Ala-Gln	8525_1#72_nasD_p.Thr656Ile_mutant	nasD_knockout	0.226638	0.264783	0.014253	2698.83	6021	0.000106678	3
nasD_p.Thr656Ile	Ala-Gln	8525_1#72_nasD_p.Thr656Ile_mutant	comEB_control	0.226638	0.324077	0.00894363	2698.83	6152.17	1.40249e-05	3
nasD_p.Thr656Ile	Ala-Gln	8525_1#72_nasD_p.Thr656Ile_mutant	JE2_control	0.226638	0.253314	0.053651	2698.83	6310.72	2.69293e-05	3
nasD_p.Glu246Gln	Ala-Glu	14324_8#22_nasD_p.Glu246Gln_mutant	nasD_knockout	0.195429	0.307027	0.000196167	3747.09	7103.16	0.000124265	3
nasD_p.Glu246Gln	Ala-Glu	14324_8#22_nasD_p.Glu246Gln_mutant	comEB_control	0.195429	0.388582	2.92503e-05	3747.09	7107.97	4.77178e-06	3
nasD_p.Glu246Gln	Ala-Glu	14324_8#22_nasD_p.Glu246Gln_mutant	JE2_control	0.195429	0.317594	0.000102804	3747.09	7389.24	2.93333e-05	3
nasD_p.Cys452Ser	Ala-Glu	9716_3#67_nasD_p.Cys452Ser_mutant	nasD_knockout	0.285276	0.307027	0.249707	6882.48	7103.16	0.407817	3
nasD_p.Cys452Ser	Ala-Glu	9716_3#67_nasD_p.Cys452Ser_mutant	comEB_control	0.285276	0.388582	0.00330879	6882.48	7107.97	0.140465	3
nasD_p.Cys452Ser	Ala-Glu	9716_3#67_nasD_p.Cys452Ser_mutant	JE2_control	0.285276	0.317594	0.111172	6882.48	7389.24	0.052643	3
nasD_p.Thr656Ile	Ala-Glu	8525_1#72_nasD_p.Thr656Ile_mutant	nasD_knockout	0.165451	0.307027	1.21662e-05	3813.33	7103.16	0.00042565	3
nasD_p.Thr656Ile	Ala-Glu	8525_1#72_nasD_p.Thr656Ile_mutant	comEB_control	0.165451	0.388582	3.67555e-06	3813.33	7107.97	0.000132615	3
nasD_p.Thr656Ile	Ala-Glu	8525_1#72_nasD_p.Thr656Ile_mutant	JE2_control	0.165451	0.317594	3.9051e-06	3813.33	7389.24	0.000179747	3
nasD_p.Glu246Gln	Ala-Gly	14324_8#22_nasD_p.Glu246Gln_mutant	nasD_knockout	0.402817	0.560377	0.000439177	3088.05	5336.84	0.00019678	3
nasD_p.Glu246Gln	Ala-Gly	14324_8#22_nasD_p.Glu246Gln_mutant	comEB_control	0.402817	0.71286	3.47468e-05	3088.05	5916.48	1.07564e-06	3
nasD_p.Glu246Gln	Ala-Gly	14324_8#22_nasD_p.Glu246Gln_mutant	JE2_control	0.402817	0.61633	0.000283783	3088.05	5941.29	0.000193846	3
nasD_p.Cys452Ser	Ala-Gly	9716_3#67_nasD_p.Cys452Ser_mutant	nasD_knockout	0.532166	0.560377	0.158888	5558.43	5336.84	0.327517	3
nasD_p.Cys452Ser	Ala-Gly	9716_3#67_nasD_p.Cys452Ser_mutant	comEB_control	0.532166	0.71286	0.000419581	5558.43	5916.48	0.0364704	3
nasD_p.Cys452Ser	Ala-Gly	9716_3#67_nasD_p.Cys452Ser_mutant	JE2_control	0.532166	0.61633	0.0118351	5558.43	5941.29	0.184596	3
nasD_p.Thr656Ile	Ala-Gly	8525_1#72_nasD_p.Thr656Ile_mutant	nasD_knockout	0.377044	0.560377	0.000244045	3232.66	5336.84	0.000782418	3
nasD_p.Thr656Ile	Ala-Gly	8525_1#72_nasD_p.Thr656Ile_mutant	comEB_control	0.377044	0.71286	2.53914e-05	3232.66	5916.48	7.88072e-05	3
nasD_p.Thr656Ile	Ala-Gly	8525_1#72_nasD_p.Thr656Ile_mutant	JE2_control	0.377044	0.61633	0.00018202	3232.66	5941.29	0.000515919	3
nasD_p.Glu246Gln	Ala-His	14324_8#22_nasD_p.Glu246Gln_mutant	nasD_knockout	0.253903	0.2861	0.0855503	2260.44	3703.95	0.000361811	3
nasD_p.Glu246Gln	Ala-His	14324_8#22_nasD_p.Glu246Gln_mutant	comEB_control	0.253903	0.375114	0.00174829	2260.44	3624.23	0.000359954	3
nasD_p.Glu246Gln	Ala-His	14324_8#22_nasD_p.Glu246Gln_mutant	JE2_control	0.253903	0.270424	0.336376	2260.44	3604.04	0.00126322	3
nasD_p.Cys452Ser	Ala-His	9716_3#67_nasD_p.Cys452Ser_mutant	nasD_knockout	0.192556	0.2861	0.000826198	3375.71	3703.95	0.0780705	3
nasD_p.Cys452Ser	Ala-His	9716_3#67_nasD_p.Cys452Ser_mutant	comEB_control	0.192556	0.375114	0.000154192	3375.71	3624.23	0.134321	3
nasD_p.Cys452Ser	Ala-His	9716_3#67_nasD_p.Cys452Ser_mutant	JE2_control	0.192556	0.270424	0.00258272	3375.71	3604.04	0.260063	3
nasD_p.Thr656Ile	Ala-His	8525_1#72_nasD_p.Thr656Ile_mutant	nasD_knockout	0.229214	0.2861	0.0226503	2322.04	3703.95	0.00018301	3
nasD_p.Thr656Ile	Ala-His	8525_1#72_nasD_p.Thr656Ile_mutant	comEB_control	0.229214	0.375114	0.00118614	2322.04	3624.23	0.000160407	3
nasD_p.Thr656Ile	Ala-His	8525_1#72_nasD_p.Thr656Ile_mutant	JE2_control	0.229214	0.270424	0.0685638	2322.04	3604.04	0.000956045	3
nasD_p.Glu246Gln	Ala-Leu	14324_8#22_nasD_p.Glu246Gln_mutant	nasD_knockout	0.166447	0.283341	0.00621242	1821.68	3992.08	0.000517489	3
nasD_p.Glu246Gln	Ala-Leu	14324_8#22_nasD_p.Glu246Gln_mutant	comEB_control	0.166447	0.408877	0.00452391	1821.68	4733.33	0.00026533	3
nasD_p.Glu246Gln	Ala-Leu	14324_8#22_nasD_p.Glu246Gln_mutant	JE2_control	0.166447	0.241722	0.158402	1821.68	3879.8	0.000813533	3
nasD_p.Cys452Ser	Ala-Leu	9716_3#67_nasD_p.Cys452Ser_mutant	nasD_knockout	0.182646	0.283341	0.00694765	3185.92	3992.08	0.0324109	3
nasD_p.Cys452Ser	Ala-Leu	9716_3#67_nasD_p.Cys452Ser_mutant	comEB_control	0.182646	0.408877	0.00521459	3185.92	4733.33	0.0048746	3
nasD_p.Cys452Ser	Ala-Leu	9716_3#67_nasD_p.Cys452Ser_mutant	JE2_control	0.182646	0.241722	0.234759	3185.92	3879.8	0.057502	3
nasD_p.Thr656Ile	Ala-Leu	8525_1#72_nasD_p.Thr656Ile_mutant	nasD_knockout	0.174532	0.283341	0.00965071	1894.93	3992.08	0.00049998	3
nasD_p.Thr656Ile	Ala-Leu	8525_1#72_nasD_p.Thr656Ile_mutant	comEB_control	0.174532	0.408877	0.00540706	1894.93	4733.33	0.000257124	3
nasD_p.Thr656Ile	Ala-Leu	8525_1#72_nasD_p.Thr656Ile_mutant	JE2_control	0.174532	0.241722	0.202316	1894.93	3879.8	0.000808624	3
nasD_p.Glu246Gln	Ala-Thr	14324_8#22_nasD_p.Glu246Gln_mutant	nasD_knockout	0.394506	0.474717	0.135747	3085.09	5171.78	0.00922653	3
nasD_p.Glu246Gln	Ala-Thr	14324_8#22_nasD_p.Glu246Gln_mutant	comEB_control	0.394506	0.519027	0.00787152	3085.09	5216.92	1.13189e-05	3
nasD_p.Glu246Gln	Ala-Thr	14324_8#22_nasD_p.Glu246Gln_mutant	JE2_control	0.394506	0.451555	0.118662	3085.09	4889.28	0.00122358	3
nasD_p.Cys452Ser	Ala-Thr	9716_3#67_nasD_p.Cys452Ser_mutant	nasD_knockout	0.422293	0.474717	0.396652	5035.5	5171.78	0.775403	3
nasD_p.Cys452Ser	Ala-Thr	9716_3#67_nasD_p.Cys452Ser_mutant	comEB_control	0.422293	0.519027	0.0872819	5035.5	5216.92	0.135694	3
nasD_p.Cys452Ser	Ala-Thr	9716_3#67_nasD_p.Cys452Ser_mutant	JE2_control	0.422293	0.451555	0.551786	5035.5	4889.28	0.55625	3
nasD_p.Thr656Ile	Ala-Thr	8525_1#72_nasD_p.Thr656Ile_mutant	nasD_knockout	0.382682	0.474717	0.0892764	3445.22	5171.78	0.0195501	3
nasD_p.Thr656Ile	Ala-Thr	8525_1#72_nasD_p.Thr656Ile_mutant	comEB_control	0.382682	0.519027	0.00345535	3445.22	5216.92	0.000223027	3
nasD_p.Thr656Ile	Ala-Thr	8525_1#72_nasD_p.Thr656Ile_mutant	JE2_control	0.382682	0.451555	0.0570509	3445.22	4889.28	0.0044041	3
nasD_p.Glu246Gln	Allantoin	14324_8#22_nasD_p.Glu246Gln_mutant	nasD_knockout	0.430656	0.373013	0.0513635	4237.74	7057.3	0.000399437	3
nasD_p.Glu246Gln	Allantoin	14324_8#22_nasD_p.Glu246Gln_mutant	comEB_control	0.430656	0.444253	0.568895	4237.74	7112.16	0.00021406	3
nasD_p.Glu246Gln	Allantoin	14324_8#22_nasD_p.Glu246Gln_mutant	JE2_control	0.430656	0.358983	0.0434747	4237.74	7323.98	0.00032395	3
nasD_p.Cys452Ser	Allantoin	9716_3#67_nasD_p.Cys452Ser_mutant	nasD_knockout	0.370327	0.373013	0.827188	6896.74	7057.3	0.416211	3
nasD_p.Cys452Ser	Allantoin	9716_3#67_nasD_p.Cys452Ser_mutant	comEB_control	0.370327	0.444253	0.00501456	6896.74	7112.16	0.154358	3
nasD_p.Cys452Ser	Allantoin	9716_3#67_nasD_p.Cys452Ser_mutant	JE2_control	0.370327	0.358983	0.547153	6896.74	7323.98	0.0889291	3
nasD_p.Thr656Ile	Allantoin	8525_1#72_nasD_p.Thr656Ile_mutant	nasD_knockout	0.397549	0.373013	0.60052	4345.28	7057.3	0.000519714	3
nasD_p.Thr656Ile	Allantoin	8525_1#72_nasD_p.Thr656Ile_mutant	comEB_control	0.397549	0.444253	0.34532	4345.28	7112.16	0.000288256	3
nasD_p.Thr656Ile	Allantoin	8525_1#72_nasD_p.Thr656Ile_mutant	JE2_control	0.397549	0.358983	0.440534	4345.28	7323.98	0.000413046	3
nasD_p.Glu246Gln	Alloxan	14324_8#22_nasD_p.Glu246Gln_mutant	nasD_knockout	0.288649	0.331443	0.0762147	3694.47	6110.06	0.000131027	3
nasD_p.Glu246Gln	Alloxan	14324_8#22_nasD_p.Glu246Gln_mutant	comEB_control	0.288649	0.417542	0.000931753	3694.47	6154.12	6.68294e-05	3
nasD_p.Glu246Gln	Alloxan	14324_8#22_nasD_p.Glu246Gln_mutant	JE2_control	0.288649	0.331246	0.0496817	3694.47	6321.03	0.000779862	3
nasD_p.Cys452Ser	Alloxan	9716_3#67_nasD_p.Cys452Ser_mutant	nasD_knockout	0.325209	0.331443	0.621051	5761.04	6110.06	0.0404398	3
nasD_p.Cys452Ser	Alloxan	9716_3#67_nasD_p.Cys452Ser_mutant	comEB_control	0.325209	0.417542	6.22173e-05	5761.04	6154.12	0.0078964	3
nasD_p.Cys452Ser	Alloxan	9716_3#67_nasD_p.Cys452Ser_mutant	JE2_control	0.325209	0.331246	0.424207	5761.04	6321.03	0.0977363	3
nasD_p.Thr656Ile	Alloxan	8525_1#72_nasD_p.Thr656Ile_mutant	nasD_knockout	0.266318	0.331443	0.0144969	4001.48	6110.06	8.86265e-05	3
nasD_p.Thr656Ile	Alloxan	8525_1#72_nasD_p.Thr656Ile_mutant	comEB_control	0.266318	0.417542	0.000217829	4001.48	6154.12	2.77003e-05	3
nasD_p.Thr656Ile	Alloxan	8525_1#72_nasD_p.Thr656Ile_mutant	JE2_control	0.266318	0.331246	0.00674607	4001.48	6321.03	0.000968252	3
nasD_p.Glu246Gln	Ammonia	14324_8#22_nasD_p.Glu246Gln_mutant	nasD_knockout	0.371654	0.382401	0.727271	3105.94	5828.92	0.000133232	3
nasD_p.Glu246Gln	Ammonia	14324_8#22_nasD_p.Glu246Gln_mutant	comEB_control	0.371654	0.486673	0.0246659	3105.94	6186.65	2.04879e-05	3
nasD_p.Glu246Gln	Ammonia	14324_8#22_nasD_p.Glu246Gln_mutant	JE2_control	0.371654	0.325881	0.202653	3105.94	6683.48	6.03021e-05	3
nasD_p.Cys452Ser	Ammonia	9716_3#67_nasD_p.Cys452Ser_mutant	nasD_knockout	0.413622	0.382401	0.292337	5934.85	5828.92	0.60318	3
nasD_p.Cys452Ser	Ammonia	9716_3#67_nasD_p.Cys452Ser_mutant	comEB_control	0.413622	0.486673	0.0728974	5934.85	6186.65	0.129641	3
nasD_p.Cys452Ser	Ammonia	9716_3#67_nasD_p.Cys452Ser_mutant	JE2_control	0.413622	0.325881	0.0323314	5934.85	6683.48	0.0207633	3
nasD_p.Thr656Ile	Ammonia	8525_1#72_nasD_p.Thr656Ile_mutant	nasD_knockout	0.357886	0.382401	0.455602	3335.55	5828.92	0.00026114	3
nasD_p.Thr656Ile	Ammonia	8525_1#72_nasD_p.Thr656Ile_mutant	comEB_control	0.357886	0.486673	0.0186273	3335.55	6186.65	5.16483e-05	3
nasD_p.Thr656Ile	Ammonia	8525_1#72_nasD_p.Thr656Ile_mutant	JE2_control	0.357886	0.325881	0.360386	3335.55	6683.48	0.000104543	3
nasD_p.Glu246Gln	Biure	14324_8#22_nasD_p.Glu246Gln_mutant	nasD_knockout	0.253212	0.248779	0.903525	1903.37	4068.76	9.01874e-05	3
nasD_p.Glu246Gln	Biure	14324_8#22_nasD_p.Glu246Gln_mutant	comEB_control	0.253212	0.406049	0.0258254	1903.37	4356.73	0.000208339	3
nasD_p.Glu246Gln	Biure	14324_8#22_nasD_p.Glu246Gln_mutant	JE2_control	0.253212	0.229968	0.588944	1903.37	4444.21	0.00140525	3
nasD_p.Cys452Ser	Biure	9716_3#67_nasD_p.Cys452Ser_mutant	nasD_knockout	0.264281	0.248779	0.127581	4382.91	4068.76	0.413159	3
nasD_p.Cys452Ser	Biure	9716_3#67_nasD_p.Cys452Ser_mutant	comEB_control	0.264281	0.406049	0.00804868	4382.91	4356.73	0.946865	3
nasD_p.Cys452Ser	Biure	9716_3#67_nasD_p.Cys452Ser_mutant	JE2_control	0.264281	0.229968	0.183191	4382.91	4444.21	0.89865	3
nasD_p.Thr656Ile	Biure	8525_1#72_nasD_p.Thr656Ile_mutant	nasD_knockout	0.23393	0.248779	0.397521	2473.02	4068.76	0.000114029	3
nasD_p.Thr656Ile	Biure	8525_1#72_nasD_p.Thr656Ile_mutant	comEB_control	0.23393	0.406049	0.00571468	2473.02	4356.73	0.000380462	3
nasD_p.Thr656Ile	Biure	8525_1#72_nasD_p.Thr656Ile_mutant	JE2_control	0.23393	0.229968	0.882827	2473.02	4444.21	0.00318582	3
nasD_p.Glu246Gln	Cytidine	14324_8#22_nasD_p.Glu246Gln_mutant	nasD_knockout	0.34725	0.28453	0.0181913	4239.48	6458.91	0.000294216	3
nasD_p.Glu246Gln	Cytidine	14324_8#22_nasD_p.Glu246Gln_mutant	comEB_control	0.34725	0.341679	0.828051	4239.48	6388.57	0.000290014	3
nasD_p.Glu246Gln	Cytidine	14324_8#22_nasD_p.Glu246Gln_mutant	JE2_control	0.34725	0.293575	0.0292672	4239.48	6646.6	0.000300645	3
nasD_p.Cys452Ser	Cytidine	9716_3#67_nasD_p.Cys452Ser_mutant	nasD_knockout	0.299147	0.28453	0.24106	6655.17	6458.91	0.23548	3
nasD_p.Cys452Ser	Cytidine	9716_3#67_nasD_p.Cys452Ser_mutant	comEB_control	0.299147	0.341679	0.108388	6655.17	6388.57	0.112961	3
nasD_p.Cys452Ser	Cytidine	9716_3#67_nasD_p.Cys452Ser_mutant	JE2_control	0.299147	0.293575	0.622279	6655.17	6646.6	0.96053	3
nasD_p.Thr656Ile	Cytidine	8525_1#72_nasD_p.Thr656Ile_mutant	nasD_knockout	0.30769	0.28453	0.00749585	4351.85	6458.91	0.000117717	3
nasD_p.Thr656Ile	Cytidine	8525_1#72_nasD_p.Thr656Ile_mutant	comEB_control	0.30769	0.341679	0.136683	4351.85	6388.57	0.000104004	3
nasD_p.Thr656Ile	Cytidine	8525_1#72_nasD_p.Thr656Ile_mutant	JE2_control	0.30769	0.293575	0.0286734	4351.85	6646.6	0.000148599	3
nasD_p.Glu246Gln	Cytosine	14324_8#22_nasD_p.Glu246Gln_mutant	nasD_knockout	0.374304	0.332337	0.272973	4108.22	6696.27	0.00431947	3
nasD_p.Glu246Gln	Cytosine	14324_8#22_nasD_p.Glu246Gln_mutant	comEB_control	0.374304	0.402102	0.450575	4108.22	6634.4	0.00634414	3
nasD_p.Glu246Gln	Cytosine	14324_8#22_nasD_p.Glu246Gln_mutant	JE2_control	0.374304	0.310531	0.145426	4108.22	6787.39	0.00322274	3
nasD_p.Cys452Ser	Cytosine	9716_3#67_nasD_p.Cys452Ser_mutant	nasD_knockout	0.321898	0.332337	0.198839	6514.19	6696.27	0.615024	3
nasD_p.Cys452Ser	Cytosine	9716_3#67_nasD_p.Cys452Ser_mutant	comEB_control	0.321898	0.402102	0.000516978	6514.19	6634.4	0.769594	3
nasD_p.Cys452Ser	Cytosine	9716_3#67_nasD_p.Cys452Ser_mutant	JE2_control	0.321898	0.310531	0.469182	6514.19	6787.39	0.424987	3
nasD_p.Thr656Ile	Cytosine	8525_1#72_nasD_p.Thr656Ile_mutant	nasD_knockout	0.355587	0.332337	0.483427	4268.01	6696.27	0.0116002	3
nasD_p.Thr656Ile	Cytosine	8525_1#72_nasD_p.Thr656Ile_mutant	comEB_control	0.355587	0.402102	0.200626	4268.01	6634.4	0.0152526	3
nasD_p.Thr656Ile	Cytosine	8525_1#72_nasD_p.Thr656Ile_mutant	JE2_control	0.355587	0.310531	0.239427	4268.01	6787.39	0.00924107	3
nasD_p.Glu246Gln	D-Alanine	14324_8#22_nasD_p.Glu246Gln_mutant	nasD_knockout	0.272324	0.319127	0.0432465	2615.84	5901.35	9.79268e-05	3
nasD_p.Glu246Gln	D-Alanine	14324_8#22_nasD_p.Glu246Gln_mutant	comEB_control	0.272324	0.401139	0.00426612	2615.84	5987.46	0.000290832	3
nasD_p.Glu246Gln	D-Alanine	14324_8#22_nasD_p.Glu246Gln_mutant	JE2_control	0.272324	0.330218	0.0265421	2615.84	6173.22	0.000506695	3
nasD_p.Cys452Ser	D-Alanine	9716_3#67_nasD_p.Cys452Ser_mutant	nasD_knockout	0.269569	0.319127	0.00183247	4987.27	5901.35	0.00117231	3
nasD_p.Cys452Ser	D-Alanine	9716_3#67_nasD_p.Cys452Ser_mutant	comEB_control	0.269569	0.401139	0.00135621	4987.27	5987.46	0.0106961	3
nasD_p.Cys452Ser	D-Alanine	9716_3#67_nasD_p.Cys452Ser_mutant	JE2_control	0.269569	0.330218	0.0021111	4987.27	6173.22	0.0161604	3
nasD_p.Thr656Ile	D-Alanine	8525_1#72_nasD_p.Thr656Ile_mutant	nasD_knockout	0.254084	0.319127	0.000165345	3020.08	5901.35	1.80414e-05	3
nasD_p.Thr656Ile	D-Alanine	8525_1#72_nasD_p.Thr656Ile_mutant	comEB_control	0.254084	0.401139	0.000749211	3020.08	5987.46	0.000195956	3
nasD_p.Thr656Ile	D-Alanine	8525_1#72_nasD_p.Thr656Ile_mutant	JE2_control	0.254084	0.330218	0.000432037	3020.08	6173.22	0.000465694	3
nasD_p.Glu246Gln	D-Asparagine	14324_8#22_nasD_p.Glu246Gln_mutant	nasD_knockout	0.360891	0.331345	0.0330017	3579.71	5917.04	6.55427e-05	3
nasD_p.Glu246Gln	D-Asparagine	14324_8#22_nasD_p.Glu246Gln_mutant	comEB_control	0.360891	0.399014	0.138147	3579.71	6185.31	4.69235e-05	3
nasD_p.Glu246Gln	D-Asparagine	14324_8#22_nasD_p.Glu246Gln_mutant	JE2_control	0.360891	0.339597	0.101794	3579.71	6278.83	9.35724e-05	3
nasD_p.Cys452Ser	D-Asparagine	9716_3#67_nasD_p.Cys452Ser_mutant	nasD_knockout	0.333526	0.331345	0.687015	5863.98	5917.04	0.499579	3
nasD_p.Cys452Ser	D-Asparagine	9716_3#67_nasD_p.Cys452Ser_mutant	comEB_control	0.333526	0.399014	0.02659	5863.98	6185.31	0.0143893	3
nasD_p.Cys452Ser	D-Asparagine	9716_3#67_nasD_p.Cys452Ser_mutant	JE2_control	0.333526	0.339597	0.397575	5863.98	6278.83	0.0305591	3
nasD_p.Thr656Ile	D-Asparagine	8525_1#72_nasD_p.Thr656Ile_mutant	nasD_knockout	0.337789	0.331345	0.746014	3747.42	5917.04	9.89998e-05	3
nasD_p.Thr656Ile	D-Asparagine	8525_1#72_nasD_p.Thr656Ile_mutant	comEB_control	0.337789	0.399014	0.0793369	3747.42	6185.31	6.83692e-05	3
nasD_p.Thr656Ile	D-Asparagine	8525_1#72_nasD_p.Thr656Ile_mutant	JE2_control	0.337789	0.339597	0.928695	3747.42	6278.83	0.000129849	3
nasD_p.Glu246Gln	D-Aspartic_Acid	14324_8#22_nasD_p.Glu246Gln_mutant	nasD_knockout	0.307001	0.287595	0.102947	3051.5	5662.59	0.000604154	3
nasD_p.Glu246Gln	D-Aspartic_Acid	14324_8#22_nasD_p.Glu246Gln_mutant	comEB_control	0.307001	0.357995	0.202974	3051.5	5525.59	0.000539682	3
nasD_p.Glu246Gln	D-Aspartic_Acid	14324_8#22_nasD_p.Glu246Gln_mutant	JE2_control	0.307001	0.281383	0.00668893	3051.5	5918.26	0.000480638	3
nasD_p.Cys452Ser	D-Aspartic_Acid	9716_3#67_nasD_p.Cys452Ser_mutant	nasD_knockout	0.272197	0.287595	0.208317	5134.18	5662.59	0.0194567	3
nasD_p.Cys452Ser	D-Aspartic_Acid	9716_3#67_nasD_p.Cys452Ser_mutant	comEB_control	0.272197	0.357995	0.0642937	5134.18	5525.59	0.0137969	3
nasD_p.Cys452Ser	D-Aspartic_Acid	9716_3#67_nasD_p.Cys452Ser_mutant	JE2_control	0.272197	0.281383	0.244027	5134.18	5918.26	0.00749076	3
nasD_p.Thr656Ile	D-Aspartic_Acid	8525_1#72_nasD_p.Thr656Ile_mutant	nasD_knockout	0.296804	0.287595	0.414428	3239.76	5662.59	7.40682e-05	3
nasD_p.Thr656Ile	D-Aspartic_Acid	8525_1#72_nasD_p.Thr656Ile_mutant	comEB_control	0.296804	0.357995	0.144424	3239.76	5525.59	2.18609e-05	3
nasD_p.Thr656Ile	D-Aspartic_Acid	8525_1#72_nasD_p.Thr656Ile_mutant	JE2_control	0.296804	0.281383	0.0764554	3239.76	5918.26	7.63858e-05	3
nasD_p.Glu246Gln	D-Galactosamine	14324_8#22_nasD_p.Glu246Gln_mutant	nasD_knockout	0.399313	0.351009	0.0397562	5576.87	8174.9	0.000164453	3
nasD_p.Glu246Gln	D-Galactosamine	14324_8#22_nasD_p.Glu246Gln_mutant	comEB_control	0.399313	0.370567	0.260694	5576.87	8096.63	5.73941e-05	3
nasD_p.Glu246Gln	D-Galactosamine	14324_8#22_nasD_p.Glu246Gln_mutant	JE2_control	0.399313	0.388326	0.568138	5576.87	8334.03	0.000155819	3
nasD_p.Cys452Ser	D-Galactosamine	9716_3#67_nasD_p.Cys452Ser_mutant	nasD_knockout	0.472295	0.351009	0.00332961	8207.95	8174.9	0.891732	3
nasD_p.Cys452Ser	D-Galactosamine	9716_3#67_nasD_p.Cys452Ser_mutant	comEB_control	0.472295	0.370567	0.0142152	8207.95	8096.63	0.588083	3
nasD_p.Cys452Ser	D-Galactosamine	9716_3#67_nasD_p.Cys452Ser_mutant	JE2_control	0.472295	0.388326	0.0155016	8207.95	8334.03	0.620607	3
nasD_p.Thr656Ile	D-Galactosamine	8525_1#72_nasD_p.Thr656Ile_mutant	nasD_knockout	0.348407	0.351009	0.93593	6046.68	8174.9	0.000312991	3
nasD_p.Thr656Ile	D-Galactosamine	8525_1#72_nasD_p.Thr656Ile_mutant	comEB_control	0.348407	0.370567	0.548994	6046.68	8096.63	0.000100045	3
nasD_p.Thr656Ile	D-Galactosamine	8525_1#72_nasD_p.Thr656Ile_mutant	JE2_control	0.348407	0.388326	0.271238	6046.68	8334.03	0.000285874	3
nasD_p.Glu246Gln	D-Glucosamine	14324_8#22_nasD_p.Glu246Gln_mutant	nasD_knockout	0.397609	0.305595	0.00666824	5269.13	7827.43	3.71555e-05	3
nasD_p.Glu246Gln	D-Glucosamine	14324_8#22_nasD_p.Glu246Gln_mutant	comEB_control	0.397609	0.33225	0.0418001	5269.13	8032.3	2.01044e-05	3
nasD_p.Glu246Gln	D-Glucosamine	14324_8#22_nasD_p.Glu246Gln_mutant	JE2_control	0.397609	0.328983	0.0105565	5269.13	8121.12	5.16615e-05	3
nasD_p.Cys452Ser	D-Glucosamine	9716_3#67_nasD_p.Cys452Ser_mutant	nasD_knockout	0.396305	0.305595	0.00500283	7836.68	7827.43	0.96202	3
nasD_p.Cys452Ser	D-Glucosamine	9716_3#67_nasD_p.Cys452Ser_mutant	comEB_control	0.396305	0.33225	0.0372522	7836.68	8032.3	0.328717	3
nasD_p.Cys452Ser	D-Glucosamine	9716_3#67_nasD_p.Cys452Ser_mutant	JE2_control	0.396305	0.328983	0.00701733	7836.68	8121.12	0.232903	3
nasD_p.Thr656Ile	D-Glucosamine	8525_1#72_nasD_p.Thr656Ile_mutant	nasD_knockout	0.347131	0.305595	0.175154	5659.33	7827.43	0.000174966	3
nasD_p.Thr656Ile	D-Glucosamine	8525_1#72_nasD_p.Thr656Ile_mutant	comEB_control	0.347131	0.33225	0.62854	5659.33	8032.3	0.000101548	3
nasD_p.Thr656Ile	D-Glucosamine	8525_1#72_nasD_p.Thr656Ile_mutant	JE2_control	0.347131	0.328983	0.481839	5659.33	8121.12	0.000177062	3
nasD_p.Glu246Gln	D-Glutamic_Acid	14324_8#22_nasD_p.Glu246Gln_mutant	nasD_knockout	0.269464	0.294313	0.273806	3824.34	6378.42	0.00426108	3
nasD_p.Glu246Gln	D-Glutamic_Acid	14324_8#22_nasD_p.Glu246Gln_mutant	comEB_control	0.269464	0.362415	0.0215226	3824.34	6367.83	0.00382413	3
nasD_p.Glu246Gln	D-Glutamic_Acid	14324_8#22_nasD_p.Glu246Gln_mutant	JE2_control	0.269464	0.308306	0.120668	3824.34	6568.78	0.00333012	3
nasD_p.Cys452Ser	D-Glutamic_Acid	9716_3#67_nasD_p.Cys452Ser_mutant	nasD_knockout	0.235777	0.294313	0.000167521	5819.58	6378.42	0.0338166	3
nasD_p.Cys452Ser	D-Glutamic_Acid	9716_3#67_nasD_p.Cys452Ser_mutant	comEB_control	0.235777	0.362415	0.0016107	5819.58	6367.83	0.0158889	3
nasD_p.Cys452Ser	D-Glutamic_Acid	9716_3#67_nasD_p.Cys452Ser_mutant	JE2_control	0.235777	0.308306	0.000122693	5819.58	6568.78	0.014458	3
nasD_p.Thr656Ile	D-Glutamic_Acid	8525_1#72_nasD_p.Thr656Ile_mutant	nasD_knockout	0.253342	0.294313	0.0157557	4163.42	6378.42	0.000330129	3
nasD_p.Thr656Ile	D-Glutamic_Acid	8525_1#72_nasD_p.Thr656Ile_mutant	comEB_control	0.253342	0.362415	0.00460566	4163.42	6367.83	0.00015202	3
nasD_p.Thr656Ile	D-Glutamic_Acid	8525_1#72_nasD_p.Thr656Ile_mutant	JE2_control	0.253342	0.308306	0.00625185	4163.42	6568.78	0.000262349	3
nasD_p.Glu246Gln	D-Lysine	14324_8#22_nasD_p.Glu246Gln_mutant	nasD_knockout	0.22722	0.32851	0.0296393	2402.36	6628.75	0.000142177	3
nasD_p.Glu246Gln	D-Lysine	14324_8#22_nasD_p.Glu246Gln_mutant	comEB_control	0.22722	0.3891	0.0162763	2402.36	6784.45	0.000104803	3
nasD_p.Glu246Gln	D-Lysine	14324_8#22_nasD_p.Glu246Gln_mutant	JE2_control	0.22722	0.330815	0.0405389	2402.36	7005.74	0.000162049	3
nasD_p.Cys452Ser	D-Lysine	9716_3#67_nasD_p.Cys452Ser_mutant	nasD_knockout	0.286227	0.32851	0.00448943	6568.96	6628.75	0.780865	3
nasD_p.Cys452Ser	D-Lysine	9716_3#67_nasD_p.Cys452Ser_mutant	comEB_control	0.286227	0.3891	0.0204591	6568.96	6784.45	0.303583	3
nasD_p.Cys452Ser	D-Lysine	9716_3#67_nasD_p.Cys452Ser_mutant	JE2_control	0.286227	0.330815	0.0678986	6568.96	7005.74	0.159483	3
nasD_p.Thr656Ile	D-Lysine	8525_1#72_nasD_p.Thr656Ile_mutant	nasD_knockout	0.208449	0.32851	0.00217507	2827.67	6628.75	6.11684e-05	3
nasD_p.Thr656Ile	D-Lysine	8525_1#72_nasD_p.Thr656Ile_mutant	comEB_control	0.208449	0.3891	0.00467422	2827.67	6784.45	3.78072e-05	3
nasD_p.Thr656Ile	D-Lysine	8525_1#72_nasD_p.Thr656Ile_mutant	JE2_control	0.208449	0.330815	0.00667555	2827.67	7005.74	9.47831e-05	3
nasD_p.Glu246Gln	D-Mannosamine	14324_8#22_nasD_p.Glu246Gln_mutant	nasD_knockout	0.425093	0.429786	0.7885	5852.88	8668.02	0.000133096	3
nasD_p.Glu246Gln	D-Mannosamine	14324_8#22_nasD_p.Glu246Gln_mutant	comEB_control	0.425093	0.406218	0.46156	5852.88	8425.3	0.000400972	3
nasD_p.Glu246Gln	D-Mannosamine	14324_8#22_nasD_p.Glu246Gln_mutant	JE2_control	0.425093	0.476084	0.0619046	5852.88	8961.72	0.00049462	3
nasD_p.Cys452Ser	D-Mannosamine	9716_3#67_nasD_p.Cys452Ser_mutant	nasD_knockout	0.499488	0.429786	0.00760126	8950.25	8668.02	0.319517	3
nasD_p.Cys452Ser	D-Mannosamine	9716_3#67_nasD_p.Cys452Ser_mutant	comEB_control	0.499488	0.406218	0.0124633	8950.25	8425.3	0.13602	3
nasD_p.Cys452Ser	D-Mannosamine	9716_3#67_nasD_p.Cys452Ser_mutant	JE2_control	0.499488	0.476084	0.261843	8950.25	8961.72	0.974583	3
nasD_p.Thr656Ile	D-Mannosamine	8525_1#72_nasD_p.Thr656Ile_mutant	nasD_knockout	0.375031	0.429786	0.144283	6290.29	8668.02	0.000682062	3
nasD_p.Thr656Ile	D-Mannosamine	8525_1#72_nasD_p.Thr656Ile_mutant	comEB_control	0.375031	0.406218	0.416017	6290.29	8425.3	0.00165733	3
nasD_p.Thr656Ile	D-Mannosamine	8525_1#72_nasD_p.Thr656Ile_mutant	JE2_control	0.375031	0.476084	0.0350221	6290.29	8961.72	0.00140511	3
nasD_p.Glu246Gln	D-Serine	14324_8#22_nasD_p.Glu246Gln_mutant	nasD_knockout	0.319471	0.336445	0.593572	3306.71	5617.82	0.000554057	3
nasD_p.Glu246Gln	D-Serine	14324_8#22_nasD_p.Glu246Gln_mutant	comEB_control	0.319471	0.464931	0.0612199	3306.71	5634.33	0.000579587	3
nasD_p.Glu246Gln	D-Serine	14324_8#22_nasD_p.Glu246Gln_mutant	JE2_control	0.319471	0.356077	0.250366	3306.71	6470.95	0.000943442	3
nasD_p.Cys452Ser	D-Serine	9716_3#67_nasD_p.Cys452Ser_mutant	nasD_knockout	0.292201	0.336445	0.0336497	5737.86	5617.82	0.410721	3
nasD_p.Cys452Ser	D-Serine	9716_3#67_nasD_p.Cys452Ser_mutant	comEB_control	0.292201	0.464931	0.0261004	5737.86	5634.33	0.495826	3
nasD_p.Cys452Ser	D-Serine	9716_3#67_nasD_p.Cys452Ser_mutant	JE2_control	0.292201	0.356077	0.00192151	5737.86	6470.95	0.0762213	3
nasD_p.Thr656Ile	D-Serine	8525_1#72_nasD_p.Thr656Ile_mutant	nasD_knockout	0.282271	0.336445	0.0288993	3284.09	5617.82	2.54636e-05	3
nasD_p.Thr656Ile	D-Serine	8525_1#72_nasD_p.Thr656Ile_mutant	comEB_control	0.282271	0.464931	0.0228214	3284.09	5634.33	3.43568e-05	3
nasD_p.Thr656Ile	D-Serine	8525_1#72_nasD_p.Thr656Ile_mutant	JE2_control	0.282271	0.356077	0.00368514	3284.09	6470.95	0.000437755	3
nasD_p.Glu246Gln	D-Valine	14324_8#22_nasD_p.Glu246Gln_mutant	nasD_knockout	0.324536	0.297023	0.051268	4954.59	6991.64	0.000453208	3
nasD_p.Glu246Gln	D-Valine	14324_8#22_nasD_p.Glu246Gln_mutant	comEB_control	0.324536	0.36553	0.194956	4954.59	7150.82	0.000302055	3
nasD_p.Glu246Gln	D-Valine	14324_8#22_nasD_p.Glu246Gln_mutant	JE2_control	0.324536	0.305413	0.245607	4954.59	7470.94	0.000238045	3
nasD_p.Cys452Ser	D-Valine	9716_3#67_nasD_p.Cys452Ser_mutant	nasD_knockout	0.299883	0.297023	0.836922	6867.4	6991.64	0.187603	3
nasD_p.Cys452Ser	D-Valine	9716_3#67_nasD_p.Cys452Ser_mutant	comEB_control	0.299883	0.36553	0.0765023	6867.4	7150.82	0.0111594	3
nasD_p.Cys452Ser	D-Valine	9716_3#67_nasD_p.Cys452Ser_mutant	JE2_control	0.299883	0.305413	0.752291	6867.4	7470.94	0.00360991	3
nasD_p.Thr656Ile	D-Valine	8525_1#72_nasD_p.Thr656Ile_mutant	nasD_knockout	0.293414	0.297023	0.685193	5510.18	6991.64	0.00104386	3
nasD_p.Thr656Ile	D-Valine	8525_1#72_nasD_p.Thr656Ile_mutant	comEB_control	0.293414	0.36553	0.0488422	5510.18	7150.82	0.000614476	3
nasD_p.Thr656Ile	D-Valine	8525_1#72_nasD_p.Thr656Ile_mutant	JE2_control	0.293414	0.305413	0.40492	5510.18	7470.94	0.000439666	3
nasD_p.Glu246Gln	D,L-Lactamide	14324_8#22_nasD_p.Glu246Gln_mutant	nasD_knockout	0.359131	0.350628	0.654933	5246.37	7696.07	4.20001e-05	3
nasD_p.Glu246Gln	D,L-Lactamide	14324_8#22_nasD_p.Glu246Gln_mutant	comEB_control	0.359131	0.43388	0.0771049	5246.37	7906.89	9.16303e-05	3
nasD_p.Glu246Gln	D,L-Lactamide	14324_8#22_nasD_p.Glu246Gln_mutant	JE2_control	0.359131	0.393901	0.0440264	5246.37	8120.25	4.28767e-05	3
nasD_p.Cys452Ser	D,L-Lactamide	9716_3#67_nasD_p.Cys452Ser_mutant	nasD_knockout	0.480743	0.350628	0.00130515	8155.92	7696.07	0.0338342	3
nasD_p.Cys452Ser	D,L-Lactamide	9716_3#67_nasD_p.Cys452Ser_mutant	comEB_control	0.480743	0.43388	0.202852	8155.92	7906.89	0.242539	3
nasD_p.Cys452Ser	D,L-Lactamide	9716_3#67_nasD_p.Cys452Ser_mutant	JE2_control	0.480743	0.393901	0.000876948	8155.92	8120.25	0.83962	3
nasD_p.Thr656Ile	D,L-Lactamide	8525_1#72_nasD_p.Thr656Ile_mutant	nasD_knockout	0.325872	0.350628	0.294634	5418.87	7696.07	7.23125e-06	3
nasD_p.Thr656Ile	D,L-Lactamide	8525_1#72_nasD_p.Thr656Ile_mutant	comEB_control	0.325872	0.43388	0.0315567	5418.87	7906.89	4.82502e-05	3
nasD_p.Thr656Ile	D,L-Lactamide	8525_1#72_nasD_p.Thr656Ile_mutant	JE2_control	0.325872	0.393901	0.0130132	5418.87	8120.25	1.59748e-05	3
nasD_p.Glu246Gln	D,L-α-Amino-Caprylic_Acid	14324_8#22_nasD_p.Glu246Gln_mutant	nasD_knockout	0.0827322	0.70624	0.000340245	1119.27	3057.67	0.0517745	3
nasD_p.Glu246Gln	D,L-α-Amino-Caprylic_Acid	14324_8#22_nasD_p.Glu246Gln_mutant	comEB_control	0.0827322	0.427418	0.000880594	1119.27	5989.01	1.37085e-05	3
nasD_p.Glu246Gln	D,L-α-Amino-Caprylic_Acid	14324_8#22_nasD_p.Glu246Gln_mutant	JE2_control	0.0827322	0.744778	0.0335045	1119.27	3990.64	0.00598128	3
nasD_p.Cys452Ser	D,L-α-Amino-Caprylic_Acid	9716_3#67_nasD_p.Cys452Ser_mutant	nasD_knockout	0.64279	0.70624	0.428397	3821.94	3057.67	0.357911	3
nasD_p.Cys452Ser	D,L-α-Amino-Caprylic_Acid	9716_3#67_nasD_p.Cys452Ser_mutant	comEB_control	0.64279	0.427418	0.0239134	3821.94	5989.01	0.00150871	3
nasD_p.Cys452Ser	D,L-α-Amino-Caprylic_Acid	9716_3#67_nasD_p.Cys452Ser_mutant	JE2_control	0.64279	0.744778	0.657549	3821.94	3990.64	0.784635	3
nasD_p.Thr656Ile	D,L-α-Amino-Caprylic_Acid	8525_1#72_nasD_p.Thr656Ile_mutant	nasD_knockout	0.21893	0.70624	0.00217572	1437.78	3057.67	0.0834129	3
nasD_p.Thr656Ile	D,L-α-Amino-Caprylic_Acid	8525_1#72_nasD_p.Thr656Ile_mutant	comEB_control	0.21893	0.427418	0.0224315	1437.78	5989.01	1.66726e-05	3
nasD_p.Thr656Ile	D,L-α-Amino-Caprylic_Acid	8525_1#72_nasD_p.Thr656Ile_mutant	JE2_control	0.21893	0.744778	0.0685787	1437.78	3990.64	0.00899813	3
nasD_p.Glu246Gln	D,L-α-Amino-N-Butyric_Acid	14324_8#22_nasD_p.Glu246Gln_mutant	nasD_knockout	0.341484	0.484294	0.00235641	3819.54	6242.16	0.000449822	3
nasD_p.Glu246Gln	D,L-α-Amino-N-Butyric_Acid	14324_8#22_nasD_p.Glu246Gln_mutant	comEB_control	0.341484	0.615899	0.000677001	3819.54	6617.95	0.000193318	3
nasD_p.Glu246Gln	D,L-α-Amino-N-Butyric_Acid	14324_8#22_nasD_p.Glu246Gln_mutant	JE2_control	0.341484	0.551045	0.00132442	3819.54	7055.89	0.000141749	3
nasD_p.Cys452Ser	D,L-α-Amino-N-Butyric_Acid	9716_3#67_nasD_p.Cys452Ser_mutant	nasD_knockout	0.463277	0.484294	0.0656141	7000.33	6242.16	0.00363679	3
nasD_p.Cys452Ser	D,L-α-Amino-N-Butyric_Acid	9716_3#67_nasD_p.Cys452Ser_mutant	comEB_control	0.463277	0.615899	0.00211461	7000.33	6617.95	0.0139829	3
nasD_p.Cys452Ser	D,L-α-Amino-N-Butyric_Acid	9716_3#67_nasD_p.Cys452Ser_mutant	JE2_control	0.463277	0.551045	0.00816131	7000.33	7055.89	0.671912	3
nasD_p.Thr656Ile	D,L-α-Amino-N-Butyric_Acid	8525_1#72_nasD_p.Thr656Ile_mutant	nasD_knockout	0.335461	0.484294	6.20661e-05	3994.64	6242.16	4.02181e-05	3
nasD_p.Thr656Ile	D,L-α-Amino-N-Butyric_Acid	8525_1#72_nasD_p.Thr656Ile_mutant	comEB_control	0.335461	0.615899	0.000204801	3994.64	6617.95	4.80145e-06	3
nasD_p.Thr656Ile	D,L-α-Amino-N-Butyric_Acid	8525_1#72_nasD_p.Thr656Ile_mutant	JE2_control	0.335461	0.551045	0.000281446	3994.64	7055.89	1.07736e-05	3
nasD_p.Glu246Gln	Ethanolamine	14324_8#22_nasD_p.Glu246Gln_mutant	nasD_knockout	0.372382	0.328435	0.0514338	4780.71	7294.41	0.00016236	3
nasD_p.Glu246Gln	Ethanolamine	14324_8#22_nasD_p.Glu246Gln_mutant	comEB_control	0.372382	0.367255	0.75143	4780.71	7555.75	8.17482e-05	3
nasD_p.Glu246Gln	Ethanolamine	14324_8#22_nasD_p.Glu246Gln_mutant	JE2_control	0.372382	0.347625	0.0819549	4780.71	7509.22	0.000334504	3
nasD_p.Cys452Ser	Ethanolamine	9716_3#67_nasD_p.Cys452Ser_mutant	nasD_knockout	0.388756	0.328435	0.0446399	7075.36	7294.41	0.470484	3
nasD_p.Cys452Ser	Ethanolamine	9716_3#67_nasD_p.Cys452Ser_mutant	comEB_control	0.388756	0.367255	0.347574	7075.36	7555.75	0.145782	3
nasD_p.Cys452Ser	Ethanolamine	9716_3#67_nasD_p.Cys452Ser_mutant	JE2_control	0.388756	0.347625	0.0748988	7075.36	7509.22	0.240489	3
nasD_p.Thr656Ile	Ethanolamine	8525_1#72_nasD_p.Thr656Ile_mutant	nasD_knockout	0.324787	0.328435	0.879489	5152.76	7294.41	8.77777e-06	3
nasD_p.Thr656Ile	Ethanolamine	8525_1#72_nasD_p.Thr656Ile_mutant	comEB_control	0.324787	0.367255	0.125339	5152.76	7555.75	1.45733e-07	3
nasD_p.Thr656Ile	Ethanolamine	8525_1#72_nasD_p.Thr656Ile_mutant	JE2_control	0.324787	0.347625	0.300239	5152.76	7509.22	0.000159444	3
nasD_p.Glu246Gln	Ethylamine	14324_8#22_nasD_p.Glu246Gln_mutant	nasD_knockout	0.376492	0.324596	0.00594848	4797.98	7298.53	4.48164e-05	3
nasD_p.Glu246Gln	Ethylamine	14324_8#22_nasD_p.Glu246Gln_mutant	comEB_control	0.376492	0.403558	0.14788	4797.98	7546.65	3.12861e-05	3
nasD_p.Glu246Gln	Ethylamine	14324_8#22_nasD_p.Glu246Gln_mutant	JE2_control	0.376492	0.340793	0.032172	4797.98	7465.52	0.000220745	3
nasD_p.Cys452Ser	Ethylamine	9716_3#67_nasD_p.Cys452Ser_mutant	nasD_knockout	0.367693	0.324596	0.00873547	6928.25	7298.53	0.276019	3
nasD_p.Cys452Ser	Ethylamine	9716_3#67_nasD_p.Cys452Ser_mutant	comEB_control	0.367693	0.403558	0.0707363	6928.25	7546.65	0.103259	3
nasD_p.Cys452Ser	Ethylamine	9716_3#67_nasD_p.Cys452Ser_mutant	JE2_control	0.367693	0.340793	0.0616028	6928.25	7465.52	0.185385	3
nasD_p.Thr656Ile	Ethylamine	8525_1#72_nasD_p.Thr656Ile_mutant	nasD_knockout	0.338459	0.324596	0.509591	5122.43	7298.53	1.40026e-05	3
nasD_p.Thr656Ile	Ethylamine	8525_1#72_nasD_p.Thr656Ile_mutant	comEB_control	0.338459	0.403558	0.04379	5122.43	7546.65	9.45852e-06	3
nasD_p.Thr656Ile	Ethylamine	8525_1#72_nasD_p.Thr656Ile_mutant	JE2_control	0.338459	0.340793	0.912214	5122.43	7465.52	0.000221878	3
nasD_p.Glu246Gln	Ethylenediamine	14324_8#22_nasD_p.Glu246Gln_mutant	nasD_knockout	0.302059	0.345919	0.346759	3132.96	6436.34	0.00700978	3
nasD_p.Glu246Gln	Ethylenediamine	14324_8#22_nasD_p.Glu246Gln_mutant	comEB_control	0.302059	0.412511	0.0745988	3132.96	6453.47	0.00738755	3
nasD_p.Glu246Gln	Ethylenediamine	14324_8#22_nasD_p.Glu246Gln_mutant	JE2_control	0.302059	0.358939	0.236317	3132.96	6548.91	0.0101389	3
nasD_p.Cys452Ser	Ethylenediamine	9716_3#67_nasD_p.Cys452Ser_mutant	nasD_knockout	0.300034	0.345919	0.0712743	5878.14	6436.34	0.0995694	3
nasD_p.Cys452Ser	Ethylenediamine	9716_3#67_nasD_p.Cys452Ser_mutant	comEB_control	0.300034	0.412511	0.015842	5878.14	6453.47	0.120422	3
nasD_p.Cys452Ser	Ethylenediamine	9716_3#67_nasD_p.Cys452Ser_mutant	JE2_control	0.300034	0.358939	0.0313814	5878.14	6548.91	0.210526	3
nasD_p.Thr656Ile	Ethylenediamine	8525_1#72_nasD_p.Thr656Ile_mutant	nasD_knockout	0.286399	0.345919	0.237417	4118.27	6436.34	0.00277219	3
nasD_p.Thr656Ile	Ethylenediamine	8525_1#72_nasD_p.Thr656Ile_mutant	comEB_control	0.286399	0.412511	0.0570568	4118.27	6453.47	0.00342562	3
nasD_p.Thr656Ile	Ethylenediamine	8525_1#72_nasD_p.Thr656Ile_mutant	JE2_control	0.286399	0.358939	0.163677	4118.27	6548.91	0.00878726	3
nasD_p.Glu246Gln	Formamide	14324_8#22_nasD_p.Glu246Gln_mutant	nasD_knockout	0.370812	0.326315	0.007179	4900.9	7467.45	2.06795e-05	3
nasD_p.Glu246Gln	Formamide	14324_8#22_nasD_p.Glu246Gln_mutant	comEB_control	0.370812	0.393142	0.412918	4900.9	7761.48	0.0001355	3
nasD_p.Glu246Gln	Formamide	14324_8#22_nasD_p.Glu246Gln_mutant	JE2_control	0.370812	0.396398	0.69483	4900.9	7771.12	0.000543448	3
nasD_p.Cys452Ser	Formamide	9716_3#67_nasD_p.Cys452Ser_mutant	nasD_knockout	0.415633	0.326315	0.00170451	7467.95	7467.45	0.996615	3
nasD_p.Cys452Ser	Formamide	9716_3#67_nasD_p.Cys452Ser_mutant	comEB_control	0.415633	0.393142	0.4318	7467.95	7761.48	0.213088	3
nasD_p.Cys452Ser	Formamide	9716_3#67_nasD_p.Cys452Ser_mutant	JE2_control	0.415633	0.396398	0.768959	7467.95	7771.12	0.3463	3
nasD_p.Thr656Ile	Formamide	8525_1#72_nasD_p.Thr656Ile_mutant	nasD_knockout	0.335146	0.326315	0.709592	5150.86	7467.45	0.000215917	3
nasD_p.Thr656Ile	Formamide	8525_1#72_nasD_p.Thr656Ile_mutant	comEB_control	0.335146	0.393142	0.141814	5150.86	7761.48	0.000439742	3
nasD_p.Thr656Ile	Formamide	8525_1#72_nasD_p.Thr656Ile_mutant	JE2_control	0.335146	0.396398	0.392361	5150.86	7771.12	0.00119165	3
nasD_p.Glu246Gln	Glucuronamide	14324_8#22_nasD_p.Glu246Gln_mutant	nasD_knockout	0.346813	0.287827	0.00222447	5200.48	7504.96	0.00193886	3
nasD_p.Glu246Gln	Glucuronamide	14324_8#22_nasD_p.Glu246Gln_mutant	comEB_control	0.346813	0.37334	0.340379	5200.48	7560.31	0.000299066	3
nasD_p.Glu246Gln	Glucuronamide	14324_8#22_nasD_p.Glu246Gln_mutant	JE2_control	0.346813	0.377639	0.491417	5200.48	8061.11	0.000667384	3
nasD_p.Cys452Ser	Glucuronamide	9716_3#67_nasD_p.Cys452Ser_mutant	nasD_knockout	0.378284	0.287827	0.00159285	7918.56	7504.96	0.312526	3
nasD_p.Cys452Ser	Glucuronamide	9716_3#67_nasD_p.Cys452Ser_mutant	comEB_control	0.378284	0.37334	0.857942	7918.56	7560.31	0.238735	3
nasD_p.Cys452Ser	Glucuronamide	9716_3#67_nasD_p.Cys452Ser_mutant	JE2_control	0.378284	0.377639	0.988377	7918.56	8061.11	0.697354	3
nasD_p.Thr656Ile	Glucuronamide	8525_1#72_nasD_p.Thr656Ile_mutant	nasD_knockout	0.287629	0.287827	0.975225	5740.2	7504.96	0.00476442	3
nasD_p.Thr656Ile	Glucuronamide	8525_1#72_nasD_p.Thr656Ile_mutant	comEB_control	0.287629	0.37334	0.0227093	5740.2	7560.31	0.000643344	3
nasD_p.Thr656Ile	Glucuronamide	8525_1#72_nasD_p.Thr656Ile_mutant	JE2_control	0.287629	0.377639	0.0892847	5740.2	8061.11	0.00134009	3
nasD_p.Glu246Gln	Gly-Asn	14324_8#22_nasD_p.Glu246Gln_mutant	nasD_knockout	0.639395	0.710635	0.588921	5071.74	7114.18	2.73404e-05	3
nasD_p.Glu246Gln	Gly-Asn	14324_8#22_nasD_p.Glu246Gln_mutant	comEB_control	0.639395	0.868416	0.120609	5071.74	7391.54	4.65535e-05	3
nasD_p.Glu246Gln	Gly-Asn	14324_8#22_nasD_p.Glu246Gln_mutant	JE2_control	0.639395	0.766521	0.333422	5071.74	7752.81	0.000438519	3
nasD_p.Cys452Ser	Gly-Asn	9716_3#67_nasD_p.Cys452Ser_mutant	nasD_knockout	0.846447	0.710635	0.0713958	7106.39	7114.18	0.953054	3
nasD_p.Cys452Ser	Gly-Asn	9716_3#67_nasD_p.Cys452Ser_mutant	comEB_control	0.846447	0.868416	0.642368	7106.39	7391.54	0.124565	3
nasD_p.Cys452Ser	Gly-Asn	9716_3#67_nasD_p.Cys452Ser_mutant	JE2_control	0.846447	0.766521	0.127655	7106.39	7752.81	0.0706314	3
nasD_p.Thr656Ile	Gly-Asn	8525_1#72_nasD_p.Thr656Ile_mutant	nasD_knockout	0.746882	0.710635	0.654581	5662.6	7114.18	0.0263445	3
nasD_p.Thr656Ile	Gly-Asn	8525_1#72_nasD_p.Thr656Ile_mutant	comEB_control	0.746882	0.868416	0.142739	5662.6	7391.54	0.0157882	3
nasD_p.Thr656Ile	Gly-Asn	8525_1#72_nasD_p.Thr656Ile_mutant	JE2_control	0.746882	0.766521	0.778827	5662.6	7752.81	0.0123076	3
nasD_p.Glu246Gln	Gly-Gln	14324_8#22_nasD_p.Glu246Gln_mutant	nasD_knockout	0.487879	0.520649	0.565337	5348.63	7357.49	0.00124945	3
nasD_p.Glu246Gln	Gly-Gln	14324_8#22_nasD_p.Glu246Gln_mutant	comEB_control	0.487879	0.640119	0.035357	5348.63	7942.67	0.000483464	3
nasD_p.Glu246Gln	Gly-Gln	14324_8#22_nasD_p.Glu246Gln_mutant	JE2_control	0.487879	0.583647	0.119594	5348.63	8398.89	0.000195588	3
nasD_p.Cys452Ser	Gly-Gln	9716_3#67_nasD_p.Cys452Ser_mutant	nasD_knockout	0.782158	0.520649	0.00326826	7068.2	7357.49	0.234142	3
nasD_p.Cys452Ser	Gly-Gln	9716_3#67_nasD_p.Cys452Ser_mutant	comEB_control	0.782158	0.640119	0.0183169	7068.2	7942.67	0.0139386	3
nasD_p.Cys452Ser	Gly-Gln	9716_3#67_nasD_p.Cys452Ser_mutant	JE2_control	0.782158	0.583647	0.00561774	7068.2	8398.89	0.00214184	3
nasD_p.Thr656Ile	Gly-Gln	8525_1#72_nasD_p.Thr656Ile_mutant	nasD_knockout	0.524383	0.520649	0.931391	6007.18	7357.49	0.0218226	3
nasD_p.Thr656Ile	Gly-Gln	8525_1#72_nasD_p.Thr656Ile_mutant	comEB_control	0.524383	0.640119	0.0322625	6007.18	7942.67	0.00648402	3
nasD_p.Thr656Ile	Gly-Gln	8525_1#72_nasD_p.Thr656Ile_mutant	JE2_control	0.524383	0.583647	0.171809	6007.18	8398.89	0.0026816	3
nasD_p.Glu246Gln	Gly-Glu	14324_8#22_nasD_p.Glu246Gln_mutant	nasD_knockout	0.550421	0.578679	0.504014	6240.64	8253.76	0.00109732	3
nasD_p.Glu246Gln	Gly-Glu	14324_8#22_nasD_p.Glu246Gln_mutant	comEB_control	0.550421	0.707523	0.015442	6240.64	8196.93	0.00219931	3
nasD_p.Glu246Gln	Gly-Glu	14324_8#22_nasD_p.Glu246Gln_mutant	JE2_control	0.550421	0.608815	0.195049	6240.64	8710.22	0.000444523	3
nasD_p.Cys452Ser	Gly-Glu	9716_3#67_nasD_p.Cys452Ser_mutant	nasD_knockout	0.667659	0.578679	0.134387	7861.23	8253.76	0.0379484	3
nasD_p.Cys452Ser	Gly-Glu	9716_3#67_nasD_p.Cys452Ser_mutant	comEB_control	0.667659	0.707523	0.450314	7861.23	8196.93	0.15758	3
nasD_p.Cys452Ser	Gly-Glu	9716_3#67_nasD_p.Cys452Ser_mutant	JE2_control	0.667659	0.608815	0.276414	7861.23	8710.22	0.00178774	3
nasD_p.Thr656Ile	Gly-Glu	8525_1#72_nasD_p.Thr656Ile_mutant	nasD_knockout	0.644726	0.578679	0.0238827	6582.96	8253.76	0.0153589	3
nasD_p.Thr656Ile	Gly-Glu	8525_1#72_nasD_p.Thr656Ile_mutant	comEB_control	0.644726	0.707523	0.0302839	6582.96	8196.93	0.0208354	3
nasD_p.Thr656Ile	Gly-Glu	8525_1#72_nasD_p.Thr656Ile_mutant	JE2_control	0.644726	0.608815	0.0955687	6582.96	8710.22	0.00642788	3
nasD_p.Glu246Gln	Gly-Me	14324_8#22_nasD_p.Glu246Gln_mutant	nasD_knockout	0.45854	0.480374	0.496653	4238.74	7140.45	3.68837e-06	3
nasD_p.Glu246Gln	Gly-Me	14324_8#22_nasD_p.Glu246Gln_mutant	comEB_control	0.45854	0.599271	0.0106633	4238.74	7440.54	0.000152142	3
nasD_p.Glu246Gln	Gly-Me	14324_8#22_nasD_p.Glu246Gln_mutant	JE2_control	0.45854	0.578463	0.0469136	4238.74	7842.3	6.96973e-06	3
nasD_p.Cys452Ser	Gly-Me	9716_3#67_nasD_p.Cys452Ser_mutant	nasD_knockout	0.452606	0.480374	0.499134	4877.21	7140.45	0.000134628	3
nasD_p.Cys452Ser	Gly-Me	9716_3#67_nasD_p.Cys452Ser_mutant	comEB_control	0.452606	0.599271	0.0196234	4877.21	7440.54	0.000644602	3
nasD_p.Cys452Ser	Gly-Me	9716_3#67_nasD_p.Cys452Ser_mutant	JE2_control	0.452606	0.578463	0.0595504	4877.21	7842.3	7.79767e-05	3
nasD_p.Thr656Ile	Gly-Me	8525_1#72_nasD_p.Thr656Ile_mutant	nasD_knockout	0.487932	0.480374	0.790745	4526.12	7140.45	4.51404e-05	3
nasD_p.Thr656Ile	Gly-Me	8525_1#72_nasD_p.Thr656Ile_mutant	comEB_control	0.487932	0.599271	0.0179011	4526.12	7440.54	0.000332172	3
nasD_p.Thr656Ile	Gly-Me	8525_1#72_nasD_p.Thr656Ile_mutant	JE2_control	0.487932	0.578463	0.0890484	4526.12	7842.3	3.38965e-05	3
nasD_p.Glu246Gln	Glycine	14324_8#22_nasD_p.Glu246Gln_mutant	nasD_knockout	0.447346	0.561615	0.00238896	4777.02	7663.9	6.3337e-05	3
nasD_p.Glu246Gln	Glycine	14324_8#22_nasD_p.Glu246Gln_mutant	comEB_control	0.447346	0.663533	0.00105855	4777.02	7348.06	7.87139e-05	3
nasD_p.Glu246Gln	Glycine	14324_8#22_nasD_p.Glu246Gln_mutant	JE2_control	0.447346	0.664596	0.00796603	4777.02	8758.46	9.59638e-06	3
nasD_p.Cys452Ser	Glycine	9716_3#67_nasD_p.Cys452Ser_mutant	nasD_knockout	0.559664	0.561615	0.960544	7037.67	7663.9	0.00755484	3
nasD_p.Cys452Ser	Glycine	9716_3#67_nasD_p.Cys452Ser_mutant	comEB_control	0.559664	0.663533	0.0677458	7037.67	7348.06	0.0507158	3
nasD_p.Cys452Ser	Glycine	9716_3#67_nasD_p.Cys452Ser_mutant	JE2_control	0.559664	0.664596	0.130266	7037.67	8758.46	4.87469e-05	3
nasD_p.Thr656Ile	Glycine	8525_1#72_nasD_p.Thr656Ile_mutant	nasD_knockout	0.456054	0.561615	0.00450826	5527.9	7663.9	5.12281e-05	3
nasD_p.Thr656Ile	Glycine	8525_1#72_nasD_p.Thr656Ile_mutant	comEB_control	0.456054	0.663533	0.00145286	5527.9	7348.06	5.70681e-05	3
nasD_p.Thr656Ile	Glycine	8525_1#72_nasD_p.Thr656Ile_mutant	JE2_control	0.456054	0.664596	0.00966562	5527.9	8758.46	2.12343e-06	3
nasD_p.Glu246Gln	Guanine	14324_8#22_nasD_p.Glu246Gln_mutant	nasD_knockout	0.213298	0.199949	0.805498	1355.21	2989.21	0.0837392	3
nasD_p.Glu246Gln	Guanine	14324_8#22_nasD_p.Glu246Gln_mutant	comEB_control	0.213298	0.252394	0.453959	1355.21	2191.09	0.130821	3
nasD_p.Glu246Gln	Guanine	14324_8#22_nasD_p.Glu246Gln_mutant	JE2_control	0.213298	0.261887	0.36511	1355.21	3746.82	0.00699691	3
nasD_p.Cys452Ser	Guanine	9716_3#67_nasD_p.Cys452Ser_mutant	nasD_knockout	0.286478	0.199949	0.0895852	3644.77	2989.21	0.407646	3
nasD_p.Cys452Ser	Guanine	9716_3#67_nasD_p.Cys452Ser_mutant	comEB_control	0.286478	0.252394	0.373024	3644.77	2191.09	0.0286875	3
nasD_p.Cys452Ser	Guanine	9716_3#67_nasD_p.Cys452Ser_mutant	JE2_control	0.286478	0.261887	0.516357	3644.77	3746.82	0.836442	3
nasD_p.Thr656Ile	Guanine	8525_1#72_nasD_p.Thr656Ile_mutant	nasD_knockout	0.108577	0.199949	0.177084	1746.91	2989.21	0.152348	3
nasD_p.Thr656Ile	Guanine	8525_1#72_nasD_p.Thr656Ile_mutant	comEB_control	0.108577	0.252394	0.0522858	1746.91	2191.09	0.355695	3
nasD_p.Thr656Ile	Guanine	8525_1#72_nasD_p.Thr656Ile_mutant	JE2_control	0.108577	0.261887	0.0444366	1746.91	3746.82	0.0117378	3
nasD_p.Glu246Gln	Guanosine	14324_8#22_nasD_p.Glu246Gln_mutant	nasD_knockout	0.195237	0.341959	0.0148437	1534.63	3838.95	0.0659772	3
nasD_p.Glu246Gln	Guanosine	14324_8#22_nasD_p.Glu246Gln_mutant	comEB_control	0.195237	0.409509	0.00668015	1534.63	4994.84	0.0100166	3
nasD_p.Glu246Gln	Guanosine	14324_8#22_nasD_p.Glu246Gln_mutant	JE2_control	0.195237	0.270206	0.00234115	1534.63	3279.64	0.0247001	3
nasD_p.Cys452Ser	Guanosine	9716_3#67_nasD_p.Cys452Ser_mutant	nasD_knockout	0.303006	0.341959	0.361405	3086.62	3838.95	0.670363	3
nasD_p.Cys452Ser	Guanosine	9716_3#67_nasD_p.Cys452Ser_mutant	comEB_control	0.303006	0.409509	0.0696324	3086.62	4994.84	0.286802	3
nasD_p.Cys452Ser	Guanosine	9716_3#67_nasD_p.Cys452Ser_mutant	JE2_control	0.303006	0.270206	0.11672	3086.62	3279.64	0.900399	3
nasD_p.Thr656Ile	Guanosine	8525_1#72_nasD_p.Thr656Ile_mutant	nasD_knockout	0.213257	0.341959	0.0349976	1848.53	3838.95	0.0969927	3
nasD_p.Thr656Ile	Guanosine	8525_1#72_nasD_p.Thr656Ile_mutant	comEB_control	0.213257	0.409509	0.0130965	1848.53	4994.84	0.0141941	3
nasD_p.Thr656Ile	Guanosine	8525_1#72_nasD_p.Thr656Ile_mutant	JE2_control	0.213257	0.270206	0.0675465	1848.53	3279.64	0.0471987	3
nasD_p.Glu246Gln	Histamine	14324_8#22_nasD_p.Glu246Gln_mutant	nasD_knockout	0.19771	0.20717	0.666499	2608.71	3378.08	0.0104211	3
nasD_p.Glu246Gln	Histamine	14324_8#22_nasD_p.Glu246Gln_mutant	comEB_control	0.19771	0.296353	0.0729252	2608.71	3296.06	0.108336	3
nasD_p.Glu246Gln	Histamine	14324_8#22_nasD_p.Glu246Gln_mutant	JE2_control	0.19771	0.206111	0.705995	2608.71	3640.42	0.00282393	3
nasD_p.Cys452Ser	Histamine	9716_3#67_nasD_p.Cys452Ser_mutant	nasD_knockout	0.150412	0.20717	0.00053751	2999.9	3378.08	0.0902023	3
nasD_p.Cys452Ser	Histamine	9716_3#67_nasD_p.Cys452Ser_mutant	comEB_control	0.150412	0.296353	0.0151267	2999.9	3296.06	0.425311	3
nasD_p.Cys452Ser	Histamine	9716_3#67_nasD_p.Cys452Ser_mutant	JE2_control	0.150412	0.206111	0.00120983	2999.9	3640.42	0.015667	3
nasD_p.Thr656Ile	Histamine	8525_1#72_nasD_p.Thr656Ile_mutant	nasD_knockout	0.189806	0.20717	0.110145	2744.06	3378.08	0.0293161	3
nasD_p.Thr656Ile	Histamine	8525_1#72_nasD_p.Thr656Ile_mutant	comEB_control	0.189806	0.296353	0.04277	2744.06	3296.06	0.184889	3
nasD_p.Thr656Ile	Histamine	8525_1#72_nasD_p.Thr656Ile_mutant	JE2_control	0.189806	0.206111	0.154906	2744.06	3640.42	0.00772461	3
nasD_p.Glu246Gln	Hydroxylamine	14324_8#22_nasD_p.Glu246Gln_mutant	nasD_knockout	0.400305	0.366857	0.129733	4448.28	6457.82	0.000259169	3
nasD_p.Glu246Gln	Hydroxylamine	14324_8#22_nasD_p.Glu246Gln_mutant	comEB_control	0.400305	0.422854	0.607272	4448.28	6663.77	0.000101608	3
nasD_p.Glu246Gln	Hydroxylamine	14324_8#22_nasD_p.Glu246Gln_mutant	JE2_control	0.400305	0.360953	0.0640323	4448.28	7086.03	0.000236513	3
nasD_p.Cys452Ser	Hydroxylamine	9716_3#67_nasD_p.Cys452Ser_mutant	nasD_knockout	0.447781	0.366857	0.00545931	6029.37	6457.82	0.171699	3
nasD_p.Cys452Ser	Hydroxylamine	9716_3#67_nasD_p.Cys452Ser_mutant	comEB_control	0.447781	0.422854	0.561011	6029.37	6663.77	0.0603349	3
nasD_p.Cys452Ser	Hydroxylamine	9716_3#67_nasD_p.Cys452Ser_mutant	JE2_control	0.447781	0.360953	0.00211072	6029.37	7086.03	0.0218015	3
nasD_p.Thr656Ile	Hydroxylamine	8525_1#72_nasD_p.Thr656Ile_mutant	nasD_knockout	0.361684	0.366857	0.831987	4701.83	6457.82	0.000195178	3
nasD_p.Thr656Ile	Hydroxylamine	8525_1#72_nasD_p.Thr656Ile_mutant	comEB_control	0.361684	0.422854	0.228314	4701.83	6663.77	5.04681e-05	3
nasD_p.Thr656Ile	Hydroxylamine	8525_1#72_nasD_p.Thr656Ile_mutant	JE2_control	0.361684	0.360953	0.974287	4701.83	7086.03	0.000223452	3
nasD_p.Glu246Gln	Inosine	14324_8#22_nasD_p.Glu246Gln_mutant	nasD_knockout	0.255513	0.265364	0.522445	3380.78	3686.95	0.70912	3
nasD_p.Glu246Gln	Inosine	14324_8#22_nasD_p.Glu246Gln_mutant	comEB_control	0.255513	0.348708	0.0682624	3380.78	4732.2	0.0129047	3
nasD_p.Glu246Gln	Inosine	14324_8#22_nasD_p.Glu246Gln_mutant	JE2_control	0.255513	0.220767	0.0408766	3380.78	4595.45	0.0182838	3
nasD_p.Cys452Ser	Inosine	9716_3#67_nasD_p.Cys452Ser_mutant	nasD_knockout	0.166266	0.265364	0.00122142	3720.55	3686.95	0.965388	3
nasD_p.Cys452Ser	Inosine	9716_3#67_nasD_p.Cys452Ser_mutant	comEB_control	0.166266	0.348708	0.00779763	3720.55	4732.2	0.00914649	3
nasD_p.Cys452Ser	Inosine	9716_3#67_nasD_p.Cys452Ser_mutant	JE2_control	0.166266	0.220767	0.00413141	3720.55	4595.45	0.0147698	3
nasD_p.Thr656Ile	Inosine	8525_1#72_nasD_p.Thr656Ile_mutant	nasD_knockout	0.220072	0.265364	0.0123539	3630.21	3686.95	0.94239	3
nasD_p.Thr656Ile	Inosine	8525_1#72_nasD_p.Thr656Ile_mutant	comEB_control	0.220072	0.348708	0.024128	3630.21	4732.2	0.0109655	3
nasD_p.Thr656Ile	Inosine	8525_1#72_nasD_p.Thr656Ile_mutant	JE2_control	0.220072	0.220767	0.924645	3630.21	4595.45	0.0169259	3
nasD_p.Glu246Gln	L-Alanine	14324_8#22_nasD_p.Glu246Gln_mutant	nasD_knockout	0.178614	0.268179	0.00541562	2079.86	4071.22	0.00201031	3
nasD_p.Glu246Gln	L-Alanine	14324_8#22_nasD_p.Glu246Gln_mutant	comEB_control	0.178614	0.363714	0.00795873	2079.86	4499.71	0.000693214	3
nasD_p.Glu246Gln	L-Alanine	14324_8#22_nasD_p.Glu246Gln_mutant	JE2_control	0.178614	0.253244	0.0143285	2079.86	4381.16	0.012704	3
nasD_p.Cys452Ser	L-Alanine	9716_3#67_nasD_p.Cys452Ser_mutant	nasD_knockout	0.191916	0.268179	0.0079307	3619.51	4071.22	0.344943	3
nasD_p.Cys452Ser	L-Alanine	9716_3#67_nasD_p.Cys452Ser_mutant	comEB_control	0.191916	0.363714	0.00998425	3619.51	4499.71	0.0970274	3
nasD_p.Cys452Ser	L-Alanine	9716_3#67_nasD_p.Cys452Ser_mutant	JE2_control	0.191916	0.253244	0.0236168	3619.51	4381.16	0.288634	3
nasD_p.Thr656Ile	L-Alanine	8525_1#72_nasD_p.Thr656Ile_mutant	nasD_knockout	0.177429	0.268179	0.00411716	2268.78	4071.22	0.00227138	3
nasD_p.Thr656Ile	L-Alanine	8525_1#72_nasD_p.Thr656Ile_mutant	comEB_control	0.177429	0.363714	0.00748017	2268.78	4499.71	0.000695284	3
nasD_p.Thr656Ile	L-Alanine	8525_1#72_nasD_p.Thr656Ile_mutant	JE2_control	0.177429	0.253244	0.0114253	2268.78	4381.16	0.0159962	3
nasD_p.Glu246Gln	L-Arginine	14324_8#22_nasD_p.Glu246Gln_mutant	nasD_knockout	0.214789	0.230521	0.525183	2399.74	4230.22	0.000509788	3
nasD_p.Glu246Gln	L-Arginine	14324_8#22_nasD_p.Glu246Gln_mutant	comEB_control	0.214789	0.335493	0.0845054	2399.74	4406.17	0.000255364	3
nasD_p.Glu246Gln	L-Arginine	14324_8#22_nasD_p.Glu246Gln_mutant	JE2_control	0.214789	0.229061	0.706598	2399.74	4470.78	0.0137703	3
nasD_p.Cys452Ser	L-Arginine	9716_3#67_nasD_p.Cys452Ser_mutant	nasD_knockout	0.178995	0.230521	0.00468665	4064.27	4230.22	0.590532	3
nasD_p.Cys452Ser	L-Arginine	9716_3#67_nasD_p.Cys452Ser_mutant	comEB_control	0.178995	0.335493	0.0323409	4064.27	4406.17	0.281903	3
nasD_p.Cys452Ser	L-Arginine	9716_3#67_nasD_p.Cys452Ser_mutant	JE2_control	0.178995	0.229061	0.154371	4064.27	4470.78	0.49428	3
nasD_p.Thr656Ile	L-Arginine	8525_1#72_nasD_p.Thr656Ile_mutant	nasD_knockout	0.208114	0.230521	0.158705	2724.92	4230.22	0.00165627	3
nasD_p.Thr656Ile	L-Arginine	8525_1#72_nasD_p.Thr656Ile_mutant	comEB_control	0.208114	0.335493	0.0617896	2724.92	4406.17	0.000840711	3
nasD_p.Thr656Ile	L-Arginine	8525_1#72_nasD_p.Thr656Ile_mutant	JE2_control	0.208114	0.229061	0.523748	2724.92	4470.78	0.025389	3
nasD_p.Glu246Gln	L-Asparagine	14324_8#22_nasD_p.Glu246Gln_mutant	nasD_knockout	0.278306	0.524309	0.0069331	3238.55	5963.03	0.000193426	3
nasD_p.Glu246Gln	L-Asparagine	14324_8#22_nasD_p.Glu246Gln_mutant	comEB_control	0.278306	0.680837	0.00111713	3238.55	6632.03	5.09389e-06	3
nasD_p.Glu246Gln	L-Asparagine	14324_8#22_nasD_p.Glu246Gln_mutant	JE2_control	0.278306	0.631399	0.000359209	3238.55	7230.61	0.00029504	3
[truncated: 438 more rows]

## Sheet: isolate metadata
strain_id	isolate_id	patient_id	mutation	gene	type
[truncated: 11 more rows]
