# Supplementary material for: The mutational landscape of Staphylococcus aureus during colonisation
Source: Nat Commun. 2025 Jan 13;16:302. doi: 10.1038/s41467-024-55186-x (PMC11730646; doi:10.1038/s41467-024-55186-x)
Supplement: Supplementary file 7 — Supplementary Data 5 [file 41467_2024_55186_MOESM7_ESM.xlsx]

## Sheet: isolates tested
isolate	patient	putative adaptive mutation	mutant/wildtype	tested for
14623_7#61	coll2017-1295	FusA p.Val90Ile	mutant	fusidic acid resistance
14412_8#14	coll2017-1295	FusA p.Val90Ile	wildtype	fusidic acid resistance
14412_8#87	coll2017-608	FusA p.Arg121Cys	mutant	fusidic acid resistance
14355_1#58	coll2017-608	FusA p.Arg121Cys	wildtype	fusidic acid resistance
14672_2#27	coll2017-534	FusA p.Leu230Phe	mutant	fusidic acid resistance
14200_6#68	coll2017-534	FusA p.Leu230Phe	wildtype	fusidic acid resistance
8447_7#92	coll2017-254	FusA p.Pro404Leu	mutant	fusidic acid resistance
14200_8#72	coll2017-254	FusA p.Pro404Leu	wildtype	fusidic acid resistance
14208_8#9	coll2017-1162	FusA p.His457Arg	mutant	fusidic acid resistance
14623_3#77	coll2017-1162	FusA p.His457Arg	wildtype	fusidic acid resistance
14208_8#16	coll2017-527	FusA p.His457Arg	mutant	fusidic acid resistance
14200_6#27	coll2017-527	FusA p.His457Arg	wildtype	fusidic acid resistance
14448_1#44	coll2017-104	FusA p.Gly507Ser	mutant	fusidic acid resistance
14200_8#74	coll2017-104	FusA p.Gly507Ser	wildtype	fusidic acid resistance
14355_1#61	coll2017-103	FusA p.Ala580Val	mutant	fusidic acid resistance
8524_3#66	coll2017-103	FusA p.Ala580Val	wildtype	fusidic acid resistance
14324_8#70	coll2017-121	IleS p.Ile473fs	mutant	mupirocin resistance
8490_3#36	coll2017-121	IleS p.Ile473fs	wildtype	mupirocin resistance
14623_6#41	coll2017-125	IleS p.Val588Phe	mutant	mupirocin resistance
14200_8#87	coll2017-125	IleS p.Val588Phe	wildtype	mupirocin resistance
14208_8#53	coll2017-291	IleS p.Val588Phe	mutant	mupirocin resistance
8524_5#51	coll2017-291	IleS p.Val588Phe	wildtype	mupirocin resistance
14355_1#12	coll2017-520	IleS p.Gly591Ser	mutant	mupirocin resistance
14200_6#18	coll2017-520	IleS p.Gly591Ser	wildtype	mupirocin resistance
14623_8#7	coll2017-177	IleS p.Val631Phe	mutant	mupirocin resistance
14324_8#86	coll2017-177	IleS p.Val631Phe	wildtype	mupirocin resistance
14623_8#86	coll2017-75	IleS p.Val631Phe	mutant	mupirocin resistance
8524_5#15	coll2017-75	IleS p.Val631Phe	wildtype	mupirocin resistance
8524_5#53	coll2017-292	Pbp2 p.Arg117Ser	mutant	cefoxitin resistance
14623_2#62	coll2017-292	Pbp2 p.Arg117Ser	wildtype	cefoxitin resistance
14324_8#22	coll2017-547	Pbp2 p.Phe141Val	mutant	cefoxitin resistance
14200_8#21	coll2017-547	Pbp2 p.Phe141Val	wildtype	cefoxitin resistance
8490_3#60	coll2017-150	Pbp2 p.Asn235Lys	mutant	cefoxitin resistance
14448_3#45	coll2017-150	Pbp2 p.Asn235Lys	wildtype	cefoxitin resistance
14412_8#81	coll2017-675	AgrC p.Ser109fs	mutant	δ-haemolysis assay
14623_5#24	coll2017-675	AgrC p.Ser109fs	wildtype	δ-haemolysis assay
14324_8#66	coll2017-416	AgrC p.Val253Ile	mutant	δ-haemolysis assay
14623_8#80	coll2017-416	AgrC p.Val253Ile	wildtype	δ-haemolysis assay
14324_8#39	coll2017-764	AgrC p.Glu302*	mutant	δ-haemolysis assay
14355_2#91	coll2017-764	AgrC p.Glu302*	mutant	δ-haemolysis assay
14623_2#67	coll2017-764	AgrC p.Glu302*	wildtype	δ-haemolysis assay
14448_1#76	coll2017-132	AgrC p.Arg315del	mutant	δ-haemolysis assay
14448_1#30	coll2017-132	AgrC p.Arg315del	wildtype	δ-haemolysis assay
14623_7#55	coll2017-1263	AgrC p.Cys355fs	mutant	δ-haemolysis assay
14623_8#43	coll2017-1263	AgrC p.Cys355fs	wildtype	δ-haemolysis assay
14200_8#21	coll2017-547	AgrC p.Gly378Asp	mutant	δ-haemolysis assay
14324_8#22	coll2017-547	AgrC p.Gly378Asp	wildtype	δ-haemolysis assay
14355_2#54	coll2017-719	p.Gly38Asp	mutant	δ-haemolysis assay
14672_2#22	coll2017-719	p.Gly38Asp	wildtype	δ-haemolysis assay
14412_8#75	coll2017-364	p.Ala97fs	mutant	δ-haemolysis assay
8525_1#43	coll2017-364	p.Ala97fs	wildtype	δ-haemolysis assay
14412_8#14	coll2017-1295	p.Gly118Asp	mutant	δ-haemolysis assay
14623_7#61	coll2017-1295	p.Gly118Asp	wildtype	δ-haemolysis assay
14200_8#72	coll2017-254	p.Glu133fs	mutant	δ-haemolysis assay
8447_7#92	coll2017-254	p.Glu133fs	wildtype	δ-haemolysis assay
8447_7#11	coll2017-190	p.Lys186Ile	mutant	δ-haemolysis assay
14672_2#5	coll2017-190	p.Lys186Ile	mutant	δ-haemolysis assay
14412_8#56	coll2017-190	p.Lys186Ile	wildtype	δ-haemolysis assay
14623_8#22	coll2017-257	hld-argB C > T (-49)	mutant	δ-haemolysis assay
8524_5#5	coll2017-257	hld-argB C > T (-49)	wildtype	δ-haemolysis assay
8525_1#72	coll2017-381	NasD p.Thr656Ile	mutant	Groth curves in PM3 plates
14208_8#20	coll2017-381	NasD p.Thr656Ile	wildtype	Groth curves in PM3 plates
9716_3#67	coll2017-194	NasD p.Cys452Ser	mutant	Groth curves in PM3 plates
14324_8#72	coll2017-194	NasD p.Cys452Ser	wildtype	Groth curves in PM3 plates
14324_8#22	coll2017-547	NasD p.Glu246Gln	mutant	Groth curves in PM3 plates
14200_8#21	coll2017-547	NasD p.Glu246Gln	wildtype	Groth curves in PM3 plates

## Sheet: point mutations
patient	isolate1	isolate2	putative.adaptive.mutation	mutant.wildtype_isolate1	mutant.wildtype_isolate2	tested.for	chromosome.x	pos	ref	alt	qual	filter	info			annotation	annotation_impact	HGVS_c	HGVS_p	gene_name	locus_tag	product	type	start	end	strand	low_complexity	repetitive
coll2017-103	14355_1#61	8524_3#66	FusA p.Ala580Val	mutant	wildtype	fusidic acid resistance	NCTC8325	53464	AT	TC	150.1	PASS	AF=1;AD=81.5;DP=82;ANN=TC|missense_variant|MODERATE|CDS_NCTC8325_50359_53511|GENE_CDS_NCTC8325_50359_53511|transcript|TRANSCRIPT_CDS_NCTC8325_50359_53511|protein_coding|1/1|c.3106_3107delATinsTC|p.Met1036Ser|3106/3153|3106/3153|1036/1050||,TC|intragenic_variant|MODIFIER|TRANSCRIPT_NCTC8325_24157_24231|null|gene_variant|null|||n.53464_53465delATinsTC||||||,TC|intragenic_variant|MODIFIER|GENE_NCTC8…			missense_variant	MODERATE	c.3106_3107delATinsTC	p.Met1036Ser	CDS_NCTC8325_50359_53511	SAOUHSC_00049	conserved hypothetical protein	CDS	50358	53511	1	no	no
coll2017-103	14355_1#61	8524_3#66	FusA p.Ala580Val	mutant	wildtype	fusidic acid resistance	NCTC8325	62255	C	T	269.3	PASS	AF=1;AD=156;DP=156;ANN=T|missense_variant|MODERATE|CDS_NCTC8325_61204_62382|GENE_CDS_NCTC8325_61204_62382|transcript|TRANSCRIPT_CDS_NCTC8325_61204_62382|protein_coding|1/1|c.1052C>T|p.Ala351Val|1052/1179|1052/1179|351/392||,T|intragenic_variant|MODIFIER|TRANSCRIPT_NCTC8325_24157_24231|null|gene_variant|null|||n.62255C>T||||||,T|intragenic_variant|MODIFIER|GENE_NCTC8325_61204_62382|GENE_NCTC8325_6…			missense_variant	MODERATE	c.1052C>T	p.Ala351Val	CDS_NCTC8325_61204_62382	SAOUHSC_00057	conserved hypothetical protein	CDS	61203	62382	1	no	no
coll2017-103	14355_1#61	8524_3#66	FusA p.Ala580Val	mutant	wildtype	fusidic acid resistance	NCTC8325	73741	T	C	100.9	PASS	AF=1;AD=69;DP=85;ANN=C|synonymous_variant|LOW|CDS_NCTC8325_73429_74979|GENE_CDS_NCTC8325_73429_74979|transcript|TRANSCRIPT_CDS_NCTC8325_73429_74979|protein_coding|1/1|c.1239A>G|p.Lys413Lys|1239/1551|1239/1551|413/516||,C|intragenic_variant|MODIFIER|TRANSCRIPT_NCTC8325_24157_24231|null|gene_variant|null|||n.73741T>C||||||,C|intragenic_variant|MODIFIER|GENE_NCTC8325_73429_74979|GENE_NCTC8325_73429_…			synonymous_variant	LOW	c.1239A>G	p.Lys413Lys	CDS_NCTC8325_73429_74979	SAOUHSC_00069	protein A	CDS	73428	74979	-1	no	yes
coll2017-103	14355_1#61	8524_3#66	FusA p.Ala580Val	mutant	wildtype	fusidic acid resistance	NCTC8325	73813	C	T	143.8	PASS	AF=1;AD=120;DP=142;ANN=T|synonymous_variant|LOW|CDS_NCTC8325_73429_74979|GENE_CDS_NCTC8325_73429_74979|transcript|TRANSCRIPT_CDS_NCTC8325_73429_74979|protein_coding|1/1|c.1167G>A|p.Lys389Lys|1167/1551|1167/1551|389/516||,T|intragenic_variant|MODIFIER|TRANSCRIPT_NCTC8325_24157_24231|null|gene_variant|null|||n.73813C>T||||||,T|intragenic_variant|MODIFIER|GENE_NCTC8325_73429_74979|GENE_NCTC8325_7342…			synonymous_variant	LOW	c.1167G>A	p.Lys389Lys	CDS_NCTC8325_73429_74979	SAOUHSC_00069	protein A	CDS	73428	74979	-1	no	yes
coll2017-103	14355_1#61	8524_3#66	FusA p.Ala580Val	mutant	wildtype	fusidic acid resistance	NCTC8325	160979	C	T	165.9	PASS	AF=1;AD=101;DP=105;ANN=T|missense_variant|MODERATE|CDS_NCTC8325_159987_161018|GENE_CDS_NCTC8325_159987_161018|transcript|TRANSCRIPT_CDS_NCTC8325_159987_161018|protein_coding|1/1|c.40G>A|p.Ala14Thr|40/1032|40/1032|14/343||,T|intragenic_variant|MODIFIER|TRANSCRIPT_NCTC8325_24157_24231|null|gene_variant|null|||n.160979C>T||||||,T|intragenic_variant|MODIFIER|GENE_NCTC8325_159987_161018|GENE_NCTC8325_…			missense_variant	MODERATE	c.40G>A	p.Ala14Thr	CDS_NCTC8325_159987_161018	SAOUHSC_00149	N-acetylglutamate gamma-semialdehyde dehydrogenase, putative	CDS	159986	161018	-1	no	no
coll2017-103	14355_1#61	8524_3#66	FusA p.Ala580Val	mutant	wildtype	fusidic acid resistance	NCTC8325	199164	G	A	184.7	PASS	AF=1;AD=110;DP=112;ANN=A|missense_variant|MODERATE|CDS_NCTC8325_198254_199222|GENE_CDS_NCTC8325_198254_199222|transcript|TRANSCRIPT_CDS_NCTC8325_198254_199222|protein_coding|1/1|c.911G>A|p.Cys304Tyr|911/969|911/969|304/322||,A|intragenic_variant|MODIFIER|TRANSCRIPT_NCTC8325_24157_24231|null|gene_variant|null|||n.199164G>A||||||,A|intragenic_variant|MODIFIER|GENE_NCTC8325_198254_199222|GENE_NCTC83…			missense_variant	MODERATE	c.911G>A	p.Cys304Tyr	CDS_NCTC8325_198254_199222	SAOUHSC_00181	conserved hypothetical protein	CDS	198253	199222	1	no	no
coll2017-103	14355_1#61	8524_3#66	FusA p.Ala580Val	mutant	wildtype	fusidic acid resistance	NCTC8325	330963	T	A	157.2	PASS	AF=1;AD=92;DP=92;ANN=A|synonymous_variant|LOW|CDS_NCTC8325_330823_331263|GENE_CDS_NCTC8325_330823_331263|transcript|TRANSCRIPT_CDS_NCTC8325_330823_331263|protein_coding|1/1|c.141T>A|p.Ala47Ala|141/441|141/441|47/146||,A|intragenic_variant|MODIFIER|TRANSCRIPT_NCTC8325_24157_24231|null|gene_variant|null|||n.330963T>A||||||,A|intragenic_variant|MODIFIER|GENE_NCTC8325_330823_331263|GENE_NCTC8325_3308…			synonymous_variant	LOW	c.141T>A	p.Ala47Ala	CDS_NCTC8325_330823_331263	SAOUHSC_00316	conserved hypothetical protein	CDS	330822	331263	1	no	no
coll2017-103	14355_1#61	8524_3#66	FusA p.Ala580Val	mutant	wildtype	fusidic acid resistance	NCTC8325	357716	G	A	98.1	PASS	AF=1;AD=59;DP=59;ANN=A|missense_variant|MODERATE|CDS_NCTC8325_356884_357729|GENE_CDS_NCTC8325_356884_357729|transcript|TRANSCRIPT_CDS_NCTC8325_356884_357729|protein_coding|1/1|c.833G>A|p.Arg278Lys|833/846|833/846|278/281||WARNING_TRANSCRIPT_NO_START_CODON,A|intragenic_variant|MODIFIER|TRANSCRIPT_NCTC8325_24157_24231|null|gene_variant|null|||n.357716G>A||||||,A|intragenic_variant|MODIFIER|GENE_NCT…			missense_variant	MODERATE	c.833G>A	p.Arg278Lys	CDS_NCTC8325_356884_357729	SAOUHSC_00342	chromosome partioning protein, ParB family, putative	CDS	356883	357729	1	no	no
coll2017-103	14355_1#61	8524_3#66	FusA p.Ala580Val	mutant	wildtype	fusidic acid resistance	NCTC8325	400321	A	C	19.5	PASS	AF=1;AD=17;DP=18;ANN=C|synonymous_variant|LOW|CDS_NCTC8325_399449_400921|GENE_CDS_NCTC8325_399449_400921|transcript|TRANSCRIPT_CDS_NCTC8325_399449_400921|protein_coding|1/1|c.873A>C|p.Arg291Arg|873/1473|873/1473|291/490||,C|intragenic_variant|MODIFIER|TRANSCRIPT_NCTC8325_24157_24231|null|gene_variant|null|||n.400321A>C||||||,C|intragenic_variant|MODIFIER|GENE_NCTC8325_399449_400921|GENE_NCTC8325_…			synonymous_variant	LOW	c.873A>C	p.Arg291Arg	CDS_NCTC8325_399449_400921	SAOUHSC_00397	type I restriction-modification system, M subunit	CDS	399448	400921	1	no	yes
coll2017-103	14355_1#61	8524_3#66	FusA p.Ala580Val	mutant	wildtype	fusidic acid resistance	NCTC8325	401510	G	A	114.1	PASS	AF=1;AD=80;DP=93;ANN=A|synonymous_variant|LOW|CDS_NCTC8325_400914_402125|GENE_CDS_NCTC8325_400914_402125|transcript|TRANSCRIPT_CDS_NCTC8325_400914_402125|protein_coding|1/1|c.597G>A|p.Gln199Gln|597/1212|597/1212|199/403||,A|intragenic_variant|MODIFIER|TRANSCRIPT_NCTC8325_24157_24231|null|gene_variant|null|||n.401510G>A||||||,A|intragenic_variant|MODIFIER|GENE_NCTC8325_400914_402125|GENE_NCTC8325_…			synonymous_variant	LOW	c.597G>A	p.Gln199Gln	CDS_NCTC8325_400914_402125	SAOUHSC_00398	restriction modification system specificity subunit, putative	CDS	400913	402125	1	no	yes
coll2017-103	14355_1#61	8524_3#66	FusA p.Ala580Val	mutant	wildtype	fusidic acid resistance	NCTC8325	402555	A	G	113.6	PASS	AF=1;AD=59;DP=61;ANN=G|synonymous_variant|LOW|CDS_NCTC8325_402508_403185|GENE_CDS_NCTC8325_402508_403185|transcript|TRANSCRIPT_CDS_NCTC8325_402508_403185|protein_coding|1/1|c.48A>G|p.Leu16Leu|48/678|48/678|16/225||,G|intragenic_variant|MODIFIER|TRANSCRIPT_NCTC8325_24157_24231|null|gene_variant|null|||n.402555A>G||||||,G|intragenic_variant|MODIFIER|GENE_NCTC8325_402508_403185|GENE_NCTC8325_402508_…			synonymous_variant	LOW	c.48A>G	p.Leu16Leu	CDS_NCTC8325_402508_403185	SAOUHSC_00399	conserved hypothetical protein	CDS	402507	403185	1	no	yes
coll2017-103	14355_1#61	8524_3#66	FusA p.Ala580Val	mutant	wildtype	fusidic acid resistance	NCTC8325	521558	T	C	244.9	PASS	AF=1;AD=121;DP=122;ANN=C|synonymous_variant|LOW|CDS_NCTC8325_521337_521945|GENE_CDS_NCTC8325_521337_521945|transcript|TRANSCRIPT_CDS_NCTC8325_521337_521945|protein_coding|1/1|c.222T>C|p.Ile74Ile|222/609|222/609|74/202||,C|intragenic_variant|MODIFIER|TRANSCRIPT_NCTC8325_24157_24231|null|gene_variant|null|||n.521558T>C||||||,C|intragenic_variant|MODIFIER|GENE_NCTC8325_521337_521945|GENE_NCTC8325_52…			synonymous_variant	LOW	c.222T>C	p.Ile74Ile	CDS_NCTC8325_521337_521945	SAOUHSC_00523	conserved hypothetical protein	CDS	521336	521945	1	no	no
coll2017-103	14355_1#61	8524_3#66	FusA p.Ala580Val	mutant	wildtype	fusidic acid resistance	NCTC8325	532770	C	T	246.8	PASS	AF=1;AD=145;DP=146;ANN=T|missense_variant|MODERATE|CDS_NCTC8325_531032_533113|GENE_CDS_NCTC8325_531032_533113|transcript|TRANSCRIPT_CDS_NCTC8325_531032_533113|protein_coding|1/1|c.1739C>T|p.Ala580Val|1739/2082|1739/2082|580/693||,T|intragenic_variant|MODIFIER|TRANSCRIPT_NCTC8325_24157_24231|null|gene_variant|null|||n.532770C>T||||||,T|intragenic_variant|MODIFIER|GENE_NCTC8325_531032_533113|GENE_N…			missense_variant	MODERATE	c.1739C>T	p.Ala580Val	CDS_NCTC8325_531032_533113	SAOUHSC_00529	translation elongation factor G	CDS	531031	533113	1	no	no
coll2017-103	14355_1#61	8524_3#66	FusA p.Ala580Val	mutant	wildtype	fusidic acid resistance	NCTC8325	549742	T	C	69.9	PASS	AF=1;AD=52;DP=55;ANN=C|synonymous_variant|LOW|CDS_NCTC8325_547751_550738|GENE_CDS_NCTC8325_547751_550738|transcript|TRANSCRIPT_CDS_NCTC8325_547751_550738|protein_coding|1/1|c.1992T>C|p.Ser664Ser|1992/2988|1992/2988|664/995||,C|intragenic_variant|MODIFIER|TRANSCRIPT_NCTC8325_24157_24231|null|gene_variant|null|||n.549742T>C||||||,C|intragenic_variant|MODIFIER|GENE_NCTC8325_547751_550738|GENE_NCTC83…			synonymous_variant	LOW	c.1992T>C	p.Ser664Ser	CDS_NCTC8325_547751_550738	SAOUHSC_00544	sdrC protein, putative	CDS	547750	550738	1	no	yes
coll2017-103	14355_1#61	8524_3#66	FusA p.Ala580Val	mutant	wildtype	fusidic acid resistance	NCTC8325	554485	T	C	123	PASS	AF=1;AD=72;DP=81;ANN=C|synonymous_variant|LOW|CDS_NCTC8325_551105_555154|GENE_CDS_NCTC8325_551105_555154|transcript|TRANSCRIPT_CDS_NCTC8325_551105_555154|protein_coding|1/1|c.3381T>C|p.Asp1127Asp|3381/4050|3381/4050|1127/1349||,C|intragenic_variant|MODIFIER|TRANSCRIPT_NCTC8325_24157_24231|null|gene_variant|null|||n.554485T>C||||||,C|intragenic_variant|MODIFIER|GENE_NCTC8325_551105_555154|GENE_NCT…			synonymous_variant	LOW	c.3381T>C	p.Asp1127Asp	CDS_NCTC8325_551105_555154	SAOUHSC_00545	sdrD protein, putative	CDS	551104	555154	1	yes	yes
coll2017-103	14355_1#61	8524_3#66	FusA p.Ala580Val	mutant	wildtype	fusidic acid resistance	NCTC8325	655907	A	G	188.5	PASS	AF=1;AD=93;DP=93;ANN=G|synonymous_variant|LOW|CDS_NCTC8325_654690_656579|GENE_CDS_NCTC8325_654690_656579|transcript|TRANSCRIPT_CDS_NCTC8325_654690_656579|protein_coding|1/1|c.1218A>G|p.Lys406Lys|1218/1890|1218/1890|406/629||,G|intragenic_variant|MODIFIER|TRANSCRIPT_NCTC8325_24157_24231|null|gene_variant|null|||n.655907A>G||||||,G|intragenic_variant|MODIFIER|GENE_NCTC8325_654690_656579|GENE_NCTC83…			synonymous_variant	LOW	c.1218A>G	p.Lys406Lys	CDS_NCTC8325_654690_656579	SAOUHSC_00668	ABC transporter permease, putative	CDS	654689	656579	1	no	no
coll2017-103	14355_1#61	8524_3#66	FusA p.Ala580Val	mutant	wildtype	fusidic acid resistance	NCTC8325	768542	C	T	19.4	PASS	AF=1;AD=18;DP=18;ANN=T|synonymous_variant|LOW|CDS_NCTC8325_768263_768688|GENE_CDS_NCTC8325_768263_768688|transcript|TRANSCRIPT_CDS_NCTC8325_768263_768688|protein_coding|1/1|c.147G>A|p.Ala49Ala|147/426|147/426|49/141||,T|intragenic_variant|MODIFIER|TRANSCRIPT_NCTC8325_24157_24231|null|gene_variant|null|||n.768542C>T||||||,T|intragenic_variant|MODIFIER|GENE_NCTC8325_768263_768688|GENE_NCTC8325_7682…			synonymous_variant	LOW	c.147G>A	p.Ala49Ala	CDS_NCTC8325_768263_768688	SAOUHSC_00786	conserved hypothetical protein	CDS	768262	768688	-1	no	yes
coll2017-103	14355_1#61	8524_3#66	FusA p.Ala580Val	mutant	wildtype	fusidic acid resistance	NCTC8325	794689	T	TAGTGGTTCAGAT	.	PASS	AF=1;AD=104;DP=116;ANN=TAGTGGTTCAGAT|conservative_inframe_insertion|MODERATE|CDS_NCTC8325_792986_795769|GENE_CDS_NCTC8325_792986_795769|transcript|TRANSCRIPT_CDS_NCTC8325_792986_795769|protein_coding|1/1|c.1704_1705insAGTGGTTCAGAT|p.Ser569_Gly570insGlySerAspSer|1705/2784|1705/2784|569/927||,TAGTGGTTCAGAT|intragenic_variant|MODIFIER|TRANSCRIPT_NCTC8325_24157_24231|null|gene_variant|null|||n.794689…			conservative_inframe_insertion	MODERATE	c.1704_1705insAGTGGTTCAGAT	p.Ser569_Gly570insGlySerAspSer	CDS_NCTC8325_792986_795769	SAOUHSC_00812	clumping factor	CDS	792985	795769	1	no	yes
coll2017-103	14355_1#61	8524_3#66	FusA p.Ala580Val	mutant	wildtype	fusidic acid resistance	NCTC8325	796052	T	C	125.8	PASS	AF=1;AD=64;DP=65;ANN=C|synonymous_variant|LOW|CDS_NCTC8325_795990_796109|GENE_CDS_NCTC8325_795990_796109|transcript|TRANSCRIPT_CDS_NCTC8325_795990_796109|protein_coding|1/1|c.63T>C|p.Ser21Ser|63/120|63/120|21/39||,C|intragenic_variant|MODIFIER|TRANSCRIPT_NCTC8325_24157_24231|null|gene_variant|null|||n.796052T>C||||||,C|intragenic_variant|MODIFIER|GENE_NCTC8325_795990_796109|GENE_NCTC8325_795990_7…			synonymous_variant	LOW	c.63T>C	p.Ser21Ser	CDS_NCTC8325_795990_796109	SAOUHSC_00813	truncated secreted von Willebrand factor-binding protein	CDS	795989	796109	1	no	no
coll2017-103	14355_1#61	8524_3#66	FusA p.Ala580Val	mutant	wildtype	fusidic acid resistance	NCTC8325	798456	T	C	60.7	PASS	AF=1;AD=33;DP=34;ANN=C|synonymous_variant|LOW|CDS_NCTC8325_797866_798888|GENE_CDS_NCTC8325_797866_798888|transcript|TRANSCRIPT_CDS_NCTC8325_797866_798888|protein_coding|1/1|c.591T>C|p.His197His|591/1023|591/1023|197/340||,C|intragenic_variant|MODIFIER|TRANSCRIPT_NCTC8325_24157_24231|null|gene_variant|null|||n.798456T>C||||||,C|intragenic_variant|MODIFIER|GENE_NCTC8325_797866_798888|GENE_NCTC8325_…			synonymous_variant	LOW	c.591T>C	p.His197His	CDS_NCTC8325_797866_798888	SAOUHSC_00816	extracellular matrix and plasma binding protein, putative	CDS	797865	798888	1	no	no
coll2017-103	14355_1#61	8524_3#66	FusA p.Ala580Val	mutant	wildtype	fusidic acid resistance	NCTC8325	838730	C	CC	275.3	PASS	AF=1;AD=134;DP=135;ANN=CC|frameshift_variant|HIGH|CDS_NCTC8325_838632_838874|GENE_CDS_NCTC8325_838632_838874|transcript|TRANSCRIPT_CDS_NCTC8325_838632_838874|protein_coding|1/1|c.144_145insG|p.Thr50fs|144/243|144/243|48/80||,CC|intragenic_variant|MODIFIER|TRANSCRIPT_NCTC8325_24157_24231|null|gene_variant|null|||n.838730dupC||||||,CC|intragenic_variant|MODIFIER|GENE_NCTC8325_838632_838874|GENE_NCT…			frameshift_variant	HIGH	c.144_145insG	p.Thr50fs	CDS_NCTC8325_838632_838874	SAOUHSC_00873	conserved hypothetical protein	CDS	838631	838874	-1	no	no
coll2017-103	14355_1#61	8524_3#66	FusA p.Ala580Val	mutant	wildtype	fusidic acid resistance	NCTC8325	860651	T	A	95.1	PASS	AF=1;AD=57;DP=58;ANN=A|synonymous_variant|LOW|CDS_NCTC8325_860487_860678|GENE_CDS_NCTC8325_860487_860678|transcript|TRANSCRIPT_CDS_NCTC8325_860487_860678|protein_coding|1/1|c.165T>A|p.Ser55Ser|165/192|165/192|55/63||WARNING_TRANSCRIPT_NO_START_CODON,A|intragenic_variant|MODIFIER|TRANSCRIPT_NCTC8325_24157_24231|null|gene_variant|null|||n.860651T>A||||||,A|intragenic_variant|MODIFIER|GENE_NCTC8325_…			synonymous_variant	LOW	c.165T>A	p.Ser55Ser	CDS_NCTC8325_860487_860678	SAOUHSC_00896	conserved hypothetical protein	CDS	860486	860678	1	no	yes
coll2017-103	14355_1#61	8524_3#66	FusA p.Ala580Val	mutant	wildtype	fusidic acid resistance	NCTC8325	959583	G	T	122.8	PASS	AF=1;AD=82;DP=82;ANN=T|missense_variant|MODERATE|CDS_NCTC8325_959416_960426|GENE_CDS_NCTC8325_959416_960426|transcript|TRANSCRIPT_CDS_NCTC8325_959416_960426|protein_coding|1/1|c.844C>A|p.His282Asn|844/1011|844/1011|282/336||,T|intragenic_variant|MODIFIER|TRANSCRIPT_NCTC8325_24157_24231|null|gene_variant|null|||n.959583G>T||||||,T|intragenic_variant|MODIFIER|GENE_NCTC8325_959416_960426|GENE_NCTC83…			missense_variant	MODERATE	c.844C>A	p.His282Asn	CDS_NCTC8325_959416_960426	SAOUHSC_00988	glutamyl endopeptidase precursor, putative	CDS	959415	960426	-1	no	no
coll2017-103	14355_1#61	8524_3#66	FusA p.Ala580Val	mutant	wildtype	fusidic acid resistance	NCTC8325	994073	AT	CA	45.2	PASS	AF=1;AD=27;DP=27;ANN=CA|missense_variant|MODERATE|CDS_NCTC8325_993974_994093|GENE_CDS_NCTC8325_993974_994093|transcript|TRANSCRIPT_CDS_NCTC8325_993974_994093|protein_coding|1/1|c.100_101delATinsCA|p.Met34Gln|100/120|100/120|34/39||,CA|intragenic_variant|MODIFIER|TRANSCRIPT_NCTC8325_24157_24231|null|gene_variant|null|||n.994073_994074delATinsCA||||||,CA|intragenic_variant|MODIFIER|GENE_NCTC8325_99…			missense_variant	MODERATE	c.100_101delATinsCA	p.Met34Gln	CDS_NCTC8325_993974_994093	SAOUHSC_01023	hypothetical protein	CDS	993973	994093	1	no	no
coll2017-103	14355_1#61	8524_3#66	FusA p.Ala580Val	mutant	wildtype	fusidic acid resistance	NCTC8325	1004103	A	T	148.9	PASS	AF=1;AD=91;DP=124;ANN=T|missense_variant|MODERATE|CDS_NCTC8325_1003967_1004122|GENE_CDS_NCTC8325_1003967_1004122|transcript|TRANSCRIPT_CDS_NCTC8325_1003967_1004122|protein_coding|1/1|c.137A>T|p.Tyr46Phe|137/156|137/156|46/51||,T|intragenic_variant|MODIFIER|TRANSCRIPT_NCTC8325_24157_24231|null|gene_variant|null|||n.1004103A>T||||||,T|intragenic_variant|MODIFIER|GENE_NCTC8325_1003967_1004122|GENE_N…			missense_variant	MODERATE	c.137A>T	p.Tyr46Phe	CDS_NCTC8325_1003967_1004122	SAOUHSC_A00992	conserved hypothetical protein	CDS	1003966	1004122	1	no	yes
coll2017-103	14355_1#61	8524_3#66	FusA p.Ala580Val	mutant	wildtype	fusidic acid resistance	NCTC8325	1008035	G	A	158.3	PASS	AF=1;AD=94;DP=95;ANN=A|synonymous_variant|LOW|CDS_NCTC8325_1007610_1008236|GENE_CDS_NCTC8325_1007610_1008236|transcript|TRANSCRIPT_CDS_NCTC8325_1007610_1008236|protein_coding|1/1|c.426G>A|p.Ala142Ala|426/627|426/627|142/208||,A|intragenic_variant|MODIFIER|TRANSCRIPT_NCTC8325_24157_24231|null|gene_variant|null|||n.1008035G>A||||||,A|intragenic_variant|MODIFIER|GENE_NCTC8325_1007610_1008236|GENE_NC…			synonymous_variant	LOW	c.426G>A	p.Ala142Ala	CDS_NCTC8325_1007610_1008236	SAOUHSC_01039	conserved hypothetical protein	CDS	1007609	1008236	1	no	no
coll2017-103	14355_1#61	8524_3#66	FusA p.Ala580Val	mutant	wildtype	fusidic acid resistance	NCTC8325	1086807	GC	AT	154.4	PASS	AF=1;AD=124;DP=152;ANN=AT|missense_variant|MODERATE|CDS_NCTC8325_1086147_1087094|GENE_CDS_NCTC8325_1086147_1087094|transcript|TRANSCRIPT_CDS_NCTC8325_1086147_1087094|protein_coding|1/1|c.287_288delGCinsAT|p.Ser96Asn|288/948|287/948|96/315||,AT|intragenic_variant|MODIFIER|TRANSCRIPT_NCTC8325_24157_24231|null|gene_variant|null|||n.1086807_1086808delGCinsAT||||||,AT|intragenic_variant|MODIFIER|GENE_…			missense_variant	MODERATE	c.287_288delGCinsAT	p.Ser96Asn	CDS_NCTC8325_1086147_1087094	SAOUHSC_01133	conserved hypothetical protein	CDS	1086146	1087094	-1	no	no
coll2017-103	14355_1#61	8524_3#66	FusA p.Ala580Val	mutant	wildtype	fusidic acid resistance	NCTC8325	1249970	G	A	124.5	PASS	AF=1;AD=101;DP=125;ANN=A|synonymous_variant|LOW|CDS_NCTC8325_1249947_1250213|GENE_CDS_NCTC8325_1249947_1250213|transcript|TRANSCRIPT_CDS_NCTC8325_1249947_1250213|protein_coding|1/1|c.24G>A|p.Gln8Gln|24/267|24/267|8/88||,A|intragenic_variant|MODIFIER|TRANSCRIPT_NCTC8325_24157_24231|null|gene_variant|null|||n.1249970G>A||||||,A|intragenic_variant|MODIFIER|GENE_NCTC8325_1249947_1250213|GENE_NCTC8325…			synonymous_variant	LOW	c.24G>A	p.Gln8Gln	CDS_NCTC8325_1249947_1250213	SAOUHSC_01300	conserved hypothetical protein	CDS	1249946	1250213	1	no	no
coll2017-103	14355_1#61	8524_3#66	FusA p.Ala580Val	mutant	wildtype	fusidic acid resistance	NCTC8325	1312640	TG	T	258.9	PASS	AF=1;AD=70;DP=70;ANN=T|frameshift_variant|HIGH|CDS_NCTC8325_1312412_1313410|GENE_CDS_NCTC8325_1312412_1313410|transcript|TRANSCRIPT_CDS_NCTC8325_1312412_1313410|protein_coding|1/1|c.230delG|p.Cys77fs|230/999|230/999|77/332||,T|intragenic_variant|MODIFIER|TRANSCRIPT_NCTC8325_24157_24231|null|gene_variant|null|||n.1312641delG||||||,T|intragenic_variant|MODIFIER|GENE_NCTC8325_1312412_1313410|GENE_NC…			frameshift_variant	HIGH	c.230delG	p.Cys77fs	CDS_NCTC8325_1312412_1313410	SAOUHSC_01368	anthranilate phosphoribosyltransferase	CDS	1312411	1313410	1	no	no
coll2017-103	14355_1#61	8524_3#66	FusA p.Ala580Val	mutant	wildtype	fusidic acid resistance	NCTC8325	1312641	GCG	G	145.5	PASS	AF=1;AD=47;DP=53;ANN=G|frameshift_variant|HIGH|CDS_NCTC8325_1312412_1313410|GENE_CDS_NCTC8325_1312412_1313410|transcript|TRANSCRIPT_CDS_NCTC8325_1312412_1313410|protein_coding|1/1|c.231_232delCG|p.Cys77fs|231/999|231/999|77/332||,G|intragenic_variant|MODIFIER|TRANSCRIPT_NCTC8325_24157_24231|null|gene_variant|null|||n.1312642_1312643delCG||||||,G|intragenic_variant|MODIFIER|GENE_NCTC8325_1312412_1…			frameshift_variant	HIGH	c.231_232delCG	p.Cys77fs	CDS_NCTC8325_1312412_1313410	SAOUHSC_01368	anthranilate phosphoribosyltransferase	CDS	1312411	1313410	1	no	no
coll2017-103	14355_1#61	8524_3#66	FusA p.Ala580Val	mutant	wildtype	fusidic acid resistance	NCTC8325	1357675	C	T	195.4	PASS	AF=1;AD=112;DP=112;ANN=T|missense_variant|MODERATE|CDS_NCTC8325_1357199_1359997|GENE_CDS_NCTC8325_1357199_1359997|transcript|TRANSCRIPT_CDS_NCTC8325_1357199_1359997|protein_coding|1/1|c.2323G>A|p.Val775Ile|2323/2799|2323/2799|775/932||,T|intragenic_variant|MODIFIER|TRANSCRIPT_NCTC8325_24157_24231|null|gene_variant|null|||n.1357675C>T||||||,T|intragenic_variant|MODIFIER|GENE_NCTC8325_1357199_13599…			missense_variant	MODERATE	c.2323G>A	p.Val775Ile	CDS_NCTC8325_1357199_1359997	SAOUHSC_01418	2-oxoglutarate dehydrogenase, E1 component	CDS	1357198	1359997	-1	no	no
coll2017-103	14355_1#61	8524_3#66	FusA p.Ala580Val	mutant	wildtype	fusidic acid resistance	NCTC8325	1378746	A	G	208.7	PASS	AF=1;AD=129;DP=155;ANN=G|synonymous_variant|LOW|CDS_NCTC8325_1376091_1404698|GENE_CDS_NCTC8325_1376091_1404698|transcript|TRANSCRIPT_CDS_NCTC8325_1376091_1404698|protein_coding|1/1|c.25953T>C|p.Asp8651Asp|25953/28608|25953/28608|8651/9535||WARNING_TRANSCRIPT_NO_START_CODON,G|intragenic_variant|MODIFIER|TRANSCRIPT_NCTC8325_24157_24231|null|gene_variant|null|||n.1378746A>G||||||,G|intragenic_varian…			synonymous_variant	LOW	c.25953T>C	p.Asp8651Asp	CDS_NCTC8325_1376091_1404698	SAOUHSC_01447	conserved hypothetical protein	CDS	1376090	1404698	-1	no	yes
coll2017-103	14355_1#61	8524_3#66	FusA p.Ala580Val	mutant	wildtype	fusidic acid resistance	NCTC8325	1461791	C	T	86	PASS	AF=1;AD=59;DP=60;ANN=T|missense_variant|MODERATE|CDS_NCTC8325_1461363_1462280|GENE_CDS_NCTC8325_1461363_1462280|transcript|TRANSCRIPT_CDS_NCTC8325_1461363_1462280|protein_coding|1/1|c.490G>A|p.Glu164Lys|490/918|490/918|164/305||,T|intragenic_variant|MODIFIER|TRANSCRIPT_NCTC8325_24157_24231|null|gene_variant|null|||n.1461791C>T||||||,T|intragenic_variant|MODIFIER|GENE_NCTC8325_1461363_1462280|GENE…			missense_variant	MODERATE	c.490G>A	p.Glu164Lys	CDS_NCTC8325_1461363_1462280	SAOUHSC_01512	conserved hypothetical protein	CDS	1461362	1462280	-1	no	yes
coll2017-103	14355_1#61	8524_3#66	FusA p.Ala580Val	mutant	wildtype	fusidic acid resistance	NCTC8325	1598534	A	G	225.4	PASS	AF=1;AD=117;DP=122;ANN=G|synonymous_variant|LOW|CDS_NCTC8325_1597937_1599760|GENE_CDS_NCTC8325_1597937_1599760|transcript|TRANSCRIPT_CDS_NCTC8325_1597937_1599760|protein_coding|1/1|c.1227T>C|p.Phe409Phe|1227/1824|1227/1824|409/607||,G|intragenic_variant|MODIFIER|TRANSCRIPT_NCTC8325_24157_24231|null|gene_variant|null|||n.1598534A>G||||||,G|intragenic_variant|MODIFIER|GENE_NCTC8325_1597937_1599760|…			synonymous_variant	LOW	c.1227T>C	p.Phe409Phe	CDS_NCTC8325_1597937_1599760	SAOUHSC_01688	conserved hypothetical protein	CDS	1597936	1599760	-1	no	no
coll2017-103	14355_1#61	8524_3#66	FusA p.Ala580Val	mutant	wildtype	fusidic acid resistance	NCTC8325	1675631	G	A	249.8	PASS	AF=1;AD=144;DP=144;ANN=A|missense_variant|MODERATE|CDS_NCTC8325_1675567_1676913|GENE_CDS_NCTC8325_1675567_1676913|transcript|TRANSCRIPT_CDS_NCTC8325_1675567_1676913|protein_coding|1/1|c.1283C>T|p.Ala428Val|1283/1347|1283/1347|428/448||,A|intragenic_variant|MODIFIER|TRANSCRIPT_NCTC8325_24157_24231|null|gene_variant|null|||n.1675631G>A||||||,A|intragenic_variant|MODIFIER|GENE_NCTC8325_1675567_16769…			missense_variant	MODERATE	c.1283C>T	p.Ala428Val	CDS_NCTC8325_1675567_1676913	SAOUHSC_01776	glutamyl-tRNA reductase	CDS	1675566	1676913	-1	no	no
coll2017-103	14355_1#61	8524_3#66	FusA p.Ala580Val	mutant	wildtype	fusidic acid resistance	NCTC8325	1704939	G	T	135	PASS	AF=1;AD=85;DP=100;ANN=T|synonymous_variant|LOW|CDS_NCTC8325_1704280_1705641|GENE_CDS_NCTC8325_1704280_1705641|transcript|TRANSCRIPT_CDS_NCTC8325_1704280_1705641|protein_coding|1/1|c.660G>T|p.Gly220Gly|660/1362|660/1362|220/453||,T|intragenic_variant|MODIFIER|TRANSCRIPT_NCTC8325_24157_24231|null|gene_variant|null|||n.1704939G>T||||||,T|intragenic_variant|MODIFIER|GENE_NCTC8325_1704280_1705641|GENE…			synonymous_variant	LOW	c.660G>T	p.Gly220Gly	CDS_NCTC8325_1704280_1705641	SAOUHSC_01803	conserved hypothetical protein	CDS	1704279	1705641	1	no	no
coll2017-103	14355_1#61	8524_3#66	FusA p.Ala580Val	mutant	wildtype	fusidic acid resistance	NCTC8325	1759771	CTTATTACTAG	TT	.	PASS	AF=1;AD=78;DP=84;ANN=TT|synonymous_variant&disruptive_inframe_deletion|MODERATE|CDS_NCTC8325_1759666_1761183|GENE_CDS_NCTC8325_1759666_1761183|transcript|TRANSCRIPT_CDS_NCTC8325_1759666_1761183|protein_coding|1/1|c.1403_1413delCTAGTAATAAGinsAA|p.Thr468_Asn470del|1413/1518|1403/1518|468/505||,TT|intragenic_variant|MODIFIER|TRANSCRIPT_NCTC8325_24157_24231|null|gene_variant|null|||n.1759771_1759781d…			synonymous_variant&disruptive_inframe_deletion	MODERATE	c.1403_1413delCTAGTAATAAGinsAA	p.Thr468_Asn470del	CDS_NCTC8325_1759666_1761183	SAOUHSC_01854	conserved hypothetical protein	CDS	1759665	1761183	-1	no	no
coll2017-103	14355_1#61	8524_3#66	FusA p.Ala580Val	mutant	wildtype	fusidic acid resistance	NCTC8325	1831108	T	C	105.6	PASS	AF=1;AD=64;DP=65;ANN=C|synonymous_variant|LOW|CDS_NCTC8325_1831102_1831287|GENE_CDS_NCTC8325_1831102_1831287|transcript|TRANSCRIPT_CDS_NCTC8325_1831102_1831287|protein_coding|1/1|c.180A>G|p.Leu60Leu|180/186|180/186|60/61||,C|intragenic_variant|MODIFIER|TRANSCRIPT_NCTC8325_24157_24231|null|gene_variant|null|||n.1831108T>C||||||,C|intragenic_variant|MODIFIER|GENE_NCTC8325_1831102_1831287|GENE_NCTC8…			synonymous_variant	LOW	c.180A>G	p.Leu60Leu	CDS_NCTC8325_1831102_1831287	SAOUHSC_01924	conserved hypothetical protein	CDS	1831101	1831287	-1	no	no
coll2017-103	14355_1#61	8524_3#66	FusA p.Ala580Val	mutant	wildtype	fusidic acid resistance	NCTC8325	2030400	T	C	10.5	PASS	AF=1;AD=9;DP=10;ANN=C|missense_variant|MODERATE|CDS_NCTC8325_2029598_2031352|GENE_CDS_NCTC8325_2029598_2031352|transcript|TRANSCRIPT_CDS_NCTC8325_2029598_2031352|protein_coding|1/1|c.953A>G|p.Gln318Arg|953/1755|953/1755|318/584||,C|intragenic_variant|MODIFIER|TRANSCRIPT_NCTC8325_24157_24231|null|gene_variant|null|||n.2030400T>C||||||,C|intragenic_variant|MODIFIER|GENE_NCTC8325_2029598_2031352|GEN…			missense_variant	MODERATE	c.953A>G	p.Gln318Arg	CDS_NCTC8325_2029598_2031352	SAOUHSC_02161	MHC class II analog protein	CDS	2029597	2031352	-1	no	yes
coll2017-103	14355_1#61	8524_3#66	FusA p.Ala580Val	mutant	wildtype	fusidic acid resistance	NCTC8325	2090558	T	A	13.9	PASS	AF=1;AD=25;DP=25;ANN=A|missense_variant|MODERATE|CDS_NCTC8325_2089679_2090938|GENE_CDS_NCTC8325_2089679_2090938|transcript|TRANSCRIPT_CDS_NCTC8325_2089679_2090938|protein_coding|1/1|c.381A>T|p.Lys127Asn|381/1260|381/1260|127/419||,A|intragenic_variant|MODIFIER|TRANSCRIPT_NCTC8325_24157_24231|null|gene_variant|null|||n.2090558T>A||||||,A|intragenic_variant|MODIFIER|GENE_NCTC8325_2089679_2090938|GE…			missense_variant	MODERATE	c.381A>T	p.Lys127Asn	CDS_NCTC8325_2089679_2090938	SAOUHSC_02257	conserved hypothetical protein	CDS	2089678	2090938	-1	yes	yes
coll2017-103	14355_1#61	8524_3#66	FusA p.Ala580Val	mutant	wildtype	fusidic acid resistance	NCTC8325	2216209	T	A	102.3	PASS	AF=1;AD=61;DP=61;ANN=A|synonymous_variant|LOW|CDS_NCTC8325_2216047_2216829|GENE_CDS_NCTC8325_2216047_2216829|transcript|TRANSCRIPT_CDS_NCTC8325_2216047_2216829|protein_coding|1/1|c.621A>T|p.Ile207Ile|621/783|621/783|207/260||,A|intragenic_variant|MODIFIER|TRANSCRIPT_NCTC8325_24157_24231|null|gene_variant|null|||n.2216209T>A||||||,A|intragenic_variant|MODIFIER|GENE_NCTC8325_2216047_2216829|GENE_NC…			synonymous_variant	LOW	c.621A>T	p.Ile207Ile	CDS_NCTC8325_2216047_2216829	SAOUHSC_02397	ABC transporter, ATP-binding protein, putative	CDS	2216046	2216829	-1	no	no
coll2017-103	14355_1#61	8524_3#66	FusA p.Ala580Val	mutant	wildtype	fusidic acid resistance	NCTC8325	2226027	A	G	109.8	PASS	AF=1;AD=57;DP=58;ANN=G|missense_variant|MODERATE|CDS_NCTC8325_2225123_2232559|GENE_CDS_NCTC8325_2225123_2232559|transcript|TRANSCRIPT_CDS_NCTC8325_2225123_2232559|protein_coding|1/1|c.6533T>C|p.Val2178Ala|6533/7437|6533/7437|2178/2478||,G|intragenic_variant|MODIFIER|TRANSCRIPT_NCTC8325_24157_24231|null|gene_variant|null|||n.2226027A>G||||||,G|intragenic_variant|MODIFIER|GENE_NCTC8325_2225123_2232…			missense_variant	MODERATE	c.6533T>C	p.Val2178Ala	CDS_NCTC8325_2225123_2232559	SAOUHSC_02404	conserved hypothetical protein	CDS	2225122	2232559	-1	no	no
coll2017-103	14355_1#61	8524_3#66	FusA p.Ala580Val	mutant	wildtype	fusidic acid resistance	NCTC8325	2256020	T	C	198	PASS	AF=1;AD=99;DP=99;ANN=C|synonymous_variant|LOW|CDS_NCTC8325_2255471_2256502|GENE_CDS_NCTC8325_2255471_2256502|transcript|TRANSCRIPT_CDS_NCTC8325_2255471_2256502|protein_coding|1/1|c.483A>G|p.Ala161Ala|483/1032|483/1032|161/343||,C|intragenic_variant|MODIFIER|GENE_NCTC8325_2255471_2256502|GENE_NCTC8325_2255471_2256502|gene_variant|GENE_NCTC8325_2255471_2256502|||n.2256020T>C||||||			synonymous_variant	LOW	c.483A>G	p.Ala161Ala	CDS_NCTC8325_2255471_2256502	SAOUHSC_02428	conserved hypothetical protein	CDS	2255470	2256502	-1	no	no
coll2017-103	14355_1#61	8524_3#66	FusA p.Ala580Val	mutant	wildtype	fusidic acid resistance	NCTC8325	2290977	T	A	183.7	PASS	AF=1;AD=113;DP=130;ANN=A|synonymous_variant|LOW|CDS_NCTC8325_2290323_2291027|GENE_CDS_NCTC8325_2290323_2291027|transcript|TRANSCRIPT_CDS_NCTC8325_2290323_2291027|protein_coding|1/1|c.51A>T|p.Gly17Gly|51/705|51/705|17/234||,A|intragenic_variant|MODIFIER|GENE_NCTC8325_2290323_2291027|GENE_NCTC8325_2290323_2291027|gene_variant|GENE_NCTC8325_2290323_2291027|||n.2290977T>A||||||			synonymous_variant	LOW	c.51A>T	p.Gly17Gly	CDS_NCTC8325_2290323_2291027	SAOUHSC_02467	alpha-acetolactate decarboxylase	CDS	2290322	2291027	-1	no	yes
coll2017-103	14355_1#61	8524_3#66	FusA p.Ala580Val	mutant	wildtype	fusidic acid resistance	NCTC8325	2293002	A	G	142.6	PASS	AF=1;AD=71;DP=71;ANN=G|synonymous_variant|LOW|CDS_NCTC8325_2292961_2293200|GENE_CDS_NCTC8325_2292961_2293200|transcript|TRANSCRIPT_CDS_NCTC8325_2292961_2293200|protein_coding|1/1|c.42A>G|p.Val14Val|42/240|42/240|14/79||,G|intragenic_variant|MODIFIER|GENE_NCTC8325_2292961_2293200|GENE_NCTC8325_2292961_2293200|gene_variant|GENE_NCTC8325_2292961_2293200|||n.2293002A>G||||||			synonymous_variant	LOW	c.42A>G	p.Val14Val	CDS_NCTC8325_2292961_2293200	SAOUHSC_02469	conserved hypothetical protein	CDS	2292960	2293200	1	no	no
coll2017-103	14355_1#61	8524_3#66	FusA p.Ala580Val	mutant	wildtype	fusidic acid resistance	NCTC8325	2335775	C	G	26.8	PASS	AF=1;AD=24;DP=27;ANN=G|missense_variant|MODERATE|CDS_NCTC8325_2335708_2335851|GENE_CDS_NCTC8325_2335708_2335851|transcript|TRANSCRIPT_CDS_NCTC8325_2335708_2335851|protein_coding|1/1|c.77G>C|p.Gly26Ala|77/144|77/144|26/47||,G|intragenic_variant|MODIFIER|GENE_NCTC8325_2335708_2335851|GENE_NCTC8325_2335708_2335851|gene_variant|GENE_NCTC8325_2335708_2335851|||n.2335775C>G||||||			missense_variant	MODERATE	c.77G>C	p.Gly26Ala	CDS_NCTC8325_2335708_2335851	SAOUHSC_02534	conserved hypothetical protein	CDS	2335707	2335851	-1	no	yes
coll2017-103	14355_1#61	8524_3#66	FusA p.Ala580Val	mutant	wildtype	fusidic acid resistance	NCTC8325	2366817	TACAACAAC	T	68.9	PASS	AF=1;AD=20;DP=20;ANN=T|frameshift_variant|HIGH|CDS_NCTC8325_2366718_2367218|GENE_CDS_NCTC8325_2366718_2367218|transcript|TRANSCRIPT_CDS_NCTC8325_2366718_2367218|protein_coding|1/1|c.101_108delACAACAAC|p.Tyr34fs|101/501|101/501|34/166||,T|intragenic_variant|MODIFIER|GENE_NCTC8325_2366718_2367218|GENE_NCTC8325_2366718_2367218|gene_variant|GENE_NCTC8325_2366718_2367218|||n.2366818_2366825delACAACAAC…			frameshift_variant	HIGH	c.101_108delACAACAAC	p.Tyr34fs	CDS_NCTC8325_2366718_2367218	SAOUHSC_02576	secretory antigen precursor SsaA, putative	CDS	2366717	2367218	1	yes	no
coll2017-103	14355_1#61	8524_3#66	FusA p.Ala580Val	mutant	wildtype	fusidic acid resistance	NCTC8325	2366818	ACAACAAC	A	34.6	PASS	AF=1;AD=13;DP=15;ANN=A|frameshift_variant|HIGH|CDS_NCTC8325_2366718_2367218|GENE_CDS_NCTC8325_2366718_2367218|transcript|TRANSCRIPT_CDS_NCTC8325_2366718_2367218|protein_coding|1/1|c.102_108delCAACAAC|p.Asn35fs|102/501|102/501|34/166||,A|intragenic_variant|MODIFIER|GENE_NCTC8325_2366718_2367218|GENE_NCTC8325_2366718_2367218|gene_variant|GENE_NCTC8325_2366718_2367218|||n.2366819_2366825delCAACAAC||…			frameshift_variant	HIGH	c.102_108delCAACAAC	p.Asn35fs	CDS_NCTC8325_2366718_2367218	SAOUHSC_02576	secretory antigen precursor SsaA, putative	CDS	2366717	2367218	1	yes	no
coll2017-103	14355_1#61	8524_3#66	FusA p.Ala580Val	mutant	wildtype	fusidic acid resistance	NCTC8325	2372466	GA	AT	31.8	PASS	AF=1;AD=22;DP=23;ANN=AT|synonymous_variant|LOW|CDS_NCTC8325_2371792_2374746|GENE_CDS_NCTC8325_2371792_2374746|transcript|TRANSCRIPT_CDS_NCTC8325_2371792_2374746|protein_coding|1/1|c.2280_2281delTCinsAT|p.762|2281/2955|2280/2955|760/984||,AT|intragenic_variant|MODIFIER|GENE_NCTC8325_2371792_2374746|GENE_NCTC8325_2371792_2374746|gene_variant|GENE_NCTC8325_2371792_2374746|||n.2372466_2372467delGAins…			synonymous_variant	LOW	c.2280_2281delTCinsAT	p.762	CDS_NCTC8325_2371792_2374746	SAOUHSC_02582	formate dehydrogenase, alpha subunit, putative	CDS	2371791	2374746	-1	no	no
coll2017-103	14355_1#61	8524_3#66	FusA p.Ala580Val	mutant	wildtype	fusidic acid resistance	NCTC8325	2418420	T	C	97.9	PASS	AF=1;AD=50;DP=51;ANN=C|synonymous_variant|LOW|CDS_NCTC8325_2416851_2418782|GENE_CDS_NCTC8325_2416851_2418782|transcript|TRANSCRIPT_CDS_NCTC8325_2416851_2418782|protein_coding|1/1|c.363A>G|p.Glu121Glu|363/1932|363/1932|121/643||,C|intragenic_variant|MODIFIER|GENE_NCTC8325_2416851_2418782|GENE_NCTC8325_2416851_2418782|gene_variant|GENE_NCTC8325_2416851_2418782|||n.2418420T>C||||||			synonymous_variant	LOW	c.363A>G	p.Glu121Glu	CDS_NCTC8325_2416851_2418782	SAOUHSC_02629	drug resistance transporter, EmrB/QacA subfamily, putative	CDS	2416850	2418782	-1	yes	no
coll2017-103	14355_1#61	8524_3#66	FusA p.Ala580Val	mutant	wildtype	fusidic acid resistance	NCTC8325	2418627	A	T	148.7	PASS	AF=1;AD=86;DP=86;ANN=T|synonymous_variant|LOW|CDS_NCTC8325_2416851_2418782|GENE_CDS_NCTC8325_2416851_2418782|transcript|TRANSCRIPT_CDS_NCTC8325_2416851_2418782|protein_coding|1/1|c.156T>A|p.Ala52Ala|156/1932|156/1932|52/643||,T|intragenic_variant|MODIFIER|GENE_NCTC8325_2416851_2418782|GENE_NCTC8325_2416851_2418782|gene_variant|GENE_NCTC8325_2416851_2418782|||n.2418627A>T||||||			synonymous_variant	LOW	c.156T>A	p.Ala52Ala	CDS_NCTC8325_2416851_2418782	SAOUHSC_02629	drug resistance transporter, EmrB/QacA subfamily, putative	CDS	2416850	2418782	-1	no	no
coll2017-103	14355_1#61	8524_3#66	FusA p.Ala580Val	mutant	wildtype	fusidic acid resistance	NCTC8325	2473448	G	T	175.5	PASS	AF=1;AD=103;DP=103;ANN=T|synonymous_variant|LOW|CDS_NCTC8325_2473376_2474200|GENE_CDS_NCTC8325_2473376_2474200|transcript|TRANSCRIPT_CDS_NCTC8325_2473376_2474200|protein_coding|1/1|c.753C>A|p.Val251Val|753/825|753/825|251/274||WARNING_TRANSCRIPT_NO_START_CODON,T|intragenic_variant|MODIFIER|GENE_NCTC8325_2473376_2474200|GENE_NCTC8325_2473376_2474200|gene_variant|GENE_NCTC8325_2473376_2474200|||n.2…			synonymous_variant	LOW	c.753C>A	p.Val251Val	CDS_NCTC8325_2473376_2474200	SAOUHSC_02687	formate/nitrite transporter, putative	CDS	2473375	2474200	-1	no	no
coll2017-103	14355_1#61	8524_3#66	FusA p.Ala580Val	mutant	wildtype	fusidic acid resistance	NCTC8325	2488729	T	A	103.9	PASS	AF=1;AD=62;DP=62;ANN=A|missense_variant|MODERATE|CDS_NCTC8325_2488633_2488815|GENE_CDS_NCTC8325_2488633_2488815|transcript|TRANSCRIPT_CDS_NCTC8325_2488633_2488815|protein_coding|1/1|c.87A>T|p.Lys29Asn|87/183|87/183|29/60||,A|intragenic_variant|MODIFIER|GENE_NCTC8325_2488633_2488815|GENE_NCTC8325_2488633_2488815|gene_variant|GENE_NCTC8325_2488633_2488815|||n.2488729T>A||||||			missense_variant	MODERATE	c.87A>T	p.Lys29Asn	CDS_NCTC8325_2488633_2488815	SAOUHSC_02707	hypothetical protein	CDS	2488632	2488815	-1	no	no
coll2017-103	14355_1#61	8524_3#66	FusA p.Ala580Val	mutant	wildtype	fusidic acid resistance	NCTC8325	2524672	C	A	84.2	PASS	AF=1;AD=51;DP=51;ANN=A|missense_variant|MODERATE|CDS_NCTC8325_2524560_2524679|GENE_CDS_NCTC8325_2524560_2524679|transcript|TRANSCRIPT_CDS_NCTC8325_2524560_2524679|protein_coding|1/1|c.8G>T|p.Gly3Val|8/120|8/120|3/39||,A|intragenic_variant|MODIFIER|GENE_NCTC8325_2524560_2524679|GENE_NCTC8325_2524560_2524679|gene_variant|GENE_NCTC8325_2524560_2524679|||n.2524672C>A||||||			missense_variant	MODERATE	c.8G>T	p.Gly3Val	CDS_NCTC8325_2524560_2524679	SAOUHSC_02745	conserved hypothetical protein	CDS	2524559	2524679	-1	no	no
coll2017-103	14355_1#61	8524_3#66	FusA p.Ala580Val	mutant	wildtype	fusidic acid resistance	NCTC8325	2552897	TT	CG	18.2	PASS	AF=1;AD=22.5;DP=23;ANN=CG|missense_variant|MODERATE|CDS_NCTC8325_2552612_2553031|GENE_CDS_NCTC8325_2552612_2553031|transcript|TRANSCRIPT_CDS_NCTC8325_2552612_2553031|protein_coding|1/1|c.134_135delAAinsCG|p.Glu45Ala|135/420|134/420|45/139||,CG|intragenic_variant|MODIFIER|GENE_NCTC8325_2552612_2553031|GENE_NCTC8325_2552612_2553031|gene_variant|GENE_NCTC8325_2552612_2553031|||n.2552897_2552898delTT…			missense_variant	MODERATE	c.134_135delAAinsCG	p.Glu45Ala	CDS_NCTC8325_2552612_2553031	SAOUHSC_02775	conserved hypothetical protein	CDS	2552611	2553031	-1	no	yes
coll2017-103	14355_1#61	8524_3#66	FusA p.Ala580Val	mutant	wildtype	fusidic acid resistance	NCTC8325	2555442	C	T	111.4	PASS	AF=1;AD=66;DP=66;ANN=T|synonymous_variant|LOW|CDS_NCTC8325_2555392_2555673|GENE_CDS_NCTC8325_2555392_2555673|transcript|TRANSCRIPT_CDS_NCTC8325_2555392_2555673|protein_coding|1/1|c.51C>T|p.Thr17Thr|51/282|51/282|17/93||WARNING_TRANSCRIPT_NO_START_CODON,T|intragenic_variant|MODIFIER|GENE_NCTC8325_2555392_2555673|GENE_NCTC8325_2555392_2555673|gene_variant|GENE_NCTC8325_2555392_2555673|||n.2555442C>…			synonymous_variant	LOW	c.51C>T	p.Thr17Thr	CDS_NCTC8325_2555392_2555673	SAOUHSC_02779	conserved hypothetical protein	CDS	2555391	2555673	1	no	no
coll2017-103	14355_1#61	8524_3#66	FusA p.Ala580Val	mutant	wildtype	fusidic acid resistance	NCTC8325	2581419	T	C	101.2	PASS	AF=1;AD=56;DP=58;ANN=C|synonymous_variant|LOW|CDS_NCTC8325_2581383_2584355|GENE_CDS_NCTC8325_2581383_2584355|transcript|TRANSCRIPT_CDS_NCTC8325_2581383_2584355|protein_coding|1/1|c.2937A>G|p.Ala979Ala|2937/2973|2937/2973|979/990||,C|intragenic_variant|MODIFIER|GENE_NCTC8325_2581383_2584355|GENE_NCTC8325_2581383_2584355|gene_variant|GENE_NCTC8325_2581383_2584355|||n.2581419T>C||||||			synonymous_variant	LOW	c.2937A>G	p.Ala979Ala	CDS_NCTC8325_2581383_2584355	SAOUHSC_02803	fibronectin-binding protein precursor, putative	CDS	2581382	2584355	-1	no	yes
coll2017-103	14355_1#61	8524_3#66	FusA p.Ala580Val	mutant	wildtype	fusidic acid resistance	NCTC8325	2633377	A	C	185.1	PASS	AF=1;AD=92;DP=92;ANN=C|missense_variant|MODERATE|CDS_NCTC8325_2632904_2633425|GENE_CDS_NCTC8325_2632904_2633425|transcript|TRANSCRIPT_CDS_NCTC8325_2632904_2633425|protein_coding|1/1|c.49T>G|p.Leu17Val|49/522|49/522|17/173||,C|intragenic_variant|MODIFIER|GENE_NCTC8325_2632904_2633425|GENE_NCTC8325_2632904_2633425|gene_variant|GENE_NCTC8325_2632904_2633425|||n.2633377A>C||||||			missense_variant	MODERATE	c.49T>G	p.Leu17Val	CDS_NCTC8325_2632904_2633425	SAOUHSC_02861	methylated-DNA--protein-cysteine methyltransferase, putative	CDS	2632903	2633425	-1	no	no
coll2017-103	14355_1#61	8524_3#66	FusA p.Ala580Val	mutant	wildtype	fusidic acid resistance	NCTC8325	2680385	C	CAATTATAAAT	.	PASS	AF=1;AD=130;DP=130;ANN=CAATTATAAAT|frameshift_variant|HIGH|CDS_NCTC8325_2680332_2680430|GENE_CDS_NCTC8325_2680332_2680430|transcript|TRANSCRIPT_CDS_NCTC8325_2680332_2680430|protein_coding|1/1|c.45_46insATTTATAATT|p.Val16fs|45/99|45/99|15/32||WARNING_TRANSCRIPT_NO_START_CODON,CAATTATAAAT|intragenic_variant|MODIFIER|GENE_NCTC8325_2680332_2680430|GENE_NCTC8325_2680332_2680430|gene_variant|GENE_NCTC8…			frameshift_variant	HIGH	c.45_46insATTTATAATT	p.Val16fs	CDS_NCTC8325_2680332_2680430	SAOUHSC_02914	conserved hypothetical protein	CDS	2680331	2680430	-1	no	no
coll2017-103	14355_1#61	8524_3#66	FusA p.Ala580Val	mutant	wildtype	fusidic acid resistance	NCTC8325	2760498	AT	GC	166.6	PASS	AF=1;AD=83;DP=83;ANN=GC|synonymous_variant|LOW|CDS_NCTC8325_2759929_2766744|GENE_CDS_NCTC8325_2759929_2766744|transcript|TRANSCRIPT_CDS_NCTC8325_2759929_2766744|protein_coding|1/1|c.6246_6247delATinsGC|p.2084|6247/6816|6246/6816|2082/2271||,GC|intragenic_variant|MODIFIER|GENE_NCTC8325_2759929_2766744|GENE_NCTC8325_2759929_2766744|gene_variant|GENE_NCTC8325_2759929_2766744|||n.2760498_2760499delAT…			synonymous_variant	LOW	c.6246_6247delATinsGC	p.2084	CDS_NCTC8325_2759929_2766744	SAOUHSC_02990	conserved hypothetical protein	CDS	2759928	2766744	-1	no	no
coll2017-103	14355_1#61	8524_3#66	FusA p.Ala580Val	mutant	wildtype	fusidic acid resistance	NCTC8325	2810831	G	T	12.7	PASS	AF=1;AD=23;DP=23;ANN=T|synonymous_variant|LOW|CDS_NCTC8325_2810600_2810839|GENE_CDS_NCTC8325_2810600_2810839|transcript|TRANSCRIPT_CDS_NCTC8325_2810600_2810839|protein_coding|1/1|c.9C>A|p.Ile3Ile|9/240|9/240|3/79||,T|intragenic_variant|MODIFIER|GENE_NCTC8325_2810600_2810839|GENE_NCTC8325_2810600_2810839|gene_variant|GENE_NCTC8325_2810600_2810839|||n.2810831G>T||||||			synonymous_variant	LOW	c.9C>A	p.Ile3Ile	CDS_NCTC8325_2810600_2810839	SAOUHSC_03038	hypothetical protein	CDS	2810599	2810839	-1	no	yes
coll2017-104	14448_1#44	14200_8#74	FusA p.Gly507Ser	mutant	wildtype	fusidic acid resistance	NCTC8325	42861	T	C	137.2	PASS	AF=1;AD=75;DP=75;ANN=C|synonymous_variant|LOW|CDS_NCTC8325_42681_43613|GENE_CDS_NCTC8325_42681_43613|transcript|TRANSCRIPT_CDS_NCTC8325_42681_43613|protein_coding|1/1|c.753A>G|p.Glu251Glu|753/933|753/933|251/310||,C|intragenic_variant|MODIFIER|TRANSCRIPT_NCTC8325_24157_24231|null|gene_variant|null|||n.42861T>C||||||,C|intragenic_variant|MODIFIER|GENE_NCTC8325_42681_43613|GENE_NCTC8325_42681_43613…			synonymous_variant	LOW	c.753A>G	p.Glu251Glu	CDS_NCTC8325_42681_43613	SAOUHSC_00039	conserved hypothetical protein	CDS	42680	43613	-1	no	yes
coll2017-104	14448_1#44	14200_8#74	FusA p.Gly507Ser	mutant	wildtype	fusidic acid resistance	NCTC8325	53571	G	A	144.3	PASS	AF=1;AD=79;DP=79;ANN=A|missense_variant|MODERATE|CDS_NCTC8325_53568_54050|GENE_CDS_NCTC8325_53568_54050|transcript|TRANSCRIPT_CDS_NCTC8325_53568_54050|protein_coding|1/1|c.4G>A|p.Glu2Lys|4/483|4/483|2/160||,A|intragenic_variant|MODIFIER|TRANSCRIPT_NCTC8325_24157_24231|null|gene_variant|null|||n.53571G>A||||||,A|intragenic_variant|MODIFIER|GENE_NCTC8325_53568_54050|GENE_NCTC8325_53568_54050|gene_v…			missense_variant	MODERATE	c.4G>A	p.Glu2Lys	CDS_NCTC8325_53568_54050	SAOUHSC_00050	conserved hypothetical protein	CDS	53567	54050	1	no	no
coll2017-104	14448_1#44	14200_8#74	FusA p.Gly507Ser	mutant	wildtype	fusidic acid resistance	NCTC8325	58122	T	C	133.5	PASS	AF=1;AD=86;DP=86;ANN=C|synonymous_variant|LOW|CDS_NCTC8325_57955_58722|GENE_CDS_NCTC8325_57955_58722|transcript|TRANSCRIPT_CDS_NCTC8325_57955_58722|protein_coding|1/1|c.168T>C|p.Gly56Gly|168/768|168/768|56/255||,C|intragenic_variant|MODIFIER|TRANSCRIPT_NCTC8325_24157_24231|null|gene_variant|null|||n.58122T>C||||||,C|intragenic_variant|MODIFIER|GENE_NCTC8325_57955_58722|GENE_NCTC8325_57955_58722|g…			synonymous_variant	LOW	c.168T>C	p.Gly56Gly	CDS_NCTC8325_57955_58722	SAOUHSC_00055	conserved hypothetical protein	CDS	57954	58722	1	no	yes
coll2017-104	14448_1#44	14200_8#74	FusA p.Gly507Ser	mutant	wildtype	fusidic acid resistance	NCTC8325	277752	C	T	285.3	PASS	AF=1;AD=152;DP=152;ANN=T|missense_variant|MODERATE|CDS_NCTC8325_276308_279337|GENE_CDS_NCTC8325_276308_279337|transcript|TRANSCRIPT_CDS_NCTC8325_276308_279337|protein_coding|1/1|c.1445C>T|p.Thr482Ile|1445/3030|1445/3030|482/1009||,T|intragenic_variant|MODIFIER|TRANSCRIPT_NCTC8325_24157_24231|null|gene_variant|null|||n.277752C>T||||||,T|intragenic_variant|MODIFIER|GENE_NCTC8325_276308_279337|GENE_…			missense_variant	MODERATE	c.1445C>T	p.Thr482Ile	CDS_NCTC8325_276308_279337	SAOUHSC_00258	conserved hypothetical protein	CDS	276307	279337	1	no	no
coll2017-104	14448_1#44	14200_8#74	FusA p.Gly507Ser	mutant	wildtype	fusidic acid resistance	NCTC8325	297450	T	G	233.9	PASS	AF=1;AD=107;DP=107;ANN=G|synonymous_variant|LOW|CDS_NCTC8325_297408_298685|GENE_CDS_NCTC8325_297408_298685|transcript|TRANSCRIPT_CDS_NCTC8325_297408_298685|protein_coding|1/1|c.1236A>C|p.Ile412Ile|1236/1278|1236/1278|412/425||,G|intragenic_variant|MODIFIER|TRANSCRIPT_NCTC8325_24157_24231|null|gene_variant|null|||n.297450T>G||||||,G|intragenic_variant|MODIFIER|GENE_NCTC8325_297408_298685|GENE_NCTC…			synonymous_variant	LOW	c.1236A>C	p.Ile412Ile	CDS_NCTC8325_297408_298685	SAOUHSC_00282	branched-chain amino acid transport system II carrier protein	CDS	297407	298685	-1	no	no
coll2017-104	14448_1#44	14200_8#74	FusA p.Gly507Ser	mutant	wildtype	fusidic acid resistance	NCTC8325	341362	T	C	11.5	PASS	AF=1;AD=8;DP=8;ANN=C|synonymous_variant|LOW|CDS_NCTC8325_339971_341653|GENE_CDS_NCTC8325_339971_341653|transcript|TRANSCRIPT_CDS_NCTC8325_339971_341653|protein_coding|1/1|c.1392T>C|p.Ala464Ala|1392/1683|1392/1683|464/560||,C|intragenic_variant|MODIFIER|TRANSCRIPT_NCTC8325_24157_24231|null|gene_variant|null|||n.341362T>C||||||,C|intragenic_variant|MODIFIER|GENE_NCTC8325_339971_341653|GENE_NCTC8325…			synonymous_variant	LOW	c.1392T>C	p.Ala464Ala	CDS_NCTC8325_339971_341653	SAOUHSC_00327	conserved hypothetical protein	CDS	339970	341653	1	no	no
coll2017-104	14448_1#44	14200_8#74	FusA p.Gly507Ser	mutant	wildtype	fusidic acid resistance	NCTC8325	369558	T	C	150.4	PASS	AF=1;AD=71;DP=71;ANN=C|synonymous_variant|LOW|CDS_NCTC8325_369357_369650|GENE_CDS_NCTC8325_369357_369650|transcript|TRANSCRIPT_CDS_NCTC8325_369357_369650|protein_coding|1/1|c.93A>G|p.Lys31Lys|93/294|93/294|31/97||,C|intragenic_variant|MODIFIER|TRANSCRIPT_NCTC8325_24157_24231|null|gene_variant|null|||n.369558T>C||||||,C|intragenic_variant|MODIFIER|GENE_NCTC8325_369357_369650|GENE_NCTC8325_369357_3…			synonymous_variant	LOW	c.93A>G	p.Lys31Lys	CDS_NCTC8325_369357_369650	SAOUHSC_00363	conserved hypothetical protein	CDS	369356	369650	-1	no	no
coll2017-104	14448_1#44	14200_8#74	FusA p.Gly507Ser	mutant	wildtype	fusidic acid resistance	NCTC8325	386614	T	A	144.1	PASS	AF=1;AD=79;DP=79;ANN=A|synonymous_variant|LOW|CDS_NCTC8325_386599_386958|GENE_CDS_NCTC8325_386599_386958|transcript|TRANSCRIPT_CDS_NCTC8325_386599_386958|protein_coding|1/1|c.345A>T|p.Ile115Ile|345/360|345/360|115/119||WARNING_TRANSCRIPT_NO_START_CODON,A|intragenic_variant|MODIFIER|TRANSCRIPT_NCTC8325_24157_24231|null|gene_variant|null|||n.386614T>A||||||,A|intragenic_variant|MODIFIER|GENE_NCTC83…			synonymous_variant	LOW	c.345A>T	p.Ile115Ile	CDS_NCTC8325_386599_386958	SAOUHSC_00381	conserved hypothetical protein	CDS	386598	386958	-1	no	no
coll2017-104	14448_1#44	14200_8#74	FusA p.Gly507Ser	mutant	wildtype	fusidic acid resistance	NCTC8325	398566	C	G	152	PASS	AF=1;AD=71;DP=71;ANN=G|missense_variant|MODERATE|CDS_NCTC8325_398418_399101|GENE_CDS_NCTC8325_398418_399101|transcript|TRANSCRIPT_CDS_NCTC8325_398418_399101|protein_coding|1/1|c.149C>G|p.Thr50Ser|149/684|149/684|50/227||,G|intragenic_variant|MODIFIER|TRANSCRIPT_NCTC8325_24157_24231|null|gene_variant|null|||n.398566C>G||||||,G|intragenic_variant|MODIFIER|GENE_NCTC8325_398418_399101|GENE_NCTC8325_3…			missense_variant	MODERATE	c.149C>G	p.Thr50Ser	CDS_NCTC8325_398418_399101	SAOUHSC_00395	conserved hypothetical protein	CDS	398417	399101	1	no	no
coll2017-104	14448_1#44	14200_8#74	FusA p.Gly507Ser	mutant	wildtype	fusidic acid resistance	NCTC8325	433107	T	G	376.6	PASS	AF=1;AD=173;DP=175;ANN=G|missense_variant|MODERATE|CDS_NCTC8325_432267_433151|GENE_CDS_NCTC8325_432267_433151|transcript|TRANSCRIPT_CDS_NCTC8325_432267_433151|protein_coding|1/1|c.45A>C|p.Arg15Ser|45/885|45/885|15/294||,G|intragenic_variant|MODIFIER|TRANSCRIPT_NCTC8325_24157_24231|null|gene_variant|null|||n.433107T>G||||||,G|intragenic_variant|MODIFIER|GENE_NCTC8325_432267_433151|GENE_NCTC8325_43…			missense_variant	MODERATE	c.45A>C	p.Arg15Ser	CDS_NCTC8325_432267_433151	SAOUHSC_00434	transcriptional regulator, lysR family, putative	CDS	432266	433151	-1	no	no
coll2017-104	14448_1#44	14200_8#74	FusA p.Gly507Ser	mutant	wildtype	fusidic acid resistance	NCTC8325	443315	AA	A	441.1	PASS	AF=1;AD=115;DP=117;ANN=A|frameshift_variant|HIGH|CDS_NCTC8325_443300_444028|GENE_CDS_NCTC8325_443300_444028|transcript|TRANSCRIPT_CDS_NCTC8325_443300_444028|protein_coding|1/1|c.17delA|p.Lys6fs|17/729|17/729|6/242||,A|intragenic_variant|MODIFIER|TRANSCRIPT_NCTC8325_24157_24231|null|gene_variant|null|||n.443316delA||||||,A|intragenic_variant|MODIFIER|GENE_NCTC8325_443300_444028|GENE_NCTC8325_44330…			frameshift_variant	HIGH	c.17delA	p.Lys6fs	CDS_NCTC8325_443300_444028	SAOUHSC_00439	conserved hypothetical protein	CDS	443299	444028	1	yes	no
coll2017-104	14448_1#44	14200_8#74	FusA p.Gly507Ser	mutant	wildtype	fusidic acid resistance	NCTC8325	532550	G	A	239.4	PASS	AF=1;AD=128;DP=128;ANN=A|missense_variant|MODERATE|CDS_NCTC8325_531032_533113|GENE_CDS_NCTC8325_531032_533113|transcript|TRANSCRIPT_CDS_NCTC8325_531032_533113|protein_coding|1/1|c.1519G>A|p.Gly507Ser|1519/2082|1519/2082|507/693||,A|intragenic_variant|MODIFIER|TRANSCRIPT_NCTC8325_24157_24231|null|gene_variant|null|||n.532550G>A||||||,A|intragenic_variant|MODIFIER|GENE_NCTC8325_531032_533113|GENE_N…			missense_variant	MODERATE	c.1519G>A	p.Gly507Ser	CDS_NCTC8325_531032_533113	SAOUHSC_00529	translation elongation factor G	CDS	531031	533113	1	no	no
coll2017-104	14448_1#44	14200_8#74	FusA p.Gly507Ser	mutant	wildtype	fusidic acid resistance	NCTC8325	656522	TG	CA	180.4	PASS	AF=1;AD=90;DP=90;ANN=CA|missense_variant|MODERATE|CDS_NCTC8325_654690_656579|GENE_CDS_NCTC8325_654690_656579|transcript|TRANSCRIPT_CDS_NCTC8325_654690_656579|protein_coding|1/1|c.1833_1834delTGinsCA|p.Val612Ile|1833/1890|1833/1890|611/629||,CA|intragenic_variant|MODIFIER|TRANSCRIPT_NCTC8325_24157_24231|null|gene_variant|null|||n.656522_656523delTGinsCA||||||,CA|intragenic_variant|MODIFIER|GENE_NC…			missense_variant	MODERATE	c.1833_1834delTGinsCA	p.Val612Ile	CDS_NCTC8325_654690_656579	SAOUHSC_00668	ABC transporter permease, putative	CDS	654689	656579	1	no	no
coll2017-104	14448_1#44	14200_8#74	FusA p.Gly507Ser	mutant	wildtype	fusidic acid resistance	NCTC8325	799238	T	C	158.5	PASS	AF=1;AD=73;DP=73;ANN=C|synonymous_variant|LOW|CDS_NCTC8325_799223_799693|GENE_CDS_NCTC8325_799223_799693|transcript|TRANSCRIPT_CDS_NCTC8325_799223_799693|protein_coding|1/1|c.16T>C|p.Leu6Leu|16/471|16/471|6/156||,C|intragenic_variant|MODIFIER|TRANSCRIPT_NCTC8325_24157_24231|null|gene_variant|null|||n.799238T>C||||||,C|intragenic_variant|MODIFIER|GENE_NCTC8325_799223_799693|GENE_NCTC8325_799223_79…			synonymous_variant	LOW	c.16T>C	p.Leu6Leu	CDS_NCTC8325_799223_799693	SAOUHSC_00817	conserved hypothetical protein	CDS	799222	799693	1	no	yes
coll2017-104	14448_1#44	14200_8#74	FusA p.Gly507Ser	mutant	wildtype	fusidic acid resistance	NCTC8325	886339	A	T	119.7	PASS	AF=1;AD=66;DP=66;ANN=T|synonymous_variant|LOW|CDS_NCTC8325_886283_887428|GENE_CDS_NCTC8325_886283_887428|transcript|TRANSCRIPT_CDS_NCTC8325_886283_887428|protein_coding|1/1|c.57A>T|p.Arg19Arg|57/1146|57/1146|19/381||,T|intragenic_variant|MODIFIER|TRANSCRIPT_NCTC8325_24157_24231|null|gene_variant|null|||n.886339A>T||||||,T|intragenic_variant|MODIFIER|GENE_NCTC8325_886283_887428|GENE_NCTC8325_88628…			synonymous_variant	LOW	c.57A>T	p.Arg19Arg	CDS_NCTC8325_886283_887428	SAOUHSC_00914	2-isopropylmalate synthase, putative	CDS	886282	887428	1	no	no
coll2017-104	14448_1#44	14200_8#74	FusA p.Gly507Ser	mutant	wildtype	fusidic acid resistance	NCTC8325	888694	A	G	151.8	PASS	AF=1;AD=72;DP=72;ANN=G|missense_variant|MODERATE|CDS_NCTC8325_888046_889164|GENE_CDS_NCTC8325_888046_889164|transcript|TRANSCRIPT_CDS_NCTC8325_888046_889164|protein_coding|1/1|c.649A>G|p.Ile217Val|649/1119|649/1119|217/372||,G|intragenic_variant|MODIFIER|TRANSCRIPT_NCTC8325_24157_24231|null|gene_variant|null|||n.888694A>G||||||,G|intragenic_variant|MODIFIER|GENE_NCTC8325_888046_889164|GENE_NCTC83…			missense_variant	MODERATE	c.649A>G	p.Ile217Val	CDS_NCTC8325_888046_889164	SAOUHSC_00916	conserved hypothetical protein	CDS	888045	889164	1	no	no
coll2017-104	14448_1#44	14200_8#74	FusA p.Gly507Ser	mutant	wildtype	fusidic acid resistance	NCTC8325	940606	G	A	284.4	PASS	AF=1;AD=153;DP=153;ANN=A|missense_variant|MODERATE|CDS_NCTC8325_940008_940994|GENE_CDS_NCTC8325_940008_940994|transcript|TRANSCRIPT_CDS_NCTC8325_940008_940994|protein_coding|1/1|c.389C>T|p.Ala130Val|389/987|389/987|130/328||,A|intragenic_variant|MODIFIER|TRANSCRIPT_NCTC8325_24157_24231|null|gene_variant|null|||n.940606G>A||||||,A|intragenic_variant|MODIFIER|GENE_NCTC8325_940008_940994|GENE_NCTC83…			missense_variant	MODERATE	c.389C>T	p.Ala130Val	CDS_NCTC8325_940008_940994	SAOUHSC_00963	lipoyltransferase and lipoate-protein ligase, putative	CDS	940007	940994	-1	no	no
coll2017-104	14448_1#44	14200_8#74	FusA p.Gly507Ser	mutant	wildtype	fusidic acid resistance	NCTC8325	967608	TG	T	122.4	PASS	AF=1;AD=33;DP=33;ANN=T|frameshift_variant|HIGH|CDS_NCTC8325_964093_967863|GENE_CDS_NCTC8325_964093_967863|transcript|TRANSCRIPT_CDS_NCTC8325_964093_967863|protein_coding|1/1|c.255delC|p.Asn85fs|255/3771|255/3771|85/1256||,T|intragenic_variant|MODIFIER|TRANSCRIPT_NCTC8325_24157_24231|null|gene_variant|null|||n.967609delG||||||,T|intragenic_variant|MODIFIER|GENE_NCTC8325_964093_967863|GENE_NCTC8325…			frameshift_variant	HIGH	c.255delC	p.Asn85fs	CDS_NCTC8325_964093_967863	SAOUHSC_00994	bifunctional autolysin precursor, putative	CDS	964092	967863	-1	no	no
coll2017-104	14448_1#44	14200_8#74	FusA p.Gly507Ser	mutant	wildtype	fusidic acid resistance	NCTC8325	967608	TGTT	T	.	PASS	AF=1;AD=84;DP=97;ANN=T|conservative_inframe_deletion|MODERATE|CDS_NCTC8325_964093_967863|GENE_CDS_NCTC8325_964093_967863|transcript|TRANSCRIPT_CDS_NCTC8325_964093_967863|protein_coding|1/1|c.253_255delAAC|p.Asn85del|255/3771|253/3771|85/1256||,T|intragenic_variant|MODIFIER|TRANSCRIPT_NCTC8325_24157_24231|null|gene_variant|null|||n.967609_967611delGTT||||||,T|intragenic_variant|MODIFIER|GENE_NCTC8…			conservative_inframe_deletion	MODERATE	c.253_255delAAC	p.Asn85del	CDS_NCTC8325_964093_967863	SAOUHSC_00994	bifunctional autolysin precursor, putative	CDS	964092	967863	-1	no	no
coll2017-104	14448_1#44	14200_8#74	FusA p.Gly507Ser	mutant	wildtype	fusidic acid resistance	NCTC8325	1080036	A	G	187.4	PASS	AF=1;AD=88;DP=88;ANN=G|synonymous_variant|LOW|CDS_NCTC8325_1079640_1080365|GENE_CDS_NCTC8325_1079640_1080365|transcript|TRANSCRIPT_CDS_NCTC8325_1079640_1080365|protein_coding|1/1|c.330T>C|p.Phe110Phe|330/726|330/726|110/241||,G|intragenic_variant|MODIFIER|TRANSCRIPT_NCTC8325_24157_24231|null|gene_variant|null|||n.1080036A>G||||||,G|intragenic_variant|MODIFIER|GENE_NCTC8325_1079640_1080365|GENE_NC…			synonymous_variant	LOW	c.330T>C	p.Phe110Phe	CDS_NCTC8325_1079640_1080365	SAOUHSC_01125	conserved hypothetical protein	CDS	1079639	1080365	-1	no	yes
coll2017-104	14448_1#44	14200_8#74	FusA p.Gly507Ser	mutant	wildtype	fusidic acid resistance	NCTC8325	1106416	A	G	339.5	PASS	AF=1;AD=157;DP=158;ANN=G|missense_variant|MODERATE|CDS_NCTC8325_1106292_1106909|GENE_CDS_NCTC8325_1106292_1106909|transcript|TRANSCRIPT_CDS_NCTC8325_1106292_1106909|protein_coding|1/1|c.125A>G|p.Asp42Gly|125/618|125/618|42/205||,G|intragenic_variant|MODIFIER|TRANSCRIPT_NCTC8325_24157_24231|null|gene_variant|null|||n.1106416A>G||||||,G|intragenic_variant|MODIFIER|GENE_NCTC8325_1106292_1106909|GENE…			missense_variant	MODERATE	c.125A>G	p.Asp42Gly	CDS_NCTC8325_1106292_1106909	SAOUHSC_01158	conserved hypothetical protein	CDS	1106291	1106909	1	no	no
coll2017-104	14448_1#44	14200_8#74	FusA p.Gly507Ser	mutant	wildtype	fusidic acid resistance	NCTC8325	1210163	T	C	285.8	PASS	AF=1;AD=133;DP=135;ANN=C|missense_variant|MODERATE|CDS_NCTC8325_1209470_1210735|GENE_CDS_NCTC8325_1209470_1210735|transcript|TRANSCRIPT_CDS_NCTC8325_1209470_1210735|protein_coding|1/1|c.694T>C|p.Ser232Pro|694/1266|694/1266|232/421||,C|intragenic_variant|MODIFIER|TRANSCRIPT_NCTC8325_24157_24231|null|gene_variant|null|||n.1210163T>C||||||,C|intragenic_variant|MODIFIER|GENE_NCTC8325_1209470_1210735|…			missense_variant	MODERATE	c.694T>C	p.Ser232Pro	CDS_NCTC8325_1209470_1210735	SAOUHSC_01255	conserved hypothetical protein	CDS	1209469	1210735	1	no	no
coll2017-104	14448_1#44	14200_8#74	FusA p.Gly507Ser	mutant	wildtype	fusidic acid resistance	NCTC8325	1381422	T	C	182.6	PASS	AF=1;AD=127;DP=155;ANN=C|synonymous_variant|LOW|CDS_NCTC8325_1376091_1404698|GENE_CDS_NCTC8325_1376091_1404698|transcript|TRANSCRIPT_CDS_NCTC8325_1376091_1404698|protein_coding|1/1|c.23277A>G|p.Lys7759Lys|23277/28608|23277/28608|7759/9535||WARNING_TRANSCRIPT_NO_START_CODON,C|intragenic_variant|MODIFIER|TRANSCRIPT_NCTC8325_24157_24231|null|gene_variant|null|||n.1381422T>C||||||,C|intragenic_varian…			synonymous_variant	LOW	c.23277A>G	p.Lys7759Lys	CDS_NCTC8325_1376091_1404698	SAOUHSC_01447	conserved hypothetical protein	CDS	1376090	1404698	-1	no	yes
coll2017-104	14448_1#44	14200_8#74	FusA p.Gly507Ser	mutant	wildtype	fusidic acid resistance	NCTC8325	1438789	A	G	167.1	PASS	AF=1;AD=79;DP=80;ANN=G|synonymous_variant|LOW|CDS_NCTC8325_1438012_1439310|GENE_CDS_NCTC8325_1438012_1439310|transcript|TRANSCRIPT_CDS_NCTC8325_1438012_1439310|protein_coding|1/1|c.522T>C|p.Ile174Ile|522/1299|522/1299|174/432||,G|intragenic_variant|MODIFIER|TRANSCRIPT_NCTC8325_24157_24231|null|gene_variant|null|||n.1438789A>G||||||,G|intragenic_variant|MODIFIER|GENE_NCTC8325_1438012_1439310|GENE_…			synonymous_variant	LOW	c.522T>C	p.Ile174Ile	CDS_NCTC8325_1438012_1439310	SAOUHSC_01481	3-phosphoshikimate 1-carboxyvinyltransferase	CDS	1438011	1439310	-1	no	no
coll2017-104	14448_1#44	14200_8#74	FusA p.Gly507Ser	mutant	wildtype	fusidic acid resistance	NCTC8325	1461195	TGTTTCTGTATTTGTTTCTGTATTTGTGTCTTTTTTTGATTCATTATTCATCGCTGAACATCCTGATAACAGTAGCGTTGCTATTAAGATTAATTTCGCCTTTTTAAACATAGCTCATCACCCATTTATGTGTTTATATAGAATATTAAAAAGCATTTTAAAAAAAATTTATTCATCTTTACGATACACTCCATATTCTATTGGATCATTATCATCATAAAAGGCTTTTTTAGTATTAATAGTAGGCTTTCCTATTTGAATTGTAATTGTAGATTTTTCTGGCTTATTTTTAAAATTATATAGTTTATCACTCAGTTCAATTACATCATCAACTGTATTGTCTTTAGTAAAATTTTCCTTTGTACTAAACAATGTTGTTACTGTATCTGTATTAGCAGC…	CGTGTCTTTTTTTGATTCACTTTCCATCGC	.	PASS	AF=1;AD=97;DP=97;ANN=CGTGTCTTTTTTTGATTCACTTTCCATCGC|stop_lost&splice_region_variant&synonymous_variant&conservative_inframe_deletion|HIGH|CDS_NCTC8325_1461363_1462280|GENE_CDS_NCTC8325_1461363_1462280|transcript|TRANSCRIPT_CDS_NCTC8325_1461363_1462280|protein_coding|1/1|c.58_*168delACTACCAATAACGAATCTAATAAAGAAACAAAATCAGTGCCAGAAGAAATGGAAGCTTCAAAATATGTAGGTCAAGGCTTCCAACCACCTGCAGAAAAAGATGTGGTTGAATTTGC…			stop_lost&splice_region_variant&synonymous_variant&conservative_inframe_deletion	HIGH	c.58_*168delACTACCAATAACGAATCTAATAAAGAAACAAAATCAGTGCCAGAAGAAATGGAAGCTTCAAAATATGTAGGTCAAGGCTTCCAACCACCTGCAGAAAAAGATGTGGTTGAATTTGCGAAAAAGCATAAAGATAAAATTGCCAAACGAGGCGAACAATTTTTTATGGATAATTTCGGTCTAAAAGTTAAAGCTACCAATGTTGTAGGTAGTGGAAAAGGCGTAGAAGTATTCGTGCATTGTGATGACCACGATATCGTATTTAATGCGAGTATTCCATTTGATAAATCAATAATTGAGAGTGATAGCTCATTAAGAAGTGAGGACAAAGGCGATGATATGAGTACTTTAGTTGGTACAGTGTTGAGTGGCTTTGAATATCGAACACAA…	p.Thr20_Ter306del	CDS_NCTC8325_1461363_1462280	SAOUHSC_01512	conserved hypothetical protein	CDS	1461362	1462280	-1	yes	yes
coll2017-104	14448_1#44	14200_8#74	FusA p.Gly507Ser	mutant	wildtype	fusidic acid resistance	NCTC8325	1561497	G	A	222.3	PASS	AF=1;AD=119;DP=120;ANN=A|missense_variant|MODERATE|CDS_NCTC8325_1561291_1562277|GENE_CDS_NCTC8325_1561291_1562277|transcript|TRANSCRIPT_CDS_NCTC8325_1561291_1562277|protein_coding|1/1|c.781C>T|p.Pro261Ser|781/987|781/987|261/328||,A|intragenic_variant|MODIFIER|TRANSCRIPT_NCTC8325_24157_24231|null|gene_variant|null|||n.1561497G>A||||||,A|intragenic_variant|MODIFIER|GENE_NCTC8325_1561291_1562277|GE…			missense_variant	MODERATE	c.781C>T	p.Pro261Ser	CDS_NCTC8325_1561291_1562277	SAOUHSC_01646	glucokinase, putative	CDS	1561290	1562277	-1	no	no
coll2017-104	14448_1#44	14200_8#74	FusA p.Gly507Ser	mutant	wildtype	fusidic acid resistance	NCTC8325	1576295	C	CTCCATACTCATCATAACC	.	PASS	AF=1;AD=133;DP=139;ANN=CTCCATACTCATCATAACC|conservative_inframe_insertion|MODERATE|CDS_NCTC8325_1575828_1577627|GENE_CDS_NCTC8325_1575828_1577627|transcript|TRANSCRIPT_CDS_NCTC8325_1575828_1577627|protein_coding|1/1|c.1332_1333insGGTTATGATGAGTATGGA|p.Gly444_Gly445insGlyTyrAspGluTyrGly|1332/1800|1332/1800|444/599||,CTCCATACTCATCATAACC|intragenic_variant|MODIFIER|TRANSCRIPT_NCTC8325_24157_24231|nul…			conservative_inframe_insertion	MODERATE	c.1332_1333insGGTTATGATGAGTATGGA	p.Gly444_Gly445insGlyTyrAspGluTyrGly	CDS_NCTC8325_1575828_1577627	SAOUHSC_01663	DNA primase, putative	CDS	1575827	1577627	-1	no	no
coll2017-104	14448_1#44	14200_8#74	FusA p.Gly507Ser	mutant	wildtype	fusidic acid resistance	NCTC8325	1583141	T	C	220.7	PASS	AF=1;AD=102;DP=103;ANN=C|synonymous_variant|LOW|CDS_NCTC8325_1583105_1583449|GENE_CDS_NCTC8325_1583105_1583449|transcript|TRANSCRIPT_CDS_NCTC8325_1583105_1583449|protein_coding|1/1|c.309A>G|p.Leu103Leu|309/345|309/345|103/114||,C|intragenic_variant|MODIFIER|TRANSCRIPT_NCTC8325_24157_24231|null|gene_variant|null|||n.1583141T>C||||||,C|intragenic_variant|MODIFIER|GENE_NCTC8325_1583105_1583449|GENE_…			synonymous_variant	LOW	c.309A>G	p.Leu103Leu	CDS_NCTC8325_1583105_1583449	SAOUHSC_01671	diacylglycerol kinase, putative	CDS	1583104	1583449	-1	no	no
coll2017-104	14448_1#44	14200_8#74	FusA p.Gly507Ser	mutant	wildtype	fusidic acid resistance	NCTC8325	1597728	A	G	507.1	PASS	AF=1;AD=278;DP=297;ANN=G|synonymous_variant|LOW|CDS_NCTC8325_1597626_1597754|GENE_CDS_NCTC8325_1597626_1597754|transcript|TRANSCRIPT_CDS_NCTC8325_1597626_1597754|protein_coding|1/1|c.27T>C|p.His9His|27/129|27/129|9/42||WARNING_TRANSCRIPT_NO_START_CODON,G|intragenic_variant|MODIFIER|TRANSCRIPT_NCTC8325_24157_24231|null|gene_variant|null|||n.1597728A>G||||||,G|intragenic_variant|MODIFIER|GENE_NCTC8…			synonymous_variant	LOW	c.27T>C	p.His9His	CDS_NCTC8325_1597626_1597754	SAOUHSC_01687	conserved hypothetical protein	CDS	1597625	1597754	-1	no	yes
coll2017-104	14448_1#44	14200_8#74	FusA p.Gly507Ser	mutant	wildtype	fusidic acid resistance	NCTC8325	1624510	T	C	355.9	PASS	AF=1;AD=163;DP=163;ANN=C|synonymous_variant|LOW|CDS_NCTC8325_1624504_1624932|GENE_CDS_NCTC8325_1624504_1624932|transcript|TRANSCRIPT_CDS_NCTC8325_1624504_1624932|protein_coding|1/1|c.423A>G|p.Leu141Leu|423/429|423/429|141/142||,C|intragenic_variant|MODIFIER|TRANSCRIPT_NCTC8325_24157_24231|null|gene_variant|null|||n.1624510T>C||||||,C|intragenic_variant|MODIFIER|GENE_NCTC8325_1624504_1624932|GENE_…			synonymous_variant	LOW	c.423A>G	p.Leu141Leu	CDS_NCTC8325_1624504_1624932	SAOUHSC_01720	conserved hypothetical protein	CDS	1624503	1624932	-1	no	no
coll2017-104	14448_1#44	14200_8#74	FusA p.Gly507Ser	mutant	wildtype	fusidic acid resistance	NCTC8325	1717348	G	T	173.7	PASS	AF=1;AD=95;DP=95;ANN=T|synonymous_variant|LOW|CDS_NCTC8325_1714657_1717854|GENE_CDS_NCTC8325_1714657_1717854|transcript|TRANSCRIPT_CDS_NCTC8325_1714657_1717854|protein_coding|1/1|c.507C>A|p.Ala169Ala|507/3198|507/3198|169/1065||,T|intragenic_variant|MODIFIER|TRANSCRIPT_NCTC8325_24157_24231|null|gene_variant|null|||n.1717348G>T||||||,T|intragenic_variant|MODIFIER|GENE_NCTC8325_1714657_1717854|GENE…			synonymous_variant	LOW	c.507C>A	p.Ala169Ala	CDS_NCTC8325_1714657_1717854	SAOUHSC_01811	DNA polymerase III, alpha subunit superfamily	CDS	1714656	1717854	-1	no	no
coll2017-104	14448_1#44	14200_8#74	FusA p.Gly507Ser	mutant	wildtype	fusidic acid resistance	NCTC8325	1760818	T	C	41.6	PASS	AF=1;AD=27;DP=27;ANN=C|synonymous_variant|LOW|CDS_NCTC8325_1759666_1761183|GENE_CDS_NCTC8325_1759666_1761183|transcript|TRANSCRIPT_CDS_NCTC8325_1759666_1761183|protein_coding|1/1|c.366A>G|p.Glu122Glu|366/1518|366/1518|122/505||,C|intragenic_variant|MODIFIER|TRANSCRIPT_NCTC8325_24157_24231|null|gene_variant|null|||n.1760818T>C||||||,C|intragenic_variant|MODIFIER|GENE_NCTC8325_1759666_1761183|GENE_…			synonymous_variant	LOW	c.366A>G	p.Glu122Glu	CDS_NCTC8325_1759666_1761183	SAOUHSC_01854	conserved hypothetical protein	CDS	1759665	1761183	-1	no	yes
coll2017-104	14448_1#44	14200_8#74	FusA p.Gly507Ser	mutant	wildtype	fusidic acid resistance	NCTC8325	1777037	A	G	178.1	PASS	AF=1;AD=82;DP=82;ANN=G|synonymous_variant|LOW|CDS_NCTC8325_1776998_1777420|GENE_CDS_NCTC8325_1776998_1777420|transcript|TRANSCRIPT_CDS_NCTC8325_1776998_1777420|protein_coding|1/1|c.384T>C|p.Asp128Asp|384/423|384/423|128/140||,G|intragenic_variant|MODIFIER|TRANSCRIPT_NCTC8325_24157_24231|null|gene_variant|null|||n.1777037A>G||||||,G|intragenic_variant|MODIFIER|GENE_NCTC8325_1776998_1777420|GENE_NC…			synonymous_variant	LOW	c.384T>C	p.Asp128Asp	CDS_NCTC8325_1776998_1777420	SAOUHSC_01869	conserved hypothetical protein	CDS	1776997	1777420	-1	no	no
coll2017-104	14448_1#44	14200_8#74	FusA p.Gly507Ser	mutant	wildtype	fusidic acid resistance	NCTC8325	1785220	T	G	163.4	PASS	AF=1;AD=76;DP=76;ANN=G|missense_variant|MODERATE|CDS_NCTC8325_1781582_1788142|GENE_CDS_NCTC8325_1781582_1788142|transcript|TRANSCRIPT_CDS_NCTC8325_1781582_1788142|protein_coding|1/1|c.2923A>C|p.Lys975Gln|2923/6561|2923/6561|975/2186||,G|intragenic_variant|MODIFIER|TRANSCRIPT_NCTC8325_24157_24231|null|gene_variant|null|||n.1785220T>G||||||,G|intragenic_variant|MODIFIER|GENE_NCTC8325_1781582_178814…			missense_variant	MODERATE	c.2923A>C	p.Lys975Gln	CDS_NCTC8325_1781582_1788142	SAOUHSC_01873	conserved hypothetical protein	CDS	1781581	1788142	-1	no	no
coll2017-104	14448_1#44	14200_8#74	FusA p.Gly507Ser	mutant	wildtype	fusidic acid resistance	NCTC8325	1787155	C	T	136.5	PASS	AF=1;AD=74;DP=74;ANN=T|missense_variant|MODERATE|CDS_NCTC8325_1781582_1788142|GENE_CDS_NCTC8325_1781582_1788142|transcript|TRANSCRIPT_CDS_NCTC8325_1781582_1788142|protein_coding|1/1|c.988G>A|p.Ala330Thr|988/6561|988/6561|330/2186||,T|intragenic_variant|MODIFIER|TRANSCRIPT_NCTC8325_24157_24231|null|gene_variant|null|||n.1787155C>T||||||,T|intragenic_variant|MODIFIER|GENE_NCTC8325_1781582_1788142|G…			missense_variant	MODERATE	c.988G>A	p.Ala330Thr	CDS_NCTC8325_1781582_1788142	SAOUHSC_01873	conserved hypothetical protein	CDS	1781581	1788142	-1	no	no
coll2017-104	14448_1#44	14200_8#74	FusA p.Gly507Ser	mutant	wildtype	fusidic acid resistance	NCTC8325	1805231	C	T	168.3	PASS	AF=1;AD=91;DP=91;ANN=T|synonymous_variant|LOW|CDS_NCTC8325_1804782_1806074|GENE_CDS_NCTC8325_1804782_1806074|transcript|TRANSCRIPT_CDS_NCTC8325_1804782_1806074|protein_coding|1/1|c.450C>T|p.Asp150Asp|450/1293|450/1293|150/430||,T|intragenic_variant|MODIFIER|TRANSCRIPT_NCTC8325_24157_24231|null|gene_variant|null|||n.1805231C>T||||||,T|intragenic_variant|MODIFIER|GENE_NCTC8325_1804782_1806074|GENE_…			synonymous_variant	LOW	c.450C>T	p.Asp150Asp	CDS_NCTC8325_1804782_1806074	SAOUHSC_01893	arsenical pump membrane protein subfamily	CDS	1804781	1806074	1	no	no
coll2017-104	14448_1#44	14200_8#74	FusA p.Gly507Ser	mutant	wildtype	fusidic acid resistance	NCTC8325	1815149	T	C	68.3	PASS	AF=1;AD=35;DP=35;ANN=C|missense_variant|MODERATE|CDS_NCTC8325_1814821_1815429|GENE_CDS_NCTC8325_1814821_1815429|transcript|TRANSCRIPT_CDS_NCTC8325_1814821_1815429|protein_coding|1/1|c.329T>C|p.Val110Ala|329/609|329/609|110/202||,C|intragenic_variant|MODIFIER|TRANSCRIPT_NCTC8325_24157_24231|null|gene_variant|null|||n.1815149T>C||||||,C|intragenic_variant|MODIFIER|GENE_NCTC8325_1814821_1815429|GENE…			missense_variant	MODERATE	c.329T>C	p.Val110Ala	CDS_NCTC8325_1814821_1815429	SAOUHSC_01906	truncated transposase, putative	CDS	1814820	1815429	1	no	yes
coll2017-104	14448_1#44	14200_8#74	FusA p.Gly507Ser	mutant	wildtype	fusidic acid resistance	NCTC8325	1870308	C	T	152.3	PASS	AF=1;AD=83;DP=83;ANN=T|synonymous_variant|LOW|CDS_NCTC8325_1870108_1870611|GENE_CDS_NCTC8325_1870108_1870611|transcript|TRANSCRIPT_CDS_NCTC8325_1870108_1870611|protein_coding|1/1|c.201C>T|p.Phe67Phe|201/504|201/504|67/167||,T|intragenic_variant|MODIFIER|TRANSCRIPT_NCTC8325_24157_24231|null|gene_variant|null|||n.1870308C>T||||||,T|intragenic_variant|MODIFIER|GENE_NCTC8325_1870108_1870611|GENE_NCTC…			synonymous_variant	LOW	c.201C>T	p.Phe67Phe	CDS_NCTC8325_1870108_1870611	SAOUHSC_01964	conserved hypothetical protein	CDS	1870107	1870611	1	no	no
coll2017-104	14448_1#44	14200_8#74	FusA p.Gly507Ser	mutant	wildtype	fusidic acid resistance	NCTC8325	2122737	AC	A	224.4	PASS	AF=1;AD=100;DP=124;ANN=A|frameshift_variant|HIGH|CDS_NCTC8325_2122583_2122738|GENE_CDS_NCTC8325_2122583_2122738|transcript|TRANSCRIPT_CDS_NCTC8325_2122583_2122738|protein_coding|1/1|c.1delG|p.Val1fs|1/156|1/156|1/51||WARNING_TRANSCRIPT_NO_START_CODON,A|intragenic_variant|MODIFIER|TRANSCRIPT_NCTC8325_24157_24231|null|gene_variant|null|||n.2122727delC||||||,A|intragenic_variant|MODIFIER|GENE_NCTC83…			frameshift_variant	HIGH	c.1delG	p.Val1fs	CDS_NCTC8325_2122583_2122738	SAOUHSC_02290	conserved hypothetical protein	CDS	2122582	2122738	-1	no	yes
coll2017-104	14448_1#44	14200_8#74	FusA p.Gly507Ser	mutant	wildtype	fusidic acid resistance	NCTC8325	2335870	T	C	241.8	PASS	AF=1;AD=146;DP=146;ANN=C|missense_variant|MODERATE|CDS_NCTC8325_2335823_2335942|GENE_CDS_NCTC8325_2335823_2335942|transcript|TRANSCRIPT_CDS_NCTC8325_2335823_2335942|protein_coding|1/1|c.73A>G|p.Arg25Gly|73/120|73/120|25/39||,C|intragenic_variant|MODIFIER|GENE_NCTC8325_2335823_2335942|GENE_NCTC8325_2335823_2335942|gene_variant|GENE_NCTC8325_2335823_2335942|||n.2335870T>C||||||			missense_variant	MODERATE	c.73A>G	p.Arg25Gly	CDS_NCTC8325_2335823_2335942	SAOUHSC_02535	conserved hypothetical protein	CDS	2335822	2335942	-1	no	yes
coll2017-104	14448_1#44	14200_8#74	FusA p.Gly507Ser	mutant	wildtype	fusidic acid resistance	NCTC8325	2344378	CGT	TTG	139.2	PASS	AF=1;AD=72;DP=72;ANN=TTG|missense_variant|MODERATE|CDS_NCTC8325_2343695_2344477|GENE_CDS_NCTC8325_2343695_2344477|transcript|TRANSCRIPT_CDS_NCTC8325_2343695_2344477|protein_coding|1/1|c.98_100delACGinsCAA|p.AspAla33AlaThr|100/783|98/783|33/260||,TTG|intragenic_variant|MODIFIER|GENE_NCTC8325_2343695_2344477|GENE_NCTC8325_2343695_2344477|gene_variant|GENE_NCTC8325_2343695_2344477|||n.2344378_234438…			missense_variant	MODERATE	c.98_100delACGinsCAA	p.AspAla33AlaThr	CDS_NCTC8325_2343695_2344477	SAOUHSC_02549	molybdenum ABC transporter, periplasmic molybdate-binding protein	CDS	2343694	2344477	-1	no	no
coll2017-104	14448_1#44	14200_8#74	FusA p.Gly507Ser	mutant	wildtype	fusidic acid resistance	NCTC8325	2556788	C	T	96.8	PASS	AF=1;AD=70;DP=86;ANN=T|missense_variant|MODERATE|CDS_NCTC8325_2556685_2557479|GENE_CDS_NCTC8325_2556685_2557479|transcript|TRANSCRIPT_CDS_NCTC8325_2556685_2557479|protein_coding|1/1|c.692G>A|p.Arg231Lys|692/795|692/795|231/264||,T|intragenic_variant|MODIFIER|GENE_NCTC8325_2556685_2557479|GENE_NCTC8325_2556685_2557479|gene_variant|GENE_NCTC8325_2556685_2557479|||n.2556788C>T||||||			missense_variant	MODERATE	c.692G>A	p.Arg231Lys	CDS_NCTC8325_2556685_2557479	SAOUHSC_02783	conserved hypothetical protein	CDS	2556684	2557479	-1	no	yes
coll2017-1162	14208_8#9	14623_3#77	FusA p.His457Arg	mutant	wildtype	fusidic acid resistance	NCTC8325	42861	T	C	171	PASS	AF=1;AD=94;DP=95;ANN=C|synonymous_variant|LOW|CDS_NCTC8325_42681_43613|GENE_CDS_NCTC8325_42681_43613|transcript|TRANSCRIPT_CDS_NCTC8325_42681_43613|protein_coding|1/1|c.753A>G|p.Glu251Glu|753/933|753/933|251/310||,C|intragenic_variant|MODIFIER|TRANSCRIPT_NCTC8325_24157_24231|null|gene_variant|null|||n.42861T>C||||||,C|intragenic_variant|MODIFIER|GENE_NCTC8325_42681_43613|GENE_NCTC8325_42681_43613…			synonymous_variant	LOW	c.753A>G	p.Glu251Glu	CDS_NCTC8325_42681_43613	SAOUHSC_00039	conserved hypothetical protein	CDS	42680	43613	-1	no	yes
coll2017-1162	14208_8#9	14623_3#77	FusA p.His457Arg	mutant	wildtype	fusidic acid resistance	NCTC8325	143590	G	A	299.1	PASS	AF=1;AD=160;DP=161;ANN=A|missense_variant|MODERATE|CDS_NCTC8325_143383_144144|GENE_CDS_NCTC8325_143383_144144|transcript|TRANSCRIPT_CDS_NCTC8325_143383_144144|protein_coding|1/1|c.208G>A|p.Gly70Ser|208/762|208/762|70/253||,A|intragenic_variant|MODIFIER|TRANSCRIPT_NCTC8325_24157_24231|null|gene_variant|null|||n.143590G>A||||||,A|intragenic_variant|MODIFIER|GENE_NCTC8325_143383_144144|GENE_NCTC8325…			missense_variant	MODERATE	c.208G>A	p.Gly70Ser	CDS_NCTC8325_143383_144144	SAOUHSC_00138	conserved hypothetical protein	CDS	143382	144144	1	no	no
coll2017-1162	14208_8#9	14623_3#77	FusA p.His457Arg	mutant	wildtype	fusidic acid resistance	NCTC8325	188183	C	T	216.4	PASS	AF=1;AD=117;DP=118;ANN=T|missense_variant|MODERATE|CDS_NCTC8325_186428_188434|GENE_CDS_NCTC8325_186428_188434|transcript|TRANSCRIPT_CDS_NCTC8325_186428_188434|protein_coding|1/1|c.1756C>T|p.His586Tyr|1756/2007|1756/2007|586/668||,T|intragenic_variant|MODIFIER|TRANSCRIPT_NCTC8325_24157_24231|null|gene_variant|null|||n.188183C>T||||||,T|intragenic_variant|MODIFIER|GENE_NCTC8325_186428_188434|GENE_N…			missense_variant	MODERATE	c.1756C>T	p.His586Tyr	CDS_NCTC8325_186428_188434	SAOUHSC_00171	gamma-glutamyltranspeptidase, putative	CDS	186427	188434	1	no	no
coll2017-1162	14208_8#9	14623_3#77	FusA p.His457Arg	mutant	wildtype	fusidic acid resistance	NCTC8325	323101	C	T	127.2	PASS	AF=1;AD=70;DP=70;ANN=T|synonymous_variant|LOW|CDS_NCTC8325_322121_323143|GENE_CDS_NCTC8325_322121_323143|transcript|TRANSCRIPT_CDS_NCTC8325_322121_323143|protein_coding|1/1|c.981C>T|p.Gly327Gly|981/1023|981/1023|327/340||,T|intragenic_variant|MODIFIER|TRANSCRIPT_NCTC8325_24157_24231|null|gene_variant|null|||n.323101C>T||||||,T|intragenic_variant|MODIFIER|GENE_NCTC8325_322121_323143|GENE_NCTC8325_…			synonymous_variant	LOW	c.981C>T	p.Gly327Gly	CDS_NCTC8325_322121_323143	SAOUHSC_00308	conserved hypothetical protein	CDS	322120	323143	1	no	no
coll2017-1162	14208_8#9	14623_3#77	FusA p.His457Arg	mutant	wildtype	fusidic acid resistance	NCTC8325	381528	G	A	399.4	PASS	AF=1;AD=210;DP=210;ANN=A|missense_variant|MODERATE|CDS_NCTC8325_380213_381679|GENE_CDS_NCTC8325_380213_381679|transcript|TRANSCRIPT_CDS_NCTC8325_380213_381679|protein_coding|1/1|c.1316G>A|p.Gly439Asp|1316/1467|1316/1467|439/488||,A|intragenic_variant|MODIFIER|TRANSCRIPT_NCTC8325_24157_24231|null|gene_variant|null|||n.381528G>A||||||,A|intragenic_variant|MODIFIER|GENE_NCTC8325_380213_381679|GENE_N…			missense_variant	MODERATE	c.1316G>A	p.Gly439Asp	CDS_NCTC8325_380213_381679	SAOUHSC_00374	inosine-5'-monophosphate dehydrogenase	CDS	380212	381679	1	no	no
coll2017-1162	14208_8#9	14623_3#77	FusA p.His457Arg	mutant	wildtype	fusidic acid resistance	NCTC8325	403074	T	C	253.4	PASS	AF=1;AD=117;DP=117;ANN=C|synonymous_variant|LOW|CDS_NCTC8325_402508_403185|GENE_CDS_NCTC8325_402508_403185|transcript|TRANSCRIPT_CDS_NCTC8325_402508_403185|protein_coding|1/1|c.567T>C|p.Thr189Thr|567/678|567/678|189/225||,C|intragenic_variant|MODIFIER|TRANSCRIPT_NCTC8325_24157_24231|null|gene_variant|null|||n.403074T>C||||||,C|intragenic_variant|MODIFIER|GENE_NCTC8325_402508_403185|GENE_NCTC8325_…			synonymous_variant	LOW	c.567T>C	p.Thr189Thr	CDS_NCTC8325_402508_403185	SAOUHSC_00399	conserved hypothetical protein	CDS	402507	403185	1	no	yes
coll2017-1162	14208_8#9	14623_3#77	FusA p.His457Arg	mutant	wildtype	fusidic acid resistance	NCTC8325	428223	A	AACA	.	PASS	AF=1;AD=133;DP=162;ANN=AACA|conservative_inframe_insertion|MODERATE|CDS_NCTC8325_427609_428613|GENE_CDS_NCTC8325_427609_428613|transcript|TRANSCRIPT_CDS_NCTC8325_427609_428613|protein_coding|1/1|c.615_616insACA|p.Ala205_Ser206insThr|616/1005|616/1005|206/334||WARNING_TRANSCRIPT_NO_START_CODON,AACA|intragenic_variant|MODIFIER|TRANSCRIPT_NCTC8325_24157_24231|null|gene_variant|null|||n.428223_428224…			conservative_inframe_insertion	MODERATE	c.615_616insACA	p.Ala205_Ser206insThr	CDS_NCTC8325_427609_428613	SAOUHSC_00427	autolysin precursor, putative	CDS	427608	428613	1	no	no
coll2017-1162	14208_8#9	14623_3#77	FusA p.His457Arg	mutant	wildtype	fusidic acid resistance	NCTC8325	532400	CA	TG	402.1	PASS	AF=1;AD=197;DP=197;ANN=TG|missense_variant|MODERATE|CDS_NCTC8325_531032_533113|GENE_CDS_NCTC8325_531032_533113|transcript|TRANSCRIPT_CDS_NCTC8325_531032_533113|protein_coding|1/1|c.1369_1370delCAinsTG|p.His457Cys|1369/2082|1369/2082|457/693||,TG|intragenic_variant|MODIFIER|TRANSCRIPT_NCTC8325_24157_24231|null|gene_variant|null|||n.532400_532401delCAinsTG||||||,TG|intragenic_variant|MODIFIER|GENE_…			missense_variant	MODERATE	c.1369_1370delCAinsTG	p.His457Cys	CDS_NCTC8325_531032_533113	SAOUHSC_00529	translation elongation factor G	CDS	531031	533113	1	no	no
coll2017-1162	14208_8#9	14623_3#77	FusA p.His457Arg	mutant	wildtype	fusidic acid resistance	NCTC8325	532400	C	T	251.6	PASS	AF=1;AD=134;DP=134;ANN=T|missense_variant|MODERATE|CDS_NCTC8325_531032_533113|GENE_CDS_NCTC8325_531032_533113|transcript|TRANSCRIPT_CDS_NCTC8325_531032_533113|protein_coding|1/1|c.1369C>T|p.His457Tyr|1369/2082|1369/2082|457/693||,T|intragenic_variant|MODIFIER|TRANSCRIPT_NCTC8325_24157_24231|null|gene_variant|null|||n.532400C>T||||||,T|intragenic_variant|MODIFIER|GENE_NCTC8325_531032_533113|GENE_N…			missense_variant	MODERATE	c.1369C>T	p.His457Tyr	CDS_NCTC8325_531032_533113	SAOUHSC_00529	translation elongation factor G	CDS	531031	533113	1	no	no
coll2017-1162	14208_8#9	14623_3#77	FusA p.His457Arg	mutant	wildtype	fusidic acid resistance	NCTC8325	795602	AA	A	291.6	PASS	AF=1;AD=76;DP=76;ANN=A|frameshift_variant|HIGH|CDS_NCTC8325_792986_795769|GENE_CDS_NCTC8325_792986_795769|transcript|TRANSCRIPT_CDS_NCTC8325_792986_795769|protein_coding|1/1|c.2618delA|p.Asn873fs|2618/2784|2618/2784|873/927||,A|intragenic_variant|MODIFIER|TRANSCRIPT_NCTC8325_24157_24231|null|gene_variant|null|||n.795603delA||||||,A|intragenic_variant|MODIFIER|GENE_NCTC8325_792986_795769|GENE_NCTC…			frameshift_variant	HIGH	c.2618delA	p.Asn873fs	CDS_NCTC8325_792986_795769	SAOUHSC_00812	clumping factor	CDS	792985	795769	1	no	yes
coll2017-1162	14208_8#9	14623_3#77	FusA p.His457Arg	mutant	wildtype	fusidic acid resistance	NCTC8325	799255	T	C	151.7	PASS	AF=1;AD=71;DP=71;ANN=C|synonymous_variant|LOW|CDS_NCTC8325_799223_799693|GENE_CDS_NCTC8325_799223_799693|transcript|TRANSCRIPT_CDS_NCTC8325_799223_799693|protein_coding|1/1|c.33T>C|p.Gly11Gly|33/471|33/471|11/156||,C|intragenic_variant|MODIFIER|TRANSCRIPT_NCTC8325_24157_24231|null|gene_variant|null|||n.799255T>C||||||,C|intragenic_variant|MODIFIER|GENE_NCTC8325_799223_799693|GENE_NCTC8325_799223_…			synonymous_variant	LOW	c.33T>C	p.Gly11Gly	CDS_NCTC8325_799223_799693	SAOUHSC_00817	conserved hypothetical protein	CDS	799222	799693	1	no	yes
coll2017-1162	14208_8#9	14623_3#77	FusA p.His457Arg	mutant	wildtype	fusidic acid resistance	NCTC8325	860586	T	A	464.1	PASS	AF=1;AD=248;DP=299;ANN=A|missense_variant|MODERATE|CDS_NCTC8325_860487_860678|GENE_CDS_NCTC8325_860487_860678|transcript|TRANSCRIPT_CDS_NCTC8325_860487_860678|protein_coding|1/1|c.100T>A|p.Ser34Thr|100/192|100/192|34/63||WARNING_TRANSCRIPT_NO_START_CODON,A|intragenic_variant|MODIFIER|TRANSCRIPT_NCTC8325_24157_24231|null|gene_variant|null|||n.860586T>A||||||,A|intragenic_variant|MODIFIER|GENE_NCTC…			missense_variant	MODERATE	c.100T>A	p.Ser34Thr	CDS_NCTC8325_860487_860678	SAOUHSC_00896	conserved hypothetical protein	CDS	860486	860678	1	no	yes
coll2017-1162	14208_8#9	14623_3#77	FusA p.His457Arg	mutant	wildtype	fusidic acid resistance	NCTC8325	872669	T	A	227.9	PASS	AF=1;AD=120;DP=121;ANN=A|synonymous_variant|LOW|CDS_NCTC8325_871848_875501|GENE_CDS_NCTC8325_871848_875501|transcript|TRANSCRIPT_CDS_NCTC8325_871848_875501|protein_coding|1/1|c.822T>A|p.Thr274Thr|822/3654|822/3654|274/1217||,A|intragenic_variant|MODIFIER|TRANSCRIPT_NCTC8325_24157_24231|null|gene_variant|null|||n.872669T>A||||||,A|intragenic_variant|MODIFIER|GENE_NCTC8325_871848_875501|GENE_NCTC83…			synonymous_variant	LOW	c.822T>A	p.Thr274Thr	CDS_NCTC8325_871848_875501	SAOUHSC_00905	ATP-dependent nuclease subunit A, putative	CDS	871847	875501	1	no	no
coll2017-1162	14208_8#9	14623_3#77	FusA p.His457Arg	mutant	wildtype	fusidic acid resistance	NCTC8325	888694	A	G	163.9	PASS	AF=1;AD=77;DP=77;ANN=G|missense_variant|MODERATE|CDS_NCTC8325_888046_889164|GENE_CDS_NCTC8325_888046_889164|transcript|TRANSCRIPT_CDS_NCTC8325_888046_889164|protein_coding|1/1|c.649A>G|p.Ile217Val|649/1119|649/1119|217/372||,G|intragenic_variant|MODIFIER|TRANSCRIPT_NCTC8325_24157_24231|null|gene_variant|null|||n.888694A>G||||||,G|intragenic_variant|MODIFIER|GENE_NCTC8325_888046_889164|GENE_NCTC83…			missense_variant	MODERATE	c.649A>G	p.Ile217Val	CDS_NCTC8325_888046_889164	SAOUHSC_00916	conserved hypothetical protein	CDS	888045	889164	1	no	no
coll2017-1162	14208_8#9	14623_3#77	FusA p.His457Arg	mutant	wildtype	fusidic acid resistance	NCTC8325	961965	CTT	ACG	31.3	PASS	AF=1;AD=18;DP=18;ANN=ACG|missense_variant|MODERATE|CDS_NCTC8325_960954_962108|GENE_CDS_NCTC8325_960954_962108|transcript|TRANSCRIPT_CDS_NCTC8325_960954_962108|protein_coding|1/1|c.142_144delAAGinsCGT|p.Lys48Arg|144/1155|142/1155|48/384||,ACG|intragenic_variant|MODIFIER|TRANSCRIPT_NCTC8325_24157_24231|null|gene_variant|null|||n.961965_961967delCTTinsACG||||||,ACG|intragenic_variant|MODIFIER|GENE_N…			missense_variant	MODERATE	c.142_144delAAGinsCGT	p.Lys48Arg	CDS_NCTC8325_960954_962108	SAOUHSC_00989	conserved hypothetical protein	CDS	960953	962108	-1	no	no
coll2017-1162	14208_8#9	14623_3#77	FusA p.His457Arg	mutant	wildtype	fusidic acid resistance	NCTC8325	1023059	C	A	231.1	PASS	AF=1;AD=123;DP=123;ANN=A|synonymous_variant|LOW|CDS_NCTC8325_1022388_1023215|GENE_CDS_NCTC8325_1022388_1023215|transcript|TRANSCRIPT_CDS_NCTC8325_1022388_1023215|protein_coding|1/1|c.672C>A|p.Ser224Ser|672/828|672/828|224/275||,A|intragenic_variant|MODIFIER|TRANSCRIPT_NCTC8325_24157_24231|null|gene_variant|null|||n.1023059C>A||||||,A|intragenic_variant|MODIFIER|GENE_NCTC8325_1022388_1023215|GENE_…			synonymous_variant	LOW	c.672C>A	p.Ser224Ser	CDS_NCTC8325_1022388_1023215	SAOUHSC_01055	inositol monophosphatase family protein, putative	CDS	1022387	1023215	1	no	no
coll2017-1162	14208_8#9	14623_3#77	FusA p.His457Arg	mutant	wildtype	fusidic acid resistance	NCTC8325	1074716	A	G	146.6	PASS	AF=1;AD=98;DP=116;ANN=G|missense_variant|MODERATE|CDS_NCTC8325_1074500_1074745|GENE_CDS_NCTC8325_1074500_1074745|transcript|TRANSCRIPT_CDS_NCTC8325_1074500_1074745|protein_coding|1/1|c.217A>G|p.Thr73Ala|217/246|217/246|73/81||,G|intragenic_variant|MODIFIER|TRANSCRIPT_NCTC8325_24157_24231|null|gene_variant|null|||n.1074716A>G||||||,G|intragenic_variant|MODIFIER|GENE_NCTC8325_1074500_1074745|GENE_N…			missense_variant	MODERATE	c.217A>G	p.Thr73Ala	CDS_NCTC8325_1074500_1074745	SAOUHSC_01118	conserved hypothetical protein	CDS	1074499	1074745	1	no	yes
coll2017-1162	14208_8#9	14623_3#77	FusA p.His457Arg	mutant	wildtype	fusidic acid resistance	NCTC8325	1078294	G	T	131.6	PASS	AF=1;AD=72;DP=73;ANN=T|synonymous_variant|LOW|CDS_NCTC8325_1078148_1078372|GENE_CDS_NCTC8325_1078148_1078372|transcript|TRANSCRIPT_CDS_NCTC8325_1078148_1078372|protein_coding|1/1|c.147G>T|p.Gly49Gly|147/225|147/225|49/74||,T|intragenic_variant|MODIFIER|TRANSCRIPT_NCTC8325_24157_24231|null|gene_variant|null|||n.1078294G>T||||||,T|intragenic_variant|MODIFIER|GENE_NCTC8325_1078148_1078372|GENE_NCTC8…			synonymous_variant	LOW	c.147G>T	p.Gly49Gly	CDS_NCTC8325_1078148_1078372	SAOUHSC_01123	conserved hypothetical protein	CDS	1078147	1078372	1	no	no
coll2017-1162	14208_8#9	14623_3#77	FusA p.His457Arg	mutant	wildtype	fusidic acid resistance	NCTC8325	1080036	A	G	149.9	PASS	AF=1;AD=71;DP=72;ANN=G|synonymous_variant|LOW|CDS_NCTC8325_1079640_1080365|GENE_CDS_NCTC8325_1079640_1080365|transcript|TRANSCRIPT_CDS_NCTC8325_1079640_1080365|protein_coding|1/1|c.330T>C|p.Phe110Phe|330/726|330/726|110/241||,G|intragenic_variant|MODIFIER|TRANSCRIPT_NCTC8325_24157_24231|null|gene_variant|null|||n.1080036A>G||||||,G|intragenic_variant|MODIFIER|GENE_NCTC8325_1079640_1080365|GENE_NC…			synonymous_variant	LOW	c.330T>C	p.Phe110Phe	CDS_NCTC8325_1079640_1080365	SAOUHSC_01125	conserved hypothetical protein	CDS	1079639	1080365	-1	no	yes
coll2017-1162	14208_8#9	14623_3#77	FusA p.His457Arg	mutant	wildtype	fusidic acid resistance	NCTC8325	1081102	T	C	368.9	PASS	AF=1;AD=195;DP=235;ANN=C|synonymous_variant|LOW|CDS_NCTC8325_1080460_1081185|GENE_CDS_NCTC8325_1080460_1081185|transcript|TRANSCRIPT_CDS_NCTC8325_1080460_1081185|protein_coding|1/1|c.84A>G|p.Thr28Thr|84/726|84/726|28/241||,C|intragenic_variant|MODIFIER|TRANSCRIPT_NCTC8325_24157_24231|null|gene_variant|null|||n.1081102T>C||||||,C|intragenic_variant|MODIFIER|GENE_NCTC8325_1080460_1081185|GENE_NCTC8…			synonymous_variant	LOW	c.84A>G	p.Thr28Thr	CDS_NCTC8325_1080460_1081185	SAOUHSC_01127	conserved hypothetical protein	CDS	1080459	1081185	-1	no	yes
coll2017-1162	14208_8#9	14623_3#77	FusA p.His457Arg	mutant	wildtype	fusidic acid resistance	NCTC8325	1165871	A	G	195.1	PASS	AF=1;AD=91;DP=92;ANN=G|missense_variant|MODERATE|CDS_NCTC8325_1165142_1166026|GENE_CDS_NCTC8325_1165142_1166026|transcript|TRANSCRIPT_CDS_NCTC8325_1165142_1166026|protein_coding|1/1|c.730A>G|p.Lys244Glu|730/885|730/885|244/294||,G|intragenic_variant|MODIFIER|TRANSCRIPT_NCTC8325_24157_24231|null|gene_variant|null|||n.1165871A>G||||||,G|intragenic_variant|MODIFIER|GENE_NCTC8325_1165142_1166026|GENE…			missense_variant	MODERATE	c.730A>G	p.Lys244Glu	CDS_NCTC8325_1165142_1166026	SAOUHSC_01214	conserved hypothetical protein	CDS	1165141	1166026	1	no	no
coll2017-1162	14208_8#9	14623_3#77	FusA p.His457Arg	mutant	wildtype	fusidic acid resistance	NCTC8325	1236590	AC	GA	256.9	PASS	AF=1;AD=127.5;DP=128;ANN=GA|missense_variant|MODERATE|CDS_NCTC8325_1234935_1236608|GENE_CDS_NCTC8325_1234935_1236608|transcript|TRANSCRIPT_CDS_NCTC8325_1234935_1236608|protein_coding|1/1|c.1656_1657delACinsGA|p.Pro553Thr|1656/1674|1656/1674|552/557||,GA|intragenic_variant|MODIFIER|TRANSCRIPT_NCTC8325_24157_24231|null|gene_variant|null|||n.1236590_1236591delACinsGA||||||,GA|intragenic_variant|MODI…			missense_variant	MODERATE	c.1656_1657delACinsGA	p.Pro553Thr	CDS_NCTC8325_1234935_1236608	SAOUHSC_01278	conserved hypothetical protein	CDS	1234934	1236608	1	no	no
coll2017-1162	14208_8#9	14623_3#77	FusA p.His457Arg	mutant	wildtype	fusidic acid resistance	NCTC8325	1236590	A	G	206.9	PASS	AF=1;AD=97;DP=97;ANN=G|synonymous_variant|LOW|CDS_NCTC8325_1234935_1236608|GENE_CDS_NCTC8325_1234935_1236608|transcript|TRANSCRIPT_CDS_NCTC8325_1234935_1236608|protein_coding|1/1|c.1656A>G|p.Gln552Gln|1656/1674|1656/1674|552/557||,G|intragenic_variant|MODIFIER|TRANSCRIPT_NCTC8325_24157_24231|null|gene_variant|null|||n.1236590A>G||||||,G|intragenic_variant|MODIFIER|GENE_NCTC8325_1234935_1236608|GE…			synonymous_variant	LOW	c.1656A>G	p.Gln552Gln	CDS_NCTC8325_1234935_1236608	SAOUHSC_01278	conserved hypothetical protein	CDS	1234934	1236608	1	no	no
coll2017-1162	14208_8#9	14623_3#77	FusA p.His457Arg	mutant	wildtype	fusidic acid resistance	NCTC8325	1282606	A	G	363.4	PASS	AF=1;AD=166;DP=166;ANN=G|missense_variant|MODERATE|CDS_NCTC8325_1280956_1283799|GENE_CDS_NCTC8325_1280956_1283799|transcript|TRANSCRIPT_CDS_NCTC8325_1280956_1283799|protein_coding|1/1|c.1651A>G|p.Ile551Val|1651/2844|1651/2844|551/947||,G|intragenic_variant|MODIFIER|TRANSCRIPT_NCTC8325_24157_24231|null|gene_variant|null|||n.1282606A>G||||||,G|intragenic_variant|MODIFIER|GENE_NCTC8325_1280956_12837…			missense_variant	MODERATE	c.1651A>G	p.Ile551Val	CDS_NCTC8325_1280956_1283799	SAOUHSC_01342	conserved hypothetical protein	CDS	1280955	1283799	1	no	no
coll2017-1162	14208_8#9	14623_3#77	FusA p.His457Arg	mutant	wildtype	fusidic acid resistance	NCTC8325	1349381	GAATTCGCTATCAGATATCGTTTCAACAATTTCATTAACATATCGCGTATTATC	ATTAAATTCGTCATATTTCCA	.	PASS	AF=1;AD=95;DP=126.5;ANN=ATTAAATTCGTCATATTTCCA|missense_variant&conservative_inframe_deletion|MODERATE|CDS_NCTC8325_1349111_1349503|GENE_CDS_NCTC8325_1349111_1349503|transcript|TRANSCRIPT_CDS_NCTC8325_1349111_1349503|protein_coding|1/1|c.70_123delGATAATACGCGATATGTTAATGAAATTGTTGAAACGATATCTGATAGCGAATTCinsTGGAAATATGACGAATTTAAT|p.Asp24_Phe41delinsTrpLysTyrAspGluPheAsn|123/393|70/393|24/130||,ATTAAATTC…			missense_variant&conservative_inframe_deletion	MODERATE	c.70_123delGATAATACGCGATATGTTAATGAAATTGTTGAAACGATATCTGATAGCGAATTCinsTGGAAATATGACGAATTTAAT	p.Asp24_Phe41delinsTrpLysTyrAspGluPheAsn	CDS_NCTC8325_1349111_1349503	SAOUHSC_01410	truncated transposase	CDS	1349110	1349503	-1	no	yes
coll2017-1162	14208_8#9	14623_3#77	FusA p.His457Arg	mutant	wildtype	fusidic acid resistance	NCTC8325	1375753	C	T	136.1	PASS	AF=1;AD=74;DP=74;ANN=T|synonymous_variant|LOW|CDS_NCTC8325_1375631_1376032|GENE_CDS_NCTC8325_1375631_1376032|transcript|TRANSCRIPT_CDS_NCTC8325_1375631_1376032|protein_coding|1/1|c.123C>T|p.Asn41Asn|123/402|123/402|41/133||,T|intragenic_variant|MODIFIER|TRANSCRIPT_NCTC8325_24157_24231|null|gene_variant|null|||n.1375753C>T||||||,T|intragenic_variant|MODIFIER|GENE_NCTC8325_1375631_1376032|GENE_NCTC…			synonymous_variant	LOW	c.123C>T	p.Asn41Asn	CDS_NCTC8325_1375631_1376032	SAOUHSC_01443	conserved hypothetical protein	CDS	1375630	1376032	1	no	no
coll2017-1162	14208_8#9	14623_3#77	FusA p.His457Arg	mutant	wildtype	fusidic acid resistance	NCTC8325	1377201	T	C	130.8	PASS	AF=1;AD=61;DP=61;ANN=C|synonymous_variant|LOW|CDS_NCTC8325_1376091_1404698|GENE_CDS_NCTC8325_1376091_1404698|transcript|TRANSCRIPT_CDS_NCTC8325_1376091_1404698|protein_coding|1/1|c.27498A>G|p.Gln9166Gln|27498/28608|27498/28608|9166/9535||WARNING_TRANSCRIPT_NO_START_CODON,C|intragenic_variant|MODIFIER|TRANSCRIPT_NCTC8325_24157_24231|null|gene_variant|null|||n.1377201T>C||||||,C|intragenic_variant|…			synonymous_variant	LOW	c.27498A>G	p.Gln9166Gln	CDS_NCTC8325_1376091_1404698	SAOUHSC_01447	conserved hypothetical protein	CDS	1376090	1404698	-1	no	no
coll2017-1162	14208_8#9	14623_3#77	FusA p.His457Arg	mutant	wildtype	fusidic acid resistance	NCTC8325	1402317	T	C	200.7	PASS	AF=1;AD=93;DP=93;ANN=C|synonymous_variant|LOW|CDS_NCTC8325_1376091_1404698|GENE_CDS_NCTC8325_1376091_1404698|transcript|TRANSCRIPT_CDS_NCTC8325_1376091_1404698|protein_coding|1/1|c.2382A>G|p.Lys794Lys|2382/28608|2382/28608|794/9535||WARNING_TRANSCRIPT_NO_START_CODON,C|intragenic_variant|MODIFIER|TRANSCRIPT_NCTC8325_24157_24231|null|gene_variant|null|||n.1402317T>C||||||,C|intragenic_variant|MODIF…			synonymous_variant	LOW	c.2382A>G	p.Lys794Lys	CDS_NCTC8325_1376091_1404698	SAOUHSC_01447	conserved hypothetical protein	CDS	1376090	1404698	-1	no	no
coll2017-1162	14208_8#9	14623_3#77	FusA p.His457Arg	mutant	wildtype	fusidic acid resistance	NCTC8325	1438801	T	C	175.7	PASS	AF=1;AD=82;DP=82;ANN=C|synonymous_variant|LOW|CDS_NCTC8325_1438012_1439310|GENE_CDS_NCTC8325_1438012_1439310|transcript|TRANSCRIPT_CDS_NCTC8325_1438012_1439310|protein_coding|1/1|c.510A>G|p.Val170Val|510/1299|510/1299|170/432||,C|intragenic_variant|MODIFIER|TRANSCRIPT_NCTC8325_24157_24231|null|gene_variant|null|||n.1438801T>C||||||,C|intragenic_variant|MODIFIER|GENE_NCTC8325_1438012_1439310|GENE_…			synonymous_variant	LOW	c.510A>G	p.Val170Val	CDS_NCTC8325_1438012_1439310	SAOUHSC_01481	3-phosphoshikimate 1-carboxyvinyltransferase	CDS	1438011	1439310	-1	no	no
coll2017-1162	14208_8#9	14623_3#77	FusA p.His457Arg	mutant	wildtype	fusidic acid resistance	NCTC8325	1438972	A	G	249.9	PASS	AF=1;AD=114;DP=114;ANN=G|synonymous_variant|LOW|CDS_NCTC8325_1438012_1439310|GENE_CDS_NCTC8325_1438012_1439310|transcript|TRANSCRIPT_CDS_NCTC8325_1438012_1439310|protein_coding|1/1|c.339T>C|p.Val113Val|339/1299|339/1299|113/432||,G|intragenic_variant|MODIFIER|TRANSCRIPT_NCTC8325_24157_24231|null|gene_variant|null|||n.1438972A>G||||||,G|intragenic_variant|MODIFIER|GENE_NCTC8325_1438012_1439310|GEN…			synonymous_variant	LOW	c.339T>C	p.Val113Val	CDS_NCTC8325_1438012_1439310	SAOUHSC_01481	3-phosphoshikimate 1-carboxyvinyltransferase	CDS	1438011	1439310	-1	no	no
coll2017-1162	14208_8#9	14623_3#77	FusA p.His457Arg	mutant	wildtype	fusidic acid resistance	NCTC8325	1459997	G	A	119.6	PASS	AF=1;AD=87;DP=106;ANN=A|missense_variant|MODERATE|CDS_NCTC8325_1459227_1460141|GENE_CDS_NCTC8325_1459227_1460141|transcript|TRANSCRIPT_CDS_NCTC8325_1459227_1460141|protein_coding|1/1|c.145C>T|p.Pro49Ser|145/915|145/915|49/304||,A|intragenic_variant|MODIFIER|TRANSCRIPT_NCTC8325_24157_24231|null|gene_variant|null|||n.1459997G>A||||||,A|intragenic_variant|MODIFIER|GENE_NCTC8325_1459227_1460141|GENE_…			missense_variant	MODERATE	c.145C>T	p.Pro49Ser	CDS_NCTC8325_1459227_1460141	SAOUHSC_01508	conserved hypothetical protein	CDS	1459226	1460141	-1	no	yes
coll2017-1162	14208_8#9	14623_3#77	FusA p.His457Arg	mutant	wildtype	fusidic acid resistance	NCTC8325	1695345	T	C	237.4	PASS	AF=1;AD=110;DP=110;ANN=C|missense_variant|MODERATE|CDS_NCTC8325_1693829_1696459|GENE_CDS_NCTC8325_1693829_1696459|transcript|TRANSCRIPT_CDS_NCTC8325_1693829_1696459|protein_coding|1/1|c.1115A>G|p.Tyr372Cys|1115/2631|1115/2631|372/876||WARNING_TRANSCRIPT_NO_START_CODON,C|intragenic_variant|MODIFIER|TRANSCRIPT_NCTC8325_24157_24231|null|gene_variant|null|||n.1695345T>C||||||,C|intragenic_variant|MOD…			missense_variant	MODERATE	c.1115A>G	p.Tyr372Cys	CDS_NCTC8325_1693829_1696459	SAOUHSC_01797	DNA polymerase I	CDS	1693828	1696459	-1	no	no
coll2017-1162	14208_8#9	14623_3#77	FusA p.His457Arg	mutant	wildtype	fusidic acid resistance	NCTC8325	1760058	CCGTCTC	C	.	PASS	AF=1;AD=98;DP=120;ANN=C|conservative_inframe_deletion|MODERATE|CDS_NCTC8325_1759666_1761183|GENE_CDS_NCTC8325_1759666_1761183|transcript|TRANSCRIPT_CDS_NCTC8325_1759666_1761183|protein_coding|1/1|c.1120_1125delGAGACG|p.Glu374_Thr375del|1125/1518|1120/1518|374/505||,C|intragenic_variant|MODIFIER|TRANSCRIPT_NCTC8325_24157_24231|null|gene_variant|null|||n.1760059_1760064delCGTCTC||||||,C|intragenic_…			conservative_inframe_deletion	MODERATE	c.1120_1125delGAGACG	p.Glu374_Thr375del	CDS_NCTC8325_1759666_1761183	SAOUHSC_01854	conserved hypothetical protein	CDS	1759665	1761183	-1	no	no
coll2017-1162	14208_8#9	14623_3#77	FusA p.His457Arg	mutant	wildtype	fusidic acid resistance	NCTC8325	1760059	CGTCTC	C	145.8	PASS	AF=1;AD=39.6;DP=40;ANN=C|frameshift_variant|HIGH|CDS_NCTC8325_1759666_1761183|GENE_CDS_NCTC8325_1759666_1761183|transcript|TRANSCRIPT_CDS_NCTC8325_1759666_1761183|protein_coding|1/1|c.1120_1124delGAGAC|p.Glu374fs|1124/1518|1120/1518|374/505||,C|intragenic_variant|MODIFIER|TRANSCRIPT_NCTC8325_24157_24231|null|gene_variant|null|||n.1760060_1760064delGTCTC||||||,C|intragenic_variant|MODIFIER|GENE_NC…			frameshift_variant	HIGH	c.1120_1124delGAGAC	p.Glu374fs	CDS_NCTC8325_1759666_1761183	SAOUHSC_01854	conserved hypothetical protein	CDS	1759665	1761183	-1	no	no
coll2017-1162	14208_8#9	14623_3#77	FusA p.His457Arg	mutant	wildtype	fusidic acid resistance	NCTC8325	1782464	A	C	148.6	PASS	AF=1;AD=70;DP=70;ANN=C|synonymous_variant|LOW|CDS_NCTC8325_1781582_1788142|GENE_CDS_NCTC8325_1781582_1788142|transcript|TRANSCRIPT_CDS_NCTC8325_1781582_1788142|protein_coding|1/1|c.5679T>G|p.Ala1893Ala|5679/6561|5679/6561|1893/2186||,C|intragenic_variant|MODIFIER|TRANSCRIPT_NCTC8325_24157_24231|null|gene_variant|null|||n.1782464A>C||||||,C|intragenic_variant|MODIFIER|GENE_NCTC8325_1781582_1788142…			synonymous_variant	LOW	c.5679T>G	p.Ala1893Ala	CDS_NCTC8325_1781582_1788142	SAOUHSC_01873	conserved hypothetical protein	CDS	1781581	1788142	-1	no	no
coll2017-1162	14208_8#9	14623_3#77	FusA p.His457Arg	mutant	wildtype	fusidic acid resistance	NCTC8325	1809444	T	C	284.8	PASS	AF=1;AD=133;DP=133;ANN=C|synonymous_variant|LOW|CDS_NCTC8325_1809348_1809791|GENE_CDS_NCTC8325_1809348_1809791|transcript|TRANSCRIPT_CDS_NCTC8325_1809348_1809791|protein_coding|1/1|c.348A>G|p.Gly116Gly|348/444|348/444|116/147||,C|intragenic_variant|MODIFIER|TRANSCRIPT_NCTC8325_24157_24231|null|gene_variant|null|||n.1809444T>C||||||,C|intragenic_variant|MODIFIER|GENE_NCTC8325_1809348_1809791|GENE_…			synonymous_variant	LOW	c.348A>G	p.Gly116Gly	CDS_NCTC8325_1809348_1809791	SAOUHSC_01899	conserved hypothetical protein	CDS	1809347	1809791	-1	no	no
coll2017-1162	14208_8#9	14623_3#77	FusA p.His457Arg	mutant	wildtype	fusidic acid resistance	NCTC8325	1840518	G	T	127.5	PASS	AF=1;AD=76;DP=76;ANN=T|missense_variant|MODERATE|CDS_NCTC8325_1839335_1840534|GENE_CDS_NCTC8325_1839335_1840534|transcript|TRANSCRIPT_CDS_NCTC8325_1839335_1840534|protein_coding|1/1|c.17C>A|p.Thr6Lys|17/1200|17/1200|6/399||,T|intragenic_variant|MODIFIER|TRANSCRIPT_NCTC8325_24157_24231|null|gene_variant|null|||n.1840518G>T||||||,T|intragenic_variant|MODIFIER|GENE_NCTC8325_1839335_1840534|GENE_NCTC…			missense_variant	MODERATE	c.17C>A	p.Thr6Lys	CDS_NCTC8325_1839335_1840534	SAOUHSC_01932	type I restriction-modification enzyme, S subunit, EcoA family, putative	CDS	1839334	1840534	-1	no	yes
coll2017-1162	14208_8#9	14623_3#77	FusA p.His457Arg	mutant	wildtype	fusidic acid resistance	NCTC8325	1890207	G	A	26.8	PASS	AF=1;AD=40;DP=40;ANN=A|missense_variant|MODERATE|CDS_NCTC8325_1889999_1890361|GENE_CDS_NCTC8325_1889999_1890361|transcript|TRANSCRIPT_CDS_NCTC8325_1889999_1890361|protein_coding|1/1|c.209G>A|p.Gly70Glu|209/363|209/363|70/120||,A|intragenic_variant|MODIFIER|TRANSCRIPT_NCTC8325_24157_24231|null|gene_variant|null|||n.1890207G>A||||||,A|intragenic_variant|MODIFIER|GENE_NCTC8325_1889999_1890361|GENE_N…			missense_variant	MODERATE	c.209G>A	p.Gly70Glu	CDS_NCTC8325_1889999_1890361	SAOUHSC_01985	conserved hypothetical protein	CDS	1889998	1890361	1	no	yes
coll2017-1162	14208_8#9	14623_3#77	FusA p.His457Arg	mutant	wildtype	fusidic acid resistance	NCTC8325	2009967	CT	TA	331.9	PASS	AF=1;AD=178;DP=178;ANN=TA|missense_variant|MODERATE|CDS_NCTC8325_2009728_2011290|GENE_CDS_NCTC8325_2009728_2011290|transcript|TRANSCRIPT_CDS_NCTC8325_2009728_2011290|protein_coding|1/1|c.1323_1324delAGinsTA|p.Val442Met|1324/1563|1323/1563|441/520||,TA|intragenic_variant|MODIFIER|TRANSCRIPT_NCTC8325_24157_24231|null|gene_variant|null|||n.2009967_2009968delCTinsTA||||||,TA|intragenic_variant|MODIFI…			missense_variant	MODERATE	c.1323_1324delAGinsTA	p.Val442Met	CDS_NCTC8325_2009728_2011290	SAOUHSC_02137	sodium-dependent transporter (huNaDC-1), putative	CDS	2009727	2011290	-1	no	no
coll2017-1162	14208_8#9	14623_3#77	FusA p.His457Arg	mutant	wildtype	fusidic acid resistance	NCTC8325	2009968	T	A	211	PASS	AF=1;AD=114;DP=115;ANN=A|synonymous_variant|LOW|CDS_NCTC8325_2009728_2011290|GENE_CDS_NCTC8325_2009728_2011290|transcript|TRANSCRIPT_CDS_NCTC8325_2009728_2011290|protein_coding|1/1|c.1323A>T|p.Gly441Gly|1323/1563|1323/1563|441/520||,A|intragenic_variant|MODIFIER|TRANSCRIPT_NCTC8325_24157_24231|null|gene_variant|null|||n.2009968T>A||||||,A|intragenic_variant|MODIFIER|GENE_NCTC8325_2009728_2011290|…			synonymous_variant	LOW	c.1323A>T	p.Gly441Gly	CDS_NCTC8325_2009728_2011290	SAOUHSC_02137	sodium-dependent transporter (huNaDC-1), putative	CDS	2009727	2011290	-1	no	no
coll2017-1162	14208_8#9	14623_3#77	FusA p.His457Arg	mutant	wildtype	fusidic acid resistance	NCTC8325	2012094	C	G	285.8	PASS	AF=1;AD=131;DP=131;ANN=G|missense_variant|MODERATE|CDS_NCTC8325_2011495_2012592|GENE_CDS_NCTC8325_2011495_2012592|transcript|TRANSCRIPT_CDS_NCTC8325_2011495_2012592|protein_coding|1/1|c.499G>C|p.Ala167Pro|499/1098|499/1098|167/365||,G|intragenic_variant|MODIFIER|TRANSCRIPT_NCTC8325_24157_24231|null|gene_variant|null|||n.2012094C>G||||||,G|intragenic_variant|MODIFIER|GENE_NCTC8325_2011495_2012592|…			missense_variant	MODERATE	c.499G>C	p.Ala167Pro	CDS_NCTC8325_2011495_2012592	SAOUHSC_02138	conserved hypothetical protein	CDS	2011494	2012592	-1	no	no
coll2017-1162	14208_8#9	14623_3#77	FusA p.His457Arg	mutant	wildtype	fusidic acid resistance	NCTC8325	2030831	A	G	159.9	PASS	AF=1;AD=114;DP=114;ANN=G|synonymous_variant|LOW|CDS_NCTC8325_2029598_2031352|GENE_CDS_NCTC8325_2029598_2031352|transcript|TRANSCRIPT_CDS_NCTC8325_2029598_2031352|protein_coding|1/1|c.522T>C|p.Asn174Asn|522/1755|522/1755|174/584||,G|intragenic_variant|MODIFIER|TRANSCRIPT_NCTC8325_24157_24231|null|gene_variant|null|||n.2030831A>G||||||,G|intragenic_variant|MODIFIER|GENE_NCTC8325_2029598_2031352|GEN…			synonymous_variant	LOW	c.522T>C	p.Asn174Asn	CDS_NCTC8325_2029598_2031352	SAOUHSC_02161	MHC class II analog protein	CDS	2029597	2031352	-1	no	yes
coll2017-1162	14208_8#9	14623_3#77	FusA p.His457Arg	mutant	wildtype	fusidic acid resistance	NCTC8325	2120632	CAGC	C	.	PASS	AF=1;AD=210;DP=224;ANN=C|disruptive_inframe_deletion|MODERATE|CDS_NCTC8325_2119308_2120678|GENE_CDS_NCTC8325_2119308_2120678|transcript|TRANSCRIPT_CDS_NCTC8325_2119308_2120678|protein_coding|1/1|c.1326_1328delAGC|p.Ala443del|1326/1371|1326/1371|442/456||,C|intragenic_variant|MODIFIER|TRANSCRIPT_NCTC8325_24157_24231|null|gene_variant|null|||n.2120633_2120635delAGC||||||,C|intragenic_variant|MODIFI…			disruptive_inframe_deletion	MODERATE	c.1326_1328delAGC	p.Ala443del	CDS_NCTC8325_2119308_2120678	SAOUHSC_02287	3-isopropylmalate dehydratase, large subunit	CDS	2119307	2120678	1	no	no
coll2017-1162	14208_8#9	14623_3#77	FusA p.His457Arg	mutant	wildtype	fusidic acid resistance	NCTC8325	2179189	T	C	265.6	PASS	AF=1;AD=122;DP=122;ANN=C|missense_variant|MODERATE|CDS_NCTC8325_2178626_2179723|GENE_CDS_NCTC8325_2178626_2179723|transcript|TRANSCRIPT_CDS_NCTC8325_2178626_2179723|protein_coding|1/1|c.535A>G|p.Asn179Asp|535/1098|535/1098|179/365||WARNING_TRANSCRIPT_NO_START_CODON,C|intragenic_variant|MODIFIER|TRANSCRIPT_NCTC8325_24157_24231|null|gene_variant|null|||n.2179189T>C||||||,C|intragenic_variant|MODIFI…			missense_variant	MODERATE	c.535A>G	p.Asn179Asp	CDS_NCTC8325_2178626_2179723	SAOUHSC_02357	conserved hypothetical protein	CDS	2178625	2179723	-1	no	no
coll2017-1162	14208_8#9	14623_3#77	FusA p.His457Arg	mutant	wildtype	fusidic acid resistance	NCTC8325	2221643	G	A	449.2	PASS	AF=1;AD=238;DP=238;ANN=A|missense_variant|MODERATE|CDS_NCTC8325_2221120_2223252|GENE_CDS_NCTC8325_2221120_2223252|transcript|TRANSCRIPT_CDS_NCTC8325_2221120_2223252|protein_coding|1/1|c.524G>A|p.Ser175Asn|524/2133|524/2133|175/710||,A|intragenic_variant|MODIFIER|TRANSCRIPT_NCTC8325_24157_24231|null|gene_variant|null|||n.2221643G>A||||||,A|intragenic_variant|MODIFIER|GENE_NCTC8325_2221120_2223252|…			missense_variant	MODERATE	c.524G>A	p.Ser175Asn	CDS_NCTC8325_2221120_2223252	SAOUHSC_02401	conserved hypothetical protein	CDS	2221119	2223252	1	no	no
coll2017-1162	14208_8#9	14623_3#77	FusA p.His457Arg	mutant	wildtype	fusidic acid resistance	NCTC8325	2234306	G	A	254.3	PASS	AF=1;AD=137;DP=137;ANN=A|missense_variant|MODERATE|CDS_NCTC8325_2234218_2235150|GENE_CDS_NCTC8325_2234218_2235150|transcript|TRANSCRIPT_CDS_NCTC8325_2234218_2235150|protein_coding|1/1|c.845C>T|p.Ser282Leu|845/933|845/933|282/310||,A|intragenic_variant|MODIFIER|TRANSCRIPT_NCTC8325_24157_24231|null|gene_variant|null|||n.2234306G>A||||||,A|intragenic_variant|MODIFIER|GENE_NCTC8325_2234218_2235150|GE…			missense_variant	MODERATE	c.845C>T	p.Ser282Leu	CDS_NCTC8325_2234218_2235150	SAOUHSC_02406	conserved hypothetical protein	CDS	2234217	2235150	-1	no	no
coll2017-1162	14208_8#9	14623_3#77	FusA p.His457Arg	mutant	wildtype	fusidic acid resistance	NCTC8325	2275608	G	A	268.8	PASS	AF=1;AD=144;DP=144;ANN=A|synonymous_variant|LOW|CDS_NCTC8325_2274585_2276297|GENE_CDS_NCTC8325_2274585_2276297|transcript|TRANSCRIPT_CDS_NCTC8325_2274585_2276297|protein_coding|1/1|c.690C>T|p.Ile230Ile|690/1713|690/1713|230/570||,A|intragenic_variant|MODIFIER|GENE_NCTC8325_2274585_2276297|GENE_NCTC8325_2274585_2276297|gene_variant|GENE_NCTC8325_2274585_2276297|||n.2275608G>A||||||			synonymous_variant	LOW	c.690C>T	p.Ile230Ile	CDS_NCTC8325_2274585_2276297	SAOUHSC_02450	pts system, lactose-specific IIBC component, putative	CDS	2274584	2276297	-1	no	no
coll2017-1162	14208_8#9	14623_3#77	FusA p.His457Arg	mutant	wildtype	fusidic acid resistance	NCTC8325	2290977	T	A	208.2	PASS	AF=1;AD=110;DP=137;ANN=A|synonymous_variant|LOW|CDS_NCTC8325_2290323_2291027|GENE_CDS_NCTC8325_2290323_2291027|transcript|TRANSCRIPT_CDS_NCTC8325_2290323_2291027|protein_coding|1/1|c.51A>T|p.Gly17Gly|51/705|51/705|17/234||,A|intragenic_variant|MODIFIER|GENE_NCTC8325_2290323_2291027|GENE_NCTC8325_2290323_2291027|gene_variant|GENE_NCTC8325_2290323_2291027|||n.2290977T>A||||||			synonymous_variant	LOW	c.51A>T	p.Gly17Gly	CDS_NCTC8325_2290323_2291027	SAOUHSC_02467	alpha-acetolactate decarboxylase	CDS	2290322	2291027	-1	no	yes
coll2017-1162	14208_8#9	14623_3#77	FusA p.His457Arg	mutant	wildtype	fusidic acid resistance	NCTC8325	2335870	T	C	217.9	PASS	AF=1;AD=130;DP=130;ANN=C|missense_variant|MODERATE|CDS_NCTC8325_2335823_2335942|GENE_CDS_NCTC8325_2335823_2335942|transcript|TRANSCRIPT_CDS_NCTC8325_2335823_2335942|protein_coding|1/1|c.73A>G|p.Arg25Gly|73/120|73/120|25/39||,C|intragenic_variant|MODIFIER|GENE_NCTC8325_2335823_2335942|GENE_NCTC8325_2335823_2335942|gene_variant|GENE_NCTC8325_2335823_2335942|||n.2335870T>C||||||			missense_variant	MODERATE	c.73A>G	p.Arg25Gly	CDS_NCTC8325_2335823_2335942	SAOUHSC_02535	conserved hypothetical protein	CDS	2335822	2335942	-1	no	yes
coll2017-1162	14208_8#9	14623_3#77	FusA p.His457Arg	mutant	wildtype	fusidic acid resistance	NCTC8325	2344378	CGT	TTG	259.5	PASS	AF=1;AD=133;DP=133;ANN=TTG|missense_variant|MODERATE|CDS_NCTC8325_2343695_2344477|GENE_CDS_NCTC8325_2343695_2344477|transcript|TRANSCRIPT_CDS_NCTC8325_2343695_2344477|protein_coding|1/1|c.98_100delACGinsCAA|p.AspAla33AlaThr|100/783|98/783|33/260||,TTG|intragenic_variant|MODIFIER|GENE_NCTC8325_2343695_2344477|GENE_NCTC8325_2343695_2344477|gene_variant|GENE_NCTC8325_2343695_2344477|||n.2344378_2344…			missense_variant	MODERATE	c.98_100delACGinsCAA	p.AspAla33AlaThr	CDS_NCTC8325_2343695_2344477	SAOUHSC_02549	molybdenum ABC transporter, periplasmic molybdate-binding protein	CDS	2343694	2344477	-1	no	no
coll2017-1162	14208_8#9	14623_3#77	FusA p.His457Arg	mutant	wildtype	fusidic acid resistance	NCTC8325	2403775	G	A	264	PASS	AF=1;AD=141;DP=141;ANN=A|missense_variant|MODERATE|CDS_NCTC8325_2403616_2404269|GENE_CDS_NCTC8325_2403616_2404269|transcript|TRANSCRIPT_CDS_NCTC8325_2403616_2404269|protein_coding|1/1|c.160G>A|p.Gly54Ser|160/654|160/654|54/217||,A|intragenic_variant|MODIFIER|GENE_NCTC8325_2403616_2404269|GENE_NCTC8325_2403616_2404269|gene_variant|GENE_NCTC8325_2403616_2404269|||n.2403775G>A||||||			missense_variant	MODERATE	c.160G>A	p.Gly54Ser	CDS_NCTC8325_2403616_2404269	SAOUHSC_02613	conserved hypothetical protein	CDS	2403615	2404269	1	no	no
coll2017-1162	14208_8#9	14623_3#77	FusA p.His457Arg	mutant	wildtype	fusidic acid resistance	NCTC8325	2418426	C	T	154.5	PASS	AF=1;AD=84;DP=84;ANN=T|synonymous_variant|LOW|CDS_NCTC8325_2416851_2418782|GENE_CDS_NCTC8325_2416851_2418782|transcript|TRANSCRIPT_CDS_NCTC8325_2416851_2418782|protein_coding|1/1|c.357G>A|p.Val119Val|357/1932|357/1932|119/643||,T|intragenic_variant|MODIFIER|GENE_NCTC8325_2416851_2418782|GENE_NCTC8325_2416851_2418782|gene_variant|GENE_NCTC8325_2416851_2418782|||n.2418426C>T||||||			synonymous_variant	LOW	c.357G>A	p.Val119Val	CDS_NCTC8325_2416851_2418782	SAOUHSC_02629	drug resistance transporter, EmrB/QacA subfamily, putative	CDS	2416850	2418782	-1	no	no
coll2017-1162	14208_8#9	14623_3#77	FusA p.His457Arg	mutant	wildtype	fusidic acid resistance	NCTC8325	2480658	A	G	145.6	PASS	AF=1;AD=69;DP=71;ANN=G|synonymous_variant|LOW|CDS_NCTC8325_2480553_2481284|GENE_CDS_NCTC8325_2480553_2481284|transcript|TRANSCRIPT_CDS_NCTC8325_2480553_2481284|protein_coding|1/1|c.627T>C|p.Phe209Phe|627/732|627/732|209/243||,G|intragenic_variant|MODIFIER|GENE_NCTC8325_2480553_2481284|GENE_NCTC8325_2480553_2481284|gene_variant|GENE_NCTC8325_2480553_2481284|||n.2480658A>G||||||			synonymous_variant	LOW	c.627T>C	p.Phe209Phe	CDS_NCTC8325_2480553_2481284	SAOUHSC_02697	amino acid ABC transporter, ATP-binding protein, putative	CDS	2480552	2481284	-1	no	no
coll2017-1162	14208_8#9	14623_3#77	FusA p.His457Arg	mutant	wildtype	fusidic acid resistance	NCTC8325	2489290	A	G	472.8	PASS	AF=1;AD=216;DP=216;ANN=G|missense_variant|MODERATE|CDS_NCTC8325_2489229_2490158|GENE_CDS_NCTC8325_2489229_2490158|transcript|TRANSCRIPT_CDS_NCTC8325_2489229_2490158|protein_coding|1/1|c.62A>G|p.Asn21Ser|62/930|62/930|21/309||,G|intragenic_variant|MODIFIER|GENE_NCTC8325_2489229_2490158|GENE_NCTC8325_2489229_2490158|gene_variant|GENE_NCTC8325_2489229_2490158|||n.2489290A>G||||||			missense_variant	MODERATE	c.62A>G	p.Asn21Ser	CDS_NCTC8325_2489229_2490158	SAOUHSC_02708	gamma-hemolysin h-gamma-ii subunit, putative	CDS	2489228	2490158	1	no	yes
coll2017-1162	14208_8#9	14623_3#77	FusA p.His457Arg	mutant	wildtype	fusidic acid resistance	NCTC8325	2505781	C	T	209.9	PASS	AF=1;AD=114;DP=114;ANN=T|synonymous_variant|LOW|CDS_NCTC8325_2505548_2506759|GENE_CDS_NCTC8325_2505548_2506759|transcript|TRANSCRIPT_CDS_NCTC8325_2505548_2506759|protein_coding|1/1|c.234C>T|p.Arg78Arg|234/1212|234/1212|78/403||,T|intragenic_variant|MODIFIER|GENE_NCTC8325_2505548_2506759|GENE_NCTC8325_2505548_2506759|gene_variant|GENE_NCTC8325_2505548_2506759|||n.2505781C>T||||||			synonymous_variant	LOW	c.234C>T	p.Arg78Arg	CDS_NCTC8325_2505548_2506759	SAOUHSC_02725	conserved hypothetical protein	CDS	2505547	2506759	1	no	no
coll2017-1162	14208_8#9	14623_3#77	FusA p.His457Arg	mutant	wildtype	fusidic acid resistance	NCTC8325	2511921	A	T	138	PASS	AF=1;AD=75;DP=75;ANN=T|synonymous_variant|LOW|CDS_NCTC8325_2510827_2512905|GENE_CDS_NCTC8325_2510827_2512905|transcript|TRANSCRIPT_CDS_NCTC8325_2510827_2512905|protein_coding|1/1|c.1095A>T|p.Ala365Ala|1095/2079|1095/2079|365/692||,T|intragenic_variant|MODIFIER|GENE_NCTC8325_2510827_2512905|GENE_NCTC8325_2510827_2512905|gene_variant|GENE_NCTC8325_2510827_2512905|||n.2511921A>T||||||			synonymous_variant	LOW	c.1095A>T	p.Ala365Ala	CDS_NCTC8325_2510827_2512905	SAOUHSC_02731	conserved hypothetical protein	CDS	2510826	2512905	1	no	no
coll2017-1162	14208_8#9	14623_3#77	FusA p.His457Arg	mutant	wildtype	fusidic acid resistance	NCTC8325	2531566	C	T	132.2	PASS	AF=1;AD=72;DP=72;ANN=T|synonymous_variant|LOW|CDS_NCTC8325_2530924_2531700|GENE_CDS_NCTC8325_2530924_2531700|transcript|TRANSCRIPT_CDS_NCTC8325_2530924_2531700|protein_coding|1/1|c.135G>A|p.Leu45Leu|135/777|135/777|45/258||,T|intragenic_variant|MODIFIER|GENE_NCTC8325_2530924_2531700|GENE_NCTC8325_2530924_2531700|gene_variant|GENE_NCTC8325_2530924_2531700|||n.2531566C>T||||||			synonymous_variant	LOW	c.135G>A	p.Leu45Leu	CDS_NCTC8325_2530924_2531700	SAOUHSC_02753	membrane protein, putative	CDS	2530923	2531700	-1	no	no
coll2017-1162	14208_8#9	14623_3#77	FusA p.His457Arg	mutant	wildtype	fusidic acid resistance	NCTC8325	2556788	C	T	67.5	PASS	AF=1;AD=54;DP=64;ANN=T|missense_variant|MODERATE|CDS_NCTC8325_2556685_2557479|GENE_CDS_NCTC8325_2556685_2557479|transcript|TRANSCRIPT_CDS_NCTC8325_2556685_2557479|protein_coding|1/1|c.692G>A|p.Arg231Lys|692/795|692/795|231/264||,T|intragenic_variant|MODIFIER|GENE_NCTC8325_2556685_2557479|GENE_NCTC8325_2556685_2557479|gene_variant|GENE_NCTC8325_2556685_2557479|||n.2556788C>T||||||			missense_variant	MODERATE	c.692G>A	p.Arg231Lys	CDS_NCTC8325_2556685_2557479	SAOUHSC_02783	conserved hypothetical protein	CDS	2556684	2557479	-1	no	yes
coll2017-1162	14208_8#9	14623_3#77	FusA p.His457Arg	mutant	wildtype	fusidic acid resistance	NCTC8325	2577930	G	A	190.8	PASS	AF=1;AD=132;DP=132;ANN=A|synonymous_variant|LOW|CDS_NCTC8325_2577879_2580632|GENE_CDS_NCTC8325_2577879_2580632|transcript|TRANSCRIPT_CDS_NCTC8325_2577879_2580632|protein_coding|1/1|c.2703C>T|p.Ser901Ser|2703/2754|2703/2754|901/917||,A|intragenic_variant|MODIFIER|GENE_NCTC8325_2577879_2580632|GENE_NCTC8325_2577879_2580632|gene_variant|GENE_NCTC8325_2577879_2580632|||n.2577930G>A||||||			synonymous_variant	LOW	c.2703C>T	p.Ser901Ser	CDS_NCTC8325_2577879_2580632	SAOUHSC_02802	fibronectin binding protein B, putative	CDS	2577878	2580632	-1	no	yes
coll2017-1162	14208_8#9	14623_3#77	FusA p.His457Arg	mutant	wildtype	fusidic acid resistance	NCTC8325	2684583	G	A	262.3	PASS	AF=1;AD=141;DP=141;ANN=A|missense_variant|MODERATE|CDS_NCTC8325_2684418_2685278|GENE_CDS_NCTC8325_2684418_2685278|transcript|TRANSCRIPT_CDS_NCTC8325_2684418_2685278|protein_coding|1/1|c.166G>A|p.Glu56Lys|166/861|166/861|56/286||,A|intragenic_variant|MODIFIER|GENE_NCTC8325_2684418_2685278|GENE_NCTC8325_2684418_2685278|gene_variant|GENE_NCTC8325_2684418_2685278|||n.2684583G>A||||||			missense_variant	MODERATE	c.166G>A	p.Glu56Lys	CDS_NCTC8325_2684418_2685278	SAOUHSC_02920	2-dehydropantoate 2-reductase	CDS	2684417	2685278	1	no	no
coll2017-1162	14208_8#9	14623_3#77	FusA p.His457Arg	mutant	wildtype	fusidic acid resistance	NCTC8325	2704305	T	C	384.3	PASS	AF=1;AD=175;DP=175;ANN=C|synonymous_variant|LOW|CDS_NCTC8325_2703339_2704943|GENE_CDS_NCTC8325_2703339_2704943|transcript|TRANSCRIPT_CDS_NCTC8325_2703339_2704943|protein_coding|1/1|c.639A>G|p.Arg213Arg|639/1605|639/1605|213/534||,C|intragenic_variant|MODIFIER|GENE_NCTC8325_2703339_2704943|GENE_NCTC8325_2703339_2704943|gene_variant|GENE_NCTC8325_2703339_2704943|||n.2704305T>C||||||			synonymous_variant	LOW	c.639A>G	p.Arg213Arg	CDS_NCTC8325_2703339_2704943	SAOUHSC_02937	choline transporter, putative	CDS	2703338	2704943	-1	no	no
coll2017-1162	14208_8#9	14623_3#77	FusA p.His457Arg	mutant	wildtype	fusidic acid resistance	NCTC8325	2735465	G	A	219.8	PASS	AF=1;AD=118;DP=118;ANN=A|synonymous_variant|LOW|CDS_NCTC8325_2735412_2735870|GENE_CDS_NCTC8325_2735412_2735870|transcript|TRANSCRIPT_CDS_NCTC8325_2735412_2735870|protein_coding|1/1|c.54G>A|p.Gly18Gly|54/459|54/459|18/152||,A|intragenic_variant|MODIFIER|GENE_NCTC8325_2735412_2735870|GENE_NCTC8325_2735412_2735870|gene_variant|GENE_NCTC8325_2735412_2735870|||n.2735465G>A||||||			synonymous_variant	LOW	c.54G>A	p.Gly18Gly	CDS_NCTC8325_2735412_2735870	SAOUHSC_02973	conserved hypothetical protein	CDS	2735411	2735870	1	no	no
coll2017-121	14324_8#70	8490_3#36	IleS p.Ile473fs	mutant	wildtype	mupirocin resistance	NCTC8325	42861	T	C	125.9	PASS	AF=1;AD=71;DP=71;ANN=C|synonymous_variant|LOW|CDS_NCTC8325_42681_43613|GENE_CDS_NCTC8325_42681_43613|transcript|TRANSCRIPT_CDS_NCTC8325_42681_43613|protein_coding|1/1|c.753A>G|p.Glu251Glu|753/933|753/933|251/310||,C|intragenic_variant|MODIFIER|TRANSCRIPT_NCTC8325_24157_24231|null|gene_variant|null|||n.42861T>C||||||,C|intragenic_variant|MODIFIER|GENE_NCTC8325_42681_43613|GENE_NCTC8325_42681_43613…			synonymous_variant	LOW	c.753A>G	p.Glu251Glu	CDS_NCTC8325_42681_43613	SAOUHSC_00039	conserved hypothetical protein	CDS	42680	43613	-1	no	yes
coll2017-121	14324_8#70	8490_3#36	IleS p.Ile473fs	mutant	wildtype	mupirocin resistance	NCTC8325	73916	TTG	CCA	20.1	PASS	AF=1;AD=38;DP=47;ANN=CCA|missense_variant|MODERATE|CDS_NCTC8325_73429_74979|GENE_CDS_NCTC8325_73429_74979|transcript|TRANSCRIPT_CDS_NCTC8325_73429_74979|protein_coding|1/1|c.1062_1064delCAAinsTGG|p.Asn355Gly|1064/1551|1062/1551|354/516||,CCA|intragenic_variant|MODIFIER|TRANSCRIPT_NCTC8325_24157_24231|null|gene_variant|null|||n.73916_73918delTTGinsCCA||||||,CCA|intragenic_variant|MODIFIER|GENE_NCT…			missense_variant	MODERATE	c.1062_1064delCAAinsTGG	p.Asn355Gly	CDS_NCTC8325_73429_74979	SAOUHSC_00069	protein A	CDS	73428	74979	-1	yes	yes
coll2017-121	14324_8#70	8490_3#36	IleS p.Ile473fs	mutant	wildtype	mupirocin resistance	NCTC8325	284569	C	T	97.9	PASS	AF=1;AD=54;DP=54;ANN=T|synonymous_variant|LOW|CDS_NCTC8325_281378_285817|GENE_CDS_NCTC8325_281378_285817|transcript|TRANSCRIPT_CDS_NCTC8325_281378_285817|protein_coding|1/1|c.3192C>T|p.Tyr1064Tyr|3192/4440|3192/4440|1064/1479||,T|intragenic_variant|MODIFIER|TRANSCRIPT_NCTC8325_24157_24231|null|gene_variant|null|||n.284569C>T||||||,T|intragenic_variant|MODIFIER|GENE_NCTC8325_281378_285817|GENE_NCT…			synonymous_variant	LOW	c.3192C>T	p.Tyr1064Tyr	CDS_NCTC8325_281378_285817	SAOUHSC_00262	conserved hypothetical protein	CDS	281377	285817	1	no	no
coll2017-121	14324_8#70	8490_3#36	IleS p.Ile473fs	mutant	wildtype	mupirocin resistance	NCTC8325	300957	A	G	413.8	PASS	AF=1;AD=191;DP=191;ANN=G|missense_variant|MODERATE|CDS_NCTC8325_300438_301487|GENE_CDS_NCTC8325_300438_301487|transcript|TRANSCRIPT_CDS_NCTC8325_300438_301487|protein_coding|1/1|c.520A>G|p.Asn174Asp|520/1050|520/1050|174/349||,G|intragenic_variant|MODIFIER|TRANSCRIPT_NCTC8325_24157_24231|null|gene_variant|null|||n.300957A>G||||||,G|intragenic_variant|MODIFIER|GENE_NCTC8325_300438_301487|GENE_NCTC…			missense_variant	MODERATE	c.520A>G	p.Asn174Asp	CDS_NCTC8325_300438_301487	SAOUHSC_00285	conserved hypothetical protein	CDS	300437	301487	1	no	no
coll2017-121	14324_8#70	8490_3#36	IleS p.Ile473fs	mutant	wildtype	mupirocin resistance	NCTC8325	369558	T	C	124.1	PASS	AF=1;AD=59;DP=59;ANN=C|synonymous_variant|LOW|CDS_NCTC8325_369357_369650|GENE_CDS_NCTC8325_369357_369650|transcript|TRANSCRIPT_CDS_NCTC8325_369357_369650|protein_coding|1/1|c.93A>G|p.Lys31Lys|93/294|93/294|31/97||,C|intragenic_variant|MODIFIER|TRANSCRIPT_NCTC8325_24157_24231|null|gene_variant|null|||n.369558T>C||||||,C|intragenic_variant|MODIFIER|GENE_NCTC8325_369357_369650|GENE_NCTC8325_369357_3…			synonymous_variant	LOW	c.93A>G	p.Lys31Lys	CDS_NCTC8325_369357_369650	SAOUHSC_00363	conserved hypothetical protein	CDS	369356	369650	-1	no	no
coll2017-121	14324_8#70	8490_3#36	IleS p.Ile473fs	mutant	wildtype	mupirocin resistance	NCTC8325	389293	T	G	11.2	PASS	AF=1;AD=18;DP=18;ANN=G|missense_variant|MODERATE|CDS_NCTC8325_389260_389955|GENE_CDS_NCTC8325_389260_389955|transcript|TRANSCRIPT_CDS_NCTC8325_389260_389955|protein_coding|1/1|c.34T>G|p.Leu12Val|34/696|34/696|12/231||,G|intragenic_variant|MODIFIER|TRANSCRIPT_NCTC8325_24157_24231|null|gene_variant|null|||n.389293T>G||||||,G|intragenic_variant|MODIFIER|GENE_NCTC8325_389260_389955|GENE_NCTC8325_3892…			missense_variant	MODERATE	c.34T>G	p.Leu12Val	CDS_NCTC8325_389260_389955	SAOUHSC_00384	conserved hypothetical protein	CDS	389259	389955	1	no	yes
coll2017-121	14324_8#70	8490_3#36	IleS p.Ile473fs	mutant	wildtype	mupirocin resistance	NCTC8325	399805	AC	TT	63.5	PASS	AF=1;AD=44.5;DP=45;ANN=TT|synonymous_variant|LOW|CDS_NCTC8325_399449_400921|GENE_CDS_NCTC8325_399449_400921|transcript|TRANSCRIPT_CDS_NCTC8325_399449_400921|protein_coding|1/1|c.357_358delACinsTT|p.121|357/1473|357/1473|119/490||,TT|intragenic_variant|MODIFIER|TRANSCRIPT_NCTC8325_24157_24231|null|gene_variant|null|||n.399805_399806delACinsTT||||||,TT|intragenic_variant|MODIFIER|GENE_NCTC8325_3994…			synonymous_variant	LOW	c.357_358delACinsTT	p.121	CDS_NCTC8325_399449_400921	SAOUHSC_00397	type I restriction-modification system, M subunit	CDS	399448	400921	1	no	yes
coll2017-121	14324_8#70	8490_3#36	IleS p.Ile473fs	mutant	wildtype	mupirocin resistance	NCTC8325	403078	A	G	205.2	PASS	AF=1;AD=95;DP=95;ANN=G|missense_variant|MODERATE|CDS_NCTC8325_402508_403185|GENE_CDS_NCTC8325_402508_403185|transcript|TRANSCRIPT_CDS_NCTC8325_402508_403185|protein_coding|1/1|c.571A>G|p.Lys191Glu|571/678|571/678|191/225||,G|intragenic_variant|MODIFIER|TRANSCRIPT_NCTC8325_24157_24231|null|gene_variant|null|||n.403078A>G||||||,G|intragenic_variant|MODIFIER|GENE_NCTC8325_402508_403185|GENE_NCTC8325…			missense_variant	MODERATE	c.571A>G	p.Lys191Glu	CDS_NCTC8325_402508_403185	SAOUHSC_00399	conserved hypothetical protein	CDS	402507	403185	1	no	yes
coll2017-121	14324_8#70	8490_3#36	IleS p.Ile473fs	mutant	wildtype	mupirocin resistance	NCTC8325	428223	A	AACA	.	PASS	AF=1;AD=162;DP=185;ANN=AACA|conservative_inframe_insertion|MODERATE|CDS_NCTC8325_427609_428613|GENE_CDS_NCTC8325_427609_428613|transcript|TRANSCRIPT_CDS_NCTC8325_427609_428613|protein_coding|1/1|c.615_616insACA|p.Ala205_Ser206insThr|616/1005|616/1005|206/334||WARNING_TRANSCRIPT_NO_START_CODON,AACA|intragenic_variant|MODIFIER|TRANSCRIPT_NCTC8325_24157_24231|null|gene_variant|null|||n.428223_428224…			conservative_inframe_insertion	MODERATE	c.615_616insACA	p.Ala205_Ser206insThr	CDS_NCTC8325_427609_428613	SAOUHSC_00427	autolysin precursor, putative	CDS	427608	428613	1	no	no
coll2017-121	14324_8#70	8490_3#36	IleS p.Ile473fs	mutant	wildtype	mupirocin resistance	NCTC8325	538938	C	T	285.1	PASS	AF=1;AD=153;DP=155;ANN=T|missense_variant|MODERATE|CDS_NCTC8325_538632_540269|GENE_CDS_NCTC8325_538632_540269|transcript|TRANSCRIPT_CDS_NCTC8325_538632_540269|protein_coding|1/1|c.307C>T|p.Pro103Ser|307/1638|307/1638|103/545||,T|intragenic_variant|MODIFIER|TRANSCRIPT_NCTC8325_24157_24231|null|gene_variant|null|||n.538938C>T||||||,T|intragenic_variant|MODIFIER|GENE_NCTC8325_538632_540269|GENE_NCTC…			missense_variant	MODERATE	c.307C>T	p.Pro103Ser	CDS_NCTC8325_538632_540269	SAOUHSC_00534	L-ribulokinase	CDS	538631	540269	1	no	no
coll2017-121	14324_8#70	8490_3#36	IleS p.Ile473fs	mutant	wildtype	mupirocin resistance	NCTC8325	586493	A	G	211.1	PASS	AF=1;AD=98;DP=98;ANN=G|synonymous_variant|LOW|CDS_NCTC8325_585426_586835|GENE_CDS_NCTC8325_585426_586835|transcript|TRANSCRIPT_CDS_NCTC8325_585426_586835|protein_coding|1/1|c.1068A>G|p.Gly356Gly|1068/1410|1068/1410|356/469||,G|intragenic_variant|MODIFIER|TRANSCRIPT_NCTC8325_24157_24231|null|gene_variant|null|||n.586493A>G||||||,G|intragenic_variant|MODIFIER|GENE_NCTC8325_585426_586835|GENE_NCTC83…			synonymous_variant	LOW	c.1068A>G	p.Gly356Gly	CDS_NCTC8325_585426_586835	SAOUHSC_00584	conserved hypothetical protein	CDS	585425	586835	1	no	no
coll2017-121	14324_8#70	8490_3#36	IleS p.Ile473fs	mutant	wildtype	mupirocin resistance	NCTC8325	590022	G	T	135.8	PASS	AF=1;AD=76;DP=76;ANN=T|synonymous_variant|LOW|CDS_NCTC8325_589837_590430|GENE_CDS_NCTC8325_589837_590430|transcript|TRANSCRIPT_CDS_NCTC8325_589837_590430|protein_coding|1/1|c.186G>T|p.Val62Val|186/594|186/594|62/197||,T|intragenic_variant|MODIFIER|TRANSCRIPT_NCTC8325_24157_24231|null|gene_variant|null|||n.590022G>T||||||,T|intragenic_variant|MODIFIER|GENE_NCTC8325_589837_590430|GENE_NCTC8325_5898…			synonymous_variant	LOW	c.186G>T	p.Val62Val	CDS_NCTC8325_589837_590430	SAOUHSC_00591	conserved hypothetical protein	CDS	589836	590430	1	no	yes
coll2017-121	14324_8#70	8490_3#36	IleS p.Ile473fs	mutant	wildtype	mupirocin resistance	NCTC8325	668176	G	A	564	PASS	AF=1;AD=451;DP=557;ANN=A|missense_variant|MODERATE|CDS_NCTC8325_668104_668199|GENE_CDS_NCTC8325_668104_668199|transcript|TRANSCRIPT_CDS_NCTC8325_668104_668199|protein_coding|1/1|c.73G>A|p.Val25Ile|73/96|73/96|25/31||,A|intragenic_variant|MODIFIER|TRANSCRIPT_NCTC8325_24157_24231|null|gene_variant|null|||n.668176G>A||||||,A|intragenic_variant|MODIFIER|GENE_NCTC8325_668104_668199|GENE_NCTC8325_66810…			missense_variant	MODERATE	c.73G>A	p.Val25Ile	CDS_NCTC8325_668104_668199	SAOUHSC_00680	hypothetical protein	CDS	668103	668199	1	no	yes
coll2017-121	14324_8#70	8490_3#36	IleS p.Ile473fs	mutant	wildtype	mupirocin resistance	NCTC8325	670513	G	A	326.4	PASS	AF=1;AD=174;DP=174;ANN=A|missense_variant|MODERATE|CDS_NCTC8325_670049_670738|GENE_CDS_NCTC8325_670049_670738|transcript|TRANSCRIPT_CDS_NCTC8325_670049_670738|protein_coding|1/1|c.226C>T|p.His76Tyr|226/690|226/690|76/229||,A|intragenic_variant|MODIFIER|TRANSCRIPT_NCTC8325_24157_24231|null|gene_variant|null|||n.670513G>A||||||,A|intragenic_variant|MODIFIER|GENE_NCTC8325_670049_670738|GENE_NCTC8325…			missense_variant	MODERATE	c.226C>T	p.His76Tyr	CDS_NCTC8325_670049_670738	SAOUHSC_00683	conserved hypothetical protein	CDS	670048	670738	-1	no	no
coll2017-121	14324_8#70	8490_3#36	IleS p.Ile473fs	mutant	wildtype	mupirocin resistance	NCTC8325	790242	T	A	124.8	PASS	AF=1;AD=68;DP=68;ANN=A|missense_variant|MODERATE|CDS_NCTC8325_790206_790934|GENE_CDS_NCTC8325_790206_790934|transcript|TRANSCRIPT_CDS_NCTC8325_790206_790934|protein_coding|1/1|c.693A>T|p.Gln231His|693/729|693/729|231/242||,A|intragenic_variant|MODIFIER|TRANSCRIPT_NCTC8325_24157_24231|null|gene_variant|null|||n.790242T>A||||||,A|intragenic_variant|MODIFIER|GENE_NCTC8325_790206_790934|GENE_NCTC8325…			missense_variant	MODERATE	c.693A>T	p.Gln231His	CDS_NCTC8325_790206_790934	SAOUHSC_00808	conserved hypothetical protein	CDS	790205	790934	-1	yes	no
coll2017-121	14324_8#70	8490_3#36	IleS p.Ile473fs	mutant	wildtype	mupirocin resistance	NCTC8325	799244	C	T	125.2	PASS	AF=1;AD=68;DP=68;ANN=T|synonymous_variant|LOW|CDS_NCTC8325_799223_799693|GENE_CDS_NCTC8325_799223_799693|transcript|TRANSCRIPT_CDS_NCTC8325_799223_799693|protein_coding|1/1|c.22C>T|p.Leu8Leu|22/471|22/471|8/156||,T|intragenic_variant|MODIFIER|TRANSCRIPT_NCTC8325_24157_24231|null|gene_variant|null|||n.799244C>T||||||,T|intragenic_variant|MODIFIER|GENE_NCTC8325_799223_799693|GENE_NCTC8325_799223_79…			synonymous_variant	LOW	c.22C>T	p.Leu8Leu	CDS_NCTC8325_799223_799693	SAOUHSC_00817	conserved hypothetical protein	CDS	799222	799693	1	no	yes
coll2017-121	14324_8#70	8490_3#36	IleS p.Ile473fs	mutant	wildtype	mupirocin resistance	NCTC8325	886339	A	T	170.1	PASS	AF=1;AD=92;DP=92;ANN=T|synonymous_variant|LOW|CDS_NCTC8325_886283_887428|GENE_CDS_NCTC8325_886283_887428|transcript|TRANSCRIPT_CDS_NCTC8325_886283_887428|protein_coding|1/1|c.57A>T|p.Arg19Arg|57/1146|57/1146|19/381||,T|intragenic_variant|MODIFIER|TRANSCRIPT_NCTC8325_24157_24231|null|gene_variant|null|||n.886339A>T||||||,T|intragenic_variant|MODIFIER|GENE_NCTC8325_886283_887428|GENE_NCTC8325_88628…			synonymous_variant	LOW	c.57A>T	p.Arg19Arg	CDS_NCTC8325_886283_887428	SAOUHSC_00914	2-isopropylmalate synthase, putative	CDS	886282	887428	1	no	no
coll2017-121	14324_8#70	8490_3#36	IleS p.Ile473fs	mutant	wildtype	mupirocin resistance	NCTC8325	959476	G	A	66.7	PASS	AF=1;AD=38;DP=38;ANN=A|synonymous_variant|LOW|CDS_NCTC8325_959416_960426|GENE_CDS_NCTC8325_959416_960426|transcript|TRANSCRIPT_CDS_NCTC8325_959416_960426|protein_coding|1/1|c.951C>T|p.Asn317Asn|951/1011|951/1011|317/336||,A|intragenic_variant|MODIFIER|TRANSCRIPT_NCTC8325_24157_24231|null|gene_variant|null|||n.959476G>A||||||,A|intragenic_variant|MODIFIER|GENE_NCTC8325_959416_960426|GENE_NCTC8325_…			synonymous_variant	LOW	c.951C>T	p.Asn317Asn	CDS_NCTC8325_959416_960426	SAOUHSC_00988	glutamyl endopeptidase precursor, putative	CDS	959415	960426	-1	no	no
coll2017-121	14324_8#70	8490_3#36	IleS p.Ile473fs	mutant	wildtype	mupirocin resistance	NCTC8325	961966	TT	CG	11.4	PASS	AF=1;AD=8;DP=8;ANN=CG|missense_variant|MODERATE|CDS_NCTC8325_960954_962108|GENE_CDS_NCTC8325_960954_962108|transcript|TRANSCRIPT_CDS_NCTC8325_960954_962108|protein_coding|1/1|c.142_143delAAinsCG|p.Lys48Arg|143/1155|142/1155|48/384||,CG|intragenic_variant|MODIFIER|TRANSCRIPT_NCTC8325_24157_24231|null|gene_variant|null|||n.961966_961967delTTinsCG||||||,CG|intragenic_variant|MODIFIER|GENE_NCTC8325_9…			missense_variant	MODERATE	c.142_143delAAinsCG	p.Lys48Arg	CDS_NCTC8325_960954_962108	SAOUHSC_00989	conserved hypothetical protein	CDS	960953	962108	-1	no	no
coll2017-121	14324_8#70	8490_3#36	IleS p.Ile473fs	mutant	wildtype	mupirocin resistance	NCTC8325	969391	T	C	126.5	PASS	AF=1;AD=60;DP=60;ANN=C|missense_variant|MODERATE|CDS_NCTC8325_969198_970415|GENE_CDS_NCTC8325_969198_970415|transcript|TRANSCRIPT_CDS_NCTC8325_969198_970415|protein_coding|1/1|c.1025A>G|p.Asn342Ser|1025/1218|1025/1218|342/405||,C|intragenic_variant|MODIFIER|TRANSCRIPT_NCTC8325_24157_24231|null|gene_variant|null|||n.969391T>C||||||,C|intragenic_variant|MODIFIER|GENE_NCTC8325_969198_970415|GENE_NCT…			missense_variant	MODERATE	c.1025A>G	p.Asn342Ser	CDS_NCTC8325_969198_970415	SAOUHSC_00997	conserved hypothetical protein	CDS	969197	970415	-1	no	no
coll2017-121	14324_8#70	8490_3#36	IleS p.Ile473fs	mutant	wildtype	mupirocin resistance	NCTC8325	1071262	A	G	148.9	PASS	AF=1;AD=70;DP=70;ANN=G|missense_variant|MODERATE|CDS_NCTC8325_1071183_1071275|GENE_CDS_NCTC8325_1071183_1071275|transcript|TRANSCRIPT_CDS_NCTC8325_1071183_1071275|protein_coding|1/1|c.14T>C|p.Val5Ala|14/93|14/93|5/30||,G|synonymous_variant|LOW|CDS_NCTC8325_1071235_1071636|GENE_CDS_NCTC8325_1071235_1071636|transcript|TRANSCRIPT_CDS_NCTC8325_1071235_1071636|protein_coding|1/1|c.375T>C|p.Gly125Gly|3…			missense_variant	MODERATE	c.14T>C	p.Val5Ala	CDS_NCTC8325_1071183_1071275	SAOUHSC_01111	hypothetical protein	CDS	1071182	1071275	-1	no	no
coll2017-121	14324_8#70	8490_3#36	IleS p.Ile473fs	mutant	wildtype	mupirocin resistance	NCTC8325	1079044	G	A	149	PASS	AF=1;AD=87;DP=87;ANN=A|synonymous_variant|LOW|CDS_NCTC8325_1078816_1079532|GENE_CDS_NCTC8325_1078816_1079532|transcript|TRANSCRIPT_CDS_NCTC8325_1078816_1079532|protein_coding|1/1|c.489C>T|p.Tyr163Tyr|489/717|489/717|163/238||,A|intragenic_variant|MODIFIER|TRANSCRIPT_NCTC8325_24157_24231|null|gene_variant|null|||n.1079044G>A||||||,A|intragenic_variant|MODIFIER|GENE_NCTC8325_1078816_1079532|GENE_NC…			synonymous_variant	LOW	c.489C>T	p.Tyr163Tyr	CDS_NCTC8325_1078816_1079532	SAOUHSC_01124	conserved hypothetical protein	CDS	1078815	1079532	-1	no	yes
coll2017-121	14324_8#70	8490_3#36	IleS p.Ile473fs	mutant	wildtype	mupirocin resistance	NCTC8325	1080036	A	G	122.6	PASS	AF=1;AD=58;DP=58;ANN=G|synonymous_variant|LOW|CDS_NCTC8325_1079640_1080365|GENE_CDS_NCTC8325_1079640_1080365|transcript|TRANSCRIPT_CDS_NCTC8325_1079640_1080365|protein_coding|1/1|c.330T>C|p.Phe110Phe|330/726|330/726|110/241||,G|intragenic_variant|MODIFIER|TRANSCRIPT_NCTC8325_24157_24231|null|gene_variant|null|||n.1080036A>G||||||,G|intragenic_variant|MODIFIER|GENE_NCTC8325_1079640_1080365|GENE_NC…			synonymous_variant	LOW	c.330T>C	p.Phe110Phe	CDS_NCTC8325_1079640_1080365	SAOUHSC_01125	conserved hypothetical protein	CDS	1079639	1080365	-1	no	yes
coll2017-121	14324_8#70	8490_3#36	IleS p.Ile473fs	mutant	wildtype	mupirocin resistance	NCTC8325	1108546	ATTATCATGACGAAA	A	.	PASS	AF=1;AD=152;DP=152;ANN=A|frameshift_variant|HIGH|CDS_NCTC8325_1107130_1109883|GENE_CDS_NCTC8325_1107130_1109883|transcript|TRANSCRIPT_CDS_NCTC8325_1107130_1109883|protein_coding|1/1|c.1418_1431delTTATCATGACGAAA|p.Ile473fs|1418/2754|1418/2754|473/917||,A|intragenic_variant|MODIFIER|TRANSCRIPT_NCTC8325_24157_24231|null|gene_variant|null|||n.1108547_1108560delTTATCATGACGAAA||||||,A|intragenic_varian…			frameshift_variant	HIGH	c.1418_1431delTTATCATGACGAAA	p.Ile473fs	CDS_NCTC8325_1107130_1109883	SAOUHSC_01159	isoleucyl-tRNA synthetase	CDS	1107129	1109883	1	no	no
coll2017-121	14324_8#70	8490_3#36	IleS p.Ile473fs	mutant	wildtype	mupirocin resistance	NCTC8325	1219077	G	A	313.1	PASS	AF=1;AD=166;DP=166;ANN=A|synonymous_variant|LOW|CDS_NCTC8325_1217620_1219179|GENE_CDS_NCTC8325_1217620_1219179|transcript|TRANSCRIPT_CDS_NCTC8325_1217620_1219179|protein_coding|1/1|c.1458G>A|p.Leu486Leu|1458/1560|1458/1560|486/519||WARNING_TRANSCRIPT_NO_START_CODON,A|intragenic_variant|MODIFIER|TRANSCRIPT_NCTC8325_24157_24231|null|gene_variant|null|||n.1219077G>A||||||,A|intragenic_variant|MODIFI…			synonymous_variant	LOW	c.1458G>A	p.Leu486Leu	CDS_NCTC8325_1217620_1219179	SAOUHSC_01263	conserved hypothetical protein	CDS	1217619	1219179	1	no	no
coll2017-121	14324_8#70	8490_3#36	IleS p.Ile473fs	mutant	wildtype	mupirocin resistance	NCTC8325	1250285	T	G	171.5	PASS	AF=1;AD=80;DP=80;ANN=G|missense_variant|MODERATE|CDS_NCTC8325_1250210_1250347|GENE_CDS_NCTC8325_1250210_1250347|transcript|TRANSCRIPT_CDS_NCTC8325_1250210_1250347|protein_coding|1/1|c.76T>G|p.Leu26Val|76/138|76/138|26/45||,G|intragenic_variant|MODIFIER|TRANSCRIPT_NCTC8325_24157_24231|null|gene_variant|null|||n.1250285T>G||||||,G|intragenic_variant|MODIFIER|GENE_NCTC8325_1250210_1250347|GENE_NCTC8…			missense_variant	MODERATE	c.76T>G	p.Leu26Val	CDS_NCTC8325_1250210_1250347	SAOUHSC_01301	conserved hypothetical protein	CDS	1250209	1250347	1	yes	no
coll2017-121	14324_8#70	8490_3#36	IleS p.Ile473fs	mutant	wildtype	mupirocin resistance	NCTC8325	1381422	T	C	272.3	PASS	AF=1;AD=171;DP=194;ANN=C|synonymous_variant|LOW|CDS_NCTC8325_1376091_1404698|GENE_CDS_NCTC8325_1376091_1404698|transcript|TRANSCRIPT_CDS_NCTC8325_1376091_1404698|protein_coding|1/1|c.23277A>G|p.Lys7759Lys|23277/28608|23277/28608|7759/9535||WARNING_TRANSCRIPT_NO_START_CODON,C|intragenic_variant|MODIFIER|TRANSCRIPT_NCTC8325_24157_24231|null|gene_variant|null|||n.1381422T>C||||||,C|intragenic_varian…			synonymous_variant	LOW	c.23277A>G	p.Lys7759Lys	CDS_NCTC8325_1376091_1404698	SAOUHSC_01447	conserved hypothetical protein	CDS	1376090	1404698	-1	no	yes
coll2017-121	14324_8#70	8490_3#36	IleS p.Ile473fs	mutant	wildtype	mupirocin resistance	NCTC8325	1404071	C	A	259.1	PASS	AF=1;AD=138;DP=138;ANN=A|missense_variant|MODERATE|CDS_NCTC8325_1376091_1404698|GENE_CDS_NCTC8325_1376091_1404698|transcript|TRANSCRIPT_CDS_NCTC8325_1376091_1404698|protein_coding|1/1|c.628G>T|p.Val210Leu|628/28608|628/28608|210/9535||WARNING_TRANSCRIPT_NO_START_CODON,A|intragenic_variant|MODIFIER|TRANSCRIPT_NCTC8325_24157_24231|null|gene_variant|null|||n.1404071C>A||||||,A|intragenic_variant|MOD…			missense_variant	MODERATE	c.628G>T	p.Val210Leu	CDS_NCTC8325_1376091_1404698	SAOUHSC_01447	conserved hypothetical protein	CDS	1376090	1404698	-1	no	no
coll2017-121	14324_8#70	8490_3#36	IleS p.Ile473fs	mutant	wildtype	mupirocin resistance	NCTC8325	1459997	G	A	188.6	PASS	AF=1;AD=130;DP=154;ANN=A|missense_variant|MODERATE|CDS_NCTC8325_1459227_1460141|GENE_CDS_NCTC8325_1459227_1460141|transcript|TRANSCRIPT_CDS_NCTC8325_1459227_1460141|protein_coding|1/1|c.145C>T|p.Pro49Ser|145/915|145/915|49/304||,A|intragenic_variant|MODIFIER|TRANSCRIPT_NCTC8325_24157_24231|null|gene_variant|null|||n.1459997G>A||||||,A|intragenic_variant|MODIFIER|GENE_NCTC8325_1459227_1460141|GENE…			missense_variant	MODERATE	c.145C>T	p.Pro49Ser	CDS_NCTC8325_1459227_1460141	SAOUHSC_01508	conserved hypothetical protein	CDS	1459226	1460141	-1	no	yes
coll2017-121	14324_8#70	8490_3#36	IleS p.Ile473fs	mutant	wildtype	mupirocin resistance	NCTC8325	1511343	G	A	60	PASS	AF=1;AD=48;DP=63;ANN=A|synonymous_variant|LOW|CDS_NCTC8325_1510560_1511429|GENE_CDS_NCTC8325_1510560_1511429|transcript|TRANSCRIPT_CDS_NCTC8325_1510560_1511429|protein_coding|1/1|c.87C>T|p.Gly29Gly|87/870|87/870|29/289||,A|intragenic_variant|MODIFIER|TRANSCRIPT_NCTC8325_24157_24231|null|gene_variant|null|||n.1511343G>A||||||,A|intragenic_variant|MODIFIER|GENE_NCTC8325_1510560_1511429|GENE_NCTC832…			synonymous_variant	LOW	c.87C>T	p.Gly29Gly	CDS_NCTC8325_1510560_1511429	SAOUHSC_01584	conserved hypothetical protein	CDS	1510559	1511429	-1	no	yes
coll2017-121	14324_8#70	8490_3#36	IleS p.Ile473fs	mutant	wildtype	mupirocin resistance	NCTC8325	1539107	G	A	217.8	PASS	AF=1;AD=119;DP=120;ANN=A|missense_variant|MODERATE|CDS_NCTC8325_1537915_1539336|GENE_CDS_NCTC8325_1537915_1539336|transcript|TRANSCRIPT_CDS_NCTC8325_1537915_1539336|protein_coding|1/1|c.230C>T|p.Ala77Val|230/1422|230/1422|77/473||,A|intragenic_variant|MODIFIER|TRANSCRIPT_NCTC8325_24157_24231|null|gene_variant|null|||n.1539107G>A||||||,A|intragenic_variant|MODIFIER|GENE_NCTC8325_1537915_1539336|GE…			missense_variant	MODERATE	c.230C>T	p.Ala77Val	CDS_NCTC8325_1537915_1539336	SAOUHSC_01614	dihydrolipoamide dehydrogenase	CDS	1537914	1539336	-1	no	no
coll2017-121	14324_8#70	8490_3#36	IleS p.Ile473fs	mutant	wildtype	mupirocin resistance	NCTC8325	1597728	A	G	408.4	PASS	AF=1;AD=249;DP=282;ANN=G|synonymous_variant|LOW|CDS_NCTC8325_1597626_1597754|GENE_CDS_NCTC8325_1597626_1597754|transcript|TRANSCRIPT_CDS_NCTC8325_1597626_1597754|protein_coding|1/1|c.27T>C|p.His9His|27/129|27/129|9/42||WARNING_TRANSCRIPT_NO_START_CODON,G|intragenic_variant|MODIFIER|TRANSCRIPT_NCTC8325_24157_24231|null|gene_variant|null|||n.1597728A>G||||||,G|intragenic_variant|MODIFIER|GENE_NCTC8…			synonymous_variant	LOW	c.27T>C	p.His9His	CDS_NCTC8325_1597626_1597754	SAOUHSC_01687	conserved hypothetical protein	CDS	1597625	1597754	-1	no	yes
coll2017-121	14324_8#70	8490_3#36	IleS p.Ile473fs	mutant	wildtype	mupirocin resistance	NCTC8325	1717348	G	T	145.9	PASS	AF=1;AD=79;DP=79;ANN=T|synonymous_variant|LOW|CDS_NCTC8325_1714657_1717854|GENE_CDS_NCTC8325_1714657_1717854|transcript|TRANSCRIPT_CDS_NCTC8325_1714657_1717854|protein_coding|1/1|c.507C>A|p.Ala169Ala|507/3198|507/3198|169/1065||,T|intragenic_variant|MODIFIER|TRANSCRIPT_NCTC8325_24157_24231|null|gene_variant|null|||n.1717348G>T||||||,T|intragenic_variant|MODIFIER|GENE_NCTC8325_1714657_1717854|GENE…			synonymous_variant	LOW	c.507C>A	p.Ala169Ala	CDS_NCTC8325_1714657_1717854	SAOUHSC_01811	DNA polymerase III, alpha subunit superfamily	CDS	1714656	1717854	-1	no	no
coll2017-121	14324_8#70	8490_3#36	IleS p.Ile473fs	mutant	wildtype	mupirocin resistance	NCTC8325	1760058	CCGTCTC	C	.	PASS	AF=1;AD=132;DP=150;ANN=C|conservative_inframe_deletion|MODERATE|CDS_NCTC8325_1759666_1761183|GENE_CDS_NCTC8325_1759666_1761183|transcript|TRANSCRIPT_CDS_NCTC8325_1759666_1761183|protein_coding|1/1|c.1120_1125delGAGACG|p.Glu374_Thr375del|1125/1518|1120/1518|374/505||,C|intragenic_variant|MODIFIER|TRANSCRIPT_NCTC8325_24157_24231|null|gene_variant|null|||n.1760059_1760064delCGTCTC||||||,C|intragenic…			conservative_inframe_deletion	MODERATE	c.1120_1125delGAGACG	p.Glu374_Thr375del	CDS_NCTC8325_1759666_1761183	SAOUHSC_01854	conserved hypothetical protein	CDS	1759665	1761183	-1	no	no
coll2017-121	14324_8#70	8490_3#36	IleS p.Ile473fs	mutant	wildtype	mupirocin resistance	NCTC8325	1777037	A	G	207.9	PASS	AF=1;AD=96;DP=96;ANN=G|synonymous_variant|LOW|CDS_NCTC8325_1776998_1777420|GENE_CDS_NCTC8325_1776998_1777420|transcript|TRANSCRIPT_CDS_NCTC8325_1776998_1777420|protein_coding|1/1|c.384T>C|p.Asp128Asp|384/423|384/423|128/140||,G|intragenic_variant|MODIFIER|TRANSCRIPT_NCTC8325_24157_24231|null|gene_variant|null|||n.1777037A>G||||||,G|intragenic_variant|MODIFIER|GENE_NCTC8325_1776998_1777420|GENE_NC…			synonymous_variant	LOW	c.384T>C	p.Asp128Asp	CDS_NCTC8325_1776998_1777420	SAOUHSC_01869	conserved hypothetical protein	CDS	1776997	1777420	-1	no	no
coll2017-121	14324_8#70	8490_3#36	IleS p.Ile473fs	mutant	wildtype	mupirocin resistance	NCTC8325	1782575	A	C	154.9	PASS	AF=1;AD=73;DP=73;ANN=C|synonymous_variant|LOW|CDS_NCTC8325_1781582_1788142|GENE_CDS_NCTC8325_1781582_1788142|transcript|TRANSCRIPT_CDS_NCTC8325_1781582_1788142|protein_coding|1/1|c.5568T>G|p.Ala1856Ala|5568/6561|5568/6561|1856/2186||,C|intragenic_variant|MODIFIER|TRANSCRIPT_NCTC8325_24157_24231|null|gene_variant|null|||n.1782575A>C||||||,C|intragenic_variant|MODIFIER|GENE_NCTC8325_1781582_1788142…			synonymous_variant	LOW	c.5568T>G	p.Ala1856Ala	CDS_NCTC8325_1781582_1788142	SAOUHSC_01873	conserved hypothetical protein	CDS	1781581	1788142	-1	no	no
coll2017-121	14324_8#70	8490_3#36	IleS p.Ile473fs	mutant	wildtype	mupirocin resistance	NCTC8325	1815149	T	C	55.9	PASS	AF=1;AD=31;DP=31;ANN=C|missense_variant|MODERATE|CDS_NCTC8325_1814821_1815429|GENE_CDS_NCTC8325_1814821_1815429|transcript|TRANSCRIPT_CDS_NCTC8325_1814821_1815429|protein_coding|1/1|c.329T>C|p.Val110Ala|329/609|329/609|110/202||,C|intragenic_variant|MODIFIER|TRANSCRIPT_NCTC8325_24157_24231|null|gene_variant|null|||n.1815149T>C||||||,C|intragenic_variant|MODIFIER|GENE_NCTC8325_1814821_1815429|GENE…			missense_variant	MODERATE	c.329T>C	p.Val110Ala	CDS_NCTC8325_1814821_1815429	SAOUHSC_01906	truncated transposase, putative	CDS	1814820	1815429	1	no	yes
coll2017-121	14324_8#70	8490_3#36	IleS p.Ile473fs	mutant	wildtype	mupirocin resistance	NCTC8325	1841580	G	A	78.9	PASS	AF=1;AD=56;DP=56;ANN=A|synonymous_variant|LOW|CDS_NCTC8325_1840527_1842266|GENE_CDS_NCTC8325_1840527_1842266|transcript|TRANSCRIPT_CDS_NCTC8325_1840527_1842266|protein_coding|1/1|c.687C>T|p.Asp229Asp|687/1740|687/1740|229/579||,A|intragenic_variant|MODIFIER|TRANSCRIPT_NCTC8325_24157_24231|null|gene_variant|null|||n.1841580G>A||||||,A|intragenic_variant|MODIFIER|GENE_NCTC8325_1840527_1842266|GENE_…			synonymous_variant	LOW	c.687C>T	p.Asp229Asp	CDS_NCTC8325_1840527_1842266	SAOUHSC_01933	type I restriction-modification system, M subunit	CDS	1840526	1842266	-1	no	yes
coll2017-121	14324_8#70	8490_3#36	IleS p.Ile473fs	mutant	wildtype	mupirocin resistance	NCTC8325	1870150	C	A	103.6	PASS	AF=1;AD=57;DP=57;ANN=A|missense_variant|MODERATE|CDS_NCTC8325_1870108_1870611|GENE_CDS_NCTC8325_1870108_1870611|transcript|TRANSCRIPT_CDS_NCTC8325_1870108_1870611|protein_coding|1/1|c.43C>A|p.His15Asn|43/504|43/504|15/167||,A|intragenic_variant|MODIFIER|TRANSCRIPT_NCTC8325_24157_24231|null|gene_variant|null|||n.1870150C>A||||||,A|intragenic_variant|MODIFIER|GENE_NCTC8325_1870108_1870611|GENE_NCTC…			missense_variant	MODERATE	c.43C>A	p.His15Asn	CDS_NCTC8325_1870108_1870611	SAOUHSC_01964	conserved hypothetical protein	CDS	1870107	1870611	1	no	no
coll2017-121	14324_8#70	8490_3#36	IleS p.Ile473fs	mutant	wildtype	mupirocin resistance	NCTC8325	2074647	GG	G	592.8	PASS	AF=1;AD=153;DP=156;ANN=G|frameshift_variant|HIGH|CDS_NCTC8325_2074631_2075455|GENE_CDS_NCTC8325_2074631_2075455|transcript|TRANSCRIPT_CDS_NCTC8325_2074631_2075455|protein_coding|1/1|c.18delG|p.Gln7fs|18/825|18/825|6/274||,G|intragenic_variant|MODIFIER|TRANSCRIPT_NCTC8325_24157_24231|null|gene_variant|null|||n.2074648delG||||||,G|intragenic_variant|MODIFIER|GENE_NCTC8325_2074631_2075455|GENE_NCTC8…			frameshift_variant	HIGH	c.18delG	p.Gln7fs	CDS_NCTC8325_2074631_2075455	SAOUHSC_02240	truncated beta-hemolysin	CDS	2074630	2075455	1	no	no
coll2017-121	14324_8#70	8490_3#36	IleS p.Ile473fs	mutant	wildtype	mupirocin resistance	NCTC8325	2089168	G	A	109.1	PASS	AF=1;AD=60;DP=61;ANN=A|synonymous_variant|LOW|CDS_NCTC8325_2088911_2089654|GENE_CDS_NCTC8325_2088911_2089654|transcript|TRANSCRIPT_CDS_NCTC8325_2088911_2089654|protein_coding|1/1|c.258G>A|p.Leu86Leu|258/744|258/744|86/247||,A|intragenic_variant|MODIFIER|TRANSCRIPT_NCTC8325_24157_24231|null|gene_variant|null|||n.2089168G>A||||||,A|intragenic_variant|MODIFIER|GENE_NCTC8325_2088911_2089654|GENE_NCTC…			synonymous_variant	LOW	c.258G>A	p.Leu86Leu	CDS_NCTC8325_2088911_2089654	SAOUHSC_02256	abortive infection protein	CDS	2088910	2089654	1	no	no
coll2017-121	14324_8#70	8490_3#36	IleS p.Ile473fs	mutant	wildtype	mupirocin resistance	NCTC8325	2094151	T	C	336.8	PASS	AF=1;AD=153;DP=153;ANN=C|missense_variant|MODERATE|CDS_NCTC8325_2093874_2094443|GENE_CDS_NCTC8325_2093874_2094443|transcript|TRANSCRIPT_CDS_NCTC8325_2093874_2094443|protein_coding|1/1|c.278T>C|p.Ile93Thr|278/570|278/570|93/189||,C|intragenic_variant|MODIFIER|TRANSCRIPT_NCTC8325_24157_24231|null|gene_variant|null|||n.2094151T>C||||||,C|intragenic_variant|MODIFIER|GENE_NCTC8325_2093874_2094443|GENE…			missense_variant	MODERATE	c.278T>C	p.Ile93Thr	CDS_NCTC8325_2093874_2094443	SAOUHSC_02261	accessory gene regulator protein B	CDS	2093873	2094443	1	yes	no
coll2017-121	14324_8#70	8490_3#36	IleS p.Ile473fs	mutant	wildtype	mupirocin resistance	NCTC8325	2265781	T	C	35.7	PASS	AF=1;AD=23;DP=23;ANN=C|missense_variant|MODERATE|CDS_NCTC8325_2265717_2266061|GENE_CDS_NCTC8325_2265717_2266061|transcript|TRANSCRIPT_CDS_NCTC8325_2265717_2266061|protein_coding|1/1|c.65T>C|p.Val22Ala|65/345|65/345|22/114||,C|intragenic_variant|MODIFIER|GENE_NCTC8325_2265717_2266061|GENE_NCTC8325_2265717_2266061|gene_variant|GENE_NCTC8325_2265717_2266061|||n.2265781T>C||||||			missense_variant	MODERATE	c.65T>C	p.Val22Ala	CDS_NCTC8325_2265717_2266061	SAOUHSC_02440	conserved hypothetical protein	CDS	2265716	2266061	1	no	yes
coll2017-121	14324_8#70	8490_3#36	IleS p.Ile473fs	mutant	wildtype	mupirocin resistance	NCTC8325	2290349	C	A	103	PASS	AF=1;AD=57;DP=57;ANN=A|missense_variant|MODERATE|CDS_NCTC8325_2290323_2291027|GENE_CDS_NCTC8325_2290323_2291027|transcript|TRANSCRIPT_CDS_NCTC8325_2290323_2291027|protein_coding|1/1|c.679G>T|p.Ala227Ser|679/705|679/705|227/234||,A|intragenic_variant|MODIFIER|GENE_NCTC8325_2290323_2291027|GENE_NCTC8325_2290323_2291027|gene_variant|GENE_NCTC8325_2290323_2291027|||n.2290349C>A||||||			missense_variant	MODERATE	c.679G>T	p.Ala227Ser	CDS_NCTC8325_2290323_2291027	SAOUHSC_02467	alpha-acetolactate decarboxylase	CDS	2290322	2291027	-1	no	yes
coll2017-121	14324_8#70	8490_3#36	IleS p.Ile473fs	mutant	wildtype	mupirocin resistance	NCTC8325	2290977	T	A	224.3	PASS	AF=1;AD=121;DP=146;ANN=A|synonymous_variant|LOW|CDS_NCTC8325_2290323_2291027|GENE_CDS_NCTC8325_2290323_2291027|transcript|TRANSCRIPT_CDS_NCTC8325_2290323_2291027|protein_coding|1/1|c.51A>T|p.Gly17Gly|51/705|51/705|17/234||,A|intragenic_variant|MODIFIER|GENE_NCTC8325_2290323_2291027|GENE_NCTC8325_2290323_2291027|gene_variant|GENE_NCTC8325_2290323_2291027|||n.2290977T>A||||||			synonymous_variant	LOW	c.51A>T	p.Gly17Gly	CDS_NCTC8325_2290323_2291027	SAOUHSC_02467	alpha-acetolactate decarboxylase	CDS	2290322	2291027	-1	no	yes
coll2017-121	14324_8#70	8490_3#36	IleS p.Ile473fs	mutant	wildtype	mupirocin resistance	NCTC8325	2335870	T	C	408.7	PASS	AF=1;AD=235;DP=236;ANN=C|missense_variant|MODERATE|CDS_NCTC8325_2335823_2335942|GENE_CDS_NCTC8325_2335823_2335942|transcript|TRANSCRIPT_CDS_NCTC8325_2335823_2335942|protein_coding|1/1|c.73A>G|p.Arg25Gly|73/120|73/120|25/39||,C|intragenic_variant|MODIFIER|GENE_NCTC8325_2335823_2335942|GENE_NCTC8325_2335823_2335942|gene_variant|GENE_NCTC8325_2335823_2335942|||n.2335870T>C||||||			missense_variant	MODERATE	c.73A>G	p.Arg25Gly	CDS_NCTC8325_2335823_2335942	SAOUHSC_02535	conserved hypothetical protein	CDS	2335822	2335942	-1	no	yes
coll2017-121	14324_8#70	8490_3#36	IleS p.Ile473fs	mutant	wildtype	mupirocin resistance	NCTC8325	2344378	CGT	TTG	104.5	PASS	AF=1;AD=55;DP=55;ANN=TTG|missense_variant|MODERATE|CDS_NCTC8325_2343695_2344477|GENE_CDS_NCTC8325_2343695_2344477|transcript|TRANSCRIPT_CDS_NCTC8325_2343695_2344477|protein_coding|1/1|c.98_100delACGinsCAA|p.AspAla33AlaThr|100/783|98/783|33/260||,TTG|intragenic_variant|MODIFIER|GENE_NCTC8325_2343695_2344477|GENE_NCTC8325_2343695_2344477|gene_variant|GENE_NCTC8325_2343695_2344477|||n.2344378_234438…			missense_variant	MODERATE	c.98_100delACGinsCAA	p.AspAla33AlaThr	CDS_NCTC8325_2343695_2344477	SAOUHSC_02549	molybdenum ABC transporter, periplasmic molybdate-binding protein	CDS	2343694	2344477	-1	no	no
coll2017-121	14324_8#70	8490_3#36	IleS p.Ile473fs	mutant	wildtype	mupirocin resistance	NCTC8325	2439492	T	C	118.1	PASS	AF=1;AD=56;DP=56;ANN=C|missense_variant|MODERATE|CDS_NCTC8325_2439450_2439785|GENE_CDS_NCTC8325_2439450_2439785|transcript|TRANSCRIPT_CDS_NCTC8325_2439450_2439785|protein_coding|1/1|c.294A>G|p.Ile98Met|294/336|294/336|98/111||,C|intragenic_variant|MODIFIER|GENE_NCTC8325_2439450_2439785|GENE_NCTC8325_2439450_2439785|gene_variant|GENE_NCTC8325_2439450_2439785|||n.2439492T>C||||||			missense_variant	MODERATE	c.294A>G	p.Ile98Met	CDS_NCTC8325_2439450_2439785	SAOUHSC_02653	conserved hypothetical protein	CDS	2439449	2439785	-1	no	no
coll2017-121	14324_8#70	8490_3#36	IleS p.Ile473fs	mutant	wildtype	mupirocin resistance	NCTC8325	2457184	T	C	85.4	PASS	AF=1;AD=40;DP=40;ANN=C|missense_variant|MODERATE|CDS_NCTC8325_2457007_2457645|GENE_CDS_NCTC8325_2457007_2457645|transcript|TRANSCRIPT_CDS_NCTC8325_2457007_2457645|protein_coding|1/1|c.178T>C|p.Phe60Leu|178/639|178/639|60/212||,C|intragenic_variant|MODIFIER|GENE_NCTC8325_2457007_2457645|GENE_NCTC8325_2457007_2457645|gene_variant|GENE_NCTC8325_2457007_2457645|||n.2457184T>C||||||			missense_variant	MODERATE	c.178T>C	p.Phe60Leu	CDS_NCTC8325_2457007_2457645	SAOUHSC_02672	conserved hypothetical protein	CDS	2457006	2457645	1	no	no
coll2017-121	14324_8#70	8490_3#36	IleS p.Ile473fs	mutant	wildtype	mupirocin resistance	NCTC8325	2510832	A	G	446.4	PASS	AF=1;AD=203;DP=203;ANN=G|synonymous_variant|LOW|CDS_NCTC8325_2510827_2512905|GENE_CDS_NCTC8325_2510827_2512905|transcript|TRANSCRIPT_CDS_NCTC8325_2510827_2512905|protein_coding|1/1|c.6A>G|p.Ala2Ala|6/2079|6/2079|2/692||,G|intragenic_variant|MODIFIER|GENE_NCTC8325_2510827_2512905|GENE_NCTC8325_2510827_2512905|gene_variant|GENE_NCTC8325_2510827_2512905|||n.2510832A>G||||||			synonymous_variant	LOW	c.6A>G	p.Ala2Ala	CDS_NCTC8325_2510827_2512905	SAOUHSC_02731	conserved hypothetical protein	CDS	2510826	2512905	1	no	no
coll2017-121	14324_8#70	8490_3#36	IleS p.Ile473fs	mutant	wildtype	mupirocin resistance	NCTC8325	2553292	A	G	207.1	PASS	AF=1;AD=145;DP=178;ANN=G|synonymous_variant|LOW|CDS_NCTC8325_2553049_2553468|GENE_CDS_NCTC8325_2553049_2553468|transcript|TRANSCRIPT_CDS_NCTC8325_2553049_2553468|protein_coding|1/1|c.177T>C|p.Asn59Asn|177/420|177/420|59/139||,G|intragenic_variant|MODIFIER|GENE_NCTC8325_2553049_2553468|GENE_NCTC8325_2553049_2553468|gene_variant|GENE_NCTC8325_2553049_2553468|||n.2553292A>G||||||			synonymous_variant	LOW	c.177T>C	p.Asn59Asn	CDS_NCTC8325_2553049_2553468	SAOUHSC_02776	conserved hypothetical protein	CDS	2553048	2553468	-1	no	yes
coll2017-121	14324_8#70	8490_3#36	IleS p.Ile473fs	mutant	wildtype	mupirocin resistance	NCTC8325	2556781	A	T	141.7	PASS	AF=1;AD=97;DP=120;ANN=T|synonymous_variant|LOW|CDS_NCTC8325_2556685_2557479|GENE_CDS_NCTC8325_2556685_2557479|transcript|TRANSCRIPT_CDS_NCTC8325_2556685_2557479|protein_coding|1/1|c.699T>A|p.Leu233Leu|699/795|699/795|233/264||,T|intragenic_variant|MODIFIER|GENE_NCTC8325_2556685_2557479|GENE_NCTC8325_2556685_2557479|gene_variant|GENE_NCTC8325_2556685_2557479|||n.2556781A>T||||||			synonymous_variant	LOW	c.699T>A	p.Leu233Leu	CDS_NCTC8325_2556685_2557479	SAOUHSC_02783	conserved hypothetical protein	CDS	2556684	2557479	-1	no	yes
coll2017-121	14324_8#70	8490_3#36	IleS p.Ile473fs	mutant	wildtype	mupirocin resistance	NCTC8325	2582078	T	C	92.4	PASS	AF=1;AD=59;DP=59;ANN=C|missense_variant|MODERATE|CDS_NCTC8325_2581383_2584355|GENE_CDS_NCTC8325_2581383_2584355|transcript|TRANSCRIPT_CDS_NCTC8325_2581383_2584355|protein_coding|1/1|c.2278A>G|p.Asn760Asp|2278/2973|2278/2973|760/990||,C|intragenic_variant|MODIFIER|GENE_NCTC8325_2581383_2584355|GENE_NCTC8325_2581383_2584355|gene_variant|GENE_NCTC8325_2581383_2584355|||n.2582078T>C||||||			missense_variant	MODERATE	c.2278A>G	p.Asn760Asp	CDS_NCTC8325_2581383_2584355	SAOUHSC_02803	fibronectin-binding protein precursor, putative	CDS	2581382	2584355	-1	no	yes
coll2017-121	14324_8#70	8490_3#36	IleS p.Ile473fs	mutant	wildtype	mupirocin resistance	NCTC8325	2583849	T	C	146	PASS	AF=1;AD=69;DP=69;ANN=C|synonymous_variant|LOW|CDS_NCTC8325_2581383_2584355|GENE_CDS_NCTC8325_2581383_2584355|transcript|TRANSCRIPT_CDS_NCTC8325_2581383_2584355|protein_coding|1/1|c.507A>G|p.Val169Val|507/2973|507/2973|169/990||,C|intragenic_variant|MODIFIER|GENE_NCTC8325_2581383_2584355|GENE_NCTC8325_2581383_2584355|gene_variant|GENE_NCTC8325_2581383_2584355|||n.2583849T>C||||||			synonymous_variant	LOW	c.507A>G	p.Val169Val	CDS_NCTC8325_2581383_2584355	SAOUHSC_02803	fibronectin-binding protein precursor, putative	CDS	2581382	2584355	-1	no	no
coll2017-121	14324_8#70	8490_3#36	IleS p.Ile473fs	mutant	wildtype	mupirocin resistance	NCTC8325	2680381	T	TTAACAATTAT	.	PASS	AF=1;AD=148;DP=155.5;ANN=TTAACAATTAT|frameshift_variant&stop_gained|HIGH|CDS_NCTC8325_2680332_2680430|GENE_CDS_NCTC8325_2680332_2680430|transcript|TRANSCRIPT_CDS_NCTC8325_2680332_2680430|protein_coding|1/1|c.49_50insATAATTGTTA|p.His19fs|49/99|49/99|17/32||WARNING_TRANSCRIPT_NO_START_CODON,TTAACAATTAT|intragenic_variant|MODIFIER|GENE_NCTC8325_2680332_2680430|GENE_NCTC8325_2680332_2680430|gene_vari…			frameshift_variant&stop_gained	HIGH	c.49_50insATAATTGTTA	p.His19fs	CDS_NCTC8325_2680332_2680430	SAOUHSC_02914	conserved hypothetical protein	CDS	2680331	2680430	-1	no	no
coll2017-121	14324_8#70	8490_3#36	IleS p.Ile473fs	mutant	wildtype	mupirocin resistance	NCTC8325	2693594	T	TTGATAATT	.	PASS	AF=1;AD=220;DP=238;ANN=TTGATAATT|frameshift_variant|HIGH|CDS_NCTC8325_2692738_2694234|GENE_CDS_NCTC8325_2692738_2694234|transcript|TRANSCRIPT_CDS_NCTC8325_2692738_2694234|protein_coding|1/1|c.640_641insAATTATCA|p.Gly218fs|640/1497|640/1497|214/498||,TTGATAATT|intragenic_variant|MODIFIER|GENE_NCTC8325_2692738_2694234|GENE_NCTC8325_2692738_2694234|gene_variant|GENE_NCTC8325_2692738_2694234|||n.2693…			frameshift_variant	HIGH	c.640_641insAATTATCA	p.Gly218fs	CDS_NCTC8325_2692738_2694234	SAOUHSC_02927	malate:quinone-oxidoreductase	CDS	2692737	2694234	-1	no	no
coll2017-121	14324_8#70	8490_3#36	IleS p.Ile473fs	mutant	wildtype	mupirocin resistance	NCTC8325	2718124	G	T	394.8	PASS	AF=1;AD=209;DP=209;ANN=T|stop_gained|HIGH|CDS_NCTC8325_2717697_2718584|GENE_CDS_NCTC8325_2717697_2718584|transcript|TRANSCRIPT_CDS_NCTC8325_2717697_2718584|protein_coding|1/1|c.461C>A|p.Ser154*|461/888|461/888|154/295||,T|intragenic_variant|MODIFIER|GENE_NCTC8325_2717697_2718584|GENE_NCTC8325_2717697_2718584|gene_variant|GENE_NCTC8325_2717697_2718584|||n.2718124G>T||||||			stop_gained	HIGH	c.461C>A	p.Ser154*	CDS_NCTC8325_2717697_2718584	SAOUHSC_02955	sensor histidine kinase, putative	CDS	2717696	2718584	-1	no	no
coll2017-121	14324_8#70	8490_3#36	IleS p.Ile473fs	mutant	wildtype	mupirocin resistance	NCTC8325	2734010	AT	TG	111.4	PASS	AF=1;AD=57;DP=57;ANN=TG|missense_variant|MODERATE|CDS_NCTC8325_2732674_2734170|GENE_CDS_NCTC8325_2732674_2734170|transcript|TRANSCRIPT_CDS_NCTC8325_2732674_2734170|protein_coding|1/1|c.160_161delATinsCA|p.Ile54His|161/1497|160/1497|54/498||,TG|intragenic_variant|MODIFIER|GENE_NCTC8325_2732674_2734170|GENE_NCTC8325_2732674_2734170|gene_variant|GENE_NCTC8325_2732674_2734170|||n.2734010_2734011delAT…			missense_variant	MODERATE	c.160_161delATinsCA	p.Ile54His	CDS_NCTC8325_2732674_2734170	SAOUHSC_02971	aureolysin, putative	CDS	2732673	2734170	-1	no	no
coll2017-121	14324_8#70	8490_3#36	IleS p.Ile473fs	mutant	wildtype	mupirocin resistance	NCTC8325	2814925	AACTTACCACCTA	A	.	PASS	AF=1;AD=206;DP=206;ANN=A|conservative_inframe_deletion|MODERATE|CDS_NCTC8325_2814666_2815019|GENE_CDS_NCTC8325_2814666_2815019|transcript|TRANSCRIPT_CDS_NCTC8325_2814666_2815019|protein_coding|1/1|c.83_94delTAGGTGGTAAGT|p.Gly29_Leu32del|94/354|83/354|28/117||,A|intragenic_variant|MODIFIER|GENE_NCTC8325_2814666_2815019|GENE_NCTC8325_2814666_2815019|gene_variant|GENE_NCTC8325_2814666_2815019|||n.28…			conservative_inframe_deletion	MODERATE	c.83_94delTAGGTGGTAAGT	p.Gly29_Leu32del	CDS_NCTC8325_2814666_2815019	SAOUHSC_03048	conserved hypothetical protein	CDS	2814665	2815019	-1	no	no
coll2017-125	14623_6#41	14200_8#87	IleS p.Val588Phe	mutant	wildtype	mupirocin resistance	NCTC8325	42861	T	C	151.2	PASS	AF=1;AD=86;DP=86;ANN=C|synonymous_variant|LOW|CDS_NCTC8325_42681_43613|GENE_CDS_NCTC8325_42681_43613|transcript|TRANSCRIPT_CDS_NCTC8325_42681_43613|protein_coding|1/1|c.753A>G|p.Glu251Glu|753/933|753/933|251/310||,C|intragenic_variant|MODIFIER|TRANSCRIPT_NCTC8325_24157_24231|null|gene_variant|null|||n.42861T>C||||||,C|intragenic_variant|MODIFIER|GENE_NCTC8325_42681_43613|GENE_NCTC8325_42681_43613…			synonymous_variant	LOW	c.753A>G	p.Glu251Glu	CDS_NCTC8325_42681_43613	SAOUHSC_00039	conserved hypothetical protein	CDS	42680	43613	-1	no	yes
coll2017-125	14623_6#41	14200_8#87	IleS p.Val588Phe	mutant	wildtype	mupirocin resistance	NCTC8325	187966	T	C	239.5	PASS	AF=1;AD=110;DP=110;ANN=C|synonymous_variant|LOW|CDS_NCTC8325_186428_188434|GENE_CDS_NCTC8325_186428_188434|transcript|TRANSCRIPT_CDS_NCTC8325_186428_188434|protein_coding|1/1|c.1539T>C|p.Ala513Ala|1539/2007|1539/2007|513/668||,C|intragenic_variant|MODIFIER|TRANSCRIPT_NCTC8325_24157_24231|null|gene_variant|null|||n.187966T>C||||||,C|intragenic_variant|MODIFIER|GENE_NCTC8325_186428_188434|GENE_NCTC…			synonymous_variant	LOW	c.1539T>C	p.Ala513Ala	CDS_NCTC8325_186428_188434	SAOUHSC_00171	gamma-glutamyltranspeptidase, putative	CDS	186427	188434	1	no	no
coll2017-125	14623_6#41	14200_8#87	IleS p.Val588Phe	mutant	wildtype	mupirocin resistance	NCTC8325	293408	T	A	164	PASS	AF=1;AD=110;DP=110;ANN=A|synonymous_variant|LOW|CDS_NCTC8325_293073_293573|GENE_CDS_NCTC8325_293073_293573|transcript|TRANSCRIPT_CDS_NCTC8325_293073_293573|protein_coding|1/1|c.336T>A|p.Val112Val|336/501|336/501|112/166||,A|intragenic_variant|MODIFIER|TRANSCRIPT_NCTC8325_24157_24231|null|gene_variant|null|||n.293408T>A||||||,A|intragenic_variant|MODIFIER|GENE_NCTC8325_293073_293573|GENE_NCTC8325_…			synonymous_variant	LOW	c.336T>A	p.Val112Val	CDS_NCTC8325_293073_293573	SAOUHSC_00276	conserved hypothetical protein	CDS	293072	293573	1	no	yes
coll2017-125	14623_6#41	14200_8#87	IleS p.Val588Phe	mutant	wildtype	mupirocin resistance	NCTC8325	389322	C	T	11.9	PASS	AF=1;AD=17;DP=17;ANN=T|synonymous_variant|LOW|CDS_NCTC8325_389260_389955|GENE_CDS_NCTC8325_389260_389955|transcript|TRANSCRIPT_CDS_NCTC8325_389260_389955|protein_coding|1/1|c.63C>T|p.Asn21Asn|63/696|63/696|21/231||,T|intragenic_variant|MODIFIER|TRANSCRIPT_NCTC8325_24157_24231|null|gene_variant|null|||n.389322C>T||||||,T|intragenic_variant|MODIFIER|GENE_NCTC8325_389260_389955|GENE_NCTC8325_389260_…			synonymous_variant	LOW	c.63C>T	p.Asn21Asn	CDS_NCTC8325_389260_389955	SAOUHSC_00384	conserved hypothetical protein	CDS	389259	389955	1	no	yes
coll2017-125	14623_6#41	14200_8#87	IleS p.Val588Phe	mutant	wildtype	mupirocin resistance	NCTC8325	550165	T	C	318.5	PASS	AF=1;AD=161;DP=175;ANN=C|synonymous_variant|LOW|CDS_NCTC8325_547751_550738|GENE_CDS_NCTC8325_547751_550738|transcript|TRANSCRIPT_CDS_NCTC8325_547751_550738|protein_coding|1/1|c.2415T>C|p.Asp805Asp|2415/2988|2415/2988|805/995||,C|intragenic_variant|MODIFIER|TRANSCRIPT_NCTC8325_24157_24231|null|gene_variant|null|||n.550165T>C||||||,C|intragenic_variant|MODIFIER|GENE_NCTC8325_547751_550738|GENE_NCTC…			synonymous_variant	LOW	c.2415T>C	p.Asp805Asp	CDS_NCTC8325_547751_550738	SAOUHSC_00544	sdrC protein, putative	CDS	547750	550738	1	yes	yes
coll2017-125	14623_6#41	14200_8#87	IleS p.Val588Phe	mutant	wildtype	mupirocin resistance	NCTC8325	554482	C	T	353.5	PASS	AF=1;AD=190;DP=190;ANN=T|synonymous_variant|LOW|CDS_NCTC8325_551105_555154|GENE_CDS_NCTC8325_551105_555154|transcript|TRANSCRIPT_CDS_NCTC8325_551105_555154|protein_coding|1/1|c.3378C>T|p.Ser1126Ser|3378/4050|3378/4050|1126/1349||,T|intragenic_variant|MODIFIER|TRANSCRIPT_NCTC8325_24157_24231|null|gene_variant|null|||n.554482C>T||||||,T|intragenic_variant|MODIFIER|GENE_NCTC8325_551105_555154|GENE_N…			synonymous_variant	LOW	c.3378C>T	p.Ser1126Ser	CDS_NCTC8325_551105_555154	SAOUHSC_00545	sdrD protein, putative	CDS	551104	555154	1	yes	yes
coll2017-125	14623_6#41	14200_8#87	IleS p.Val588Phe	mutant	wildtype	mupirocin resistance	NCTC8325	614694	A	C	161.5	PASS	AF=1;AD=76;DP=76;ANN=C|synonymous_variant|LOW|CDS_NCTC8325_614350_614910|GENE_CDS_NCTC8325_614350_614910|transcript|TRANSCRIPT_CDS_NCTC8325_614350_614910|protein_coding|1/1|c.345A>C|p.Ala115Ala|345/561|345/561|115/186||,C|intragenic_variant|MODIFIER|TRANSCRIPT_NCTC8325_24157_24231|null|gene_variant|null|||n.614694A>C||||||,C|intragenic_variant|MODIFIER|GENE_NCTC8325_614350_614910|GENE_NCTC8325_61…			synonymous_variant	LOW	c.345A>C	p.Ala115Ala	CDS_NCTC8325_614350_614910	SAOUHSC_00624	integrase/recombinase, putative	CDS	614349	614910	1	no	no
coll2017-125	14623_6#41	14200_8#87	IleS p.Val588Phe	mutant	wildtype	mupirocin resistance	NCTC8325	662179	T	TA	232.3	PASS	AF=1;AD=125;DP=127;ANN=TA|frameshift_variant|HIGH|CDS_NCTC8325_662031_664181|GENE_CDS_NCTC8325_662031_664181|transcript|TRANSCRIPT_CDS_NCTC8325_662031_664181|protein_coding|1/1|c.149_150insA|p.Ile51fs|150/2151|150/2151|50/716||,TA|intragenic_variant|MODIFIER|TRANSCRIPT_NCTC8325_24157_24231|null|gene_variant|null|||n.662179_662180insA||||||,TA|intragenic_variant|MODIFIER|GENE_NCTC8325_662031_66418…			frameshift_variant	HIGH	c.149_150insA	p.Ile51fs	CDS_NCTC8325_662031_664181	SAOUHSC_00673	conserved hypothetical protein	CDS	662030	664181	1	no	no
coll2017-125	14623_6#41	14200_8#87	IleS p.Val588Phe	mutant	wildtype	mupirocin resistance	NCTC8325	662180	T	C	301.9	PASS	AF=1;AD=139;DP=140;ANN=C|synonymous_variant|LOW|CDS_NCTC8325_662031_664181|GENE_CDS_NCTC8325_662031_664181|transcript|TRANSCRIPT_CDS_NCTC8325_662031_664181|protein_coding|1/1|c.150T>C|p.Ile50Ile|150/2151|150/2151|50/716||,C|intragenic_variant|MODIFIER|TRANSCRIPT_NCTC8325_24157_24231|null|gene_variant|null|||n.662180T>C||||||,C|intragenic_variant|MODIFIER|GENE_NCTC8325_662031_664181|GENE_NCTC8325_…			synonymous_variant	LOW	c.150T>C	p.Ile50Ile	CDS_NCTC8325_662031_664181	SAOUHSC_00673	conserved hypothetical protein	CDS	662030	664181	1	no	no
coll2017-125	14623_6#41	14200_8#87	IleS p.Val588Phe	mutant	wildtype	mupirocin resistance	NCTC8325	790242	T	A	191.1	PASS	AF=1;AD=102;DP=102;ANN=A|missense_variant|MODERATE|CDS_NCTC8325_790206_790934|GENE_CDS_NCTC8325_790206_790934|transcript|TRANSCRIPT_CDS_NCTC8325_790206_790934|protein_coding|1/1|c.693A>T|p.Gln231His|693/729|693/729|231/242||,A|intragenic_variant|MODIFIER|TRANSCRIPT_NCTC8325_24157_24231|null|gene_variant|null|||n.790242T>A||||||,A|intragenic_variant|MODIFIER|GENE_NCTC8325_790206_790934|GENE_NCTC83…			missense_variant	MODERATE	c.693A>T	p.Gln231His	CDS_NCTC8325_790206_790934	SAOUHSC_00808	conserved hypothetical protein	CDS	790205	790934	-1	yes	no
coll2017-125	14623_6#41	14200_8#87	IleS p.Val588Phe	mutant	wildtype	mupirocin resistance	NCTC8325	795205	C	T	101.3	PASS	AF=1;AD=100;DP=120;ANN=T|synonymous_variant|LOW|CDS_NCTC8325_792986_795769|GENE_CDS_NCTC8325_792986_795769|transcript|TRANSCRIPT_CDS_NCTC8325_792986_795769|protein_coding|1/1|c.2220C>T|p.Asp740Asp|2220/2784|2220/2784|740/927||,T|intragenic_variant|MODIFIER|TRANSCRIPT_NCTC8325_24157_24231|null|gene_variant|null|||n.795205C>T||||||,T|intragenic_variant|MODIFIER|GENE_NCTC8325_792986_795769|GENE_NCTC…			synonymous_variant	LOW	c.2220C>T	p.Asp740Asp	CDS_NCTC8325_792986_795769	SAOUHSC_00812	clumping factor	CDS	792985	795769	1	no	yes
coll2017-125	14623_6#41	14200_8#87	IleS p.Val588Phe	mutant	wildtype	mupirocin resistance	NCTC8325	971119	G	A	212.3	PASS	AF=1;AD=115;DP=115;ANN=A|missense_variant|MODERATE|CDS_NCTC8325_970866_972059|GENE_CDS_NCTC8325_970866_972059|transcript|TRANSCRIPT_CDS_NCTC8325_970866_972059|protein_coding|1/1|c.254G>A|p.Ser85Asn|254/1194|254/1194|85/397||,A|intragenic_variant|MODIFIER|TRANSCRIPT_NCTC8325_24157_24231|null|gene_variant|null|||n.971119G>A||||||,A|intragenic_variant|MODIFIER|GENE_NCTC8325_970866_972059|GENE_NCTC83…			missense_variant	MODERATE	c.254G>A	p.Ser85Asn	CDS_NCTC8325_970866_972059	SAOUHSC_00998	fmt protein, putative	CDS	970865	972059	1	no	no
coll2017-125	14623_6#41	14200_8#87	IleS p.Val588Phe	mutant	wildtype	mupirocin resistance	NCTC8325	1023059	C	A	215.5	PASS	AF=1;AD=115;DP=115;ANN=A|synonymous_variant|LOW|CDS_NCTC8325_1022388_1023215|GENE_CDS_NCTC8325_1022388_1023215|transcript|TRANSCRIPT_CDS_NCTC8325_1022388_1023215|protein_coding|1/1|c.672C>A|p.Ser224Ser|672/828|672/828|224/275||,A|intragenic_variant|MODIFIER|TRANSCRIPT_NCTC8325_24157_24231|null|gene_variant|null|||n.1023059C>A||||||,A|intragenic_variant|MODIFIER|GENE_NCTC8325_1022388_1023215|GENE_…			synonymous_variant	LOW	c.672C>A	p.Ser224Ser	CDS_NCTC8325_1022388_1023215	SAOUHSC_01055	inositol monophosphatase family protein, putative	CDS	1022387	1023215	1	no	no
coll2017-125	14623_6#41	14200_8#87	IleS p.Val588Phe	mutant	wildtype	mupirocin resistance	NCTC8325	1071262	A	G	206.8	PASS	AF=1;AD=96;DP=96;ANN=G|missense_variant|MODERATE|CDS_NCTC8325_1071183_1071275|GENE_CDS_NCTC8325_1071183_1071275|transcript|TRANSCRIPT_CDS_NCTC8325_1071183_1071275|protein_coding|1/1|c.14T>C|p.Val5Ala|14/93|14/93|5/30||,G|synonymous_variant|LOW|CDS_NCTC8325_1071235_1071636|GENE_CDS_NCTC8325_1071235_1071636|transcript|TRANSCRIPT_CDS_NCTC8325_1071235_1071636|protein_coding|1/1|c.375T>C|p.Gly125Gly|3…			missense_variant	MODERATE	c.14T>C	p.Val5Ala	CDS_NCTC8325_1071183_1071275	SAOUHSC_01111	hypothetical protein	CDS	1071182	1071275	-1	no	no
coll2017-125	14623_6#41	14200_8#87	IleS p.Val588Phe	mutant	wildtype	mupirocin resistance	NCTC8325	1078304	C	A	174.7	PASS	AF=1;AD=92;DP=92;ANN=A|missense_variant|MODERATE|CDS_NCTC8325_1078148_1078372|GENE_CDS_NCTC8325_1078148_1078372|transcript|TRANSCRIPT_CDS_NCTC8325_1078148_1078372|protein_coding|1/1|c.157C>A|p.Leu53Ile|157/225|157/225|53/74||,A|intragenic_variant|MODIFIER|TRANSCRIPT_NCTC8325_24157_24231|null|gene_variant|null|||n.1078304C>A||||||,A|intragenic_variant|MODIFIER|GENE_NCTC8325_1078148_1078372|GENE_NC…			missense_variant	MODERATE	c.157C>A	p.Leu53Ile	CDS_NCTC8325_1078148_1078372	SAOUHSC_01123	conserved hypothetical protein	CDS	1078147	1078372	1	no	no
coll2017-125	14623_6#41	14200_8#87	IleS p.Val588Phe	mutant	wildtype	mupirocin resistance	NCTC8325	1079044	G	A	164.9	PASS	AF=1;AD=97;DP=97;ANN=A|synonymous_variant|LOW|CDS_NCTC8325_1078816_1079532|GENE_CDS_NCTC8325_1078816_1079532|transcript|TRANSCRIPT_CDS_NCTC8325_1078816_1079532|protein_coding|1/1|c.489C>T|p.Tyr163Tyr|489/717|489/717|163/238||,A|intragenic_variant|MODIFIER|TRANSCRIPT_NCTC8325_24157_24231|null|gene_variant|null|||n.1079044G>A||||||,A|intragenic_variant|MODIFIER|GENE_NCTC8325_1078816_1079532|GENE_NC…			synonymous_variant	LOW	c.489C>T	p.Tyr163Tyr	CDS_NCTC8325_1078816_1079532	SAOUHSC_01124	conserved hypothetical protein	CDS	1078815	1079532	-1	no	yes
coll2017-125	14623_6#41	14200_8#87	IleS p.Val588Phe	mutant	wildtype	mupirocin resistance	NCTC8325	1106451	G	T	267.6	PASS	AF=1;AD=142;DP=143;ANN=T|missense_variant|MODERATE|CDS_NCTC8325_1106292_1106909|GENE_CDS_NCTC8325_1106292_1106909|transcript|TRANSCRIPT_CDS_NCTC8325_1106292_1106909|protein_coding|1/1|c.160G>T|p.Asp54Tyr|160/618|160/618|54/205||,T|intragenic_variant|MODIFIER|TRANSCRIPT_NCTC8325_24157_24231|null|gene_variant|null|||n.1106451G>T||||||,T|intragenic_variant|MODIFIER|GENE_NCTC8325_1106292_1106909|GENE…			missense_variant	MODERATE	c.160G>T	p.Asp54Tyr	CDS_NCTC8325_1106292_1106909	SAOUHSC_01158	conserved hypothetical protein	CDS	1106291	1106909	1	no	no
coll2017-125	14623_6#41	14200_8#87	IleS p.Val588Phe	mutant	wildtype	mupirocin resistance	NCTC8325	1108891	G	T	312.3	PASS	AF=1;AD=167;DP=168;ANN=T|missense_variant|MODERATE|CDS_NCTC8325_1107130_1109883|GENE_CDS_NCTC8325_1107130_1109883|transcript|TRANSCRIPT_CDS_NCTC8325_1107130_1109883|protein_coding|1/1|c.1762G>T|p.Val588Phe|1762/2754|1762/2754|588/917||,T|intragenic_variant|MODIFIER|TRANSCRIPT_NCTC8325_24157_24231|null|gene_variant|null|||n.1108891G>T||||||,T|intragenic_variant|MODIFIER|GENE_NCTC8325_1107130_11098…			missense_variant	MODERATE	c.1762G>T	p.Val588Phe	CDS_NCTC8325_1107130_1109883	SAOUHSC_01159	isoleucyl-tRNA synthetase	CDS	1107129	1109883	1	no	no
coll2017-125	14623_6#41	14200_8#87	IleS p.Val588Phe	mutant	wildtype	mupirocin resistance	NCTC8325	1378073	C	T	185.6	PASS	AF=1;AD=107;DP=107;ANN=T|missense_variant|MODERATE|CDS_NCTC8325_1376091_1404698|GENE_CDS_NCTC8325_1376091_1404698|transcript|TRANSCRIPT_CDS_NCTC8325_1376091_1404698|protein_coding|1/1|c.26626G>A|p.Asp8876Asn|26626/28608|26626/28608|8876/9535||WARNING_TRANSCRIPT_NO_START_CODON,T|intragenic_variant|MODIFIER|TRANSCRIPT_NCTC8325_24157_24231|null|gene_variant|null|||n.1378073C>T||||||,T|intragenic_var…			missense_variant	MODERATE	c.26626G>A	p.Asp8876Asn	CDS_NCTC8325_1376091_1404698	SAOUHSC_01447	conserved hypothetical protein	CDS	1376090	1404698	-1	no	yes
coll2017-125	14623_6#41	14200_8#87	IleS p.Val588Phe	mutant	wildtype	mupirocin resistance	NCTC8325	1400346	T	C	219.8	PASS	AF=1;AD=102;DP=102;ANN=C|synonymous_variant|LOW|CDS_NCTC8325_1376091_1404698|GENE_CDS_NCTC8325_1376091_1404698|transcript|TRANSCRIPT_CDS_NCTC8325_1376091_1404698|protein_coding|1/1|c.4353A>G|p.Ala1451Ala|4353/28608|4353/28608|1451/9535||WARNING_TRANSCRIPT_NO_START_CODON,C|intragenic_variant|MODIFIER|TRANSCRIPT_NCTC8325_24157_24231|null|gene_variant|null|||n.1400346T>C||||||,C|intragenic_variant|M…			synonymous_variant	LOW	c.4353A>G	p.Ala1451Ala	CDS_NCTC8325_1376091_1404698	SAOUHSC_01447	conserved hypothetical protein	CDS	1376090	1404698	-1	no	no
coll2017-125	14623_6#41	14200_8#87	IleS p.Val588Phe	mutant	wildtype	mupirocin resistance	NCTC8325	1402317	T	C	210	PASS	AF=1;AD=98;DP=98;ANN=C|synonymous_variant|LOW|CDS_NCTC8325_1376091_1404698|GENE_CDS_NCTC8325_1376091_1404698|transcript|TRANSCRIPT_CDS_NCTC8325_1376091_1404698|protein_coding|1/1|c.2382A>G|p.Lys794Lys|2382/28608|2382/28608|794/9535||WARNING_TRANSCRIPT_NO_START_CODON,C|intragenic_variant|MODIFIER|TRANSCRIPT_NCTC8325_24157_24231|null|gene_variant|null|||n.1402317T>C||||||,C|intragenic_variant|MODIF…			synonymous_variant	LOW	c.2382A>G	p.Lys794Lys	CDS_NCTC8325_1376091_1404698	SAOUHSC_01447	conserved hypothetical protein	CDS	1376090	1404698	-1	no	no
coll2017-125	14623_6#41	14200_8#87	IleS p.Val588Phe	mutant	wildtype	mupirocin resistance	NCTC8325	1403163	T	G	213.1	PASS	AF=1;AD=100;DP=100;ANN=G|synonymous_variant|LOW|CDS_NCTC8325_1376091_1404698|GENE_CDS_NCTC8325_1376091_1404698|transcript|TRANSCRIPT_CDS_NCTC8325_1376091_1404698|protein_coding|1/1|c.1536A>C|p.Ala512Ala|1536/28608|1536/28608|512/9535||WARNING_TRANSCRIPT_NO_START_CODON,G|intragenic_variant|MODIFIER|TRANSCRIPT_NCTC8325_24157_24231|null|gene_variant|null|||n.1403163T>G||||||,G|intragenic_variant|MOD…			synonymous_variant	LOW	c.1536A>C	p.Ala512Ala	CDS_NCTC8325_1376091_1404698	SAOUHSC_01447	conserved hypothetical protein	CDS	1376090	1404698	-1	no	no
coll2017-125	14623_6#41	14200_8#87	IleS p.Val588Phe	mutant	wildtype	mupirocin resistance	NCTC8325	1459620	T	C	162.6	PASS	AF=1;AD=97;DP=97;ANN=C|synonymous_variant|LOW|CDS_NCTC8325_1459227_1460141|GENE_CDS_NCTC8325_1459227_1460141|transcript|TRANSCRIPT_CDS_NCTC8325_1459227_1460141|protein_coding|1/1|c.522A>G|p.Glu174Glu|522/915|522/915|174/304||,C|intragenic_variant|MODIFIER|TRANSCRIPT_NCTC8325_24157_24231|null|gene_variant|null|||n.1459620T>C||||||,C|intragenic_variant|MODIFIER|GENE_NCTC8325_1459227_1460141|GENE_NC…			synonymous_variant	LOW	c.522A>G	p.Glu174Glu	CDS_NCTC8325_1459227_1460141	SAOUHSC_01508	conserved hypothetical protein	CDS	1459226	1460141	-1	no	yes
coll2017-125	14623_6#41	14200_8#87	IleS p.Val588Phe	mutant	wildtype	mupirocin resistance	NCTC8325	1511349	G	A	114.5	PASS	AF=1;AD=78;DP=96;ANN=A|synonymous_variant|LOW|CDS_NCTC8325_1510560_1511429|GENE_CDS_NCTC8325_1510560_1511429|transcript|TRANSCRIPT_CDS_NCTC8325_1510560_1511429|protein_coding|1/1|c.81C>T|p.Gly27Gly|81/870|81/870|27/289||,A|intragenic_variant|MODIFIER|TRANSCRIPT_NCTC8325_24157_24231|null|gene_variant|null|||n.1511349G>A||||||,A|intragenic_variant|MODIFIER|GENE_NCTC8325_1510560_1511429|GENE_NCTC832…			synonymous_variant	LOW	c.81C>T	p.Gly27Gly	CDS_NCTC8325_1510560_1511429	SAOUHSC_01584	conserved hypothetical protein	CDS	1510559	1511429	-1	no	yes
coll2017-125	14623_6#41	14200_8#87	IleS p.Val588Phe	mutant	wildtype	mupirocin resistance	NCTC8325	1610701	A	T	158.5	PASS	AF=1;AD=86;DP=86;ANN=T|missense_variant|MODERATE|CDS_NCTC8325_1610631_1610792|GENE_CDS_NCTC8325_1610631_1610792|transcript|TRANSCRIPT_CDS_NCTC8325_1610631_1610792|protein_coding|1/1|c.92T>A|p.Ile31Lys|92/162|92/162|31/53||,T|intragenic_variant|MODIFIER|TRANSCRIPT_NCTC8325_24157_24231|null|gene_variant|null|||n.1610701A>T||||||,T|intragenic_variant|MODIFIER|GENE_NCTC8325_1610631_1610792|GENE_NCTC8…			missense_variant	MODERATE	c.92T>A	p.Ile31Lys	CDS_NCTC8325_1610631_1610792	SAOUHSC_01703	hypothetical protein	CDS	1610630	1610792	-1	no	no
coll2017-125	14623_6#41	14200_8#87	IleS p.Val588Phe	mutant	wildtype	mupirocin resistance	NCTC8325	1610701	AT	TA	161.2	PASS	AF=1;AD=87;DP=96;ANN=TA|stop_gained|HIGH|CDS_NCTC8325_1610631_1610792|GENE_CDS_NCTC8325_1610631_1610792|transcript|TRANSCRIPT_CDS_NCTC8325_1610631_1610792|protein_coding|1/1|c.91_92delATinsTA|p.Ile31*|92/162|91/162|31/53||,TA|intragenic_variant|MODIFIER|TRANSCRIPT_NCTC8325_24157_24231|null|gene_variant|null|||n.1610701_1610702delATinsTA||||||,TA|intragenic_variant|MODIFIER|GENE_NCTC8325_1610631_1…			stop_gained	HIGH	c.91_92delATinsTA	p.Ile31*	CDS_NCTC8325_1610631_1610792	SAOUHSC_01703	hypothetical protein	CDS	1610630	1610792	-1	no	no
coll2017-125	14623_6#41	14200_8#87	IleS p.Val588Phe	mutant	wildtype	mupirocin resistance	NCTC8325	1614557	C	T	289.3	PASS	AF=1;AD=155;DP=155;ANN=T|missense_variant|MODERATE|CDS_NCTC8325_1614045_1615274|GENE_CDS_NCTC8325_1614045_1615274|transcript|TRANSCRIPT_CDS_NCTC8325_1614045_1615274|protein_coding|1/1|c.718G>A|p.Gly240Ser|718/1230|718/1230|240/409||,T|intragenic_variant|MODIFIER|TRANSCRIPT_NCTC8325_24157_24231|null|gene_variant|null|||n.1614557C>T||||||,T|intragenic_variant|MODIFIER|GENE_NCTC8325_1614045_1615274|…			missense_variant	MODERATE	c.718G>A	p.Gly240Ser	CDS_NCTC8325_1614045_1615274	SAOUHSC_01707	conserved hypothetical protein	CDS	1614044	1615274	-1	no	no
coll2017-125	14623_6#41	14200_8#87	IleS p.Val588Phe	mutant	wildtype	mupirocin resistance	NCTC8325	1787468	A	G	216.7	PASS	AF=1;AD=101;DP=101;ANN=G|synonymous_variant|LOW|CDS_NCTC8325_1781582_1788142|GENE_CDS_NCTC8325_1781582_1788142|transcript|TRANSCRIPT_CDS_NCTC8325_1781582_1788142|protein_coding|1/1|c.675T>C|p.Tyr225Tyr|675/6561|675/6561|225/2186||,G|intragenic_variant|MODIFIER|TRANSCRIPT_NCTC8325_24157_24231|null|gene_variant|null|||n.1787468A>G||||||,G|intragenic_variant|MODIFIER|GENE_NCTC8325_1781582_1788142|GE…			synonymous_variant	LOW	c.675T>C	p.Tyr225Tyr	CDS_NCTC8325_1781582_1788142	SAOUHSC_01873	conserved hypothetical protein	CDS	1781581	1788142	-1	no	no
coll2017-125	14623_6#41	14200_8#87	IleS p.Val588Phe	mutant	wildtype	mupirocin resistance	NCTC8325	1912746	C	T	325.7	PASS	AF=1;AD=173;DP=173;ANN=T|missense_variant|MODERATE|CDS_NCTC8325_1912126_1913862|GENE_CDS_NCTC8325_1912126_1913862|transcript|TRANSCRIPT_CDS_NCTC8325_1912126_1913862|protein_coding|1/1|c.1117G>A|p.Val373Ile|1117/1737|1117/1737|373/578||,T|intragenic_variant|MODIFIER|TRANSCRIPT_NCTC8325_24157_24231|null|gene_variant|null|||n.1912746C>T||||||,T|intragenic_variant|MODIFIER|GENE_NCTC8325_1912126_19138…			missense_variant	MODERATE	c.1117G>A	p.Val373Ile	CDS_NCTC8325_1912126_1913862	SAOUHSC_02003	ABC transporter, ATP-binding/permease protein, putative	CDS	1912125	1913862	-1	no	no
coll2017-125	14623_6#41	14200_8#87	IleS p.Val588Phe	mutant	wildtype	mupirocin resistance	NCTC8325	2089168	G	A	199.8	PASS	AF=1;AD=109;DP=109;ANN=A|synonymous_variant|LOW|CDS_NCTC8325_2088911_2089654|GENE_CDS_NCTC8325_2088911_2089654|transcript|TRANSCRIPT_CDS_NCTC8325_2088911_2089654|protein_coding|1/1|c.258G>A|p.Leu86Leu|258/744|258/744|86/247||,A|intragenic_variant|MODIFIER|TRANSCRIPT_NCTC8325_24157_24231|null|gene_variant|null|||n.2089168G>A||||||,A|intragenic_variant|MODIFIER|GENE_NCTC8325_2088911_2089654|GENE_NC…			synonymous_variant	LOW	c.258G>A	p.Leu86Leu	CDS_NCTC8325_2088911_2089654	SAOUHSC_02256	abortive infection protein	CDS	2088910	2089654	1	no	no
coll2017-125	14623_6#41	14200_8#87	IleS p.Val588Phe	mutant	wildtype	mupirocin resistance	NCTC8325	2236571	C	A	134.3	PASS	AF=1;AD=74;DP=74;ANN=A|missense_variant|MODERATE|CDS_NCTC8325_2236150_2237058|GENE_CDS_NCTC8325_2236150_2237058|transcript|TRANSCRIPT_CDS_NCTC8325_2236150_2237058|protein_coding|1/1|c.488G>T|p.Ser163Ile|488/909|488/909|163/302||,A|intragenic_variant|MODIFIER|TRANSCRIPT_NCTC8325_24157_24231|null|gene_variant|null|||n.2236571C>A||||||,A|intragenic_variant|MODIFIER|GENE_NCTC8325_2236150_2237058|GENE…			missense_variant	MODERATE	c.488G>T	p.Ser163Ile	CDS_NCTC8325_2236150_2237058	SAOUHSC_02409	arginase	CDS	2236149	2237058	-1	no	no
coll2017-125	14623_6#41	14200_8#87	IleS p.Val588Phe	mutant	wildtype	mupirocin resistance	NCTC8325	2248638	A	T	191.3	PASS	AF=1;AD=103;DP=103;ANN=T|missense_variant|MODERATE|CDS_NCTC8325_2248363_2249706|GENE_CDS_NCTC8325_2248363_2249706|transcript|TRANSCRIPT_CDS_NCTC8325_2248363_2249706|protein_coding|1/1|c.1069T>A|p.Leu357Ile|1069/1344|1069/1344|357/447||,T|intragenic_variant|MODIFIER|GENE_NCTC8325_2248363_2249706|GENE_NCTC8325_2248363_2249706|gene_variant|GENE_NCTC8325_2248363_2249706|||n.2248638A>T||||||			missense_variant	MODERATE	c.1069T>A	p.Leu357Ile	CDS_NCTC8325_2248363_2249706	SAOUHSC_02420	conserved hypothetical protein	CDS	2248362	2249706	-1	no	no
coll2017-125	14623_6#41	14200_8#87	IleS p.Val588Phe	mutant	wildtype	mupirocin resistance	NCTC8325	2250017	A	G	151	PASS	AF=1;AD=71;DP=73;ANN=G|synonymous_variant|LOW|CDS_NCTC8325_2249883_2250566|GENE_CDS_NCTC8325_2249883_2250566|transcript|TRANSCRIPT_CDS_NCTC8325_2249883_2250566|protein_coding|1/1|c.550T>C|p.Leu184Leu|550/684|550/684|184/227||,G|intragenic_variant|MODIFIER|GENE_NCTC8325_2249883_2250566|GENE_NCTC8325_2249883_2250566|gene_variant|GENE_NCTC8325_2249883_2250566|||n.2250017A>G||||||			synonymous_variant	LOW	c.550T>C	p.Leu184Leu	CDS_NCTC8325_2249883_2250566	SAOUHSC_02422	conserved hypothetical protein	CDS	2249882	2250566	-1	no	no
coll2017-125	14623_6#41	14200_8#87	IleS p.Val588Phe	mutant	wildtype	mupirocin resistance	NCTC8325	2265781	T	C	48.2	PASS	AF=1;AD=30;DP=30;ANN=C|missense_variant|MODERATE|CDS_NCTC8325_2265717_2266061|GENE_CDS_NCTC8325_2265717_2266061|transcript|TRANSCRIPT_CDS_NCTC8325_2265717_2266061|protein_coding|1/1|c.65T>C|p.Val22Ala|65/345|65/345|22/114||,C|intragenic_variant|MODIFIER|GENE_NCTC8325_2265717_2266061|GENE_NCTC8325_2265717_2266061|gene_variant|GENE_NCTC8325_2265717_2266061|||n.2265781T>C||||||			missense_variant	MODERATE	c.65T>C	p.Val22Ala	CDS_NCTC8325_2265717_2266061	SAOUHSC_02440	conserved hypothetical protein	CDS	2265716	2266061	1	no	yes
coll2017-125	14623_6#41	14200_8#87	IleS p.Val588Phe	mutant	wildtype	mupirocin resistance	NCTC8325	2335870	T	C	300.8	PASS	AF=1;AD=175;DP=175;ANN=C|missense_variant|MODERATE|CDS_NCTC8325_2335823_2335942|GENE_CDS_NCTC8325_2335823_2335942|transcript|TRANSCRIPT_CDS_NCTC8325_2335823_2335942|protein_coding|1/1|c.73A>G|p.Arg25Gly|73/120|73/120|25/39||,C|intragenic_variant|MODIFIER|GENE_NCTC8325_2335823_2335942|GENE_NCTC8325_2335823_2335942|gene_variant|GENE_NCTC8325_2335823_2335942|||n.2335870T>C||||||			missense_variant	MODERATE	c.73A>G	p.Arg25Gly	CDS_NCTC8325_2335823_2335942	SAOUHSC_02535	conserved hypothetical protein	CDS	2335822	2335942	-1	no	yes
coll2017-125	14623_6#41	14200_8#87	IleS p.Val588Phe	mutant	wildtype	mupirocin resistance	NCTC8325	2418596	T	A	217.4	PASS	AF=1;AD=116;DP=117;ANN=A|missense_variant|MODERATE|CDS_NCTC8325_2416851_2418782|GENE_CDS_NCTC8325_2416851_2418782|transcript|TRANSCRIPT_CDS_NCTC8325_2416851_2418782|protein_coding|1/1|c.187A>T|p.Thr63Ser|187/1932|187/1932|63/643||,A|intragenic_variant|MODIFIER|GENE_NCTC8325_2416851_2418782|GENE_NCTC8325_2416851_2418782|gene_variant|GENE_NCTC8325_2416851_2418782|||n.2418596T>A||||||			missense_variant	MODERATE	c.187A>T	p.Thr63Ser	CDS_NCTC8325_2416851_2418782	SAOUHSC_02629	drug resistance transporter, EmrB/QacA subfamily, putative	CDS	2416850	2418782	-1	no	no
coll2017-125	14623_6#41	14200_8#87	IleS p.Val588Phe	mutant	wildtype	mupirocin resistance	NCTC8325	2505772	T	C	266.3	PASS	AF=1;AD=123;DP=124;ANN=C|synonymous_variant|LOW|CDS_NCTC8325_2505548_2506759|GENE_CDS_NCTC8325_2505548_2506759|transcript|TRANSCRIPT_CDS_NCTC8325_2505548_2506759|protein_coding|1/1|c.225T>C|p.Ala75Ala|225/1212|225/1212|75/403||,C|intragenic_variant|MODIFIER|GENE_NCTC8325_2505548_2506759|GENE_NCTC8325_2505548_2506759|gene_variant|GENE_NCTC8325_2505548_2506759|||n.2505772T>C||||||			synonymous_variant	LOW	c.225T>C	p.Ala75Ala	CDS_NCTC8325_2505548_2506759	SAOUHSC_02725	conserved hypothetical protein	CDS	2505547	2506759	1	no	no
coll2017-125	14623_6#41	14200_8#87	IleS p.Val588Phe	mutant	wildtype	mupirocin resistance	NCTC8325	2553394	T	A	318.1	PASS	AF=1;AD=172;DP=214;ANN=A|missense_variant|MODERATE|CDS_NCTC8325_2553049_2553468|GENE_CDS_NCTC8325_2553049_2553468|transcript|TRANSCRIPT_CDS_NCTC8325_2553049_2553468|protein_coding|1/1|c.75A>T|p.Leu25Phe|75/420|75/420|25/139||,A|intragenic_variant|MODIFIER|GENE_NCTC8325_2553049_2553468|GENE_NCTC8325_2553049_2553468|gene_variant|GENE_NCTC8325_2553049_2553468|||n.2553394T>A||||||			missense_variant	MODERATE	c.75A>T	p.Leu25Phe	CDS_NCTC8325_2553049_2553468	SAOUHSC_02776	conserved hypothetical protein	CDS	2553048	2553468	-1	no	yes
coll2017-125	14623_6#41	14200_8#87	IleS p.Val588Phe	mutant	wildtype	mupirocin resistance	NCTC8325	2556788	C	T	130	PASS	AF=1;AD=94;DP=117;ANN=T|missense_variant|MODERATE|CDS_NCTC8325_2556685_2557479|GENE_CDS_NCTC8325_2556685_2557479|transcript|TRANSCRIPT_CDS_NCTC8325_2556685_2557479|protein_coding|1/1|c.692G>A|p.Arg231Lys|692/795|692/795|231/264||,T|intragenic_variant|MODIFIER|GENE_NCTC8325_2556685_2557479|GENE_NCTC8325_2556685_2557479|gene_variant|GENE_NCTC8325_2556685_2557479|||n.2556788C>T||||||			missense_variant	MODERATE	c.692G>A	p.Arg231Lys	CDS_NCTC8325_2556685_2557479	SAOUHSC_02783	conserved hypothetical protein	CDS	2556684	2557479	-1	no	yes
coll2017-125	14623_6#41	14200_8#87	IleS p.Val588Phe	mutant	wildtype	mupirocin resistance	NCTC8325	2578148	T	C	150.8	PASS	AF=1;AD=90;DP=90;ANN=C|missense_variant|MODERATE|CDS_NCTC8325_2577879_2580632|GENE_CDS_NCTC8325_2577879_2580632|transcript|TRANSCRIPT_CDS_NCTC8325_2577879_2580632|protein_coding|1/1|c.2485A>G|p.Thr829Ala|2485/2754|2485/2754|829/917||,C|intragenic_variant|MODIFIER|GENE_NCTC8325_2577879_2580632|GENE_NCTC8325_2577879_2580632|gene_variant|GENE_NCTC8325_2577879_2580632|||n.2578148T>C||||||			missense_variant	MODERATE	c.2485A>G	p.Thr829Ala	CDS_NCTC8325_2577879_2580632	SAOUHSC_02802	fibronectin binding protein B, putative	CDS	2577878	2580632	-1	no	yes
coll2017-125	14623_6#41	14200_8#87	IleS p.Val588Phe	mutant	wildtype	mupirocin resistance	NCTC8325	2582115	A	G	211.7	PASS	AF=1;AD=116;DP=117;ANN=G|synonymous_variant|LOW|CDS_NCTC8325_2581383_2584355|GENE_CDS_NCTC8325_2581383_2584355|transcript|TRANSCRIPT_CDS_NCTC8325_2581383_2584355|protein_coding|1/1|c.2241T>C|p.Phe747Phe|2241/2973|2241/2973|747/990||,G|intragenic_variant|MODIFIER|GENE_NCTC8325_2581383_2584355|GENE_NCTC8325_2581383_2584355|gene_variant|GENE_NCTC8325_2581383_2584355|||n.2582115A>G||||||			synonymous_variant	LOW	c.2241T>C	p.Phe747Phe	CDS_NCTC8325_2581383_2584355	SAOUHSC_02803	fibronectin-binding protein precursor, putative	CDS	2581382	2584355	-1	no	yes
coll2017-125	14623_6#41	14200_8#87	IleS p.Val588Phe	mutant	wildtype	mupirocin resistance	NCTC8325	2584493	G	A	353.5	PASS	AF=1;AD=193;DP=194;ANN=A|missense_variant|MODERATE|CDS_NCTC8325_2584423_2584524|GENE_CDS_NCTC8325_2584423_2584524|transcript|TRANSCRIPT_CDS_NCTC8325_2584423_2584524|protein_coding|1/1|c.32C>T|p.Ala11Val|32/102|32/102|11/33||,A|intragenic_variant|MODIFIER|GENE_NCTC8325_2584423_2584524|GENE_NCTC8325_2584423_2584524|gene_variant|GENE_NCTC8325_2584423_2584524|||n.2584493G>A||||||			missense_variant	MODERATE	c.32C>T	p.Ala11Val	CDS_NCTC8325_2584423_2584524	SAOUHSC_02804	conserved hypothetical protein	CDS	2584422	2584524	-1	no	yes
coll2017-125	14623_6#41	14200_8#87	IleS p.Val588Phe	mutant	wildtype	mupirocin resistance	NCTC8325	2723445	G	A	133.1	PASS	AF=1;AD=103;DP=124;ANN=A|synonymous_variant|LOW|CDS_NCTC8325_2722968_2725601|GENE_CDS_NCTC8325_2722968_2725601|transcript|TRANSCRIPT_CDS_NCTC8325_2722968_2725601|protein_coding|1/1|c.2157C>T|p.Asp719Asp|2157/2634|2157/2634|719/877||,A|intragenic_variant|MODIFIER|GENE_NCTC8325_2722968_2725601|GENE_NCTC8325_2722968_2725601|gene_variant|GENE_NCTC8325_2722968_2725601|||n.2723445G>A||||||			synonymous_variant	LOW	c.2157C>T	p.Asp719Asp	CDS_NCTC8325_2722968_2725601	SAOUHSC_02963	clumping factor B, putative	CDS	2722967	2725601	-1	yes	yes
coll2017-125	14623_6#41	14200_8#87	IleS p.Val588Phe	mutant	wildtype	mupirocin resistance	NCTC8325	2735471	A	C	234	PASS	AF=1;AD=110;DP=111;ANN=C|synonymous_variant|LOW|CDS_NCTC8325_2735412_2735870|GENE_CDS_NCTC8325_2735412_2735870|transcript|TRANSCRIPT_CDS_NCTC8325_2735412_2735870|protein_coding|1/1|c.60A>C|p.Ala20Ala|60/459|60/459|20/152||,C|intragenic_variant|MODIFIER|GENE_NCTC8325_2735412_2735870|GENE_NCTC8325_2735412_2735870|gene_variant|GENE_NCTC8325_2735412_2735870|||n.2735471A>C||||||			synonymous_variant	LOW	c.60A>C	p.Ala20Ala	CDS_NCTC8325_2735412_2735870	SAOUHSC_02973	conserved hypothetical protein	CDS	2735411	2735870	1	no	no
coll2017-1263	14623_7#55	14623_8#43	AgrC p.Cys355fs	mutant	wildtype	δ-haemolysis assay	NCTC8325	42861	T	C	110	PASS	AF=1;AD=63;DP=63;ANN=C|synonymous_variant|LOW|CDS_NCTC8325_42681_43613|GENE_CDS_NCTC8325_42681_43613|transcript|TRANSCRIPT_CDS_NCTC8325_42681_43613|protein_coding|1/1|c.753A>G|p.Glu251Glu|753/933|753/933|251/310||,C|intragenic_variant|MODIFIER|TRANSCRIPT_NCTC8325_24157_24231|null|gene_variant|null|||n.42861T>C||||||,C|intragenic_variant|MODIFIER|GENE_NCTC8325_42681_43613|GENE_NCTC8325_42681_43613…			synonymous_variant	LOW	c.753A>G	p.Glu251Glu	CDS_NCTC8325_42681_43613	SAOUHSC_00039	conserved hypothetical protein	CDS	42680	43613	-1	no	yes
coll2017-1263	14623_7#55	14623_8#43	AgrC p.Cys355fs	mutant	wildtype	δ-haemolysis assay	NCTC8325	55668	T	C	130.3	PASS	AF=1;AD=77;DP=77;ANN=C|synonymous_variant|LOW|CDS_NCTC8325_55462_56232|GENE_CDS_NCTC8325_55462_56232|transcript|TRANSCRIPT_CDS_NCTC8325_55462_56232|protein_coding|1/1|c.207T>C|p.Gly69Gly|207/771|207/771|69/256||,C|intragenic_variant|MODIFIER|TRANSCRIPT_NCTC8325_24157_24231|null|gene_variant|null|||n.55668T>C||||||,C|intragenic_variant|MODIFIER|GENE_NCTC8325_55462_56232|GENE_NCTC8325_55462_56232|g…			synonymous_variant	LOW	c.207T>C	p.Gly69Gly	CDS_NCTC8325_55462_56232	SAOUHSC_00052	conserved hypothetical protein	CDS	55461	56232	1	no	yes
coll2017-1263	14623_7#55	14623_8#43	AgrC p.Cys355fs	mutant	wildtype	δ-haemolysis assay	NCTC8325	57597	A	C	123.9	PASS	AF=1;AD=84;DP=84;ANN=C|synonymous_variant|LOW|CDS_NCTC8325_57118_57888|GENE_CDS_NCTC8325_57118_57888|transcript|TRANSCRIPT_CDS_NCTC8325_57118_57888|protein_coding|1/1|c.480A>C|p.Gly160Gly|480/771|480/771|160/256||,C|intragenic_variant|MODIFIER|TRANSCRIPT_NCTC8325_24157_24231|null|gene_variant|null|||n.57597A>C||||||,C|intragenic_variant|MODIFIER|GENE_NCTC8325_57118_57888|GENE_NCTC8325_57118_57888…			synonymous_variant	LOW	c.480A>C	p.Gly160Gly	CDS_NCTC8325_57118_57888	SAOUHSC_00054	conserved hypothetical protein	CDS	57117	57888	1	no	yes
coll2017-1263	14623_7#55	14623_8#43	AgrC p.Cys355fs	mutant	wildtype	δ-haemolysis assay	NCTC8325	171443	G	T	286.5	PASS	AF=1;AD=153;DP=155;ANN=T|missense_variant|MODERATE|CDS_NCTC8325_171257_172711|GENE_CDS_NCTC8325_171257_172711|transcript|TRANSCRIPT_CDS_NCTC8325_171257_172711|protein_coding|1/1|c.187G>T|p.Val63Phe|187/1455|187/1455|63/484||,T|intragenic_variant|MODIFIER|TRANSCRIPT_NCTC8325_24157_24231|null|gene_variant|null|||n.171443G>T||||||,T|intragenic_variant|MODIFIER|GENE_NCTC8325_171257_172711|GENE_NCTC83…			missense_variant	MODERATE	c.187G>T	p.Val63Phe	CDS_NCTC8325_171257_172711	SAOUHSC_00158	PTS system component	CDS	171256	172711	1	no	no
coll2017-1263	14623_7#55	14623_8#43	AgrC p.Cys355fs	mutant	wildtype	δ-haemolysis assay	NCTC8325	284569	C	T	140.9	PASS	AF=1;AD=77;DP=77;ANN=T|synonymous_variant|LOW|CDS_NCTC8325_281378_285817|GENE_CDS_NCTC8325_281378_285817|transcript|TRANSCRIPT_CDS_NCTC8325_281378_285817|protein_coding|1/1|c.3192C>T|p.Tyr1064Tyr|3192/4440|3192/4440|1064/1479||,T|intragenic_variant|MODIFIER|TRANSCRIPT_NCTC8325_24157_24231|null|gene_variant|null|||n.284569C>T||||||,T|intragenic_variant|MODIFIER|GENE_NCTC8325_281378_285817|GENE_NCT…			synonymous_variant	LOW	c.3192C>T	p.Tyr1064Tyr	CDS_NCTC8325_281378_285817	SAOUHSC_00262	conserved hypothetical protein	CDS	281377	285817	1	no	no
coll2017-1263	14623_7#55	14623_8#43	AgrC p.Cys355fs	mutant	wildtype	δ-haemolysis assay	NCTC8325	357716	G	A	125.8	PASS	AF=1;AD=67;DP=67;ANN=A|missense_variant|MODERATE|CDS_NCTC8325_356884_357729|GENE_CDS_NCTC8325_356884_357729|transcript|TRANSCRIPT_CDS_NCTC8325_356884_357729|protein_coding|1/1|c.833G>A|p.Arg278Lys|833/846|833/846|278/281||WARNING_TRANSCRIPT_NO_START_CODON,A|intragenic_variant|MODIFIER|TRANSCRIPT_NCTC8325_24157_24231|null|gene_variant|null|||n.357716G>A||||||,A|intragenic_variant|MODIFIER|GENE_NCT…			missense_variant	MODERATE	c.833G>A	p.Arg278Lys	CDS_NCTC8325_356884_357729	SAOUHSC_00342	chromosome partioning protein, ParB family, putative	CDS	356883	357729	1	no	no
coll2017-1263	14623_7#55	14623_8#43	AgrC p.Cys355fs	mutant	wildtype	δ-haemolysis assay	NCTC8325	398566	C	G	145.3	PASS	AF=1;AD=68;DP=68;ANN=G|missense_variant|MODERATE|CDS_NCTC8325_398418_399101|GENE_CDS_NCTC8325_398418_399101|transcript|TRANSCRIPT_CDS_NCTC8325_398418_399101|protein_coding|1/1|c.149C>G|p.Thr50Ser|149/684|149/684|50/227||,G|intragenic_variant|MODIFIER|TRANSCRIPT_NCTC8325_24157_24231|null|gene_variant|null|||n.398566C>G||||||,G|intragenic_variant|MODIFIER|GENE_NCTC8325_398418_399101|GENE_NCTC8325_3…			missense_variant	MODERATE	c.149C>G	p.Thr50Ser	CDS_NCTC8325_398418_399101	SAOUHSC_00395	conserved hypothetical protein	CDS	398417	399101	1	no	no
coll2017-1263	14623_7#55	14623_8#43	AgrC p.Cys355fs	mutant	wildtype	δ-haemolysis assay	NCTC8325	653784	T	C	162.6	PASS	AF=1;AD=76;DP=76;ANN=C|synonymous_variant|LOW|CDS_NCTC8325_652755_653795|GENE_CDS_NCTC8325_652755_653795|transcript|TRANSCRIPT_CDS_NCTC8325_652755_653795|protein_coding|1/1|c.1030T>C|p.Leu344Leu|1030/1041|1030/1041|344/346||,C|intragenic_variant|MODIFIER|TRANSCRIPT_NCTC8325_24157_24231|null|gene_variant|null|||n.653784T>C||||||,C|intragenic_variant|MODIFIER|GENE_NCTC8325_652755_653795|GENE_NCTC83…			synonymous_variant	LOW	c.1030T>C	p.Leu344Leu	CDS_NCTC8325_652755_653795	SAOUHSC_00666	conserved hypothetical protein	CDS	652754	653795	1	no	no
coll2017-1263	14623_7#55	14623_8#43	AgrC p.Cys355fs	mutant	wildtype	δ-haemolysis assay	NCTC8325	796057	G	A	114.7	PASS	AF=1;AD=65;DP=66;ANN=A|missense_variant|MODERATE|CDS_NCTC8325_795990_796109|GENE_CDS_NCTC8325_795990_796109|transcript|TRANSCRIPT_CDS_NCTC8325_795990_796109|protein_coding|1/1|c.68G>A|p.Arg23His|68/120|68/120|23/39||,A|intragenic_variant|MODIFIER|TRANSCRIPT_NCTC8325_24157_24231|null|gene_variant|null|||n.796057G>A||||||,A|intragenic_variant|MODIFIER|GENE_NCTC8325_795990_796109|GENE_NCTC8325_79599…			missense_variant	MODERATE	c.68G>A	p.Arg23His	CDS_NCTC8325_795990_796109	SAOUHSC_00813	truncated secreted von Willebrand factor-binding protein	CDS	795989	796109	1	no	no
coll2017-1263	14623_7#55	14623_8#43	AgrC p.Cys355fs	mutant	wildtype	δ-haemolysis assay	NCTC8325	797066	T	A	113	PASS	AF=1;AD=63;DP=63;ANN=A|missense_variant|MODERATE|CDS_NCTC8325_796163_797515|GENE_CDS_NCTC8325_796163_797515|transcript|TRANSCRIPT_CDS_NCTC8325_796163_797515|protein_coding|1/1|c.904T>A|p.Ser302Thr|904/1353|904/1353|302/450||,A|intragenic_variant|MODIFIER|TRANSCRIPT_NCTC8325_24157_24231|null|gene_variant|null|||n.797066T>A||||||,A|intragenic_variant|MODIFIER|GENE_NCTC8325_796163_797515|GENE_NCTC83…			missense_variant	MODERATE	c.904T>A	p.Ser302Thr	CDS_NCTC8325_796163_797515	SAOUHSC_00814	truncated secreted von Willebrand factor-binding protein (coagulase) VWbp, putative	CDS	796162	797515	1	no	no
coll2017-1263	14623_7#55	14623_8#43	AgrC p.Cys355fs	mutant	wildtype	δ-haemolysis assay	NCTC8325	799244	C	T	162.3	PASS	AF=1;AD=87;DP=87;ANN=T|synonymous_variant|LOW|CDS_NCTC8325_799223_799693|GENE_CDS_NCTC8325_799223_799693|transcript|TRANSCRIPT_CDS_NCTC8325_799223_799693|protein_coding|1/1|c.22C>T|p.Leu8Leu|22/471|22/471|8/156||,T|intragenic_variant|MODIFIER|TRANSCRIPT_NCTC8325_24157_24231|null|gene_variant|null|||n.799244C>T||||||,T|intragenic_variant|MODIFIER|GENE_NCTC8325_799223_799693|GENE_NCTC8325_799223_79…			synonymous_variant	LOW	c.22C>T	p.Leu8Leu	CDS_NCTC8325_799223_799693	SAOUHSC_00817	conserved hypothetical protein	CDS	799222	799693	1	no	yes
coll2017-1263	14623_7#55	14623_8#43	AgrC p.Cys355fs	mutant	wildtype	δ-haemolysis assay	NCTC8325	826439	T	G	215.4	PASS	AF=1;AD=101;DP=124;ANN=G|synonymous_variant|LOW|CDS_NCTC8325_826353_826451|GENE_CDS_NCTC8325_826353_826451|transcript|TRANSCRIPT_CDS_NCTC8325_826353_826451|protein_coding|1/1|c.87T>G|p.Thr29Thr|87/99|87/99|29/32||,G|intragenic_variant|MODIFIER|TRANSCRIPT_NCTC8325_24157_24231|null|gene_variant|null|||n.826439T>G||||||,G|intragenic_variant|MODIFIER|GENE_NCTC8325_826353_826451|GENE_NCTC8325_826353_8…			synonymous_variant	LOW	c.87T>G	p.Thr29Thr	CDS_NCTC8325_826353_826451	SAOUHSC_00857	conserved hypothetical protein	CDS	826352	826451	1	no	no
coll2017-1263	14623_7#55	14623_8#43	AgrC p.Cys355fs	mutant	wildtype	δ-haemolysis assay	NCTC8325	860586	T	A	418.4	PASS	AF=1;AD=220;DP=238;ANN=A|missense_variant|MODERATE|CDS_NCTC8325_860487_860678|GENE_CDS_NCTC8325_860487_860678|transcript|TRANSCRIPT_CDS_NCTC8325_860487_860678|protein_coding|1/1|c.100T>A|p.Ser34Thr|100/192|100/192|34/63||WARNING_TRANSCRIPT_NO_START_CODON,A|intragenic_variant|MODIFIER|TRANSCRIPT_NCTC8325_24157_24231|null|gene_variant|null|||n.860586T>A||||||,A|intragenic_variant|MODIFIER|GENE_NCTC…			missense_variant	MODERATE	c.100T>A	p.Ser34Thr	CDS_NCTC8325_860487_860678	SAOUHSC_00896	conserved hypothetical protein	CDS	860486	860678	1	no	yes
coll2017-1263	14623_7#55	14623_8#43	AgrC p.Cys355fs	mutant	wildtype	δ-haemolysis assay	NCTC8325	867828	G	A	228	PASS	AF=1;AD=124;DP=126;ANN=A|missense_variant|MODERATE|CDS_NCTC8325_867744_868211|GENE_CDS_NCTC8325_867744_868211|transcript|TRANSCRIPT_CDS_NCTC8325_867744_868211|protein_coding|1/1|c.85G>A|p.Val29Ile|85/468|85/468|29/155||,A|intragenic_variant|MODIFIER|TRANSCRIPT_NCTC8325_24157_24231|null|gene_variant|null|||n.867828G>A||||||,A|intragenic_variant|MODIFIER|GENE_NCTC8325_867744_868211|GENE_NCTC8325_86…			missense_variant	MODERATE	c.85G>A	p.Val29Ile	CDS_NCTC8325_867744_868211	SAOUHSC_00903	Signal peptidase IB, putative	CDS	867743	868211	1	no	no
coll2017-1263	14623_7#55	14623_8#43	AgrC p.Cys355fs	mutant	wildtype	δ-haemolysis assay	NCTC8325	887164	A	T	147.5	PASS	AF=1;AD=80;DP=80;ANN=T|missense_variant|MODERATE|CDS_NCTC8325_886283_887428|GENE_CDS_NCTC8325_886283_887428|transcript|TRANSCRIPT_CDS_NCTC8325_886283_887428|protein_coding|1/1|c.882A>T|p.Lys294Asn|882/1146|882/1146|294/381||,T|intragenic_variant|MODIFIER|TRANSCRIPT_NCTC8325_24157_24231|null|gene_variant|null|||n.887164A>T||||||,T|intragenic_variant|MODIFIER|GENE_NCTC8325_886283_887428|GENE_NCTC83…			missense_variant	MODERATE	c.882A>T	p.Lys294Asn	CDS_NCTC8325_886283_887428	SAOUHSC_00914	2-isopropylmalate synthase, putative	CDS	886282	887428	1	yes	no
coll2017-1263	14623_7#55	14623_8#43	AgrC p.Cys355fs	mutant	wildtype	δ-haemolysis assay	NCTC8325	888687	A	G	176.6	PASS	AF=1;AD=82;DP=82;ANN=G|synonymous_variant|LOW|CDS_NCTC8325_888046_889164|GENE_CDS_NCTC8325_888046_889164|transcript|TRANSCRIPT_CDS_NCTC8325_888046_889164|protein_coding|1/1|c.642A>G|p.Gly214Gly|642/1119|642/1119|214/372||,G|intragenic_variant|MODIFIER|TRANSCRIPT_NCTC8325_24157_24231|null|gene_variant|null|||n.888687A>G||||||,G|intragenic_variant|MODIFIER|GENE_NCTC8325_888046_889164|GENE_NCTC8325_…			synonymous_variant	LOW	c.642A>G	p.Gly214Gly	CDS_NCTC8325_888046_889164	SAOUHSC_00916	conserved hypothetical protein	CDS	888045	889164	1	no	no
coll2017-1263	14623_7#55	14623_8#43	AgrC p.Cys355fs	mutant	wildtype	δ-haemolysis assay	NCTC8325	961965	CTT	ACG	22.9	PASS	AF=1;AD=14;DP=14;ANN=ACG|missense_variant|MODERATE|CDS_NCTC8325_960954_962108|GENE_CDS_NCTC8325_960954_962108|transcript|TRANSCRIPT_CDS_NCTC8325_960954_962108|protein_coding|1/1|c.142_144delAAGinsCGT|p.Lys48Arg|144/1155|142/1155|48/384||,ACG|intragenic_variant|MODIFIER|TRANSCRIPT_NCTC8325_24157_24231|null|gene_variant|null|||n.961965_961967delCTTinsACG||||||,ACG|intragenic_variant|MODIFIER|GENE_N…			missense_variant	MODERATE	c.142_144delAAGinsCGT	p.Lys48Arg	CDS_NCTC8325_960954_962108	SAOUHSC_00989	conserved hypothetical protein	CDS	960953	962108	-1	no	no
coll2017-1263	14623_7#55	14623_8#43	AgrC p.Cys355fs	mutant	wildtype	δ-haemolysis assay	NCTC8325	969391	T	C	150.5	PASS	AF=1;AD=70;DP=70;ANN=C|missense_variant|MODERATE|CDS_NCTC8325_969198_970415|GENE_CDS_NCTC8325_969198_970415|transcript|TRANSCRIPT_CDS_NCTC8325_969198_970415|protein_coding|1/1|c.1025A>G|p.Asn342Ser|1025/1218|1025/1218|342/405||,C|intragenic_variant|MODIFIER|TRANSCRIPT_NCTC8325_24157_24231|null|gene_variant|null|||n.969391T>C||||||,C|intragenic_variant|MODIFIER|GENE_NCTC8325_969198_970415|GENE_NCT…			missense_variant	MODERATE	c.1025A>G	p.Asn342Ser	CDS_NCTC8325_969198_970415	SAOUHSC_00997	conserved hypothetical protein	CDS	969197	970415	-1	no	no
coll2017-1263	14623_7#55	14623_8#43	AgrC p.Cys355fs	mutant	wildtype	δ-haemolysis assay	NCTC8325	1061399	C	T	235.7	PASS	AF=1;AD=128;DP=129;ANN=T|missense_variant|MODERATE|CDS_NCTC8325_1059406_1061754|GENE_CDS_NCTC8325_1059406_1061754|transcript|TRANSCRIPT_CDS_NCTC8325_1059406_1061754|protein_coding|1/1|c.1994C>T|p.Ala665Val|1994/2349|1994/2349|665/782||,T|intragenic_variant|MODIFIER|TRANSCRIPT_NCTC8325_24157_24231|null|gene_variant|null|||n.1061399C>T||||||,T|intragenic_variant|MODIFIER|GENE_NCTC8325_1059406_10617…			missense_variant	MODERATE	c.1994C>T	p.Ala665Val	CDS_NCTC8325_1059406_1061754	SAOUHSC_01099	DNA mismatch repair MutS2 family protein	CDS	1059405	1061754	1	no	no
coll2017-1263	14623_7#55	14623_8#43	AgrC p.Cys355fs	mutant	wildtype	δ-haemolysis assay	NCTC8325	1071262	A	G	143.2	PASS	AF=1;AD=67;DP=67;ANN=G|missense_variant|MODERATE|CDS_NCTC8325_1071183_1071275|GENE_CDS_NCTC8325_1071183_1071275|transcript|TRANSCRIPT_CDS_NCTC8325_1071183_1071275|protein_coding|1/1|c.14T>C|p.Val5Ala|14/93|14/93|5/30||,G|synonymous_variant|LOW|CDS_NCTC8325_1071235_1071636|GENE_CDS_NCTC8325_1071235_1071636|transcript|TRANSCRIPT_CDS_NCTC8325_1071235_1071636|protein_coding|1/1|c.375T>C|p.Gly125Gly|3…			missense_variant	MODERATE	c.14T>C	p.Val5Ala	CDS_NCTC8325_1071183_1071275	SAOUHSC_01111	hypothetical protein	CDS	1071182	1071275	-1	no	no
coll2017-1263	14623_7#55	14623_8#43	AgrC p.Cys355fs	mutant	wildtype	δ-haemolysis assay	NCTC8325	1081102	T	C	206.1	PASS	AF=1;AD=109;DP=130;ANN=C|synonymous_variant|LOW|CDS_NCTC8325_1080460_1081185|GENE_CDS_NCTC8325_1080460_1081185|transcript|TRANSCRIPT_CDS_NCTC8325_1080460_1081185|protein_coding|1/1|c.84A>G|p.Thr28Thr|84/726|84/726|28/241||,C|intragenic_variant|MODIFIER|TRANSCRIPT_NCTC8325_24157_24231|null|gene_variant|null|||n.1081102T>C||||||,C|intragenic_variant|MODIFIER|GENE_NCTC8325_1080460_1081185|GENE_NCTC8…			synonymous_variant	LOW	c.84A>G	p.Thr28Thr	CDS_NCTC8325_1080460_1081185	SAOUHSC_01127	conserved hypothetical protein	CDS	1080459	1081185	-1	no	yes
coll2017-1263	14623_7#55	14623_8#43	AgrC p.Cys355fs	mutant	wildtype	δ-haemolysis assay	NCTC8325	1201284	G	A	270.4	PASS	AF=1;AD=143;DP=143;ANN=A|missense_variant|MODERATE|CDS_NCTC8325_1200366_1201337|GENE_CDS_NCTC8325_1200366_1201337|transcript|TRANSCRIPT_CDS_NCTC8325_1200366_1201337|protein_coding|1/1|c.919G>A|p.Ala307Thr|919/972|919/972|307/323||,A|intragenic_variant|MODIFIER|TRANSCRIPT_NCTC8325_24157_24231|null|gene_variant|null|||n.1201284G>A||||||,A|intragenic_variant|MODIFIER|GENE_NCTC8325_1200366_1201337|GE…			missense_variant	MODERATE	c.919G>A	p.Ala307Thr	CDS_NCTC8325_1200366_1201337	SAOUHSC_01249	riboflavin biosynthesis protein RibF	CDS	1200365	1201337	1	no	no
coll2017-1263	14623_7#55	14623_8#43	AgrC p.Cys355fs	mutant	wildtype	δ-haemolysis assay	NCTC8325	1381179	G	A	122.6	PASS	AF=1;AD=72;DP=72;ANN=A|synonymous_variant|LOW|CDS_NCTC8325_1376091_1404698|GENE_CDS_NCTC8325_1376091_1404698|transcript|TRANSCRIPT_CDS_NCTC8325_1376091_1404698|protein_coding|1/1|c.23520C>T|p.Asn7840Asn|23520/28608|23520/28608|7840/9535||WARNING_TRANSCRIPT_NO_START_CODON,A|intragenic_variant|MODIFIER|TRANSCRIPT_NCTC8325_24157_24231|null|gene_variant|null|||n.1381179G>A||||||,A|intragenic_variant|…			synonymous_variant	LOW	c.23520C>T	p.Asn7840Asn	CDS_NCTC8325_1376091_1404698	SAOUHSC_01447	conserved hypothetical protein	CDS	1376090	1404698	-1	no	yes
coll2017-1263	14623_7#55	14623_8#43	AgrC p.Cys355fs	mutant	wildtype	δ-haemolysis assay	NCTC8325	1576295	C	CTCCATACTCATCATAACC	.	PASS	AF=1;AD=96;DP=104;ANN=CTCCATACTCATCATAACC|conservative_inframe_insertion|MODERATE|CDS_NCTC8325_1575828_1577627|GENE_CDS_NCTC8325_1575828_1577627|transcript|TRANSCRIPT_CDS_NCTC8325_1575828_1577627|protein_coding|1/1|c.1332_1333insGGTTATGATGAGTATGGA|p.Gly444_Gly445insGlyTyrAspGluTyrGly|1332/1800|1332/1800|444/599||,CTCCATACTCATCATAACC|intragenic_variant|MODIFIER|TRANSCRIPT_NCTC8325_24157_24231|null…			conservative_inframe_insertion	MODERATE	c.1332_1333insGGTTATGATGAGTATGGA	p.Gly444_Gly445insGlyTyrAspGluTyrGly	CDS_NCTC8325_1575828_1577627	SAOUHSC_01663	DNA primase, putative	CDS	1575827	1577627	-1	no	no
coll2017-1263	14623_7#55	14623_8#43	AgrC p.Cys355fs	mutant	wildtype	δ-haemolysis assay	NCTC8325	1576307	C	CATAACCGCCATACTCATC	.	PASS	AF=1;AD=103;DP=127;ANN=CATAACCGCCATACTCATC|conservative_inframe_insertion|MODERATE|CDS_NCTC8325_1575828_1577627|GENE_CDS_NCTC8325_1575828_1577627|transcript|TRANSCRIPT_CDS_NCTC8325_1575828_1577627|protein_coding|1/1|c.1320_1321insGATGAGTATGGCGGTTAT|p.Glu440_Asp441insAspGluTyrGlyGlyTyr|1320/1800|1320/1800|440/599||,CATAACCGCCATACTCATC|intragenic_variant|MODIFIER|TRANSCRIPT_NCTC8325_24157_24231|nul…			conservative_inframe_insertion	MODERATE	c.1320_1321insGATGAGTATGGCGGTTAT	p.Glu440_Asp441insAspGluTyrGlyGlyTyr	CDS_NCTC8325_1575828_1577627	SAOUHSC_01663	DNA primase, putative	CDS	1575827	1577627	-1	no	no
coll2017-1263	14623_7#55	14623_8#43	AgrC p.Cys355fs	mutant	wildtype	δ-haemolysis assay	NCTC8325	1665346	A	G	347.2	PASS	AF=1;AD=160;DP=161;ANN=G|synonymous_variant|LOW|CDS_NCTC8325_1664392_1665663|GENE_CDS_NCTC8325_1664392_1665663|transcript|TRANSCRIPT_CDS_NCTC8325_1664392_1665663|protein_coding|1/1|c.318T>C|p.Ser106Ser|318/1272|318/1272|106/423||,G|intragenic_variant|MODIFIER|TRANSCRIPT_NCTC8325_24157_24231|null|gene_variant|null|||n.1665346A>G||||||,G|intragenic_variant|MODIFIER|GENE_NCTC8325_1664392_1665663|GEN…			synonymous_variant	LOW	c.318T>C	p.Ser106Ser	CDS_NCTC8325_1664392_1665663	SAOUHSC_01766	folylpolyglutamate synthase/dihydrofolate synthase, putative	CDS	1664391	1665663	-1	no	no
coll2017-1263	14623_7#55	14623_8#43	AgrC p.Cys355fs	mutant	wildtype	δ-haemolysis assay	NCTC8325	1704939	G	T	129.1	PASS	AF=1;AD=73;DP=86;ANN=T|synonymous_variant|LOW|CDS_NCTC8325_1704280_1705641|GENE_CDS_NCTC8325_1704280_1705641|transcript|TRANSCRIPT_CDS_NCTC8325_1704280_1705641|protein_coding|1/1|c.660G>T|p.Gly220Gly|660/1362|660/1362|220/453||,T|intragenic_variant|MODIFIER|TRANSCRIPT_NCTC8325_24157_24231|null|gene_variant|null|||n.1704939G>T||||||,T|intragenic_variant|MODIFIER|GENE_NCTC8325_1704280_1705641|GENE_…			synonymous_variant	LOW	c.660G>T	p.Gly220Gly	CDS_NCTC8325_1704280_1705641	SAOUHSC_01803	conserved hypothetical protein	CDS	1704279	1705641	1	no	no
coll2017-1263	14623_7#55	14623_8#43	AgrC p.Cys355fs	mutant	wildtype	δ-haemolysis assay	NCTC8325	1707102	C	T	10.9	PASS	AF=1;AD=19;DP=19;ANN=T|missense_variant|MODERATE|CDS_NCTC8325_1706498_1707325|GENE_CDS_NCTC8325_1706498_1707325|transcript|TRANSCRIPT_CDS_NCTC8325_1706498_1707325|protein_coding|1/1|c.224G>A|p.Arg75Lys|224/828|224/828|75/275||,T|intragenic_variant|MODIFIER|TRANSCRIPT_NCTC8325_24157_24231|null|gene_variant|null|||n.1707102C>T||||||,T|intragenic_variant|MODIFIER|GENE_NCTC8325_1706498_1707325|GENE_N…			missense_variant	MODERATE	c.224G>A	p.Arg75Lys	CDS_NCTC8325_1706498_1707325	SAOUHSC_01805	truncated transposase, putative	CDS	1706497	1707325	-1	no	yes
coll2017-1263	14623_7#55	14623_8#43	AgrC p.Cys355fs	mutant	wildtype	δ-haemolysis assay	NCTC8325	1760058	CCGTCTC	C	.	PASS	AF=1;AD=115;DP=137;ANN=C|conservative_inframe_deletion|MODERATE|CDS_NCTC8325_1759666_1761183|GENE_CDS_NCTC8325_1759666_1761183|transcript|TRANSCRIPT_CDS_NCTC8325_1759666_1761183|protein_coding|1/1|c.1120_1125delGAGACG|p.Glu374_Thr375del|1125/1518|1120/1518|374/505||,C|intragenic_variant|MODIFIER|TRANSCRIPT_NCTC8325_24157_24231|null|gene_variant|null|||n.1760059_1760064delCGTCTC||||||,C|intragenic…			conservative_inframe_deletion	MODERATE	c.1120_1125delGAGACG	p.Glu374_Thr375del	CDS_NCTC8325_1759666_1761183	SAOUHSC_01854	conserved hypothetical protein	CDS	1759665	1761183	-1	no	no
coll2017-1263	14623_7#55	14623_8#43	AgrC p.Cys355fs	mutant	wildtype	δ-haemolysis assay	NCTC8325	1760059	CGTCTC	C	111.1	PASS	AF=1;AD=30;DP=30;ANN=C|frameshift_variant|HIGH|CDS_NCTC8325_1759666_1761183|GENE_CDS_NCTC8325_1759666_1761183|transcript|TRANSCRIPT_CDS_NCTC8325_1759666_1761183|protein_coding|1/1|c.1120_1124delGAGAC|p.Glu374fs|1124/1518|1120/1518|374/505||,C|intragenic_variant|MODIFIER|TRANSCRIPT_NCTC8325_24157_24231|null|gene_variant|null|||n.1760060_1760064delGTCTC||||||,C|intragenic_variant|MODIFIER|GENE_NCTC…			frameshift_variant	HIGH	c.1120_1124delGAGAC	p.Glu374fs	CDS_NCTC8325_1759666_1761183	SAOUHSC_01854	conserved hypothetical protein	CDS	1759665	1761183	-1	no	no
coll2017-1263	14623_7#55	14623_8#43	AgrC p.Cys355fs	mutant	wildtype	δ-haemolysis assay	NCTC8325	1777037	A	G	167.3	PASS	AF=1;AD=78;DP=78;ANN=G|synonymous_variant|LOW|CDS_NCTC8325_1776998_1777420|GENE_CDS_NCTC8325_1776998_1777420|transcript|TRANSCRIPT_CDS_NCTC8325_1776998_1777420|protein_coding|1/1|c.384T>C|p.Asp128Asp|384/423|384/423|128/140||,G|intragenic_variant|MODIFIER|TRANSCRIPT_NCTC8325_24157_24231|null|gene_variant|null|||n.1777037A>G||||||,G|intragenic_variant|MODIFIER|GENE_NCTC8325_1776998_1777420|GENE_NC…			synonymous_variant	LOW	c.384T>C	p.Asp128Asp	CDS_NCTC8325_1776998_1777420	SAOUHSC_01869	conserved hypothetical protein	CDS	1776997	1777420	-1	no	no
coll2017-1263	14623_7#55	14623_8#43	AgrC p.Cys355fs	mutant	wildtype	δ-haemolysis assay	NCTC8325	1787567	A	G	136.2	PASS	AF=1;AD=63;DP=63;ANN=G|synonymous_variant|LOW|CDS_NCTC8325_1781582_1788142|GENE_CDS_NCTC8325_1781582_1788142|transcript|TRANSCRIPT_CDS_NCTC8325_1781582_1788142|protein_coding|1/1|c.576T>C|p.Ser192Ser|576/6561|576/6561|192/2186||,G|intragenic_variant|MODIFIER|TRANSCRIPT_NCTC8325_24157_24231|null|gene_variant|null|||n.1787567A>G||||||,G|intragenic_variant|MODIFIER|GENE_NCTC8325_1781582_1788142|GENE…			synonymous_variant	LOW	c.576T>C	p.Ser192Ser	CDS_NCTC8325_1781582_1788142	SAOUHSC_01873	conserved hypothetical protein	CDS	1781581	1788142	-1	no	no
coll2017-1263	14623_7#55	14623_8#43	AgrC p.Cys355fs	mutant	wildtype	δ-haemolysis assay	NCTC8325	1810357	A	C	147.8	PASS	AF=1;AD=69;DP=69;ANN=C|missense_variant|MODERATE|CDS_NCTC8325_1810087_1810722|GENE_CDS_NCTC8325_1810087_1810722|transcript|TRANSCRIPT_CDS_NCTC8325_1810087_1810722|protein_coding|1/1|c.271A>C|p.Asn91His|271/636|271/636|91/211||,C|intragenic_variant|MODIFIER|TRANSCRIPT_NCTC8325_24157_24231|null|gene_variant|null|||n.1810357A>C||||||,C|intragenic_variant|MODIFIER|GENE_NCTC8325_1810087_1810722|GENE_N…			missense_variant	MODERATE	c.271A>C	p.Asn91His	CDS_NCTC8325_1810087_1810722	SAOUHSC_01900	conserved hypothetical protein	CDS	1810086	1810722	1	no	no
coll2017-1263	14623_7#55	14623_8#43	AgrC p.Cys355fs	mutant	wildtype	δ-haemolysis assay	NCTC8325	1821096	T	C	1231.3	PASS	AF=1;AD=701;DP=863;ANN=C|synonymous_variant|LOW|CDS_NCTC8325_1820862_1821347|GENE_CDS_NCTC8325_1820862_1821347|transcript|TRANSCRIPT_CDS_NCTC8325_1820862_1821347|protein_coding|1/1|c.252A>G|p.Gly84Gly|252/486|252/486|84/161||,C|intragenic_variant|MODIFIER|TRANSCRIPT_NCTC8325_24157_24231|null|gene_variant|null|||n.1821096T>C||||||,C|intragenic_variant|MODIFIER|GENE_NCTC8325_1820862_1821347|GENE_NC…			synonymous_variant	LOW	c.252A>G	p.Gly84Gly	CDS_NCTC8325_1820862_1821347	SAOUHSC_01911	transposase, IS200 family	CDS	1820861	1821347	-1	no	yes
coll2017-1263	14623_7#55	14623_8#43	AgrC p.Cys355fs	mutant	wildtype	δ-haemolysis assay	NCTC8325	2029808	C	A	12.9	PASS	AF=1;AD=11;DP=11;ANN=A|synonymous_variant|LOW|CDS_NCTC8325_2029598_2031352|GENE_CDS_NCTC8325_2029598_2031352|transcript|TRANSCRIPT_CDS_NCTC8325_2029598_2031352|protein_coding|1/1|c.1545G>T|p.Val515Val|1545/1755|1545/1755|515/584||,A|intragenic_variant|MODIFIER|TRANSCRIPT_NCTC8325_24157_24231|null|gene_variant|null|||n.2029808C>A||||||,A|intragenic_variant|MODIFIER|GENE_NCTC8325_2029598_2031352|GE…			synonymous_variant	LOW	c.1545G>T	p.Val515Val	CDS_NCTC8325_2029598_2031352	SAOUHSC_02161	MHC class II analog protein	CDS	2029597	2031352	-1	no	yes
coll2017-1263	14623_7#55	14623_8#43	AgrC p.Cys355fs	mutant	wildtype	δ-haemolysis assay	NCTC8325	2095714	A	AA	249.4	PASS	AF=1;AD=133;DP=133;ANN=AA|frameshift_variant|HIGH|CDS_NCTC8325_2094653_2095897|GENE_CDS_NCTC8325_2094653_2095897|transcript|TRANSCRIPT_CDS_NCTC8325_2094653_2095897|protein_coding|1/1|c.1062dupA|p.Cys355fs|1063/1245|1063/1245|355/414||,AA|intragenic_variant|MODIFIER|TRANSCRIPT_NCTC8325_24157_24231|null|gene_variant|null|||n.2095714dupA||||||,AA|intragenic_variant|MODIFIER|GENE_NCTC8325_2094653_209…			frameshift_variant	HIGH	c.1062dupA	p.Cys355fs	CDS_NCTC8325_2094653_2095897	SAOUHSC_02264	accessory gene regulator protein C	CDS	2094652	2095897	1	no	no
coll2017-1263	14623_7#55	14623_8#43	AgrC p.Cys355fs	mutant	wildtype	δ-haemolysis assay	NCTC8325	2122669	TG	AA	92.2	PASS	AF=1;AD=63;DP=63;ANN=AA|stop_gained|HIGH|CDS_NCTC8325_2122583_2122738|GENE_CDS_NCTC8325_2122583_2122738|transcript|TRANSCRIPT_CDS_NCTC8325_2122583_2122738|protein_coding|1/1|c.69_70delCAinsTT|p.Lys24*|70/156|69/156|23/51||WARNING_TRANSCRIPT_NO_START_CODON,AA|intragenic_variant|MODIFIER|TRANSCRIPT_NCTC8325_24157_24231|null|gene_variant|null|||n.2122669_2122670delTGinsAA||||||,AA|intragenic_variant…			stop_gained	HIGH	c.69_70delCAinsTT	p.Lys24*	CDS_NCTC8325_2122583_2122738	SAOUHSC_02290	conserved hypothetical protein	CDS	2122582	2122738	-1	no	yes
coll2017-1263	14623_7#55	14623_8#43	AgrC p.Cys355fs	mutant	wildtype	δ-haemolysis assay	NCTC8325	2201650	T	C	70.3	PASS	AF=1;AD=36;DP=36;ANN=C|synonymous_variant|LOW|CDS_NCTC8325_2201188_2201850|GENE_CDS_NCTC8325_2201188_2201850|transcript|TRANSCRIPT_CDS_NCTC8325_2201188_2201850|protein_coding|1/1|c.201A>G|p.Ala67Ala|201/663|201/663|67/220||,C|intragenic_variant|MODIFIER|TRANSCRIPT_NCTC8325_24157_24231|null|gene_variant|null|||n.2201650T>C||||||,C|intragenic_variant|MODIFIER|GENE_NCTC8325_2201188_2201850|GENE_NCTC…			synonymous_variant	LOW	c.201A>G	p.Ala67Ala	CDS_NCTC8325_2201188_2201850	SAOUHSC_02379	deoxyribose-phosphate aldolase	CDS	2201187	2201850	-1	no	yes
coll2017-1263	14623_7#55	14623_8#43	AgrC p.Cys355fs	mutant	wildtype	δ-haemolysis assay	NCTC8325	2236576	T	G	178.2	PASS	AF=1;AD=83;DP=83;ANN=G|missense_variant|MODERATE|CDS_NCTC8325_2236150_2237058|GENE_CDS_NCTC8325_2236150_2237058|transcript|TRANSCRIPT_CDS_NCTC8325_2236150_2237058|protein_coding|1/1|c.483A>C|p.Leu161Phe|483/909|483/909|161/302||,G|intragenic_variant|MODIFIER|TRANSCRIPT_NCTC8325_24157_24231|null|gene_variant|null|||n.2236576T>G||||||,G|intragenic_variant|MODIFIER|GENE_NCTC8325_2236150_2237058|GENE…			missense_variant	MODERATE	c.483A>C	p.Leu161Phe	CDS_NCTC8325_2236150_2237058	SAOUHSC_02409	arginase	CDS	2236149	2237058	-1	no	no
coll2017-1263	14623_7#55	14623_8#43	AgrC p.Cys355fs	mutant	wildtype	δ-haemolysis assay	NCTC8325	2264574	T	C	11.6	PASS	AF=1;AD=11;DP=11;ANN=C|synonymous_variant|LOW|CDS_NCTC8325_2264437_2265237|GENE_CDS_NCTC8325_2264437_2265237|transcript|TRANSCRIPT_CDS_NCTC8325_2264437_2265237|protein_coding|1/1|c.138T>C|p.His46His|138/801|138/801|46/266||,C|intragenic_variant|MODIFIER|GENE_NCTC8325_2264437_2265237|GENE_NCTC8325_2264437_2265237|gene_variant|GENE_NCTC8325_2264437_2265237|||n.2264574T>C||||||			synonymous_variant	LOW	c.138T>C	p.His46His	CDS_NCTC8325_2264437_2265237	SAOUHSC_02437	conserved hypothetical protein	CDS	2264436	2265237	1	no	yes
coll2017-1263	14623_7#55	14623_8#43	AgrC p.Cys355fs	mutant	wildtype	δ-haemolysis assay	NCTC8325	2418426	C	T	150	PASS	AF=1;AD=81;DP=81;ANN=T|synonymous_variant|LOW|CDS_NCTC8325_2416851_2418782|GENE_CDS_NCTC8325_2416851_2418782|transcript|TRANSCRIPT_CDS_NCTC8325_2416851_2418782|protein_coding|1/1|c.357G>A|p.Val119Val|357/1932|357/1932|119/643||,T|intragenic_variant|MODIFIER|GENE_NCTC8325_2416851_2418782|GENE_NCTC8325_2416851_2418782|gene_variant|GENE_NCTC8325_2416851_2418782|||n.2418426C>T||||||			synonymous_variant	LOW	c.357G>A	p.Val119Val	CDS_NCTC8325_2416851_2418782	SAOUHSC_02629	drug resistance transporter, EmrB/QacA subfamily, putative	CDS	2416850	2418782	-1	no	no
coll2017-1263	14623_7#55	14623_8#43	AgrC p.Cys355fs	mutant	wildtype	δ-haemolysis assay	NCTC8325	2505781	C	T	132.1	PASS	AF=1;AD=72;DP=72;ANN=T|synonymous_variant|LOW|CDS_NCTC8325_2505548_2506759|GENE_CDS_NCTC8325_2505548_2506759|transcript|TRANSCRIPT_CDS_NCTC8325_2505548_2506759|protein_coding|1/1|c.234C>T|p.Arg78Arg|234/1212|234/1212|78/403||,T|intragenic_variant|MODIFIER|GENE_NCTC8325_2505548_2506759|GENE_NCTC8325_2505548_2506759|gene_variant|GENE_NCTC8325_2505548_2506759|||n.2505781C>T||||||			synonymous_variant	LOW	c.234C>T	p.Arg78Arg	CDS_NCTC8325_2505548_2506759	SAOUHSC_02725	conserved hypothetical protein	CDS	2505547	2506759	1	no	no
coll2017-1263	14623_7#55	14623_8#43	AgrC p.Cys355fs	mutant	wildtype	δ-haemolysis assay	NCTC8325	2556781	A	T	108.7	PASS	AF=1;AD=75;DP=93;ANN=T|synonymous_variant|LOW|CDS_NCTC8325_2556685_2557479|GENE_CDS_NCTC8325_2556685_2557479|transcript|TRANSCRIPT_CDS_NCTC8325_2556685_2557479|protein_coding|1/1|c.699T>A|p.Leu233Leu|699/795|699/795|233/264||,T|intragenic_variant|MODIFIER|GENE_NCTC8325_2556685_2557479|GENE_NCTC8325_2556685_2557479|gene_variant|GENE_NCTC8325_2556685_2557479|||n.2556781A>T||||||			synonymous_variant	LOW	c.699T>A	p.Leu233Leu	CDS_NCTC8325_2556685_2557479	SAOUHSC_02783	conserved hypothetical protein	CDS	2556684	2557479	-1	no	yes
coll2017-1263	14623_7#55	14623_8#43	AgrC p.Cys355fs	mutant	wildtype	δ-haemolysis assay	NCTC8325	2560351	A	G	150.2	PASS	AF=1;AD=77;DP=78;ANN=G|synonymous_variant|LOW|CDS_NCTC8325_2559952_2560737|GENE_CDS_NCTC8325_2559952_2560737|transcript|TRANSCRIPT_CDS_NCTC8325_2559952_2560737|protein_coding|1/1|c.387T>C|p.Tyr129Tyr|387/786|387/786|129/261||,G|intragenic_variant|MODIFIER|GENE_NCTC8325_2559952_2560737|GENE_NCTC8325_2559952_2560737|gene_variant|GENE_NCTC8325_2559952_2560737|||n.2560351A>G||||||			synonymous_variant	LOW	c.387T>C	p.Tyr129Tyr	CDS_NCTC8325_2559952_2560737	SAOUHSC_02788	conserved hypothetical protein	CDS	2559951	2560737	-1	yes	yes
coll2017-1263	14623_7#55	14623_8#43	AgrC p.Cys355fs	mutant	wildtype	δ-haemolysis assay	NCTC8325	2633399	C	A	165	PASS	AF=1;AD=87;DP=87;ANN=A|synonymous_variant|LOW|CDS_NCTC8325_2632904_2633425|GENE_CDS_NCTC8325_2632904_2633425|transcript|TRANSCRIPT_CDS_NCTC8325_2632904_2633425|protein_coding|1/1|c.27G>T|p.Ser9Ser|27/522|27/522|9/173||,A|intragenic_variant|MODIFIER|GENE_NCTC8325_2632904_2633425|GENE_NCTC8325_2632904_2633425|gene_variant|GENE_NCTC8325_2632904_2633425|||n.2633399C>A||||||			synonymous_variant	LOW	c.27G>T	p.Ser9Ser	CDS_NCTC8325_2632904_2633425	SAOUHSC_02861	methylated-DNA--protein-cysteine methyltransferase, putative	CDS	2632903	2633425	-1	no	no
coll2017-1263	14623_7#55	14623_8#43	AgrC p.Cys355fs	mutant	wildtype	δ-haemolysis assay	NCTC8325	2680381	T	TTAACAATTAT	.	PASS	AF=1;AD=177;DP=186.5;ANN=TTAACAATTAT|frameshift_variant&stop_gained|HIGH|CDS_NCTC8325_2680332_2680430|GENE_CDS_NCTC8325_2680332_2680430|transcript|TRANSCRIPT_CDS_NCTC8325_2680332_2680430|protein_coding|1/1|c.49_50insATAATTGTTA|p.His19fs|49/99|49/99|17/32||WARNING_TRANSCRIPT_NO_START_CODON,TTAACAATTAT|intragenic_variant|MODIFIER|GENE_NCTC8325_2680332_2680430|GENE_NCTC8325_2680332_2680430|gene_vari…			frameshift_variant&stop_gained	HIGH	c.49_50insATAATTGTTA	p.His19fs	CDS_NCTC8325_2680332_2680430	SAOUHSC_02914	conserved hypothetical protein	CDS	2680331	2680430	-1	no	no
coll2017-1295	14412_8#14	14623_7#61	FusA p.Val90Ile;p.Gly118Asp	wildtype;mutant	mutant;wildtype	fusidic acid resistance;δ-haemolysis assay	NCTC8325	36560	A	T	51.2	PASS	AF=1;AD=53;DP=65;ANN=T|synonymous_variant|LOW|CDS_NCTC8325_36551_37003|GENE_CDS_NCTC8325_36551_37003|transcript|TRANSCRIPT_CDS_NCTC8325_36551_37003|protein_coding|1/1|c.444T>A|p.Ile148Ile|444/453|444/453|148/150||,T|intragenic_variant|MODIFIER|TRANSCRIPT_NCTC8325_24157_24231|null|gene_variant|null|||n.36560A>T||||||,T|intragenic_variant|MODIFIER|GENE_NCTC8325_36551_37003|GENE_NCTC8325_36551_37003…			synonymous_variant	LOW	c.444T>A	p.Ile148Ile	CDS_NCTC8325_36551_37003	SAOUHSC_00031	conserved hypothetical protein	CDS	36550	37003	-1	no	yes
coll2017-1295	14623_7#61	14412_8#14	FusA p.Val90Ile;p.Gly118Asp	mutant;wildtype	wildtype;mutant	fusidic acid resistance;δ-haemolysis assay	NCTC8325	36560	A	T	51.2	PASS	AF=1;AD=53;DP=65;ANN=T|synonymous_variant|LOW|CDS_NCTC8325_36551_37003|GENE_CDS_NCTC8325_36551_37003|transcript|TRANSCRIPT_CDS_NCTC8325_36551_37003|protein_coding|1/1|c.444T>A|p.Ile148Ile|444/453|444/453|148/150||,T|intragenic_variant|MODIFIER|TRANSCRIPT_NCTC8325_24157_24231|null|gene_variant|null|||n.36560A>T||||||,T|intragenic_variant|MODIFIER|GENE_NCTC8325_36551_37003|GENE_NCTC8325_36551_37003…			synonymous_variant	LOW	c.444T>A	p.Ile148Ile	CDS_NCTC8325_36551_37003	SAOUHSC_00031	conserved hypothetical protein	CDS	36550	37003	-1	no	yes
coll2017-1295	14412_8#14	14623_7#61	FusA p.Val90Ile;p.Gly118Asp	wildtype;mutant	mutant;wildtype	fusidic acid resistance;δ-haemolysis assay	NCTC8325	36602	T	A	196.2	PASS	AF=1;AD=108;DP=131;ANN=A|synonymous_variant|LOW|CDS_NCTC8325_36551_37003|GENE_CDS_NCTC8325_36551_37003|transcript|TRANSCRIPT_CDS_NCTC8325_36551_37003|protein_coding|1/1|c.402A>T|p.Leu134Leu|402/453|402/453|134/150||,A|intragenic_variant|MODIFIER|TRANSCRIPT_NCTC8325_24157_24231|null|gene_variant|null|||n.36602T>A||||||,A|intragenic_variant|MODIFIER|GENE_NCTC8325_36551_37003|GENE_NCTC8325_36551_370…			synonymous_variant	LOW	c.402A>T	p.Leu134Leu	CDS_NCTC8325_36551_37003	SAOUHSC_00031	conserved hypothetical protein	CDS	36550	37003	-1	no	yes
coll2017-1295	14623_7#61	14412_8#14	FusA p.Val90Ile;p.Gly118Asp	mutant;wildtype	wildtype;mutant	fusidic acid resistance;δ-haemolysis assay	NCTC8325	36602	T	A	196.2	PASS	AF=1;AD=108;DP=131;ANN=A|synonymous_variant|LOW|CDS_NCTC8325_36551_37003|GENE_CDS_NCTC8325_36551_37003|transcript|TRANSCRIPT_CDS_NCTC8325_36551_37003|protein_coding|1/1|c.402A>T|p.Leu134Leu|402/453|402/453|134/150||,A|intragenic_variant|MODIFIER|TRANSCRIPT_NCTC8325_24157_24231|null|gene_variant|null|||n.36602T>A||||||,A|intragenic_variant|MODIFIER|GENE_NCTC8325_36551_37003|GENE_NCTC8325_36551_370…			synonymous_variant	LOW	c.402A>T	p.Leu134Leu	CDS_NCTC8325_36551_37003	SAOUHSC_00031	conserved hypothetical protein	CDS	36550	37003	-1	no	yes
coll2017-1295	14412_8#14	14623_7#61	FusA p.Val90Ile;p.Gly118Asp	wildtype;mutant	mutant;wildtype	fusidic acid resistance;δ-haemolysis assay	NCTC8325	42861	T	C	107.1	PASS	AF=1;AD=60;DP=60;ANN=C|synonymous_variant|LOW|CDS_NCTC8325_42681_43613|GENE_CDS_NCTC8325_42681_43613|transcript|TRANSCRIPT_CDS_NCTC8325_42681_43613|protein_coding|1/1|c.753A>G|p.Glu251Glu|753/933|753/933|251/310||,C|intragenic_variant|MODIFIER|TRANSCRIPT_NCTC8325_24157_24231|null|gene_variant|null|||n.42861T>C||||||,C|intragenic_variant|MODIFIER|GENE_NCTC8325_42681_43613|GENE_NCTC8325_42681_43613…			synonymous_variant	LOW	c.753A>G	p.Glu251Glu	CDS_NCTC8325_42681_43613	SAOUHSC_00039	conserved hypothetical protein	CDS	42680	43613	-1	no	yes
coll2017-1295	14623_7#61	14412_8#14	FusA p.Val90Ile;p.Gly118Asp	mutant;wildtype	wildtype;mutant	fusidic acid resistance;δ-haemolysis assay	NCTC8325	42861	T	C	107.1	PASS	AF=1;AD=60;DP=60;ANN=C|synonymous_variant|LOW|CDS_NCTC8325_42681_43613|GENE_CDS_NCTC8325_42681_43613|transcript|TRANSCRIPT_CDS_NCTC8325_42681_43613|protein_coding|1/1|c.753A>G|p.Glu251Glu|753/933|753/933|251/310||,C|intragenic_variant|MODIFIER|TRANSCRIPT_NCTC8325_24157_24231|null|gene_variant|null|||n.42861T>C||||||,C|intragenic_variant|MODIFIER|GENE_NCTC8325_42681_43613|GENE_NCTC8325_42681_43613…			synonymous_variant	LOW	c.753A>G	p.Glu251Glu	CDS_NCTC8325_42681_43613	SAOUHSC_00039	conserved hypothetical protein	CDS	42680	43613	-1	no	yes
coll2017-1295	14623_7#61	14412_8#14	FusA p.Val90Ile;p.Gly118Asp	mutant;wildtype	wildtype;mutant	fusidic acid resistance;δ-haemolysis assay	NCTC8325	53571	G	A	171.4	PASS	AF=1;AD=93;DP=94;ANN=A|missense_variant|MODERATE|CDS_NCTC8325_53568_54050|GENE_CDS_NCTC8325_53568_54050|transcript|TRANSCRIPT_CDS_NCTC8325_53568_54050|protein_coding|1/1|c.4G>A|p.Glu2Lys|4/483|4/483|2/160||,A|intragenic_variant|MODIFIER|TRANSCRIPT_NCTC8325_24157_24231|null|gene_variant|null|||n.53571G>A||||||,A|intragenic_variant|MODIFIER|GENE_NCTC8325_53568_54050|GENE_NCTC8325_53568_54050|gene_v…			missense_variant	MODERATE	c.4G>A	p.Glu2Lys	CDS_NCTC8325_53568_54050	SAOUHSC_00050	conserved hypothetical protein	CDS	53567	54050	1	no	no
coll2017-1295	14412_8#14	14623_7#61	FusA p.Val90Ile;p.Gly118Asp	wildtype;mutant	mutant;wildtype	fusidic acid resistance;δ-haemolysis assay	NCTC8325	53571	G	A	171.4	PASS	AF=1;AD=93;DP=94;ANN=A|missense_variant|MODERATE|CDS_NCTC8325_53568_54050|GENE_CDS_NCTC8325_53568_54050|transcript|TRANSCRIPT_CDS_NCTC8325_53568_54050|protein_coding|1/1|c.4G>A|p.Glu2Lys|4/483|4/483|2/160||,A|intragenic_variant|MODIFIER|TRANSCRIPT_NCTC8325_24157_24231|null|gene_variant|null|||n.53571G>A||||||,A|intragenic_variant|MODIFIER|GENE_NCTC8325_53568_54050|GENE_NCTC8325_53568_54050|gene_v…			missense_variant	MODERATE	c.4G>A	p.Glu2Lys	CDS_NCTC8325_53568_54050	SAOUHSC_00050	conserved hypothetical protein	CDS	53567	54050	1	no	no
coll2017-1295	14623_7#61	14412_8#14	FusA p.Val90Ile;p.Gly118Asp	mutant;wildtype	wildtype;mutant	fusidic acid resistance;δ-haemolysis assay	NCTC8325	56088	T	A	119.4	PASS	AF=1;AD=106;DP=109;ANN=A|synonymous_variant|LOW|CDS_NCTC8325_55462_56232|GENE_CDS_NCTC8325_55462_56232|transcript|TRANSCRIPT_CDS_NCTC8325_55462_56232|protein_coding|1/1|c.627T>A|p.Ala209Ala|627/771|627/771|209/256||,A|intragenic_variant|MODIFIER|TRANSCRIPT_NCTC8325_24157_24231|null|gene_variant|null|||n.56088T>A||||||,A|intragenic_variant|MODIFIER|GENE_NCTC8325_55462_56232|GENE_NCTC8325_55462_562…			synonymous_variant	LOW	c.627T>A	p.Ala209Ala	CDS_NCTC8325_55462_56232	SAOUHSC_00052	conserved hypothetical protein	CDS	55461	56232	1	no	yes
coll2017-1295	14412_8#14	14623_7#61	FusA p.Val90Ile;p.Gly118Asp	wildtype;mutant	mutant;wildtype	fusidic acid resistance;δ-haemolysis assay	NCTC8325	56088	T	A	119.4	PASS	AF=1;AD=106;DP=109;ANN=A|synonymous_variant|LOW|CDS_NCTC8325_55462_56232|GENE_CDS_NCTC8325_55462_56232|transcript|TRANSCRIPT_CDS_NCTC8325_55462_56232|protein_coding|1/1|c.627T>A|p.Ala209Ala|627/771|627/771|209/256||,A|intragenic_variant|MODIFIER|TRANSCRIPT_NCTC8325_24157_24231|null|gene_variant|null|||n.56088T>A||||||,A|intragenic_variant|MODIFIER|GENE_NCTC8325_55462_56232|GENE_NCTC8325_55462_562…			synonymous_variant	LOW	c.627T>A	p.Ala209Ala	CDS_NCTC8325_55462_56232	SAOUHSC_00052	conserved hypothetical protein	CDS	55461	56232	1	no	yes
coll2017-1295	14623_7#61	14412_8#14	FusA p.Val90Ile;p.Gly118Asp	mutant;wildtype	wildtype;mutant	fusidic acid resistance;δ-haemolysis assay	NCTC8325	62427	T	C	274.3	PASS	AF=1;AD=126;DP=127;ANN=C|missense_variant|MODERATE|CDS_NCTC8325_62384_63772|GENE_CDS_NCTC8325_62384_63772|transcript|TRANSCRIPT_CDS_NCTC8325_62384_63772|protein_coding|1/1|c.44T>C|p.Ile15Thr|44/1389|44/1389|15/462||,C|intragenic_variant|MODIFIER|TRANSCRIPT_NCTC8325_24157_24231|null|gene_variant|null|||n.62427T>C||||||,C|intragenic_variant|MODIFIER|GENE_NCTC8325_62384_63772|GENE_NCTC8325_62384_637…			missense_variant	MODERATE	c.44T>C	p.Ile15Thr	CDS_NCTC8325_62384_63772	SAOUHSC_00058	conserved hypothetical protein	CDS	62383	63772	1	no	yes
coll2017-1295	14412_8#14	14623_7#61	FusA p.Val90Ile;p.Gly118Asp	wildtype;mutant	mutant;wildtype	fusidic acid resistance;δ-haemolysis assay	NCTC8325	62427	T	C	274.3	PASS	AF=1;AD=126;DP=127;ANN=C|missense_variant|MODERATE|CDS_NCTC8325_62384_63772|GENE_CDS_NCTC8325_62384_63772|transcript|TRANSCRIPT_CDS_NCTC8325_62384_63772|protein_coding|1/1|c.44T>C|p.Ile15Thr|44/1389|44/1389|15/462||,C|intragenic_variant|MODIFIER|TRANSCRIPT_NCTC8325_24157_24231|null|gene_variant|null|||n.62427T>C||||||,C|intragenic_variant|MODIFIER|GENE_NCTC8325_62384_63772|GENE_NCTC8325_62384_637…			missense_variant	MODERATE	c.44T>C	p.Ile15Thr	CDS_NCTC8325_62384_63772	SAOUHSC_00058	conserved hypothetical protein	CDS	62383	63772	1	no	yes
coll2017-1295	14412_8#14	14623_7#61	FusA p.Val90Ile;p.Gly118Asp	wildtype;mutant	mutant;wildtype	fusidic acid resistance;δ-haemolysis assay	NCTC8325	73940	TT	CC	13.1	PASS	AF=1;AD=23;DP=23;ANN=CC|missense_variant|MODERATE|CDS_NCTC8325_73429_74979|GENE_CDS_NCTC8325_73429_74979|transcript|TRANSCRIPT_CDS_NCTC8325_73429_74979|protein_coding|1/1|c.1039_1040delAAinsGG|p.Asn347Gly|1040/1551|1039/1551|347/516||,CC|intragenic_variant|MODIFIER|TRANSCRIPT_NCTC8325_24157_24231|null|gene_variant|null|||n.73940_73941delTTinsCC||||||,CC|intragenic_variant|MODIFIER|GENE_NCTC8325_7…			missense_variant	MODERATE	c.1039_1040delAAinsGG	p.Asn347Gly	CDS_NCTC8325_73429_74979	SAOUHSC_00069	protein A	CDS	73428	74979	-1	yes	yes
coll2017-1295	14623_7#61	14412_8#14	FusA p.Val90Ile;p.Gly118Asp	mutant;wildtype	wildtype;mutant	fusidic acid resistance;δ-haemolysis assay	NCTC8325	73940	TT	CC	13.1	PASS	AF=1;AD=23;DP=23;ANN=CC|missense_variant|MODERATE|CDS_NCTC8325_73429_74979|GENE_CDS_NCTC8325_73429_74979|transcript|TRANSCRIPT_CDS_NCTC8325_73429_74979|protein_coding|1/1|c.1039_1040delAAinsGG|p.Asn347Gly|1040/1551|1039/1551|347/516||,CC|intragenic_variant|MODIFIER|TRANSCRIPT_NCTC8325_24157_24231|null|gene_variant|null|||n.73940_73941delTTinsCC||||||,CC|intragenic_variant|MODIFIER|GENE_NCTC8325_7…			missense_variant	MODERATE	c.1039_1040delAAinsGG	p.Asn347Gly	CDS_NCTC8325_73429_74979	SAOUHSC_00069	protein A	CDS	73428	74979	-1	yes	yes
coll2017-1295	14623_7#61	14412_8#14	FusA p.Val90Ile;p.Gly118Asp	mutant;wildtype	wildtype;mutant	fusidic acid resistance;δ-haemolysis assay	NCTC8325	188183	C	T	180.2	PASS	AF=1;AD=98;DP=98;ANN=T|missense_variant|MODERATE|CDS_NCTC8325_186428_188434|GENE_CDS_NCTC8325_186428_188434|transcript|TRANSCRIPT_CDS_NCTC8325_186428_188434|protein_coding|1/1|c.1756C>T|p.His586Tyr|1756/2007|1756/2007|586/668||,T|intragenic_variant|MODIFIER|TRANSCRIPT_NCTC8325_24157_24231|null|gene_variant|null|||n.188183C>T||||||,T|intragenic_variant|MODIFIER|GENE_NCTC8325_186428_188434|GENE_NCT…			missense_variant	MODERATE	c.1756C>T	p.His586Tyr	CDS_NCTC8325_186428_188434	SAOUHSC_00171	gamma-glutamyltranspeptidase, putative	CDS	186427	188434	1	no	no
coll2017-1295	14412_8#14	14623_7#61	FusA p.Val90Ile;p.Gly118Asp	wildtype;mutant	mutant;wildtype	fusidic acid resistance;δ-haemolysis assay	NCTC8325	188183	C	T	180.2	PASS	AF=1;AD=98;DP=98;ANN=T|missense_variant|MODERATE|CDS_NCTC8325_186428_188434|GENE_CDS_NCTC8325_186428_188434|transcript|TRANSCRIPT_CDS_NCTC8325_186428_188434|protein_coding|1/1|c.1756C>T|p.His586Tyr|1756/2007|1756/2007|586/668||,T|intragenic_variant|MODIFIER|TRANSCRIPT_NCTC8325_24157_24231|null|gene_variant|null|||n.188183C>T||||||,T|intragenic_variant|MODIFIER|GENE_NCTC8325_186428_188434|GENE_NCT…			missense_variant	MODERATE	c.1756C>T	p.His586Tyr	CDS_NCTC8325_186428_188434	SAOUHSC_00171	gamma-glutamyltranspeptidase, putative	CDS	186427	188434	1	no	no
coll2017-1295	14412_8#14	14623_7#61	FusA p.Val90Ile;p.Gly118Asp	wildtype;mutant	mutant;wildtype	fusidic acid resistance;δ-haemolysis assay	NCTC8325	294024	A	G	253.1	PASS	AF=1;AD=186;DP=227;ANN=G|synonymous_variant|LOW|CDS_NCTC8325_293584_294084|GENE_CDS_NCTC8325_293584_294084|transcript|TRANSCRIPT_CDS_NCTC8325_293584_294084|protein_coding|1/1|c.441A>G|p.Glu147Glu|441/501|441/501|147/166||,G|intragenic_variant|MODIFIER|TRANSCRIPT_NCTC8325_24157_24231|null|gene_variant|null|||n.294024A>G||||||,G|intragenic_variant|MODIFIER|GENE_NCTC8325_293584_294084|GENE_NCTC8325_…			synonymous_variant	LOW	c.441A>G	p.Glu147Glu	CDS_NCTC8325_293584_294084	SAOUHSC_00277	conserved hypothetical protein	CDS	293583	294084	1	no	yes
coll2017-1295	14623_7#61	14412_8#14	FusA p.Val90Ile;p.Gly118Asp	mutant;wildtype	wildtype;mutant	fusidic acid resistance;δ-haemolysis assay	NCTC8325	294024	A	G	253.1	PASS	AF=1;AD=186;DP=227;ANN=G|synonymous_variant|LOW|CDS_NCTC8325_293584_294084|GENE_CDS_NCTC8325_293584_294084|transcript|TRANSCRIPT_CDS_NCTC8325_293584_294084|protein_coding|1/1|c.441A>G|p.Glu147Glu|441/501|441/501|147/166||,G|intragenic_variant|MODIFIER|TRANSCRIPT_NCTC8325_24157_24231|null|gene_variant|null|||n.294024A>G||||||,G|intragenic_variant|MODIFIER|GENE_NCTC8325_293584_294084|GENE_NCTC8325_…			synonymous_variant	LOW	c.441A>G	p.Glu147Glu	CDS_NCTC8325_293584_294084	SAOUHSC_00277	conserved hypothetical protein	CDS	293583	294084	1	no	yes
coll2017-1295	14412_8#14	14623_7#61	FusA p.Val90Ile;p.Gly118Asp	wildtype;mutant	mutant;wildtype	fusidic acid resistance;δ-haemolysis assay	NCTC8325	336883	G	A	45	PASS	AF=1;AD=36;DP=36;ANN=A|synonymous_variant|LOW|CDS_NCTC8325_336647_337054|GENE_CDS_NCTC8325_336647_337054|transcript|TRANSCRIPT_CDS_NCTC8325_336647_337054|protein_coding|1/1|c.237G>A|p.Gly79Gly|237/408|237/408|79/135||,A|intragenic_variant|MODIFIER|TRANSCRIPT_NCTC8325_24157_24231|null|gene_variant|null|||n.336883G>A||||||,A|intragenic_variant|MODIFIER|GENE_NCTC8325_336647_337054|GENE_NCTC8325_3366…			synonymous_variant	LOW	c.237G>A	p.Gly79Gly	CDS_NCTC8325_336647_337054	SAOUHSC_00323	conserved hypothetical protein	CDS	336646	337054	1	no	yes
coll2017-1295	14623_7#61	14412_8#14	FusA p.Val90Ile;p.Gly118Asp	mutant;wildtype	wildtype;mutant	fusidic acid resistance;δ-haemolysis assay	NCTC8325	336883	G	A	45	PASS	AF=1;AD=36;DP=36;ANN=A|synonymous_variant|LOW|CDS_NCTC8325_336647_337054|GENE_CDS_NCTC8325_336647_337054|transcript|TRANSCRIPT_CDS_NCTC8325_336647_337054|protein_coding|1/1|c.237G>A|p.Gly79Gly|237/408|237/408|79/135||,A|intragenic_variant|MODIFIER|TRANSCRIPT_NCTC8325_24157_24231|null|gene_variant|null|||n.336883G>A||||||,A|intragenic_variant|MODIFIER|GENE_NCTC8325_336647_337054|GENE_NCTC8325_3366…			synonymous_variant	LOW	c.237G>A	p.Gly79Gly	CDS_NCTC8325_336647_337054	SAOUHSC_00323	conserved hypothetical protein	CDS	336646	337054	1	no	yes
coll2017-1295	14412_8#14	14623_7#61	FusA p.Val90Ile;p.Gly118Asp	wildtype;mutant	mutant;wildtype	fusidic acid resistance;δ-haemolysis assay	NCTC8325	357716	G	A	144.9	PASS	AF=1;AD=79;DP=79;ANN=A|missense_variant|MODERATE|CDS_NCTC8325_356884_357729|GENE_CDS_NCTC8325_356884_357729|transcript|TRANSCRIPT_CDS_NCTC8325_356884_357729|protein_coding|1/1|c.833G>A|p.Arg278Lys|833/846|833/846|278/281||WARNING_TRANSCRIPT_NO_START_CODON,A|intragenic_variant|MODIFIER|TRANSCRIPT_NCTC8325_24157_24231|null|gene_variant|null|||n.357716G>A||||||,A|intragenic_variant|MODIFIER|GENE_NCT…			missense_variant	MODERATE	c.833G>A	p.Arg278Lys	CDS_NCTC8325_356884_357729	SAOUHSC_00342	chromosome partioning protein, ParB family, putative	CDS	356883	357729	1	no	no
coll2017-1295	14623_7#61	14412_8#14	FusA p.Val90Ile;p.Gly118Asp	mutant;wildtype	wildtype;mutant	fusidic acid resistance;δ-haemolysis assay	NCTC8325	357716	G	A	144.9	PASS	AF=1;AD=79;DP=79;ANN=A|missense_variant|MODERATE|CDS_NCTC8325_356884_357729|GENE_CDS_NCTC8325_356884_357729|transcript|TRANSCRIPT_CDS_NCTC8325_356884_357729|protein_coding|1/1|c.833G>A|p.Arg278Lys|833/846|833/846|278/281||WARNING_TRANSCRIPT_NO_START_CODON,A|intragenic_variant|MODIFIER|TRANSCRIPT_NCTC8325_24157_24231|null|gene_variant|null|||n.357716G>A||||||,A|intragenic_variant|MODIFIER|GENE_NCT…			missense_variant	MODERATE	c.833G>A	p.Arg278Lys	CDS_NCTC8325_356884_357729	SAOUHSC_00342	chromosome partioning protein, ParB family, putative	CDS	356883	357729	1	no	no
coll2017-1295	14623_7#61	14412_8#14	FusA p.Val90Ile;p.Gly118Asp	mutant;wildtype	wildtype;mutant	fusidic acid resistance;δ-haemolysis assay	NCTC8325	369558	T	C	201.2	PASS	AF=1;AD=94;DP=94;ANN=C|synonymous_variant|LOW|CDS_NCTC8325_369357_369650|GENE_CDS_NCTC8325_369357_369650|transcript|TRANSCRIPT_CDS_NCTC8325_369357_369650|protein_coding|1/1|c.93A>G|p.Lys31Lys|93/294|93/294|31/97||,C|intragenic_variant|MODIFIER|TRANSCRIPT_NCTC8325_24157_24231|null|gene_variant|null|||n.369558T>C||||||,C|intragenic_variant|MODIFIER|GENE_NCTC8325_369357_369650|GENE_NCTC8325_369357_3…			synonymous_variant	LOW	c.93A>G	p.Lys31Lys	CDS_NCTC8325_369357_369650	SAOUHSC_00363	conserved hypothetical protein	CDS	369356	369650	-1	no	no
coll2017-1295	14412_8#14	14623_7#61	FusA p.Val90Ile;p.Gly118Asp	wildtype;mutant	mutant;wildtype	fusidic acid resistance;δ-haemolysis assay	NCTC8325	369558	T	C	201.2	PASS	AF=1;AD=94;DP=94;ANN=C|synonymous_variant|LOW|CDS_NCTC8325_369357_369650|GENE_CDS_NCTC8325_369357_369650|transcript|TRANSCRIPT_CDS_NCTC8325_369357_369650|protein_coding|1/1|c.93A>G|p.Lys31Lys|93/294|93/294|31/97||,C|intragenic_variant|MODIFIER|TRANSCRIPT_NCTC8325_24157_24231|null|gene_variant|null|||n.369558T>C||||||,C|intragenic_variant|MODIFIER|GENE_NCTC8325_369357_369650|GENE_NCTC8325_369357_3…			synonymous_variant	LOW	c.93A>G	p.Lys31Lys	CDS_NCTC8325_369357_369650	SAOUHSC_00363	conserved hypothetical protein	CDS	369356	369650	-1	no	no
coll2017-1295	14412_8#14	14623_7#61	FusA p.Val90Ile;p.Gly118Asp	wildtype;mutant	mutant;wildtype	fusidic acid resistance;δ-haemolysis assay	NCTC8325	400946	A	G	172	PASS	AF=1;AD=90;DP=91;ANN=G|synonymous_variant|LOW|CDS_NCTC8325_400914_402125|GENE_CDS_NCTC8325_400914_402125|transcript|TRANSCRIPT_CDS_NCTC8325_400914_402125|protein_coding|1/1|c.33A>G|p.Glu11Glu|33/1212|33/1212|11/403||,G|intragenic_variant|MODIFIER|TRANSCRIPT_NCTC8325_24157_24231|null|gene_variant|null|||n.400946A>G||||||,G|intragenic_variant|MODIFIER|GENE_NCTC8325_400914_402125|GENE_NCTC8325_40091…			synonymous_variant	LOW	c.33A>G	p.Glu11Glu	CDS_NCTC8325_400914_402125	SAOUHSC_00398	restriction modification system specificity subunit, putative	CDS	400913	402125	1	no	yes
coll2017-1295	14623_7#61	14412_8#14	FusA p.Val90Ile;p.Gly118Asp	mutant;wildtype	wildtype;mutant	fusidic acid resistance;δ-haemolysis assay	NCTC8325	400946	A	G	172	PASS	AF=1;AD=90;DP=91;ANN=G|synonymous_variant|LOW|CDS_NCTC8325_400914_402125|GENE_CDS_NCTC8325_400914_402125|transcript|TRANSCRIPT_CDS_NCTC8325_400914_402125|protein_coding|1/1|c.33A>G|p.Glu11Glu|33/1212|33/1212|11/403||,G|intragenic_variant|MODIFIER|TRANSCRIPT_NCTC8325_24157_24231|null|gene_variant|null|||n.400946A>G||||||,G|intragenic_variant|MODIFIER|GENE_NCTC8325_400914_402125|GENE_NCTC8325_40091…			synonymous_variant	LOW	c.33A>G	p.Glu11Glu	CDS_NCTC8325_400914_402125	SAOUHSC_00398	restriction modification system specificity subunit, putative	CDS	400913	402125	1	no	yes
coll2017-1295	14412_8#14	14623_7#61	FusA p.Val90Ile;p.Gly118Asp	wildtype;mutant	mutant;wildtype	fusidic acid resistance;δ-haemolysis assay	NCTC8325	405740	C	T	150.5	PASS	AF=1;AD=82;DP=82;ANN=T|synonymous_variant|LOW|CDS_NCTC8325_405465_406283|GENE_CDS_NCTC8325_405465_406283|transcript|TRANSCRIPT_CDS_NCTC8325_405465_406283|protein_coding|1/1|c.276C>T|p.Phe92Phe|276/819|276/819|92/272||,T|intragenic_variant|MODIFIER|TRANSCRIPT_NCTC8325_24157_24231|null|gene_variant|null|||n.405740C>T||||||,T|intragenic_variant|MODIFIER|GENE_NCTC8325_405465_406283|GENE_NCTC8325_4054…			synonymous_variant	LOW	c.276C>T	p.Phe92Phe	CDS_NCTC8325_405465_406283	SAOUHSC_00402	conserved hypothetical protein	CDS	405464	406283	1	no	yes
coll2017-1295	14623_7#61	14412_8#14	FusA p.Val90Ile;p.Gly118Asp	mutant;wildtype	wildtype;mutant	fusidic acid resistance;δ-haemolysis assay	NCTC8325	405740	C	T	150.5	PASS	AF=1;AD=82;DP=82;ANN=T|synonymous_variant|LOW|CDS_NCTC8325_405465_406283|GENE_CDS_NCTC8325_405465_406283|transcript|TRANSCRIPT_CDS_NCTC8325_405465_406283|protein_coding|1/1|c.276C>T|p.Phe92Phe|276/819|276/819|92/272||,T|intragenic_variant|MODIFIER|TRANSCRIPT_NCTC8325_24157_24231|null|gene_variant|null|||n.405740C>T||||||,T|intragenic_variant|MODIFIER|GENE_NCTC8325_405465_406283|GENE_NCTC8325_4054…			synonymous_variant	LOW	c.276C>T	p.Phe92Phe	CDS_NCTC8325_405465_406283	SAOUHSC_00402	conserved hypothetical protein	CDS	405464	406283	1	no	yes
coll2017-1295	14623_7#61	14412_8#14	FusA p.Val90Ile;p.Gly118Asp	mutant;wildtype	wildtype;mutant	fusidic acid resistance;δ-haemolysis assay	NCTC8325	428223	A	AACA	.	PASS	AF=1;AD=162;DP=199;ANN=AACA|conservative_inframe_insertion|MODERATE|CDS_NCTC8325_427609_428613|GENE_CDS_NCTC8325_427609_428613|transcript|TRANSCRIPT_CDS_NCTC8325_427609_428613|protein_coding|1/1|c.615_616insACA|p.Ala205_Ser206insThr|616/1005|616/1005|206/334||WARNING_TRANSCRIPT_NO_START_CODON,AACA|intragenic_variant|MODIFIER|TRANSCRIPT_NCTC8325_24157_24231|null|gene_variant|null|||n.428223_428224…			conservative_inframe_insertion	MODERATE	c.615_616insACA	p.Ala205_Ser206insThr	CDS_NCTC8325_427609_428613	SAOUHSC_00427	autolysin precursor, putative	CDS	427608	428613	1	no	no
coll2017-1295	14412_8#14	14623_7#61	FusA p.Val90Ile;p.Gly118Asp	wildtype;mutant	mutant;wildtype	fusidic acid resistance;δ-haemolysis assay	NCTC8325	428223	A	AACA	.	PASS	AF=1;AD=162;DP=199;ANN=AACA|conservative_inframe_insertion|MODERATE|CDS_NCTC8325_427609_428613|GENE_CDS_NCTC8325_427609_428613|transcript|TRANSCRIPT_CDS_NCTC8325_427609_428613|protein_coding|1/1|c.615_616insACA|p.Ala205_Ser206insThr|616/1005|616/1005|206/334||WARNING_TRANSCRIPT_NO_START_CODON,AACA|intragenic_variant|MODIFIER|TRANSCRIPT_NCTC8325_24157_24231|null|gene_variant|null|||n.428223_428224…			conservative_inframe_insertion	MODERATE	c.615_616insACA	p.Ala205_Ser206insThr	CDS_NCTC8325_427609_428613	SAOUHSC_00427	autolysin precursor, putative	CDS	427608	428613	1	no	no
coll2017-1295	14623_7#61	14412_8#14	FusA p.Val90Ile;p.Gly118Asp	mutant;wildtype	wildtype;mutant	fusidic acid resistance;δ-haemolysis assay	NCTC8325	531299	G	A	235.2	PASS	AF=1;AD=125;DP=125;ANN=A|missense_variant|MODERATE|CDS_NCTC8325_531032_533113|GENE_CDS_NCTC8325_531032_533113|transcript|TRANSCRIPT_CDS_NCTC8325_531032_533113|protein_coding|1/1|c.268G>A|p.Val90Ile|268/2082|268/2082|90/693||,A|intragenic_variant|MODIFIER|TRANSCRIPT_NCTC8325_24157_24231|null|gene_variant|null|||n.531299G>A||||||,A|intragenic_variant|MODIFIER|GENE_NCTC8325_531032_533113|GENE_NCTC83…			missense_variant	MODERATE	c.268G>A	p.Val90Ile	CDS_NCTC8325_531032_533113	SAOUHSC_00529	translation elongation factor G	CDS	531031	533113	1	no	no
coll2017-1295	14412_8#14	14623_7#61	FusA p.Val90Ile;p.Gly118Asp	wildtype;mutant	mutant;wildtype	fusidic acid resistance;δ-haemolysis assay	NCTC8325	531299	G	A	235.2	PASS	AF=1;AD=125;DP=125;ANN=A|missense_variant|MODERATE|CDS_NCTC8325_531032_533113|GENE_CDS_NCTC8325_531032_533113|transcript|TRANSCRIPT_CDS_NCTC8325_531032_533113|protein_coding|1/1|c.268G>A|p.Val90Ile|268/2082|268/2082|90/693||,A|intragenic_variant|MODIFIER|TRANSCRIPT_NCTC8325_24157_24231|null|gene_variant|null|||n.531299G>A||||||,A|intragenic_variant|MODIFIER|GENE_NCTC8325_531032_533113|GENE_NCTC83…			missense_variant	MODERATE	c.268G>A	p.Val90Ile	CDS_NCTC8325_531032_533113	SAOUHSC_00529	translation elongation factor G	CDS	531031	533113	1	no	no
coll2017-1295	14412_8#14	14623_7#61	FusA p.Val90Ile;p.Gly118Asp	wildtype;mutant	mutant;wildtype	fusidic acid resistance;δ-haemolysis assay	NCTC8325	614694	A	C	175.9	PASS	AF=1;AD=83;DP=83;ANN=C|synonymous_variant|LOW|CDS_NCTC8325_614350_614910|GENE_CDS_NCTC8325_614350_614910|transcript|TRANSCRIPT_CDS_NCTC8325_614350_614910|protein_coding|1/1|c.345A>C|p.Ala115Ala|345/561|345/561|115/186||,C|intragenic_variant|MODIFIER|TRANSCRIPT_NCTC8325_24157_24231|null|gene_variant|null|||n.614694A>C||||||,C|intragenic_variant|MODIFIER|GENE_NCTC8325_614350_614910|GENE_NCTC8325_61…			synonymous_variant	LOW	c.345A>C	p.Ala115Ala	CDS_NCTC8325_614350_614910	SAOUHSC_00624	integrase/recombinase, putative	CDS	614349	614910	1	no	no
coll2017-1295	14623_7#61	14412_8#14	FusA p.Val90Ile;p.Gly118Asp	mutant;wildtype	wildtype;mutant	fusidic acid resistance;δ-haemolysis assay	NCTC8325	614694	A	C	175.9	PASS	AF=1;AD=83;DP=83;ANN=C|synonymous_variant|LOW|CDS_NCTC8325_614350_614910|GENE_CDS_NCTC8325_614350_614910|transcript|TRANSCRIPT_CDS_NCTC8325_614350_614910|protein_coding|1/1|c.345A>C|p.Ala115Ala|345/561|345/561|115/186||,C|intragenic_variant|MODIFIER|TRANSCRIPT_NCTC8325_24157_24231|null|gene_variant|null|||n.614694A>C||||||,C|intragenic_variant|MODIFIER|GENE_NCTC8325_614350_614910|GENE_NCTC8325_61…			synonymous_variant	LOW	c.345A>C	p.Ala115Ala	CDS_NCTC8325_614350_614910	SAOUHSC_00624	integrase/recombinase, putative	CDS	614349	614910	1	no	no
coll2017-1295	14623_7#61	14412_8#14	FusA p.Val90Ile;p.Gly118Asp	mutant;wildtype	wildtype;mutant	fusidic acid resistance;δ-haemolysis assay	NCTC8325	636266	G	A	223.4	PASS	AF=1;AD=121;DP=122;ANN=A|synonymous_variant|LOW|CDS_NCTC8325_636246_637973|GENE_CDS_NCTC8325_636246_637973|transcript|TRANSCRIPT_CDS_NCTC8325_636246_637973|protein_coding|1/1|c.21G>A|p.Leu7Leu|21/1728|21/1728|7/575||,A|intragenic_variant|MODIFIER|TRANSCRIPT_NCTC8325_24157_24231|null|gene_variant|null|||n.636266G>A||||||,A|intragenic_variant|MODIFIER|GENE_NCTC8325_636246_637973|GENE_NCTC8325_63624…			synonymous_variant	LOW	c.21G>A	p.Leu7Leu	CDS_NCTC8325_636246_637973	SAOUHSC_00647	conserved hypothetical protein	CDS	636245	637973	1	no	no
coll2017-1295	14412_8#14	14623_7#61	FusA p.Val90Ile;p.Gly118Asp	wildtype;mutant	mutant;wildtype	fusidic acid resistance;δ-haemolysis assay	NCTC8325	636266	G	A	223.4	PASS	AF=1;AD=121;DP=122;ANN=A|synonymous_variant|LOW|CDS_NCTC8325_636246_637973|GENE_CDS_NCTC8325_636246_637973|transcript|TRANSCRIPT_CDS_NCTC8325_636246_637973|protein_coding|1/1|c.21G>A|p.Leu7Leu|21/1728|21/1728|7/575||,A|intragenic_variant|MODIFIER|TRANSCRIPT_NCTC8325_24157_24231|null|gene_variant|null|||n.636266G>A||||||,A|intragenic_variant|MODIFIER|GENE_NCTC8325_636246_637973|GENE_NCTC8325_63624…			synonymous_variant	LOW	c.21G>A	p.Leu7Leu	CDS_NCTC8325_636246_637973	SAOUHSC_00647	conserved hypothetical protein	CDS	636245	637973	1	no	no
coll2017-1295	14412_8#14	14623_7#61	FusA p.Val90Ile;p.Gly118Asp	wildtype;mutant	mutant;wildtype	fusidic acid resistance;δ-haemolysis assay	NCTC8325	647428	A	G	308.2	PASS	AF=1;AD=150;DP=166;ANN=G|synonymous_variant|LOW|CDS_NCTC8325_647303_648370|GENE_CDS_NCTC8325_647303_648370|transcript|TRANSCRIPT_CDS_NCTC8325_647303_648370|protein_coding|1/1|c.126A>G|p.Leu42Leu|126/1068|126/1068|42/355||,G|intragenic_variant|MODIFIER|TRANSCRIPT_NCTC8325_24157_24231|null|gene_variant|null|||n.647428A>G||||||,G|intragenic_variant|MODIFIER|GENE_NCTC8325_647303_648370|GENE_NCTC8325_…			synonymous_variant	LOW	c.126A>G	p.Leu42Leu	CDS_NCTC8325_647303_648370	SAOUHSC_00660	conserved hypothetical protein	CDS	647302	648370	1	no	no
coll2017-1295	14623_7#61	14412_8#14	FusA p.Val90Ile;p.Gly118Asp	mutant;wildtype	wildtype;mutant	fusidic acid resistance;δ-haemolysis assay	NCTC8325	647428	A	G	308.2	PASS	AF=1;AD=150;DP=166;ANN=G|synonymous_variant|LOW|CDS_NCTC8325_647303_648370|GENE_CDS_NCTC8325_647303_648370|transcript|TRANSCRIPT_CDS_NCTC8325_647303_648370|protein_coding|1/1|c.126A>G|p.Leu42Leu|126/1068|126/1068|42/355||,G|intragenic_variant|MODIFIER|TRANSCRIPT_NCTC8325_24157_24231|null|gene_variant|null|||n.647428A>G||||||,G|intragenic_variant|MODIFIER|GENE_NCTC8325_647303_648370|GENE_NCTC8325_…			synonymous_variant	LOW	c.126A>G	p.Leu42Leu	CDS_NCTC8325_647303_648370	SAOUHSC_00660	conserved hypothetical protein	CDS	647302	648370	1	no	no
coll2017-1295	14412_8#14	14623_7#61	FusA p.Val90Ile;p.Gly118Asp	wildtype;mutant	mutant;wildtype	fusidic acid resistance;δ-haemolysis assay	NCTC8325	653784	T	C	142.6	PASS	AF=1;AD=67;DP=67;ANN=C|synonymous_variant|LOW|CDS_NCTC8325_652755_653795|GENE_CDS_NCTC8325_652755_653795|transcript|TRANSCRIPT_CDS_NCTC8325_652755_653795|protein_coding|1/1|c.1030T>C|p.Leu344Leu|1030/1041|1030/1041|344/346||,C|intragenic_variant|MODIFIER|TRANSCRIPT_NCTC8325_24157_24231|null|gene_variant|null|||n.653784T>C||||||,C|intragenic_variant|MODIFIER|GENE_NCTC8325_652755_653795|GENE_NCTC83…			synonymous_variant	LOW	c.1030T>C	p.Leu344Leu	CDS_NCTC8325_652755_653795	SAOUHSC_00666	conserved hypothetical protein	CDS	652754	653795	1	no	no
coll2017-1295	14623_7#61	14412_8#14	FusA p.Val90Ile;p.Gly118Asp	mutant;wildtype	wildtype;mutant	fusidic acid resistance;δ-haemolysis assay	NCTC8325	653784	T	C	142.6	PASS	AF=1;AD=67;DP=67;ANN=C|synonymous_variant|LOW|CDS_NCTC8325_652755_653795|GENE_CDS_NCTC8325_652755_653795|transcript|TRANSCRIPT_CDS_NCTC8325_652755_653795|protein_coding|1/1|c.1030T>C|p.Leu344Leu|1030/1041|1030/1041|344/346||,C|intragenic_variant|MODIFIER|TRANSCRIPT_NCTC8325_24157_24231|null|gene_variant|null|||n.653784T>C||||||,C|intragenic_variant|MODIFIER|GENE_NCTC8325_652755_653795|GENE_NCTC83…			synonymous_variant	LOW	c.1030T>C	p.Leu344Leu	CDS_NCTC8325_652755_653795	SAOUHSC_00666	conserved hypothetical protein	CDS	652754	653795	1	no	no
coll2017-1295	14623_7#61	14412_8#14	FusA p.Val90Ile;p.Gly118Asp	mutant;wildtype	wildtype;mutant	fusidic acid resistance;δ-haemolysis assay	NCTC8325	673527	A	G	235.7	PASS	AF=1;AD=109;DP=110;ANN=G|missense_variant|MODERATE|CDS_NCTC8325_673493_673951|GENE_CDS_NCTC8325_673493_673951|transcript|TRANSCRIPT_CDS_NCTC8325_673493_673951|protein_coding|1/1|c.425T>C|p.Leu142Ser|425/459|425/459|142/152||WARNING_TRANSCRIPT_NO_START_CODON,G|intragenic_variant|MODIFIER|TRANSCRIPT_NCTC8325_24157_24231|null|gene_variant|null|||n.673527A>G||||||,G|intragenic_variant|MODIFIER|GENE_N…			missense_variant	MODERATE	c.425T>C	p.Leu142Ser	CDS_NCTC8325_673493_673951	SAOUHSC_00689	conserved hypothetical protein	CDS	673492	673951	-1	no	no
coll2017-1295	14412_8#14	14623_7#61	FusA p.Val90Ile;p.Gly118Asp	wildtype;mutant	mutant;wildtype	fusidic acid resistance;δ-haemolysis assay	NCTC8325	673527	A	G	235.7	PASS	AF=1;AD=109;DP=110;ANN=G|missense_variant|MODERATE|CDS_NCTC8325_673493_673951|GENE_CDS_NCTC8325_673493_673951|transcript|TRANSCRIPT_CDS_NCTC8325_673493_673951|protein_coding|1/1|c.425T>C|p.Leu142Ser|425/459|425/459|142/152||WARNING_TRANSCRIPT_NO_START_CODON,G|intragenic_variant|MODIFIER|TRANSCRIPT_NCTC8325_24157_24231|null|gene_variant|null|||n.673527A>G||||||,G|intragenic_variant|MODIFIER|GENE_N…			missense_variant	MODERATE	c.425T>C	p.Leu142Ser	CDS_NCTC8325_673493_673951	SAOUHSC_00689	conserved hypothetical protein	CDS	673492	673951	-1	no	no
coll2017-1295	14412_8#14	14623_7#61	FusA p.Val90Ile;p.Gly118Asp	wildtype;mutant	mutant;wildtype	fusidic acid resistance;δ-haemolysis assay	NCTC8325	787375	C	T	320.1	PASS	AF=1;AD=182;DP=183;ANN=T|missense_variant|MODERATE|CDS_NCTC8325_785349_787721|GENE_CDS_NCTC8325_785349_787721|transcript|TRANSCRIPT_CDS_NCTC8325_785349_787721|protein_coding|1/1|c.2027C>T|p.Ala676Val|2027/2373|2027/2373|676/790||,T|intragenic_variant|MODIFIER|TRANSCRIPT_NCTC8325_24157_24231|null|gene_variant|null|||n.787375C>T||||||,T|intragenic_variant|MODIFIER|GENE_NCTC8325_785349_787721|GENE_N…			missense_variant	MODERATE	c.2027C>T	p.Ala676Val	CDS_NCTC8325_785349_787721	SAOUHSC_00803	ribonuclease R, putative	CDS	785348	787721	1	no	no
coll2017-1295	14623_7#61	14412_8#14	FusA p.Val90Ile;p.Gly118Asp	mutant;wildtype	wildtype;mutant	fusidic acid resistance;δ-haemolysis assay	NCTC8325	787375	C	T	320.1	PASS	AF=1;AD=182;DP=183;ANN=T|missense_variant|MODERATE|CDS_NCTC8325_785349_787721|GENE_CDS_NCTC8325_785349_787721|transcript|TRANSCRIPT_CDS_NCTC8325_785349_787721|protein_coding|1/1|c.2027C>T|p.Ala676Val|2027/2373|2027/2373|676/790||,T|intragenic_variant|MODIFIER|TRANSCRIPT_NCTC8325_24157_24231|null|gene_variant|null|||n.787375C>T||||||,T|intragenic_variant|MODIFIER|GENE_NCTC8325_785349_787721|GENE_N…			missense_variant	MODERATE	c.2027C>T	p.Ala676Val	CDS_NCTC8325_785349_787721	SAOUHSC_00803	ribonuclease R, putative	CDS	785348	787721	1	no	no
coll2017-1295	14623_7#61	14412_8#14	FusA p.Val90Ile;p.Gly118Asp	mutant;wildtype	wildtype;mutant	fusidic acid resistance;δ-haemolysis assay	NCTC8325	969391	T	C	212.3	PASS	AF=1;AD=99;DP=99;ANN=C|missense_variant|MODERATE|CDS_NCTC8325_969198_970415|GENE_CDS_NCTC8325_969198_970415|transcript|TRANSCRIPT_CDS_NCTC8325_969198_970415|protein_coding|1/1|c.1025A>G|p.Asn342Ser|1025/1218|1025/1218|342/405||,C|intragenic_variant|MODIFIER|TRANSCRIPT_NCTC8325_24157_24231|null|gene_variant|null|||n.969391T>C||||||,C|intragenic_variant|MODIFIER|GENE_NCTC8325_969198_970415|GENE_NCT…			missense_variant	MODERATE	c.1025A>G	p.Asn342Ser	CDS_NCTC8325_969198_970415	SAOUHSC_00997	conserved hypothetical protein	CDS	969197	970415	-1	no	no
coll2017-1295	14412_8#14	14623_7#61	FusA p.Val90Ile;p.Gly118Asp	wildtype;mutant	mutant;wildtype	fusidic acid resistance;δ-haemolysis assay	NCTC8325	969391	T	C	212.3	PASS	AF=1;AD=99;DP=99;ANN=C|missense_variant|MODERATE|CDS_NCTC8325_969198_970415|GENE_CDS_NCTC8325_969198_970415|transcript|TRANSCRIPT_CDS_NCTC8325_969198_970415|protein_coding|1/1|c.1025A>G|p.Asn342Ser|1025/1218|1025/1218|342/405||,C|intragenic_variant|MODIFIER|TRANSCRIPT_NCTC8325_24157_24231|null|gene_variant|null|||n.969391T>C||||||,C|intragenic_variant|MODIFIER|GENE_NCTC8325_969198_970415|GENE_NCT…			missense_variant	MODERATE	c.1025A>G	p.Asn342Ser	CDS_NCTC8325_969198_970415	SAOUHSC_00997	conserved hypothetical protein	CDS	969197	970415	-1	no	no
coll2017-1295	14412_8#14	14623_7#61	FusA p.Val90Ile;p.Gly118Asp	wildtype;mutant	mutant;wildtype	fusidic acid resistance;δ-haemolysis assay	NCTC8325	1018000	T	C	354.7	PASS	AF=1;AD=165;DP=166;ANN=C|synonymous_variant|LOW|CDS_NCTC8325_1017131_1018204|GENE_CDS_NCTC8325_1017131_1018204|transcript|TRANSCRIPT_CDS_NCTC8325_1017131_1018204|protein_coding|1/1|c.870T>C|p.Asn290Asn|870/1074|870/1074|290/357||,C|intragenic_variant|MODIFIER|TRANSCRIPT_NCTC8325_24157_24231|null|gene_variant|null|||n.1018000T>C||||||,C|intragenic_variant|MODIFIER|GENE_NCTC8325_1017131_1018204|GEN…			synonymous_variant	LOW	c.870T>C	p.Asn290Asn	CDS_NCTC8325_1017131_1018204	SAOUHSC_01049	spermidine/putrescine ABC transporter, spermidine/putrescine-binding protein, putative	CDS	1017130	1018204	1	no	no
coll2017-1295	14623_7#61	14412_8#14	FusA p.Val90Ile;p.Gly118Asp	mutant;wildtype	wildtype;mutant	fusidic acid resistance;δ-haemolysis assay	NCTC8325	1018000	T	C	354.7	PASS	AF=1;AD=165;DP=166;ANN=C|synonymous_variant|LOW|CDS_NCTC8325_1017131_1018204|GENE_CDS_NCTC8325_1017131_1018204|transcript|TRANSCRIPT_CDS_NCTC8325_1017131_1018204|protein_coding|1/1|c.870T>C|p.Asn290Asn|870/1074|870/1074|290/357||,C|intragenic_variant|MODIFIER|TRANSCRIPT_NCTC8325_24157_24231|null|gene_variant|null|||n.1018000T>C||||||,C|intragenic_variant|MODIFIER|GENE_NCTC8325_1017131_1018204|GEN…			synonymous_variant	LOW	c.870T>C	p.Asn290Asn	CDS_NCTC8325_1017131_1018204	SAOUHSC_01049	spermidine/putrescine ABC transporter, spermidine/putrescine-binding protein, putative	CDS	1017130	1018204	1	no	no
coll2017-1295	14623_7#61	14412_8#14	FusA p.Val90Ile;p.Gly118Asp	mutant;wildtype	wildtype;mutant	fusidic acid resistance;δ-haemolysis assay	NCTC8325	1071262	A	G	144	PASS	AF=1;AD=68;DP=68;ANN=G|missense_variant|MODERATE|CDS_NCTC8325_1071183_1071275|GENE_CDS_NCTC8325_1071183_1071275|transcript|TRANSCRIPT_CDS_NCTC8325_1071183_1071275|protein_coding|1/1|c.14T>C|p.Val5Ala|14/93|14/93|5/30||,G|synonymous_variant|LOW|CDS_NCTC8325_1071235_1071636|GENE_CDS_NCTC8325_1071235_1071636|transcript|TRANSCRIPT_CDS_NCTC8325_1071235_1071636|protein_coding|1/1|c.375T>C|p.Gly125Gly|3…			missense_variant	MODERATE	c.14T>C	p.Val5Ala	CDS_NCTC8325_1071183_1071275	SAOUHSC_01111	hypothetical protein	CDS	1071182	1071275	-1	no	no
coll2017-1295	14412_8#14	14623_7#61	FusA p.Val90Ile;p.Gly118Asp	wildtype;mutant	mutant;wildtype	fusidic acid resistance;δ-haemolysis assay	NCTC8325	1071262	A	G	144	PASS	AF=1;AD=68;DP=68;ANN=G|missense_variant|MODERATE|CDS_NCTC8325_1071183_1071275|GENE_CDS_NCTC8325_1071183_1071275|transcript|TRANSCRIPT_CDS_NCTC8325_1071183_1071275|protein_coding|1/1|c.14T>C|p.Val5Ala|14/93|14/93|5/30||,G|synonymous_variant|LOW|CDS_NCTC8325_1071235_1071636|GENE_CDS_NCTC8325_1071235_1071636|transcript|TRANSCRIPT_CDS_NCTC8325_1071235_1071636|protein_coding|1/1|c.375T>C|p.Gly125Gly|3…			missense_variant	MODERATE	c.14T>C	p.Val5Ala	CDS_NCTC8325_1071183_1071275	SAOUHSC_01111	hypothetical protein	CDS	1071182	1071275	-1	no	no
coll2017-1295	14412_8#14	14623_7#61	FusA p.Val90Ile;p.Gly118Asp	wildtype;mutant	mutant;wildtype	fusidic acid resistance;δ-haemolysis assay	NCTC8325	1074716	A	G	117.8	PASS	AF=1;AD=80;DP=94;ANN=G|missense_variant|MODERATE|CDS_NCTC8325_1074500_1074745|GENE_CDS_NCTC8325_1074500_1074745|transcript|TRANSCRIPT_CDS_NCTC8325_1074500_1074745|protein_coding|1/1|c.217A>G|p.Thr73Ala|217/246|217/246|73/81||,G|intragenic_variant|MODIFIER|TRANSCRIPT_NCTC8325_24157_24231|null|gene_variant|null|||n.1074716A>G||||||,G|intragenic_variant|MODIFIER|GENE_NCTC8325_1074500_1074745|GENE_NC…			missense_variant	MODERATE	c.217A>G	p.Thr73Ala	CDS_NCTC8325_1074500_1074745	SAOUHSC_01118	conserved hypothetical protein	CDS	1074499	1074745	1	no	yes
coll2017-1295	14623_7#61	14412_8#14	FusA p.Val90Ile;p.Gly118Asp	mutant;wildtype	wildtype;mutant	fusidic acid resistance;δ-haemolysis assay	NCTC8325	1074716	A	G	117.8	PASS	AF=1;AD=80;DP=94;ANN=G|missense_variant|MODERATE|CDS_NCTC8325_1074500_1074745|GENE_CDS_NCTC8325_1074500_1074745|transcript|TRANSCRIPT_CDS_NCTC8325_1074500_1074745|protein_coding|1/1|c.217A>G|p.Thr73Ala|217/246|217/246|73/81||,G|intragenic_variant|MODIFIER|TRANSCRIPT_NCTC8325_24157_24231|null|gene_variant|null|||n.1074716A>G||||||,G|intragenic_variant|MODIFIER|GENE_NCTC8325_1074500_1074745|GENE_NC…			missense_variant	MODERATE	c.217A>G	p.Thr73Ala	CDS_NCTC8325_1074500_1074745	SAOUHSC_01118	conserved hypothetical protein	CDS	1074499	1074745	1	no	yes
coll2017-1295	14623_7#61	14412_8#14	FusA p.Val90Ile;p.Gly118Asp	mutant;wildtype	wildtype;mutant	fusidic acid resistance;δ-haemolysis assay	NCTC8325	1349381	GAATTCGCTATCAGATATCGTTTCAACAATTTCATTAACATATCGCGTATTATC	ATTAAATTCGTCATATTTCCA	.	PASS	AF=1;AD=144;DP=177;ANN=ATTAAATTCGTCATATTTCCA|missense_variant&conservative_inframe_deletion|MODERATE|CDS_NCTC8325_1349111_1349503|GENE_CDS_NCTC8325_1349111_1349503|transcript|TRANSCRIPT_CDS_NCTC8325_1349111_1349503|protein_coding|1/1|c.70_123delGATAATACGCGATATGTTAATGAAATTGTTGAAACGATATCTGATAGCGAATTCinsTGGAAATATGACGAATTTAAT|p.Asp24_Phe41delinsTrpLysTyrAspGluPheAsn|123/393|70/393|24/130||,ATTAAATTCG…			missense_variant&conservative_inframe_deletion	MODERATE	c.70_123delGATAATACGCGATATGTTAATGAAATTGTTGAAACGATATCTGATAGCGAATTCinsTGGAAATATGACGAATTTAAT	p.Asp24_Phe41delinsTrpLysTyrAspGluPheAsn	CDS_NCTC8325_1349111_1349503	SAOUHSC_01410	truncated transposase	CDS	1349110	1349503	-1	no	yes
coll2017-1295	14412_8#14	14623_7#61	FusA p.Val90Ile;p.Gly118Asp	wildtype;mutant	mutant;wildtype	fusidic acid resistance;δ-haemolysis assay	NCTC8325	1349381	GAATTCGCTATCAGATATCGTTTCAACAATTTCATTAACATATCGCGTATTATC	ATTAAATTCGTCATATTTCCA	.	PASS	AF=1;AD=144;DP=177;ANN=ATTAAATTCGTCATATTTCCA|missense_variant&conservative_inframe_deletion|MODERATE|CDS_NCTC8325_1349111_1349503|GENE_CDS_NCTC8325_1349111_1349503|transcript|TRANSCRIPT_CDS_NCTC8325_1349111_1349503|protein_coding|1/1|c.70_123delGATAATACGCGATATGTTAATGAAATTGTTGAAACGATATCTGATAGCGAATTCinsTGGAAATATGACGAATTTAAT|p.Asp24_Phe41delinsTrpLysTyrAspGluPheAsn|123/393|70/393|24/130||,ATTAAATTCG…			missense_variant&conservative_inframe_deletion	MODERATE	c.70_123delGATAATACGCGATATGTTAATGAAATTGTTGAAACGATATCTGATAGCGAATTCinsTGGAAATATGACGAATTTAAT	p.Asp24_Phe41delinsTrpLysTyrAspGluPheAsn	CDS_NCTC8325_1349111_1349503	SAOUHSC_01410	truncated transposase	CDS	1349110	1349503	-1	no	yes
coll2017-1295	14623_7#61	14412_8#14	FusA p.Val90Ile;p.Gly118Asp	mutant;wildtype	wildtype;mutant	fusidic acid resistance;δ-haemolysis assay	NCTC8325	1381422	T	C	177.9	PASS	AF=1;AD=124;DP=152;ANN=C|synonymous_variant|LOW|CDS_NCTC8325_1376091_1404698|GENE_CDS_NCTC8325_1376091_1404698|transcript|TRANSCRIPT_CDS_NCTC8325_1376091_1404698|protein_coding|1/1|c.23277A>G|p.Lys7759Lys|23277/28608|23277/28608|7759/9535||WARNING_TRANSCRIPT_NO_START_CODON,C|intragenic_variant|MODIFIER|TRANSCRIPT_NCTC8325_24157_24231|null|gene_variant|null|||n.1381422T>C||||||,C|intragenic_varian…			synonymous_variant	LOW	c.23277A>G	p.Lys7759Lys	CDS_NCTC8325_1376091_1404698	SAOUHSC_01447	conserved hypothetical protein	CDS	1376090	1404698	-1	no	yes
coll2017-1295	14412_8#14	14623_7#61	FusA p.Val90Ile;p.Gly118Asp	wildtype;mutant	mutant;wildtype	fusidic acid resistance;δ-haemolysis assay	NCTC8325	1381422	T	C	177.9	PASS	AF=1;AD=124;DP=152;ANN=C|synonymous_variant|LOW|CDS_NCTC8325_1376091_1404698|GENE_CDS_NCTC8325_1376091_1404698|transcript|TRANSCRIPT_CDS_NCTC8325_1376091_1404698|protein_coding|1/1|c.23277A>G|p.Lys7759Lys|23277/28608|23277/28608|7759/9535||WARNING_TRANSCRIPT_NO_START_CODON,C|intragenic_variant|MODIFIER|TRANSCRIPT_NCTC8325_24157_24231|null|gene_variant|null|||n.1381422T>C||||||,C|intragenic_varian…			synonymous_variant	LOW	c.23277A>G	p.Lys7759Lys	CDS_NCTC8325_1376091_1404698	SAOUHSC_01447	conserved hypothetical protein	CDS	1376090	1404698	-1	no	yes
coll2017-1295	14412_8#14	14623_7#61	FusA p.Val90Ile;p.Gly118Asp	wildtype;mutant	mutant;wildtype	fusidic acid resistance;δ-haemolysis assay	NCTC8325	1459620	T	C	152.5	PASS	AF=1;AD=91;DP=91;ANN=C|synonymous_variant|LOW|CDS_NCTC8325_1459227_1460141|GENE_CDS_NCTC8325_1459227_1460141|transcript|TRANSCRIPT_CDS_NCTC8325_1459227_1460141|protein_coding|1/1|c.522A>G|p.Glu174Glu|522/915|522/915|174/304||,C|intragenic_variant|MODIFIER|TRANSCRIPT_NCTC8325_24157_24231|null|gene_variant|null|||n.1459620T>C||||||,C|intragenic_variant|MODIFIER|GENE_NCTC8325_1459227_1460141|GENE_NC…			synonymous_variant	LOW	c.522A>G	p.Glu174Glu	CDS_NCTC8325_1459227_1460141	SAOUHSC_01508	conserved hypothetical protein	CDS	1459226	1460141	-1	no	yes
coll2017-1295	14623_7#61	14412_8#14	FusA p.Val90Ile;p.Gly118Asp	mutant;wildtype	wildtype;mutant	fusidic acid resistance;δ-haemolysis assay	NCTC8325	1459620	T	C	152.5	PASS	AF=1;AD=91;DP=91;ANN=C|synonymous_variant|LOW|CDS_NCTC8325_1459227_1460141|GENE_CDS_NCTC8325_1459227_1460141|transcript|TRANSCRIPT_CDS_NCTC8325_1459227_1460141|protein_coding|1/1|c.522A>G|p.Glu174Glu|522/915|522/915|174/304||,C|intragenic_variant|MODIFIER|TRANSCRIPT_NCTC8325_24157_24231|null|gene_variant|null|||n.1459620T>C||||||,C|intragenic_variant|MODIFIER|GENE_NCTC8325_1459227_1460141|GENE_NC…			synonymous_variant	LOW	c.522A>G	p.Glu174Glu	CDS_NCTC8325_1459227_1460141	SAOUHSC_01508	conserved hypothetical protein	CDS	1459226	1460141	-1	no	yes
coll2017-1295	14412_8#14	14623_7#61	FusA p.Val90Ile;p.Gly118Asp	wildtype;mutant	mutant;wildtype	fusidic acid resistance;δ-haemolysis assay	NCTC8325	1459997	G	A	145.8	PASS	AF=1;AD=103;DP=124;ANN=A|missense_variant|MODERATE|CDS_NCTC8325_1459227_1460141|GENE_CDS_NCTC8325_1459227_1460141|transcript|TRANSCRIPT_CDS_NCTC8325_1459227_1460141|protein_coding|1/1|c.145C>T|p.Pro49Ser|145/915|145/915|49/304||,A|intragenic_variant|MODIFIER|TRANSCRIPT_NCTC8325_24157_24231|null|gene_variant|null|||n.1459997G>A||||||,A|intragenic_variant|MODIFIER|GENE_NCTC8325_1459227_1460141|GENE…			missense_variant	MODERATE	c.145C>T	p.Pro49Ser	CDS_NCTC8325_1459227_1460141	SAOUHSC_01508	conserved hypothetical protein	CDS	1459226	1460141	-1	no	yes
coll2017-1295	14623_7#61	14412_8#14	FusA p.Val90Ile;p.Gly118Asp	mutant;wildtype	wildtype;mutant	fusidic acid resistance;δ-haemolysis assay	NCTC8325	1459997	G	A	145.8	PASS	AF=1;AD=103;DP=124;ANN=A|missense_variant|MODERATE|CDS_NCTC8325_1459227_1460141|GENE_CDS_NCTC8325_1459227_1460141|transcript|TRANSCRIPT_CDS_NCTC8325_1459227_1460141|protein_coding|1/1|c.145C>T|p.Pro49Ser|145/915|145/915|49/304||,A|intragenic_variant|MODIFIER|TRANSCRIPT_NCTC8325_24157_24231|null|gene_variant|null|||n.1459997G>A||||||,A|intragenic_variant|MODIFIER|GENE_NCTC8325_1459227_1460141|GENE…			missense_variant	MODERATE	c.145C>T	p.Pro49Ser	CDS_NCTC8325_1459227_1460141	SAOUHSC_01508	conserved hypothetical protein	CDS	1459226	1460141	-1	no	yes
coll2017-1295	14412_8#14	14623_7#61	FusA p.Val90Ile;p.Gly118Asp	wildtype;mutant	mutant;wildtype	fusidic acid resistance;δ-haemolysis assay	NCTC8325	1461195	TGTTTCTGTATTTGTTTCTGTATTTGTGTCTTTTTTTGATTCATTATTCATCGCTGAACATCCTGATAACAGTAGCGTTGCTATTAAGATTAATTTCGCCTTTTTAAACATAGCTCATCACCCATTTATGTGTTTATATAGAATATTAAAAAGCATTTTAAAAAAAATTTATTCATCTTTACGATACACTCCATATTCTATTGGATCATTATCATCATAAAAGGCTTTTTTAGTATTAATAGTAGGCTTTCCTATTTGAATTGTAATTGTAGATTTTTCTGGCTTATTTTTAAAATTATATAGTTTATCACTCAGTTCAATTACATCATCAACTGTATTGTCTTTAGTAAAATTTTCCTTTGTACTAAACAATGTTGTTACTGTATCTGTATTAGCAGC…	CGTGTCTTTTTTTGATTCACTTTCCATCGC	.	PASS	AF=1;AD=85;DP=85;ANN=CGTGTCTTTTTTTGATTCACTTTCCATCGC|stop_lost&splice_region_variant&synonymous_variant&conservative_inframe_deletion|HIGH|CDS_NCTC8325_1461363_1462280|GENE_CDS_NCTC8325_1461363_1462280|transcript|TRANSCRIPT_CDS_NCTC8325_1461363_1462280|protein_coding|1/1|c.58_*168delACTACCAATAACGAATCTAATAAAGAAACAAAATCAGTGCCAGAAGAAATGGAAGCTTCAAAATATGTAGGTCAAGGCTTCCAACCACCTGCAGAAAAAGATGTGGTTGAATTTGC…			stop_lost&splice_region_variant&synonymous_variant&conservative_inframe_deletion	HIGH	c.58_*168delACTACCAATAACGAATCTAATAAAGAAACAAAATCAGTGCCAGAAGAAATGGAAGCTTCAAAATATGTAGGTCAAGGCTTCCAACCACCTGCAGAAAAAGATGTGGTTGAATTTGCGAAAAAGCATAAAGATAAAATTGCCAAACGAGGCGAACAATTTTTTATGGATAATTTCGGTCTAAAAGTTAAAGCTACCAATGTTGTAGGTAGTGGAAAAGGCGTAGAAGTATTCGTGCATTGTGATGACCACGATATCGTATTTAATGCGAGTATTCCATTTGATAAATCAATAATTGAGAGTGATAGCTCATTAAGAAGTGAGGACAAAGGCGATGATATGAGTACTTTAGTTGGTACAGTGTTGAGTGGCTTTGAATATCGAACACAA…	p.Thr20_Ter306del	CDS_NCTC8325_1461363_1462280	SAOUHSC_01512	conserved hypothetical protein	CDS	1461362	1462280	-1	yes	yes
coll2017-1295	14623_7#61	14412_8#14	FusA p.Val90Ile;p.Gly118Asp	mutant;wildtype	wildtype;mutant	fusidic acid resistance;δ-haemolysis assay	NCTC8325	1461195	TGTTTCTGTATTTGTTTCTGTATTTGTGTCTTTTTTTGATTCATTATTCATCGCTGAACATCCTGATAACAGTAGCGTTGCTATTAAGATTAATTTCGCCTTTTTAAACATAGCTCATCACCCATTTATGTGTTTATATAGAATATTAAAAAGCATTTTAAAAAAAATTTATTCATCTTTACGATACACTCCATATTCTATTGGATCATTATCATCATAAAAGGCTTTTTTAGTATTAATAGTAGGCTTTCCTATTTGAATTGTAATTGTAGATTTTTCTGGCTTATTTTTAAAATTATATAGTTTATCACTCAGTTCAATTACATCATCAACTGTATTGTCTTTAGTAAAATTTTCCTTTGTACTAAACAATGTTGTTACTGTATCTGTATTAGCAGC…	CGTGTCTTTTTTTGATTCACTTTCCATCGC	.	PASS	AF=1;AD=85;DP=85;ANN=CGTGTCTTTTTTTGATTCACTTTCCATCGC|stop_lost&splice_region_variant&synonymous_variant&conservative_inframe_deletion|HIGH|CDS_NCTC8325_1461363_1462280|GENE_CDS_NCTC8325_1461363_1462280|transcript|TRANSCRIPT_CDS_NCTC8325_1461363_1462280|protein_coding|1/1|c.58_*168delACTACCAATAACGAATCTAATAAAGAAACAAAATCAGTGCCAGAAGAAATGGAAGCTTCAAAATATGTAGGTCAAGGCTTCCAACCACCTGCAGAAAAAGATGTGGTTGAATTTGC…			stop_lost&splice_region_variant&synonymous_variant&conservative_inframe_deletion	HIGH	c.58_*168delACTACCAATAACGAATCTAATAAAGAAACAAAATCAGTGCCAGAAGAAATGGAAGCTTCAAAATATGTAGGTCAAGGCTTCCAACCACCTGCAGAAAAAGATGTGGTTGAATTTGCGAAAAAGCATAAAGATAAAATTGCCAAACGAGGCGAACAATTTTTTATGGATAATTTCGGTCTAAAAGTTAAAGCTACCAATGTTGTAGGTAGTGGAAAAGGCGTAGAAGTATTCGTGCATTGTGATGACCACGATATCGTATTTAATGCGAGTATTCCATTTGATAAATCAATAATTGAGAGTGATAGCTCATTAAGAAGTGAGGACAAAGGCGATGATATGAGTACTTTAGTTGGTACAGTGTTGAGTGGCTTTGAATATCGAACACAA…	p.Thr20_Ter306del	CDS_NCTC8325_1461363_1462280	SAOUHSC_01512	conserved hypothetical protein	CDS	1461362	1462280	-1	yes	yes
coll2017-1295	14412_8#14	14623_7#61	FusA p.Val90Ile;p.Gly118Asp	wildtype;mutant	mutant;wildtype	fusidic acid resistance;δ-haemolysis assay	NCTC8325	1508583	T	A	128.7	PASS	AF=1;AD=69;DP=69;ANN=A|missense_variant|MODERATE|CDS_NCTC8325_1508540_1510567|GENE_CDS_NCTC8325_1508540_1510567|transcript|TRANSCRIPT_CDS_NCTC8325_1508540_1510567|protein_coding|1/1|c.1985A>T|p.Asn662Ile|1985/2028|1985/2028|662/675||,A|intragenic_variant|MODIFIER|TRANSCRIPT_NCTC8325_24157_24231|null|gene_variant|null|||n.1508583T>A||||||,A|intragenic_variant|MODIFIER|GENE_NCTC8325_1508540_1510567…			missense_variant	MODERATE	c.1985A>T	p.Asn662Ile	CDS_NCTC8325_1508540_1510567	SAOUHSC_01583	conserved hypothetical phage protein	CDS	1508539	1510567	-1	no	no
coll2017-1295	14623_7#61	14412_8#14	FusA p.Val90Ile;p.Gly118Asp	mutant;wildtype	wildtype;mutant	fusidic acid resistance;δ-haemolysis assay	NCTC8325	1508583	T	A	128.7	PASS	AF=1;AD=69;DP=69;ANN=A|missense_variant|MODERATE|CDS_NCTC8325_1508540_1510567|GENE_CDS_NCTC8325_1508540_1510567|transcript|TRANSCRIPT_CDS_NCTC8325_1508540_1510567|protein_coding|1/1|c.1985A>T|p.Asn662Ile|1985/2028|1985/2028|662/675||,A|intragenic_variant|MODIFIER|TRANSCRIPT_NCTC8325_24157_24231|null|gene_variant|null|||n.1508583T>A||||||,A|intragenic_variant|MODIFIER|GENE_NCTC8325_1508540_1510567…			missense_variant	MODERATE	c.1985A>T	p.Asn662Ile	CDS_NCTC8325_1508540_1510567	SAOUHSC_01583	conserved hypothetical phage protein	CDS	1508539	1510567	-1	no	no
coll2017-1295	14623_7#61	14412_8#14	FusA p.Val90Ile;p.Gly118Asp	mutant;wildtype	wildtype;mutant	fusidic acid resistance;δ-haemolysis assay	NCTC8325	1610701	AT	TA	117.7	PASS	AF=1;AD=64.5;DP=68;ANN=TA|stop_gained|HIGH|CDS_NCTC8325_1610631_1610792|GENE_CDS_NCTC8325_1610631_1610792|transcript|TRANSCRIPT_CDS_NCTC8325_1610631_1610792|protein_coding|1/1|c.91_92delATinsTA|p.Ile31*|92/162|91/162|31/53||,TA|intragenic_variant|MODIFIER|TRANSCRIPT_NCTC8325_24157_24231|null|gene_variant|null|||n.1610701_1610702delATinsTA||||||,TA|intragenic_variant|MODIFIER|GENE_NCTC8325_1610631…			stop_gained	HIGH	c.91_92delATinsTA	p.Ile31*	CDS_NCTC8325_1610631_1610792	SAOUHSC_01703	hypothetical protein	CDS	1610630	1610792	-1	no	no
coll2017-1295	14623_7#61	14412_8#14	FusA p.Val90Ile;p.Gly118Asp	mutant;wildtype	wildtype;mutant	fusidic acid resistance;δ-haemolysis assay	NCTC8325	1610701	A	T	141.5	PASS	AF=1;AD=77;DP=78;ANN=T|missense_variant|MODERATE|CDS_NCTC8325_1610631_1610792|GENE_CDS_NCTC8325_1610631_1610792|transcript|TRANSCRIPT_CDS_NCTC8325_1610631_1610792|protein_coding|1/1|c.92T>A|p.Ile31Lys|92/162|92/162|31/53||,T|intragenic_variant|MODIFIER|TRANSCRIPT_NCTC8325_24157_24231|null|gene_variant|null|||n.1610701A>T||||||,T|intragenic_variant|MODIFIER|GENE_NCTC8325_1610631_1610792|GENE_NCTC8…			missense_variant	MODERATE	c.92T>A	p.Ile31Lys	CDS_NCTC8325_1610631_1610792	SAOUHSC_01703	hypothetical protein	CDS	1610630	1610792	-1	no	no
coll2017-1295	14412_8#14	14623_7#61	FusA p.Val90Ile;p.Gly118Asp	wildtype;mutant	mutant;wildtype	fusidic acid resistance;δ-haemolysis assay	NCTC8325	1610701	AT	TA	117.7	PASS	AF=1;AD=64.5;DP=68;ANN=TA|stop_gained|HIGH|CDS_NCTC8325_1610631_1610792|GENE_CDS_NCTC8325_1610631_1610792|transcript|TRANSCRIPT_CDS_NCTC8325_1610631_1610792|protein_coding|1/1|c.91_92delATinsTA|p.Ile31*|92/162|91/162|31/53||,TA|intragenic_variant|MODIFIER|TRANSCRIPT_NCTC8325_24157_24231|null|gene_variant|null|||n.1610701_1610702delATinsTA||||||,TA|intragenic_variant|MODIFIER|GENE_NCTC8325_1610631…			stop_gained	HIGH	c.91_92delATinsTA	p.Ile31*	CDS_NCTC8325_1610631_1610792	SAOUHSC_01703	hypothetical protein	CDS	1610630	1610792	-1	no	no
coll2017-1295	14412_8#14	14623_7#61	FusA p.Val90Ile;p.Gly118Asp	wildtype;mutant	mutant;wildtype	fusidic acid resistance;δ-haemolysis assay	NCTC8325	1610701	A	T	141.5	PASS	AF=1;AD=77;DP=78;ANN=T|missense_variant|MODERATE|CDS_NCTC8325_1610631_1610792|GENE_CDS_NCTC8325_1610631_1610792|transcript|TRANSCRIPT_CDS_NCTC8325_1610631_1610792|protein_coding|1/1|c.92T>A|p.Ile31Lys|92/162|92/162|31/53||,T|intragenic_variant|MODIFIER|TRANSCRIPT_NCTC8325_24157_24231|null|gene_variant|null|||n.1610701A>T||||||,T|intragenic_variant|MODIFIER|GENE_NCTC8325_1610631_1610792|GENE_NCTC8…			missense_variant	MODERATE	c.92T>A	p.Ile31Lys	CDS_NCTC8325_1610631_1610792	SAOUHSC_01703	hypothetical protein	CDS	1610630	1610792	-1	no	no
coll2017-1295	14623_7#61	14412_8#14	FusA p.Val90Ile;p.Gly118Asp	mutant;wildtype	wildtype;mutant	fusidic acid resistance;δ-haemolysis assay	NCTC8325	1707278	G	A	124.9	PASS	AF=1;AD=76;DP=76;ANN=A|synonymous_variant|LOW|CDS_NCTC8325_1706498_1707325|GENE_CDS_NCTC8325_1706498_1707325|transcript|TRANSCRIPT_CDS_NCTC8325_1706498_1707325|protein_coding|1/1|c.48C>T|p.Thr16Thr|48/828|48/828|16/275||,A|intragenic_variant|MODIFIER|TRANSCRIPT_NCTC8325_24157_24231|null|gene_variant|null|||n.1707278G>A||||||,A|intragenic_variant|MODIFIER|GENE_NCTC8325_1706498_1707325|GENE_NCTC832…			synonymous_variant	LOW	c.48C>T	p.Thr16Thr	CDS_NCTC8325_1706498_1707325	SAOUHSC_01805	truncated transposase, putative	CDS	1706497	1707325	-1	no	yes
coll2017-1295	14412_8#14	14623_7#61	FusA p.Val90Ile;p.Gly118Asp	wildtype;mutant	mutant;wildtype	fusidic acid resistance;δ-haemolysis assay	NCTC8325	1707278	G	A	124.9	PASS	AF=1;AD=76;DP=76;ANN=A|synonymous_variant|LOW|CDS_NCTC8325_1706498_1707325|GENE_CDS_NCTC8325_1706498_1707325|transcript|TRANSCRIPT_CDS_NCTC8325_1706498_1707325|protein_coding|1/1|c.48C>T|p.Thr16Thr|48/828|48/828|16/275||,A|intragenic_variant|MODIFIER|TRANSCRIPT_NCTC8325_24157_24231|null|gene_variant|null|||n.1707278G>A||||||,A|intragenic_variant|MODIFIER|GENE_NCTC8325_1706498_1707325|GENE_NCTC832…			synonymous_variant	LOW	c.48C>T	p.Thr16Thr	CDS_NCTC8325_1706498_1707325	SAOUHSC_01805	truncated transposase, putative	CDS	1706497	1707325	-1	no	yes
coll2017-1295	14623_7#61	14412_8#14	FusA p.Val90Ile;p.Gly118Asp	mutant;wildtype	wildtype;mutant	fusidic acid resistance;δ-haemolysis assay	NCTC8325	1717348	G	T	171.7	PASS	AF=1;AD=93;DP=93;ANN=T|synonymous_variant|LOW|CDS_NCTC8325_1714657_1717854|GENE_CDS_NCTC8325_1714657_1717854|transcript|TRANSCRIPT_CDS_NCTC8325_1714657_1717854|protein_coding|1/1|c.507C>A|p.Ala169Ala|507/3198|507/3198|169/1065||,T|intragenic_variant|MODIFIER|TRANSCRIPT_NCTC8325_24157_24231|null|gene_variant|null|||n.1717348G>T||||||,T|intragenic_variant|MODIFIER|GENE_NCTC8325_1714657_1717854|GENE…			synonymous_variant	LOW	c.507C>A	p.Ala169Ala	CDS_NCTC8325_1714657_1717854	SAOUHSC_01811	DNA polymerase III, alpha subunit superfamily	CDS	1714656	1717854	-1	no	no
coll2017-1295	14412_8#14	14623_7#61	FusA p.Val90Ile;p.Gly118Asp	wildtype;mutant	mutant;wildtype	fusidic acid resistance;δ-haemolysis assay	NCTC8325	1717348	G	T	171.7	PASS	AF=1;AD=93;DP=93;ANN=T|synonymous_variant|LOW|CDS_NCTC8325_1714657_1717854|GENE_CDS_NCTC8325_1714657_1717854|transcript|TRANSCRIPT_CDS_NCTC8325_1714657_1717854|protein_coding|1/1|c.507C>A|p.Ala169Ala|507/3198|507/3198|169/1065||,T|intragenic_variant|MODIFIER|TRANSCRIPT_NCTC8325_24157_24231|null|gene_variant|null|||n.1717348G>T||||||,T|intragenic_variant|MODIFIER|GENE_NCTC8325_1714657_1717854|GENE…			synonymous_variant	LOW	c.507C>A	p.Ala169Ala	CDS_NCTC8325_1714657_1717854	SAOUHSC_01811	DNA polymerase III, alpha subunit superfamily	CDS	1714656	1717854	-1	no	no
coll2017-1295	14623_7#61	14412_8#14	FusA p.Val90Ile;p.Gly118Asp	mutant;wildtype	wildtype;mutant	fusidic acid resistance;δ-haemolysis assay	NCTC8325	1760818	T	C	66.6	PASS	AF=1;AD=40;DP=40;ANN=C|synonymous_variant|LOW|CDS_NCTC8325_1759666_1761183|GENE_CDS_NCTC8325_1759666_1761183|transcript|TRANSCRIPT_CDS_NCTC8325_1759666_1761183|protein_coding|1/1|c.366A>G|p.Glu122Glu|366/1518|366/1518|122/505||,C|intragenic_variant|MODIFIER|TRANSCRIPT_NCTC8325_24157_24231|null|gene_variant|null|||n.1760818T>C||||||,C|intragenic_variant|MODIFIER|GENE_NCTC8325_1759666_1761183|GENE_…			synonymous_variant	LOW	c.366A>G	p.Glu122Glu	CDS_NCTC8325_1759666_1761183	SAOUHSC_01854	conserved hypothetical protein	CDS	1759665	1761183	-1	no	yes
coll2017-1295	14412_8#14	14623_7#61	FusA p.Val90Ile;p.Gly118Asp	wildtype;mutant	mutant;wildtype	fusidic acid resistance;δ-haemolysis assay	NCTC8325	1760818	T	C	66.6	PASS	AF=1;AD=40;DP=40;ANN=C|synonymous_variant|LOW|CDS_NCTC8325_1759666_1761183|GENE_CDS_NCTC8325_1759666_1761183|transcript|TRANSCRIPT_CDS_NCTC8325_1759666_1761183|protein_coding|1/1|c.366A>G|p.Glu122Glu|366/1518|366/1518|122/505||,C|intragenic_variant|MODIFIER|TRANSCRIPT_NCTC8325_24157_24231|null|gene_variant|null|||n.1760818T>C||||||,C|intragenic_variant|MODIFIER|GENE_NCTC8325_1759666_1761183|GENE_…			synonymous_variant	LOW	c.366A>G	p.Glu122Glu	CDS_NCTC8325_1759666_1761183	SAOUHSC_01854	conserved hypothetical protein	CDS	1759665	1761183	-1	no	yes
coll2017-1295	14623_7#61	14412_8#14	FusA p.Val90Ile;p.Gly118Asp	mutant;wildtype	wildtype;mutant	fusidic acid resistance;δ-haemolysis assay	NCTC8325	1782575	A	C	211.2	PASS	AF=1;AD=99;DP=99;ANN=C|synonymous_variant|LOW|CDS_NCTC8325_1781582_1788142|GENE_CDS_NCTC8325_1781582_1788142|transcript|TRANSCRIPT_CDS_NCTC8325_1781582_1788142|protein_coding|1/1|c.5568T>G|p.Ala1856Ala|5568/6561|5568/6561|1856/2186||,C|intragenic_variant|MODIFIER|TRANSCRIPT_NCTC8325_24157_24231|null|gene_variant|null|||n.1782575A>C||||||,C|intragenic_variant|MODIFIER|GENE_NCTC8325_1781582_1788142…			synonymous_variant	LOW	c.5568T>G	p.Ala1856Ala	CDS_NCTC8325_1781582_1788142	SAOUHSC_01873	conserved hypothetical protein	CDS	1781581	1788142	-1	no	no
coll2017-1295	14412_8#14	14623_7#61	FusA p.Val90Ile;p.Gly118Asp	wildtype;mutant	mutant;wildtype	fusidic acid resistance;δ-haemolysis assay	NCTC8325	1782575	A	C	211.2	PASS	AF=1;AD=99;DP=99;ANN=C|synonymous_variant|LOW|CDS_NCTC8325_1781582_1788142|GENE_CDS_NCTC8325_1781582_1788142|transcript|TRANSCRIPT_CDS_NCTC8325_1781582_1788142|protein_coding|1/1|c.5568T>G|p.Ala1856Ala|5568/6561|5568/6561|1856/2186||,C|intragenic_variant|MODIFIER|TRANSCRIPT_NCTC8325_24157_24231|null|gene_variant|null|||n.1782575A>C||||||,C|intragenic_variant|MODIFIER|GENE_NCTC8325_1781582_1788142…			synonymous_variant	LOW	c.5568T>G	p.Ala1856Ala	CDS_NCTC8325_1781582_1788142	SAOUHSC_01873	conserved hypothetical protein	CDS	1781581	1788142	-1	no	no
coll2017-1295	14623_7#61	14412_8#14	FusA p.Val90Ile;p.Gly118Asp	mutant;wildtype	wildtype;mutant	fusidic acid resistance;δ-haemolysis assay	NCTC8325	1785368	C	T	140.6	PASS	AF=1;AD=75;DP=75;ANN=T|synonymous_variant|LOW|CDS_NCTC8325_1781582_1788142|GENE_CDS_NCTC8325_1781582_1788142|transcript|TRANSCRIPT_CDS_NCTC8325_1781582_1788142|protein_coding|1/1|c.2775G>A|p.Val925Val|2775/6561|2775/6561|925/2186||,T|intragenic_variant|MODIFIER|TRANSCRIPT_NCTC8325_24157_24231|null|gene_variant|null|||n.1785368C>T||||||,T|intragenic_variant|MODIFIER|GENE_NCTC8325_1781582_1788142|G…			synonymous_variant	LOW	c.2775G>A	p.Val925Val	CDS_NCTC8325_1781582_1788142	SAOUHSC_01873	conserved hypothetical protein	CDS	1781581	1788142	-1	no	no
coll2017-1295	14412_8#14	14623_7#61	FusA p.Val90Ile;p.Gly118Asp	wildtype;mutant	mutant;wildtype	fusidic acid resistance;δ-haemolysis assay	NCTC8325	1785368	C	T	140.6	PASS	AF=1;AD=75;DP=75;ANN=T|synonymous_variant|LOW|CDS_NCTC8325_1781582_1788142|GENE_CDS_NCTC8325_1781582_1788142|transcript|TRANSCRIPT_CDS_NCTC8325_1781582_1788142|protein_coding|1/1|c.2775G>A|p.Val925Val|2775/6561|2775/6561|925/2186||,T|intragenic_variant|MODIFIER|TRANSCRIPT_NCTC8325_24157_24231|null|gene_variant|null|||n.1785368C>T||||||,T|intragenic_variant|MODIFIER|GENE_NCTC8325_1781582_1788142|G…			synonymous_variant	LOW	c.2775G>A	p.Val925Val	CDS_NCTC8325_1781582_1788142	SAOUHSC_01873	conserved hypothetical protein	CDS	1781581	1788142	-1	no	no
coll2017-1295	14623_7#61	14412_8#14	FusA p.Val90Ile;p.Gly118Asp	mutant;wildtype	wildtype;mutant	fusidic acid resistance;δ-haemolysis assay	NCTC8325	1870137	T	A	128.9	PASS	AF=1;AD=70;DP=71;ANN=A|synonymous_variant|LOW|CDS_NCTC8325_1870108_1870611|GENE_CDS_NCTC8325_1870108_1870611|transcript|TRANSCRIPT_CDS_NCTC8325_1870108_1870611|protein_coding|1/1|c.30T>A|p.Thr10Thr|30/504|30/504|10/167||,A|intragenic_variant|MODIFIER|TRANSCRIPT_NCTC8325_24157_24231|null|gene_variant|null|||n.1870137T>A||||||,A|intragenic_variant|MODIFIER|GENE_NCTC8325_1870108_1870611|GENE_NCTC832…			synonymous_variant	LOW	c.30T>A	p.Thr10Thr	CDS_NCTC8325_1870108_1870611	SAOUHSC_01964	conserved hypothetical protein	CDS	1870107	1870611	1	no	no
coll2017-1295	14412_8#14	14623_7#61	FusA p.Val90Ile;p.Gly118Asp	wildtype;mutant	mutant;wildtype	fusidic acid resistance;δ-haemolysis assay	NCTC8325	1870137	T	A	128.9	PASS	AF=1;AD=70;DP=71;ANN=A|synonymous_variant|LOW|CDS_NCTC8325_1870108_1870611|GENE_CDS_NCTC8325_1870108_1870611|transcript|TRANSCRIPT_CDS_NCTC8325_1870108_1870611|protein_coding|1/1|c.30T>A|p.Thr10Thr|30/504|30/504|10/167||,A|intragenic_variant|MODIFIER|TRANSCRIPT_NCTC8325_24157_24231|null|gene_variant|null|||n.1870137T>A||||||,A|intragenic_variant|MODIFIER|GENE_NCTC8325_1870108_1870611|GENE_NCTC832…			synonymous_variant	LOW	c.30T>A	p.Thr10Thr	CDS_NCTC8325_1870108_1870611	SAOUHSC_01964	conserved hypothetical protein	CDS	1870107	1870611	1	no	no
coll2017-1295	14623_7#61	14412_8#14	FusA p.Val90Ile;p.Gly118Asp	mutant;wildtype	wildtype;mutant	fusidic acid resistance;δ-haemolysis assay	NCTC8325	1894680	AA	A	473.7	PASS	AF=1;AD=124;DP=126;ANN=A|frameshift_variant|HIGH|CDS_NCTC8325_1894060_1895517|GENE_CDS_NCTC8325_1894060_1895517|transcript|TRANSCRIPT_CDS_NCTC8325_1894060_1895517|protein_coding|1/1|c.837delT|p.Phe281fs|837/1458|837/1458|279/485||,A|intragenic_variant|MODIFIER|TRANSCRIPT_NCTC8325_24157_24231|null|gene_variant|null|||n.1894681delA||||||,A|intragenic_variant|MODIFIER|GENE_NCTC8325_1894060_1895517|G…			frameshift_variant	HIGH	c.837delT	p.Phe281fs	CDS_NCTC8325_1894060_1895517	SAOUHSC_01991	ABC transporter, permease protein, putative	CDS	1894059	1895517	-1	no	no
coll2017-1295	14412_8#14	14623_7#61	FusA p.Val90Ile;p.Gly118Asp	wildtype;mutant	mutant;wildtype	fusidic acid resistance;δ-haemolysis assay	NCTC8325	1894680	AA	A	473.7	PASS	AF=1;AD=124;DP=126;ANN=A|frameshift_variant|HIGH|CDS_NCTC8325_1894060_1895517|GENE_CDS_NCTC8325_1894060_1895517|transcript|TRANSCRIPT_CDS_NCTC8325_1894060_1895517|protein_coding|1/1|c.837delT|p.Phe281fs|837/1458|837/1458|279/485||,A|intragenic_variant|MODIFIER|TRANSCRIPT_NCTC8325_24157_24231|null|gene_variant|null|||n.1894681delA||||||,A|intragenic_variant|MODIFIER|GENE_NCTC8325_1894060_1895517|G…			frameshift_variant	HIGH	c.837delT	p.Phe281fs	CDS_NCTC8325_1894060_1895517	SAOUHSC_01991	ABC transporter, permease protein, putative	CDS	1894059	1895517	-1	no	no
coll2017-1295	14412_8#14	14623_7#61	FusA p.Val90Ile;p.Gly118Asp	wildtype;mutant	mutant;wildtype	fusidic acid resistance;δ-haemolysis assay	NCTC8325	1910917	A	G	322.8	PASS	AF=1;AD=150;DP=150;ANN=G|missense_variant|MODERATE|CDS_NCTC8325_1910892_1911935|GENE_CDS_NCTC8325_1910892_1911935|transcript|TRANSCRIPT_CDS_NCTC8325_1910892_1911935|protein_coding|1/1|c.26A>G|p.Asp9Gly|26/1044|26/1044|9/347||,G|intragenic_variant|MODIFIER|TRANSCRIPT_NCTC8325_24157_24231|null|gene_variant|null|||n.1910917A>G||||||,G|intragenic_variant|MODIFIER|GENE_NCTC8325_1910892_1911935|GENE_NC…			missense_variant	MODERATE	c.26A>G	p.Asp9Gly	CDS_NCTC8325_1910892_1911935	SAOUHSC_02001	conserved hypothetical protein	CDS	1910891	1911935	1	no	no
coll2017-1295	14623_7#61	14412_8#14	FusA p.Val90Ile;p.Gly118Asp	mutant;wildtype	wildtype;mutant	fusidic acid resistance;δ-haemolysis assay	NCTC8325	1910917	A	G	322.8	PASS	AF=1;AD=150;DP=150;ANN=G|missense_variant|MODERATE|CDS_NCTC8325_1910892_1911935|GENE_CDS_NCTC8325_1910892_1911935|transcript|TRANSCRIPT_CDS_NCTC8325_1910892_1911935|protein_coding|1/1|c.26A>G|p.Asp9Gly|26/1044|26/1044|9/347||,G|intragenic_variant|MODIFIER|TRANSCRIPT_NCTC8325_24157_24231|null|gene_variant|null|||n.1910917A>G||||||,G|intragenic_variant|MODIFIER|GENE_NCTC8325_1910892_1911935|GENE_NC…			missense_variant	MODERATE	c.26A>G	p.Asp9Gly	CDS_NCTC8325_1910892_1911935	SAOUHSC_02001	conserved hypothetical protein	CDS	1910891	1911935	1	no	no
coll2017-1295	14623_7#61	14412_8#14	FusA p.Val90Ile;p.Gly118Asp	mutant;wildtype	wildtype;mutant	fusidic acid resistance;δ-haemolysis assay	NCTC8325	2028939	A	G	259.8	PASS	AF=1;AD=121;DP=121;ANN=G|missense_variant|MODERATE|CDS_NCTC8325_2027687_2028973|GENE_CDS_NCTC8325_2027687_2028973|transcript|TRANSCRIPT_CDS_NCTC8325_2027687_2028973|protein_coding|1/1|c.1253A>G|p.Asp418Gly|1253/1287|1253/1287|418/428||,G|intragenic_variant|MODIFIER|TRANSCRIPT_NCTC8325_24157_24231|null|gene_variant|null|||n.2028939A>G||||||,G|intragenic_variant|MODIFIER|GENE_NCTC8325_2027687_20289…			missense_variant	MODERATE	c.1253A>G	p.Asp418Gly	CDS_NCTC8325_2027687_2028973	SAOUHSC_02158	conserved hypothetical protein	CDS	2027686	2028973	1	no	no
coll2017-1295	14412_8#14	14623_7#61	FusA p.Val90Ile;p.Gly118Asp	wildtype;mutant	mutant;wildtype	fusidic acid resistance;δ-haemolysis assay	NCTC8325	2028939	A	G	259.8	PASS	AF=1;AD=121;DP=121;ANN=G|missense_variant|MODERATE|CDS_NCTC8325_2027687_2028973|GENE_CDS_NCTC8325_2027687_2028973|transcript|TRANSCRIPT_CDS_NCTC8325_2027687_2028973|protein_coding|1/1|c.1253A>G|p.Asp418Gly|1253/1287|1253/1287|418/428||,G|intragenic_variant|MODIFIER|TRANSCRIPT_NCTC8325_24157_24231|null|gene_variant|null|||n.2028939A>G||||||,G|intragenic_variant|MODIFIER|GENE_NCTC8325_2027687_20289…			missense_variant	MODERATE	c.1253A>G	p.Asp418Gly	CDS_NCTC8325_2027687_2028973	SAOUHSC_02158	conserved hypothetical protein	CDS	2027686	2028973	1	no	no
coll2017-1295	14412_8#14	14623_7#61	FusA p.Val90Ile;p.Gly118Asp	wildtype;mutant	mutant;wildtype	fusidic acid resistance;δ-haemolysis assay	NCTC8325	2089168	G	A	138.7	PASS	AF=1;AD=76;DP=76;ANN=A|synonymous_variant|LOW|CDS_NCTC8325_2088911_2089654|GENE_CDS_NCTC8325_2088911_2089654|transcript|TRANSCRIPT_CDS_NCTC8325_2088911_2089654|protein_coding|1/1|c.258G>A|p.Leu86Leu|258/744|258/744|86/247||,A|intragenic_variant|MODIFIER|TRANSCRIPT_NCTC8325_24157_24231|null|gene_variant|null|||n.2089168G>A||||||,A|intragenic_variant|MODIFIER|GENE_NCTC8325_2088911_2089654|GENE_NCTC…			synonymous_variant	LOW	c.258G>A	p.Leu86Leu	CDS_NCTC8325_2088911_2089654	SAOUHSC_02256	abortive infection protein	CDS	2088910	2089654	1	no	no
coll2017-1295	14623_7#61	14412_8#14	FusA p.Val90Ile;p.Gly118Asp	mutant;wildtype	wildtype;mutant	fusidic acid resistance;δ-haemolysis assay	NCTC8325	2089168	G	A	138.7	PASS	AF=1;AD=76;DP=76;ANN=A|synonymous_variant|LOW|CDS_NCTC8325_2088911_2089654|GENE_CDS_NCTC8325_2088911_2089654|transcript|TRANSCRIPT_CDS_NCTC8325_2088911_2089654|protein_coding|1/1|c.258G>A|p.Leu86Leu|258/744|258/744|86/247||,A|intragenic_variant|MODIFIER|TRANSCRIPT_NCTC8325_24157_24231|null|gene_variant|null|||n.2089168G>A||||||,A|intragenic_variant|MODIFIER|GENE_NCTC8325_2088911_2089654|GENE_NCTC…			synonymous_variant	LOW	c.258G>A	p.Leu86Leu	CDS_NCTC8325_2088911_2089654	SAOUHSC_02256	abortive infection protein	CDS	2088910	2089654	1	no	no
coll2017-1295	14623_7#61	14412_8#14	FusA p.Val90Ile;p.Gly118Asp	mutant;wildtype	wildtype;mutant	fusidic acid resistance;δ-haemolysis assay	NCTC8325	2096358	G	A	317.7	PASS	AF=1;AD=169;DP=171;ANN=A|missense_variant|MODERATE|CDS_NCTC8325_2096006_2096632|GENE_CDS_NCTC8325_2096006_2096632|transcript|TRANSCRIPT_CDS_NCTC8325_2096006_2096632|protein_coding|1/1|c.353G>A|p.Gly118Asp|353/627|353/627|118/208||,A|intragenic_variant|MODIFIER|TRANSCRIPT_NCTC8325_24157_24231|null|gene_variant|null|||n.2096358G>A||||||,A|intragenic_variant|MODIFIER|GENE_NCTC8325_2096006_2096632|GE…			missense_variant	MODERATE	c.353G>A	p.Gly118Asp	CDS_NCTC8325_2096006_2096632	SAOUHSC_02265	accessory gene regulator protein A	CDS	2096005	2096632	1	no	no
coll2017-1295	14412_8#14	14623_7#61	FusA p.Val90Ile;p.Gly118Asp	wildtype;mutant	mutant;wildtype	fusidic acid resistance;δ-haemolysis assay	NCTC8325	2096358	G	A	317.7	PASS	AF=1;AD=169;DP=171;ANN=A|missense_variant|MODERATE|CDS_NCTC8325_2096006_2096632|GENE_CDS_NCTC8325_2096006_2096632|transcript|TRANSCRIPT_CDS_NCTC8325_2096006_2096632|protein_coding|1/1|c.353G>A|p.Gly118Asp|353/627|353/627|118/208||,A|intragenic_variant|MODIFIER|TRANSCRIPT_NCTC8325_24157_24231|null|gene_variant|null|||n.2096358G>A||||||,A|intragenic_variant|MODIFIER|GENE_NCTC8325_2096006_2096632|GE…			missense_variant	MODERATE	c.353G>A	p.Gly118Asp	CDS_NCTC8325_2096006_2096632	SAOUHSC_02265	accessory gene regulator protein A	CDS	2096005	2096632	1	no	no
coll2017-1295	14623_7#61	14412_8#14	FusA p.Val90Ile;p.Gly118Asp	mutant;wildtype	wildtype;mutant	fusidic acid resistance;δ-haemolysis assay	NCTC8325	2248214	C	A	121.8	PASS	AF=1;AD=66;DP=66;ANN=A|missense_variant|MODERATE|CDS_NCTC8325_2247791_2248264|GENE_CDS_NCTC8325_2247791_2248264|transcript|TRANSCRIPT_CDS_NCTC8325_2247791_2248264|protein_coding|1/1|c.51G>T|p.Met17Ile|51/474|51/474|17/157||,A|intragenic_variant|MODIFIER|GENE_NCTC8325_2247791_2248264|GENE_NCTC8325_2247791_2248264|gene_variant|GENE_NCTC8325_2247791_2248264|||n.2248214C>A||||||			missense_variant	MODERATE	c.51G>T	p.Met17Ile	CDS_NCTC8325_2247791_2248264	SAOUHSC_02419	conserved hypothetical protein	CDS	2247790	2248264	-1	no	no
coll2017-1295	14412_8#14	14623_7#61	FusA p.Val90Ile;p.Gly118Asp	wildtype;mutant	mutant;wildtype	fusidic acid resistance;δ-haemolysis assay	NCTC8325	2248214	C	A	121.8	PASS	AF=1;AD=66;DP=66;ANN=A|missense_variant|MODERATE|CDS_NCTC8325_2247791_2248264|GENE_CDS_NCTC8325_2247791_2248264|transcript|TRANSCRIPT_CDS_NCTC8325_2247791_2248264|protein_coding|1/1|c.51G>T|p.Met17Ile|51/474|51/474|17/157||,A|intragenic_variant|MODIFIER|GENE_NCTC8325_2247791_2248264|GENE_NCTC8325_2247791_2248264|gene_variant|GENE_NCTC8325_2247791_2248264|||n.2248214C>A||||||			missense_variant	MODERATE	c.51G>T	p.Met17Ile	CDS_NCTC8325_2247791_2248264	SAOUHSC_02419	conserved hypothetical protein	CDS	2247790	2248264	-1	no	no
coll2017-1295	14623_7#61	14412_8#14	FusA p.Val90Ile;p.Gly118Asp	mutant;wildtype	wildtype;mutant	fusidic acid resistance;δ-haemolysis assay	NCTC8325	2290977	T	A	153.9	PASS	AF=1;AD=82;DP=99;ANN=A|synonymous_variant|LOW|CDS_NCTC8325_2290323_2291027|GENE_CDS_NCTC8325_2290323_2291027|transcript|TRANSCRIPT_CDS_NCTC8325_2290323_2291027|protein_coding|1/1|c.51A>T|p.Gly17Gly|51/705|51/705|17/234||,A|intragenic_variant|MODIFIER|GENE_NCTC8325_2290323_2291027|GENE_NCTC8325_2290323_2291027|gene_variant|GENE_NCTC8325_2290323_2291027|||n.2290977T>A||||||			synonymous_variant	LOW	c.51A>T	p.Gly17Gly	CDS_NCTC8325_2290323_2291027	SAOUHSC_02467	alpha-acetolactate decarboxylase	CDS	2290322	2291027	-1	no	yes
coll2017-1295	14412_8#14	14623_7#61	FusA p.Val90Ile;p.Gly118Asp	wildtype;mutant	mutant;wildtype	fusidic acid resistance;δ-haemolysis assay	NCTC8325	2290977	T	A	153.9	PASS	AF=1;AD=82;DP=99;ANN=A|synonymous_variant|LOW|CDS_NCTC8325_2290323_2291027|GENE_CDS_NCTC8325_2290323_2291027|transcript|TRANSCRIPT_CDS_NCTC8325_2290323_2291027|protein_coding|1/1|c.51A>T|p.Gly17Gly|51/705|51/705|17/234||,A|intragenic_variant|MODIFIER|GENE_NCTC8325_2290323_2291027|GENE_NCTC8325_2290323_2291027|gene_variant|GENE_NCTC8325_2290323_2291027|||n.2290977T>A||||||			synonymous_variant	LOW	c.51A>T	p.Gly17Gly	CDS_NCTC8325_2290323_2291027	SAOUHSC_02467	alpha-acetolactate decarboxylase	CDS	2290322	2291027	-1	no	yes
coll2017-1295	14623_7#61	14412_8#14	FusA p.Val90Ile;p.Gly118Asp	mutant;wildtype	wildtype;mutant	fusidic acid resistance;δ-haemolysis assay	NCTC8325	2293050	GC	TT	124.3	PASS	AF=1;AD=70;DP=70;ANN=TT|synonymous_variant|LOW|CDS_NCTC8325_2292961_2293200|GENE_CDS_NCTC8325_2292961_2293200|transcript|TRANSCRIPT_CDS_NCTC8325_2292961_2293200|protein_coding|1/1|c.90_91delGCinsTT|p.32|90/240|90/240|30/79||,TT|intragenic_variant|MODIFIER|GENE_NCTC8325_2292961_2293200|GENE_NCTC8325_2292961_2293200|gene_variant|GENE_NCTC8325_2292961_2293200|||n.2293050_2293051delGCinsTT||||||			synonymous_variant	LOW	c.90_91delGCinsTT	p.32	CDS_NCTC8325_2292961_2293200	SAOUHSC_02469	conserved hypothetical protein	CDS	2292960	2293200	1	no	no
coll2017-1295	14412_8#14	14623_7#61	FusA p.Val90Ile;p.Gly118Asp	wildtype;mutant	mutant;wildtype	fusidic acid resistance;δ-haemolysis assay	NCTC8325	2293050	GC	TT	124.3	PASS	AF=1;AD=70;DP=70;ANN=TT|synonymous_variant|LOW|CDS_NCTC8325_2292961_2293200|GENE_CDS_NCTC8325_2292961_2293200|transcript|TRANSCRIPT_CDS_NCTC8325_2292961_2293200|protein_coding|1/1|c.90_91delGCinsTT|p.32|90/240|90/240|30/79||,TT|intragenic_variant|MODIFIER|GENE_NCTC8325_2292961_2293200|GENE_NCTC8325_2292961_2293200|gene_variant|GENE_NCTC8325_2292961_2293200|||n.2293050_2293051delGCinsTT||||||			synonymous_variant	LOW	c.90_91delGCinsTT	p.32	CDS_NCTC8325_2292961_2293200	SAOUHSC_02469	conserved hypothetical protein	CDS	2292960	2293200	1	no	no
coll2017-1295	14412_8#14	14623_7#61	FusA p.Val90Ile;p.Gly118Asp	wildtype;mutant	mutant;wildtype	fusidic acid resistance;δ-haemolysis assay	NCTC8325	2313383	A	G	251.7	PASS	AF=1;AD=116;DP=116;ANN=G|missense_variant|MODERATE|CDS_NCTC8325_2313310_2313519|GENE_CDS_NCTC8325_2313310_2313519|transcript|TRANSCRIPT_CDS_NCTC8325_2313310_2313519|protein_coding|1/1|c.137T>C|p.Val46Ala|137/210|137/210|46/69||,G|intragenic_variant|MODIFIER|GENE_NCTC8325_2313310_2313519|GENE_NCTC8325_2313310_2313519|gene_variant|GENE_NCTC8325_2313310_2313519|||n.2313383A>G||||||			missense_variant	MODERATE	c.137T>C	p.Val46Ala	CDS_NCTC8325_2313310_2313519	SAOUHSC_02504	ribosomal protein L29	CDS	2313309	2313519	-1	no	no
coll2017-1295	14623_7#61	14412_8#14	FusA p.Val90Ile;p.Gly118Asp	mutant;wildtype	wildtype;mutant	fusidic acid resistance;δ-haemolysis assay	NCTC8325	2313383	A	G	251.7	PASS	AF=1;AD=116;DP=116;ANN=G|missense_variant|MODERATE|CDS_NCTC8325_2313310_2313519|GENE_CDS_NCTC8325_2313310_2313519|transcript|TRANSCRIPT_CDS_NCTC8325_2313310_2313519|protein_coding|1/1|c.137T>C|p.Val46Ala|137/210|137/210|46/69||,G|intragenic_variant|MODIFIER|GENE_NCTC8325_2313310_2313519|GENE_NCTC8325_2313310_2313519|gene_variant|GENE_NCTC8325_2313310_2313519|||n.2313383A>G||||||			missense_variant	MODERATE	c.137T>C	p.Val46Ala	CDS_NCTC8325_2313310_2313519	SAOUHSC_02504	ribosomal protein L29	CDS	2313309	2313519	-1	no	no
coll2017-1295	14623_7#61	14412_8#14	FusA p.Val90Ile;p.Gly118Asp	mutant;wildtype	wildtype;mutant	fusidic acid resistance;δ-haemolysis assay	NCTC8325	2344378	CGT	TTG	178.3	PASS	AF=1;AD=92;DP=92;ANN=TTG|missense_variant|MODERATE|CDS_NCTC8325_2343695_2344477|GENE_CDS_NCTC8325_2343695_2344477|transcript|TRANSCRIPT_CDS_NCTC8325_2343695_2344477|protein_coding|1/1|c.98_100delACGinsCAA|p.AspAla33AlaThr|100/783|98/783|33/260||,TTG|intragenic_variant|MODIFIER|GENE_NCTC8325_2343695_2344477|GENE_NCTC8325_2343695_2344477|gene_variant|GENE_NCTC8325_2343695_2344477|||n.2344378_234438…			missense_variant	MODERATE	c.98_100delACGinsCAA	p.AspAla33AlaThr	CDS_NCTC8325_2343695_2344477	SAOUHSC_02549	molybdenum ABC transporter, periplasmic molybdate-binding protein	CDS	2343694	2344477	-1	no	no
coll2017-1295	14412_8#14	14623_7#61	FusA p.Val90Ile;p.Gly118Asp	wildtype;mutant	mutant;wildtype	fusidic acid resistance;δ-haemolysis assay	NCTC8325	2344378	CGT	TTG	178.3	PASS	AF=1;AD=92;DP=92;ANN=TTG|missense_variant|MODERATE|CDS_NCTC8325_2343695_2344477|GENE_CDS_NCTC8325_2343695_2344477|transcript|TRANSCRIPT_CDS_NCTC8325_2343695_2344477|protein_coding|1/1|c.98_100delACGinsCAA|p.AspAla33AlaThr|100/783|98/783|33/260||,TTG|intragenic_variant|MODIFIER|GENE_NCTC8325_2343695_2344477|GENE_NCTC8325_2343695_2344477|gene_variant|GENE_NCTC8325_2343695_2344477|||n.2344378_234438…			missense_variant	MODERATE	c.98_100delACGinsCAA	p.AspAla33AlaThr	CDS_NCTC8325_2343695_2344477	SAOUHSC_02549	molybdenum ABC transporter, periplasmic molybdate-binding protein	CDS	2343694	2344477	-1	no	no
coll2017-1295	14623_7#61	14412_8#14	FusA p.Val90Ile;p.Gly118Asp	mutant;wildtype	wildtype;mutant	fusidic acid resistance;δ-haemolysis assay	NCTC8325	2439492	T	C	160	PASS	AF=1;AD=75;DP=75;ANN=C|missense_variant|MODERATE|CDS_NCTC8325_2439450_2439785|GENE_CDS_NCTC8325_2439450_2439785|transcript|TRANSCRIPT_CDS_NCTC8325_2439450_2439785|protein_coding|1/1|c.294A>G|p.Ile98Met|294/336|294/336|98/111||,C|intragenic_variant|MODIFIER|GENE_NCTC8325_2439450_2439785|GENE_NCTC8325_2439450_2439785|gene_variant|GENE_NCTC8325_2439450_2439785|||n.2439492T>C||||||			missense_variant	MODERATE	c.294A>G	p.Ile98Met	CDS_NCTC8325_2439450_2439785	SAOUHSC_02653	conserved hypothetical protein	CDS	2439449	2439785	-1	no	no
coll2017-1295	14412_8#14	14623_7#61	FusA p.Val90Ile;p.Gly118Asp	wildtype;mutant	mutant;wildtype	fusidic acid resistance;δ-haemolysis assay	NCTC8325	2439492	T	C	160	PASS	AF=1;AD=75;DP=75;ANN=C|missense_variant|MODERATE|CDS_NCTC8325_2439450_2439785|GENE_CDS_NCTC8325_2439450_2439785|transcript|TRANSCRIPT_CDS_NCTC8325_2439450_2439785|protein_coding|1/1|c.294A>G|p.Ile98Met|294/336|294/336|98/111||,C|intragenic_variant|MODIFIER|GENE_NCTC8325_2439450_2439785|GENE_NCTC8325_2439450_2439785|gene_variant|GENE_NCTC8325_2439450_2439785|||n.2439492T>C||||||			missense_variant	MODERATE	c.294A>G	p.Ile98Met	CDS_NCTC8325_2439450_2439785	SAOUHSC_02653	conserved hypothetical protein	CDS	2439449	2439785	-1	no	no
coll2017-1295	14412_8#14	14623_7#61	FusA p.Val90Ile;p.Gly118Asp	wildtype;mutant	mutant;wildtype	fusidic acid resistance;δ-haemolysis assay	NCTC8325	2505781	C	T	173.6	PASS	AF=1;AD=95;DP=95;ANN=T|synonymous_variant|LOW|CDS_NCTC8325_2505548_2506759|GENE_CDS_NCTC8325_2505548_2506759|transcript|TRANSCRIPT_CDS_NCTC8325_2505548_2506759|protein_coding|1/1|c.234C>T|p.Arg78Arg|234/1212|234/1212|78/403||,T|intragenic_variant|MODIFIER|GENE_NCTC8325_2505548_2506759|GENE_NCTC8325_2505548_2506759|gene_variant|GENE_NCTC8325_2505548_2506759|||n.2505781C>T||||||			synonymous_variant	LOW	c.234C>T	p.Arg78Arg	CDS_NCTC8325_2505548_2506759	SAOUHSC_02725	conserved hypothetical protein	CDS	2505547	2506759	1	no	no
coll2017-1295	14623_7#61	14412_8#14	FusA p.Val90Ile;p.Gly118Asp	mutant;wildtype	wildtype;mutant	fusidic acid resistance;δ-haemolysis assay	NCTC8325	2505781	C	T	173.6	PASS	AF=1;AD=95;DP=95;ANN=T|synonymous_variant|LOW|CDS_NCTC8325_2505548_2506759|GENE_CDS_NCTC8325_2505548_2506759|transcript|TRANSCRIPT_CDS_NCTC8325_2505548_2506759|protein_coding|1/1|c.234C>T|p.Arg78Arg|234/1212|234/1212|78/403||,T|intragenic_variant|MODIFIER|GENE_NCTC8325_2505548_2506759|GENE_NCTC8325_2505548_2506759|gene_variant|GENE_NCTC8325_2505548_2506759|||n.2505781C>T||||||			synonymous_variant	LOW	c.234C>T	p.Arg78Arg	CDS_NCTC8325_2505548_2506759	SAOUHSC_02725	conserved hypothetical protein	CDS	2505547	2506759	1	no	no
coll2017-1295	14412_8#14	14623_7#61	FusA p.Val90Ile;p.Gly118Asp	wildtype;mutant	mutant;wildtype	fusidic acid resistance;δ-haemolysis assay	NCTC8325	2553394	T	A	192.6	PASS	AF=1;AD=106;DP=131;ANN=A|missense_variant|MODERATE|CDS_NCTC8325_2553049_2553468|GENE_CDS_NCTC8325_2553049_2553468|transcript|TRANSCRIPT_CDS_NCTC8325_2553049_2553468|protein_coding|1/1|c.75A>T|p.Leu25Phe|75/420|75/420|25/139||,A|intragenic_variant|MODIFIER|GENE_NCTC8325_2553049_2553468|GENE_NCTC8325_2553049_2553468|gene_variant|GENE_NCTC8325_2553049_2553468|||n.2553394T>A||||||			missense_variant	MODERATE	c.75A>T	p.Leu25Phe	CDS_NCTC8325_2553049_2553468	SAOUHSC_02776	conserved hypothetical protein	CDS	2553048	2553468	-1	no	yes
coll2017-1295	14623_7#61	14412_8#14	FusA p.Val90Ile;p.Gly118Asp	mutant;wildtype	wildtype;mutant	fusidic acid resistance;δ-haemolysis assay	NCTC8325	2553394	T	A	192.6	PASS	AF=1;AD=106;DP=131;ANN=A|missense_variant|MODERATE|CDS_NCTC8325_2553049_2553468|GENE_CDS_NCTC8325_2553049_2553468|transcript|TRANSCRIPT_CDS_NCTC8325_2553049_2553468|protein_coding|1/1|c.75A>T|p.Leu25Phe|75/420|75/420|25/139||,A|intragenic_variant|MODIFIER|GENE_NCTC8325_2553049_2553468|GENE_NCTC8325_2553049_2553468|gene_variant|GENE_NCTC8325_2553049_2553468|||n.2553394T>A||||||			missense_variant	MODERATE	c.75A>T	p.Leu25Phe	CDS_NCTC8325_2553049_2553468	SAOUHSC_02776	conserved hypothetical protein	CDS	2553048	2553468	-1	no	yes
coll2017-1295	14623_7#61	14412_8#14	FusA p.Val90Ile;p.Gly118Asp	mutant;wildtype	wildtype;mutant	fusidic acid resistance;δ-haemolysis assay	NCTC8325	2581446	G	T	106.1	PASS	AF=1;AD=73;DP=73;ANN=T|synonymous_variant|LOW|CDS_NCTC8325_2581383_2584355|GENE_CDS_NCTC8325_2581383_2584355|transcript|TRANSCRIPT_CDS_NCTC8325_2581383_2584355|protein_coding|1/1|c.2910C>A|p.Gly970Gly|2910/2973|2910/2973|970/990||,T|intragenic_variant|MODIFIER|GENE_NCTC8325_2581383_2584355|GENE_NCTC8325_2581383_2584355|gene_variant|GENE_NCTC8325_2581383_2584355|||n.2581446G>T||||||			synonymous_variant	LOW	c.2910C>A	p.Gly970Gly	CDS_NCTC8325_2581383_2584355	SAOUHSC_02803	fibronectin-binding protein precursor, putative	CDS	2581382	2584355	-1	no	yes
coll2017-1295	14412_8#14	14623_7#61	FusA p.Val90Ile;p.Gly118Asp	wildtype;mutant	mutant;wildtype	fusidic acid resistance;δ-haemolysis assay	NCTC8325	2581446	G	T	106.1	PASS	AF=1;AD=73;DP=73;ANN=T|synonymous_variant|LOW|CDS_NCTC8325_2581383_2584355|GENE_CDS_NCTC8325_2581383_2584355|transcript|TRANSCRIPT_CDS_NCTC8325_2581383_2584355|protein_coding|1/1|c.2910C>A|p.Gly970Gly|2910/2973|2910/2973|970/990||,T|intragenic_variant|MODIFIER|GENE_NCTC8325_2581383_2584355|GENE_NCTC8325_2581383_2584355|gene_variant|GENE_NCTC8325_2581383_2584355|||n.2581446G>T||||||			synonymous_variant	LOW	c.2910C>A	p.Gly970Gly	CDS_NCTC8325_2581383_2584355	SAOUHSC_02803	fibronectin-binding protein precursor, putative	CDS	2581382	2584355	-1	no	yes
coll2017-1295	14412_8#14	14623_7#61	FusA p.Val90Ile;p.Gly118Asp	wildtype;mutant	mutant;wildtype	fusidic acid resistance;δ-haemolysis assay	NCTC8325	2582751	TC	CT	152.1	PASS	AF=1;AD=76.5;DP=77;ANN=CT|missense_variant|MODERATE|CDS_NCTC8325_2581383_2584355|GENE_CDS_NCTC8325_2581383_2584355|transcript|TRANSCRIPT_CDS_NCTC8325_2581383_2584355|protein_coding|1/1|c.1604_1605delGAinsAG|p.Gly535Glu|1605/2973|1604/2973|535/990||,CT|intragenic_variant|MODIFIER|GENE_NCTC8325_2581383_2584355|GENE_NCTC8325_2581383_2584355|gene_variant|GENE_NCTC8325_2581383_2584355|||n.2582751_2582…			missense_variant	MODERATE	c.1604_1605delGAinsAG	p.Gly535Glu	CDS_NCTC8325_2581383_2584355	SAOUHSC_02803	fibronectin-binding protein precursor, putative	CDS	2581382	2584355	-1	no	no
coll2017-1295	14623_7#61	14412_8#14	FusA p.Val90Ile;p.Gly118Asp	mutant;wildtype	wildtype;mutant	fusidic acid resistance;δ-haemolysis assay	NCTC8325	2582751	TC	CT	152.1	PASS	AF=1;AD=76.5;DP=77;ANN=CT|missense_variant|MODERATE|CDS_NCTC8325_2581383_2584355|GENE_CDS_NCTC8325_2581383_2584355|transcript|TRANSCRIPT_CDS_NCTC8325_2581383_2584355|protein_coding|1/1|c.1604_1605delGAinsAG|p.Gly535Glu|1605/2973|1604/2973|535/990||,CT|intragenic_variant|MODIFIER|GENE_NCTC8325_2581383_2584355|GENE_NCTC8325_2581383_2584355|gene_variant|GENE_NCTC8325_2581383_2584355|||n.2582751_2582…			missense_variant	MODERATE	c.1604_1605delGAinsAG	p.Gly535Glu	CDS_NCTC8325_2581383_2584355	SAOUHSC_02803	fibronectin-binding protein precursor, putative	CDS	2581382	2584355	-1	no	no
coll2017-1295	14412_8#14	14623_7#61	FusA p.Val90Ile;p.Gly118Asp	wildtype;mutant	mutant;wildtype	fusidic acid resistance;δ-haemolysis assay	NCTC8325	2763334	T	C	126.1	PASS	AF=1;AD=67;DP=67;ANN=C|synonymous_variant|LOW|CDS_NCTC8325_2759929_2766744|GENE_CDS_NCTC8325_2759929_2766744|transcript|TRANSCRIPT_CDS_NCTC8325_2759929_2766744|protein_coding|1/1|c.3411A>G|p.Val1137Val|3411/6816|3411/6816|1137/2271||,C|intragenic_variant|MODIFIER|GENE_NCTC8325_2759929_2766744|GENE_NCTC8325_2759929_2766744|gene_variant|GENE_NCTC8325_2759929_2766744|||n.2763334T>C||||||			synonymous_variant	LOW	c.3411A>G	p.Val1137Val	CDS_NCTC8325_2759929_2766744	SAOUHSC_02990	conserved hypothetical protein	CDS	2759928	2766744	-1	no	yes
coll2017-1295	14623_7#61	14412_8#14	FusA p.Val90Ile;p.Gly118Asp	mutant;wildtype	wildtype;mutant	fusidic acid resistance;δ-haemolysis assay	NCTC8325	2763334	T	C	126.1	PASS	AF=1;AD=67;DP=67;ANN=C|synonymous_variant|LOW|CDS_NCTC8325_2759929_2766744|GENE_CDS_NCTC8325_2759929_2766744|transcript|TRANSCRIPT_CDS_NCTC8325_2759929_2766744|protein_coding|1/1|c.3411A>G|p.Val1137Val|3411/6816|3411/6816|1137/2271||,C|intragenic_variant|MODIFIER|GENE_NCTC8325_2759929_2766744|GENE_NCTC8325_2759929_2766744|gene_variant|GENE_NCTC8325_2759929_2766744|||n.2763334T>C||||||			synonymous_variant	LOW	c.3411A>G	p.Val1137Val	CDS_NCTC8325_2759929_2766744	SAOUHSC_02990	conserved hypothetical protein	CDS	2759928	2766744	-1	no	yes
coll2017-132	14448_1#76	14448_1#30	AgrC p.Arg315del	mutant	wildtype	δ-haemolysis assay	NCTC8325	36602	T	A	210.7	PASS	AF=1;AD=114;DP=137;ANN=A|synonymous_variant|LOW|CDS_NCTC8325_36551_37003|GENE_CDS_NCTC8325_36551_37003|transcript|TRANSCRIPT_CDS_NCTC8325_36551_37003|protein_coding|1/1|c.402A>T|p.Leu134Leu|402/453|402/453|134/150||,A|intragenic_variant|MODIFIER|TRANSCRIPT_NCTC8325_24157_24231|null|gene_variant|null|||n.36602T>A||||||,A|intragenic_variant|MODIFIER|GENE_NCTC8325_36551_37003|GENE_NCTC8325_36551_370…			synonymous_variant	LOW	c.402A>T	p.Leu134Leu	CDS_NCTC8325_36551_37003	SAOUHSC_00031	conserved hypothetical protein	CDS	36550	37003	-1	no	yes
coll2017-132	14448_1#76	14448_1#30	AgrC p.Arg315del	mutant	wildtype	δ-haemolysis assay	NCTC8325	42861	T	C	125.4	PASS	AF=1;AD=70;DP=70;ANN=C|synonymous_variant|LOW|CDS_NCTC8325_42681_43613|GENE_CDS_NCTC8325_42681_43613|transcript|TRANSCRIPT_CDS_NCTC8325_42681_43613|protein_coding|1/1|c.753A>G|p.Glu251Glu|753/933|753/933|251/310||,C|intragenic_variant|MODIFIER|TRANSCRIPT_NCTC8325_24157_24231|null|gene_variant|null|||n.42861T>C||||||,C|intragenic_variant|MODIFIER|GENE_NCTC8325_42681_43613|GENE_NCTC8325_42681_43613…			synonymous_variant	LOW	c.753A>G	p.Glu251Glu	CDS_NCTC8325_42681_43613	SAOUHSC_00039	conserved hypothetical protein	CDS	42680	43613	-1	no	yes
coll2017-132	14448_1#76	14448_1#30	AgrC p.Arg315del	mutant	wildtype	δ-haemolysis assay	NCTC8325	73759	G	A	366.4	PASS	AF=1;AD=284;DP=348;ANN=A|synonymous_variant|LOW|CDS_NCTC8325_73429_74979|GENE_CDS_NCTC8325_73429_74979|transcript|TRANSCRIPT_CDS_NCTC8325_73429_74979|protein_coding|1/1|c.1221C>T|p.Gly407Gly|1221/1551|1221/1551|407/516||,A|intragenic_variant|MODIFIER|TRANSCRIPT_NCTC8325_24157_24231|null|gene_variant|null|||n.73759G>A||||||,A|intragenic_variant|MODIFIER|GENE_NCTC8325_73429_74979|GENE_NCTC8325_7342…			synonymous_variant	LOW	c.1221C>T	p.Gly407Gly	CDS_NCTC8325_73429_74979	SAOUHSC_00069	protein A	CDS	73428	74979	-1	no	yes
coll2017-132	14448_1#76	14448_1#30	AgrC p.Arg315del	mutant	wildtype	δ-haemolysis assay	NCTC8325	292438	C	G	159.9	PASS	AF=1;AD=92;DP=92;ANN=G|missense_variant|MODERATE|CDS_NCTC8325_292051_292551|GENE_CDS_NCTC8325_292051_292551|transcript|TRANSCRIPT_CDS_NCTC8325_292051_292551|protein_coding|1/1|c.388C>G|p.Gln130Glu|388/501|388/501|130/166||,G|synonymous_variant|LOW|CDS_NCTC8325_292421_293062|GENE_CDS_NCTC8325_292421_293062|transcript|TRANSCRIPT_CDS_NCTC8325_292421_293062|protein_coding|1/1|c.18C>G|p.Val6Val|18/642…			missense_variant	MODERATE	c.388C>G	p.Gln130Glu	CDS_NCTC8325_292051_292551	SAOUHSC_00274	conserved hypothetical protein	CDS	292050	292551	1	no	yes
coll2017-132	14448_1#76	14448_1#30	AgrC p.Arg315del	mutant	wildtype	δ-haemolysis assay	NCTC8325	297440	A	C	148.5	PASS	AF=1;AD=69;DP=69;ANN=C|missense_variant|MODERATE|CDS_NCTC8325_297408_298685|GENE_CDS_NCTC8325_297408_298685|transcript|TRANSCRIPT_CDS_NCTC8325_297408_298685|protein_coding|1/1|c.1246T>G|p.Phe416Val|1246/1278|1246/1278|416/425||,C|intragenic_variant|MODIFIER|TRANSCRIPT_NCTC8325_24157_24231|null|gene_variant|null|||n.297440A>C||||||,C|intragenic_variant|MODIFIER|GENE_NCTC8325_297408_298685|GENE_NCT…			missense_variant	MODERATE	c.1246T>G	p.Phe416Val	CDS_NCTC8325_297408_298685	SAOUHSC_00282	branched-chain amino acid transport system II carrier protein	CDS	297407	298685	-1	no	no
coll2017-132	14448_1#76	14448_1#30	AgrC p.Arg315del	mutant	wildtype	δ-haemolysis assay	NCTC8325	323101	C	T	155.2	PASS	AF=1;AD=85;DP=85;ANN=T|synonymous_variant|LOW|CDS_NCTC8325_322121_323143|GENE_CDS_NCTC8325_322121_323143|transcript|TRANSCRIPT_CDS_NCTC8325_322121_323143|protein_coding|1/1|c.981C>T|p.Gly327Gly|981/1023|981/1023|327/340||,T|intragenic_variant|MODIFIER|TRANSCRIPT_NCTC8325_24157_24231|null|gene_variant|null|||n.323101C>T||||||,T|intragenic_variant|MODIFIER|GENE_NCTC8325_322121_323143|GENE_NCTC8325_…			synonymous_variant	LOW	c.981C>T	p.Gly327Gly	CDS_NCTC8325_322121_323143	SAOUHSC_00308	conserved hypothetical protein	CDS	322120	323143	1	no	no
coll2017-132	14448_1#76	14448_1#30	AgrC p.Arg315del	mutant	wildtype	δ-haemolysis assay	NCTC8325	391541	T	C	142.7	PASS	AF=1;AD=71;DP=71;ANN=C|missense_variant|MODERATE|CDS_NCTC8325_391435_391572|GENE_CDS_NCTC8325_391435_391572|transcript|TRANSCRIPT_CDS_NCTC8325_391435_391572|protein_coding|1/1|c.107T>C|p.Phe36Ser|107/138|107/138|36/45||,C|intragenic_variant|MODIFIER|TRANSCRIPT_NCTC8325_24157_24231|null|gene_variant|null|||n.391541T>C||||||,C|intragenic_variant|MODIFIER|GENE_NCTC8325_391435_391572|GENE_NCTC8325_39…			missense_variant	MODERATE	c.107T>C	p.Phe36Ser	CDS_NCTC8325_391435_391572	SAOUHSC_00387	conserved hypothetical protein	CDS	391434	391572	1	no	yes
coll2017-132	14448_1#76	14448_1#30	AgrC p.Arg315del	mutant	wildtype	δ-haemolysis assay	NCTC8325	392576	A	G	94	PASS	AF=1;AD=56;DP=56;ANN=G|missense_variant|MODERATE|CDS_NCTC8325_391681_392607|GENE_CDS_NCTC8325_391681_392607|transcript|TRANSCRIPT_CDS_NCTC8325_391681_392607|protein_coding|1/1|c.896A>G|p.Asn299Ser|896/927|896/927|299/308||,G|intragenic_variant|MODIFIER|TRANSCRIPT_NCTC8325_24157_24231|null|gene_variant|null|||n.392576A>G||||||,G|intragenic_variant|MODIFIER|GENE_NCTC8325_391681_392607|GENE_NCTC8325…			missense_variant	MODERATE	c.896A>G	p.Asn299Ser	CDS_NCTC8325_391681_392607	SAOUHSC_00389	conserved hypothetical protein	CDS	391680	392607	1	no	yes
coll2017-132	14448_1#76	14448_1#30	AgrC p.Arg315del	mutant	wildtype	δ-haemolysis assay	NCTC8325	405740	C	T	146.2	PASS	AF=1;AD=81;DP=81;ANN=T|synonymous_variant|LOW|CDS_NCTC8325_405465_406283|GENE_CDS_NCTC8325_405465_406283|transcript|TRANSCRIPT_CDS_NCTC8325_405465_406283|protein_coding|1/1|c.276C>T|p.Phe92Phe|276/819|276/819|92/272||,T|intragenic_variant|MODIFIER|TRANSCRIPT_NCTC8325_24157_24231|null|gene_variant|null|||n.405740C>T||||||,T|intragenic_variant|MODIFIER|GENE_NCTC8325_405465_406283|GENE_NCTC8325_4054…			synonymous_variant	LOW	c.276C>T	p.Phe92Phe	CDS_NCTC8325_405465_406283	SAOUHSC_00402	conserved hypothetical protein	CDS	405464	406283	1	no	yes
coll2017-132	14448_1#76	14448_1#30	AgrC p.Arg315del	mutant	wildtype	δ-haemolysis assay	NCTC8325	490481	A	T	298.4	PASS	AF=1;AD=157;DP=157;ANN=T|missense_variant|MODERATE|CDS_NCTC8325_490080_491567|GENE_CDS_NCTC8325_490080_491567|transcript|TRANSCRIPT_CDS_NCTC8325_490080_491567|protein_coding|1/1|c.402A>T|p.Lys134Asn|402/1488|402/1488|134/495||,T|intragenic_variant|MODIFIER|TRANSCRIPT_NCTC8325_24157_24231|null|gene_variant|null|||n.490481A>T||||||,T|intragenic_variant|MODIFIER|GENE_NCTC8325_490080_491567|GENE_NCTC…			missense_variant	MODERATE	c.402A>T	p.Lys134Asn	CDS_NCTC8325_490080_491567	SAOUHSC_00493	lysyl-tRNA synthetase	CDS	490079	491567	1	no	no
coll2017-132	14448_1#76	14448_1#30	AgrC p.Arg315del	mutant	wildtype	δ-haemolysis assay	NCTC8325	554482	C	T	217.6	PASS	AF=1;AD=118;DP=120;ANN=T|synonymous_variant|LOW|CDS_NCTC8325_551105_555154|GENE_CDS_NCTC8325_551105_555154|transcript|TRANSCRIPT_CDS_NCTC8325_551105_555154|protein_coding|1/1|c.3378C>T|p.Ser1126Ser|3378/4050|3378/4050|1126/1349||,T|intragenic_variant|MODIFIER|TRANSCRIPT_NCTC8325_24157_24231|null|gene_variant|null|||n.554482C>T||||||,T|intragenic_variant|MODIFIER|GENE_NCTC8325_551105_555154|GENE_N…			synonymous_variant	LOW	c.3378C>T	p.Ser1126Ser	CDS_NCTC8325_551105_555154	SAOUHSC_00545	sdrD protein, putative	CDS	551104	555154	1	yes	yes
coll2017-132	14448_1#76	14448_1#30	AgrC p.Arg315del	mutant	wildtype	δ-haemolysis assay	NCTC8325	586493	A	G	175.1	PASS	AF=1;AD=82;DP=82;ANN=G|synonymous_variant|LOW|CDS_NCTC8325_585426_586835|GENE_CDS_NCTC8325_585426_586835|transcript|TRANSCRIPT_CDS_NCTC8325_585426_586835|protein_coding|1/1|c.1068A>G|p.Gly356Gly|1068/1410|1068/1410|356/469||,G|intragenic_variant|MODIFIER|TRANSCRIPT_NCTC8325_24157_24231|null|gene_variant|null|||n.586493A>G||||||,G|intragenic_variant|MODIFIER|GENE_NCTC8325_585426_586835|GENE_NCTC83…			synonymous_variant	LOW	c.1068A>G	p.Gly356Gly	CDS_NCTC8325_585426_586835	SAOUHSC_00584	conserved hypothetical protein	CDS	585425	586835	1	no	no
coll2017-132	14448_1#76	14448_1#30	AgrC p.Arg315del	mutant	wildtype	δ-haemolysis assay	NCTC8325	653947	T	A	131.9	PASS	AF=1;AD=72;DP=72;ANN=A|synonymous_variant|LOW|CDS_NCTC8325_653939_654700|GENE_CDS_NCTC8325_653939_654700|transcript|TRANSCRIPT_CDS_NCTC8325_653939_654700|protein_coding|1/1|c.9T>A|p.Ile3Ile|9/762|9/762|3/253||WARNING_TRANSCRIPT_NO_START_CODON,A|intragenic_variant|MODIFIER|TRANSCRIPT_NCTC8325_24157_24231|null|gene_variant|null|||n.653947T>A||||||,A|intragenic_variant|MODIFIER|GENE_NCTC8325_653939_…			synonymous_variant	LOW	c.9T>A	p.Ile3Ile	CDS_NCTC8325_653939_654700	SAOUHSC_00667	ABC transporter ATP-binding protein, putative	CDS	653938	654700	1	no	no
coll2017-132	14448_1#76	14448_1#30	AgrC p.Arg315del	mutant	wildtype	δ-haemolysis assay	NCTC8325	790242	T	A	168	PASS	AF=1;AD=90;DP=90;ANN=A|missense_variant|MODERATE|CDS_NCTC8325_790206_790934|GENE_CDS_NCTC8325_790206_790934|transcript|TRANSCRIPT_CDS_NCTC8325_790206_790934|protein_coding|1/1|c.693A>T|p.Gln231His|693/729|693/729|231/242||,A|intragenic_variant|MODIFIER|TRANSCRIPT_NCTC8325_24157_24231|null|gene_variant|null|||n.790242T>A||||||,A|intragenic_variant|MODIFIER|GENE_NCTC8325_790206_790934|GENE_NCTC8325…			missense_variant	MODERATE	c.693A>T	p.Gln231His	CDS_NCTC8325_790206_790934	SAOUHSC_00808	conserved hypothetical protein	CDS	790205	790934	-1	yes	no
coll2017-132	14448_1#76	14448_1#30	AgrC p.Arg315del	mutant	wildtype	δ-haemolysis assay	NCTC8325	799244	C	T	140.6	PASS	AF=1;AD=76;DP=76;ANN=T|synonymous_variant|LOW|CDS_NCTC8325_799223_799693|GENE_CDS_NCTC8325_799223_799693|transcript|TRANSCRIPT_CDS_NCTC8325_799223_799693|protein_coding|1/1|c.22C>T|p.Leu8Leu|22/471|22/471|8/156||,T|intragenic_variant|MODIFIER|TRANSCRIPT_NCTC8325_24157_24231|null|gene_variant|null|||n.799244C>T||||||,T|intragenic_variant|MODIFIER|GENE_NCTC8325_799223_799693|GENE_NCTC8325_799223_79…			synonymous_variant	LOW	c.22C>T	p.Leu8Leu	CDS_NCTC8325_799223_799693	SAOUHSC_00817	conserved hypothetical protein	CDS	799222	799693	1	no	yes
coll2017-132	14448_1#76	14448_1#30	AgrC p.Arg315del	mutant	wildtype	δ-haemolysis assay	NCTC8325	861178	T	C	269.3	PASS	AF=1;AD=124;DP=124;ANN=C|synonymous_variant|LOW|CDS_NCTC8325_860764_861693|GENE_CDS_NCTC8325_860764_861693|transcript|TRANSCRIPT_CDS_NCTC8325_860764_861693|protein_coding|1/1|c.516A>G|p.Ser172Ser|516/930|516/930|172/309||,C|intragenic_variant|MODIFIER|TRANSCRIPT_NCTC8325_24157_24231|null|gene_variant|null|||n.861178T>C||||||,C|intragenic_variant|MODIFIER|GENE_NCTC8325_860764_861693|GENE_NCTC8325_…			synonymous_variant	LOW	c.516A>G	p.Ser172Ser	CDS_NCTC8325_860764_861693	SAOUHSC_00897	conserved hypothetical protein	CDS	860763	861693	-1	no	no
coll2017-132	14448_1#76	14448_1#30	AgrC p.Arg315del	mutant	wildtype	δ-haemolysis assay	NCTC8325	887164	A	T	142.2	PASS	AF=1;AD=77;DP=77;ANN=T|missense_variant|MODERATE|CDS_NCTC8325_886283_887428|GENE_CDS_NCTC8325_886283_887428|transcript|TRANSCRIPT_CDS_NCTC8325_886283_887428|protein_coding|1/1|c.882A>T|p.Lys294Asn|882/1146|882/1146|294/381||,T|intragenic_variant|MODIFIER|TRANSCRIPT_NCTC8325_24157_24231|null|gene_variant|null|||n.887164A>T||||||,T|intragenic_variant|MODIFIER|GENE_NCTC8325_886283_887428|GENE_NCTC83…			missense_variant	MODERATE	c.882A>T	p.Lys294Asn	CDS_NCTC8325_886283_887428	SAOUHSC_00914	2-isopropylmalate synthase, putative	CDS	886282	887428	1	yes	no
coll2017-132	14448_1#76	14448_1#30	AgrC p.Arg315del	mutant	wildtype	δ-haemolysis assay	NCTC8325	969391	T	C	167.7	PASS	AF=1;AD=78;DP=78;ANN=C|missense_variant|MODERATE|CDS_NCTC8325_969198_970415|GENE_CDS_NCTC8325_969198_970415|transcript|TRANSCRIPT_CDS_NCTC8325_969198_970415|protein_coding|1/1|c.1025A>G|p.Asn342Ser|1025/1218|1025/1218|342/405||,C|intragenic_variant|MODIFIER|TRANSCRIPT_NCTC8325_24157_24231|null|gene_variant|null|||n.969391T>C||||||,C|intragenic_variant|MODIFIER|GENE_NCTC8325_969198_970415|GENE_NCT…			missense_variant	MODERATE	c.1025A>G	p.Asn342Ser	CDS_NCTC8325_969198_970415	SAOUHSC_00997	conserved hypothetical protein	CDS	969197	970415	-1	no	no
coll2017-132	14448_1#76	14448_1#30	AgrC p.Arg315del	mutant	wildtype	δ-haemolysis assay	NCTC8325	1023059	C	A	161.9	PASS	AF=1;AD=87;DP=87;ANN=A|synonymous_variant|LOW|CDS_NCTC8325_1022388_1023215|GENE_CDS_NCTC8325_1022388_1023215|transcript|TRANSCRIPT_CDS_NCTC8325_1022388_1023215|protein_coding|1/1|c.672C>A|p.Ser224Ser|672/828|672/828|224/275||,A|intragenic_variant|MODIFIER|TRANSCRIPT_NCTC8325_24157_24231|null|gene_variant|null|||n.1023059C>A||||||,A|intragenic_variant|MODIFIER|GENE_NCTC8325_1022388_1023215|GENE_NC…			synonymous_variant	LOW	c.672C>A	p.Ser224Ser	CDS_NCTC8325_1022388_1023215	SAOUHSC_01055	inositol monophosphatase family protein, putative	CDS	1022387	1023215	1	no	no
coll2017-132	14448_1#76	14448_1#30	AgrC p.Arg315del	mutant	wildtype	δ-haemolysis assay	NCTC8325	1074716	A	G	81.3	PASS	AF=1;AD=59;DP=69;ANN=G|missense_variant|MODERATE|CDS_NCTC8325_1074500_1074745|GENE_CDS_NCTC8325_1074500_1074745|transcript|TRANSCRIPT_CDS_NCTC8325_1074500_1074745|protein_coding|1/1|c.217A>G|p.Thr73Ala|217/246|217/246|73/81||,G|intragenic_variant|MODIFIER|TRANSCRIPT_NCTC8325_24157_24231|null|gene_variant|null|||n.1074716A>G||||||,G|intragenic_variant|MODIFIER|GENE_NCTC8325_1074500_1074745|GENE_NC…			missense_variant	MODERATE	c.217A>G	p.Thr73Ala	CDS_NCTC8325_1074500_1074745	SAOUHSC_01118	conserved hypothetical protein	CDS	1074499	1074745	1	no	yes
coll2017-132	14448_1#76	14448_1#30	AgrC p.Arg315del	mutant	wildtype	δ-haemolysis assay	NCTC8325	1081102	T	C	220.7	PASS	AF=1;AD=120;DP=147;ANN=C|synonymous_variant|LOW|CDS_NCTC8325_1080460_1081185|GENE_CDS_NCTC8325_1080460_1081185|transcript|TRANSCRIPT_CDS_NCTC8325_1080460_1081185|protein_coding|1/1|c.84A>G|p.Thr28Thr|84/726|84/726|28/241||,C|intragenic_variant|MODIFIER|TRANSCRIPT_NCTC8325_24157_24231|null|gene_variant|null|||n.1081102T>C||||||,C|intragenic_variant|MODIFIER|GENE_NCTC8325_1080460_1081185|GENE_NCTC8…			synonymous_variant	LOW	c.84A>G	p.Thr28Thr	CDS_NCTC8325_1080460_1081185	SAOUHSC_01127	conserved hypothetical protein	CDS	1080459	1081185	-1	no	yes
coll2017-132	14448_1#76	14448_1#30	AgrC p.Arg315del	mutant	wildtype	δ-haemolysis assay	NCTC8325	1183767	C	T	217.5	PASS	AF=1;AD=117;DP=117;ANN=T|missense_variant|MODERATE|CDS_NCTC8325_1183529_1184083|GENE_CDS_NCTC8325_1183529_1184083|transcript|TRANSCRIPT_CDS_NCTC8325_1183529_1184083|protein_coding|1/1|c.239C>T|p.Ala80Val|239/555|239/555|80/184||,T|intragenic_variant|MODIFIER|TRANSCRIPT_NCTC8325_24157_24231|null|gene_variant|null|||n.1183767C>T||||||,T|intragenic_variant|MODIFIER|GENE_NCTC8325_1183529_1184083|GENE…			missense_variant	MODERATE	c.239C>T	p.Ala80Val	CDS_NCTC8325_1183529_1184083	SAOUHSC_01236	ribosome recycling factor	CDS	1183528	1184083	1	no	no
coll2017-132	14448_1#76	14448_1#30	AgrC p.Arg315del	mutant	wildtype	δ-haemolysis assay	NCTC8325	1289196	A	G	254.5	PASS	AF=1;AD=119;DP=120;ANN=G|missense_variant|MODERATE|CDS_NCTC8325_1287161_1289866|GENE_CDS_NCTC8325_1287161_1289866|transcript|TRANSCRIPT_CDS_NCTC8325_1287161_1289866|protein_coding|1/1|c.2036A>G|p.Asp679Gly|2036/2706|2036/2706|679/901||,G|intragenic_variant|MODIFIER|TRANSCRIPT_NCTC8325_24157_24231|null|gene_variant|null|||n.1289196A>G||||||,G|intragenic_variant|MODIFIER|GENE_NCTC8325_1287161_12898…			missense_variant	MODERATE	c.2036A>G	p.Asp679Gly	CDS_NCTC8325_1287161_1289866	SAOUHSC_01347	aconitate hydratase 1	CDS	1287160	1289866	1	no	no
coll2017-132	14448_1#76	14448_1#30	AgrC p.Arg315del	mutant	wildtype	δ-haemolysis assay	NCTC8325	1349381	GAATTCGCTATCAGATATCGTTTCAACAATTTCATTAACATATCGCGTATTATC	ATTAAATTCGTCATATTTCCA	.	PASS	AF=1;AD=113;DP=152.5;ANN=ATTAAATTCGTCATATTTCCA|missense_variant&conservative_inframe_deletion|MODERATE|CDS_NCTC8325_1349111_1349503|GENE_CDS_NCTC8325_1349111_1349503|transcript|TRANSCRIPT_CDS_NCTC8325_1349111_1349503|protein_coding|1/1|c.70_123delGATAATACGCGATATGTTAATGAAATTGTTGAAACGATATCTGATAGCGAATTCinsTGGAAATATGACGAATTTAAT|p.Asp24_Phe41delinsTrpLysTyrAspGluPheAsn|123/393|70/393|24/130||,ATTAAATT…			missense_variant&conservative_inframe_deletion	MODERATE	c.70_123delGATAATACGCGATATGTTAATGAAATTGTTGAAACGATATCTGATAGCGAATTCinsTGGAAATATGACGAATTTAAT	p.Asp24_Phe41delinsTrpLysTyrAspGluPheAsn	CDS_NCTC8325_1349111_1349503	SAOUHSC_01410	truncated transposase	CDS	1349110	1349503	-1	no	yes
coll2017-132	14448_1#76	14448_1#30	AgrC p.Arg315del	mutant	wildtype	δ-haemolysis assay	NCTC8325	1378750	A	G	201.2	PASS	AF=1;AD=117;DP=144;ANN=G|missense_variant|MODERATE|CDS_NCTC8325_1376091_1404698|GENE_CDS_NCTC8325_1376091_1404698|transcript|TRANSCRIPT_CDS_NCTC8325_1376091_1404698|protein_coding|1/1|c.25949T>C|p.Val8650Ala|25949/28608|25949/28608|8650/9535||WARNING_TRANSCRIPT_NO_START_CODON,G|intragenic_variant|MODIFIER|TRANSCRIPT_NCTC8325_24157_24231|null|gene_variant|null|||n.1378750A>G||||||,G|intragenic_var…			missense_variant	MODERATE	c.25949T>C	p.Val8650Ala	CDS_NCTC8325_1376091_1404698	SAOUHSC_01447	conserved hypothetical protein	CDS	1376090	1404698	-1	no	yes
coll2017-132	14448_1#76	14448_1#30	AgrC p.Arg315del	mutant	wildtype	δ-haemolysis assay	NCTC8325	1379412	A	T	13.8	PASS	AF=1;AD=10;DP=10;ANN=T|missense_variant|MODERATE|CDS_NCTC8325_1376091_1404698|GENE_CDS_NCTC8325_1376091_1404698|transcript|TRANSCRIPT_CDS_NCTC8325_1376091_1404698|protein_coding|1/1|c.25287T>A|p.Asn8429Lys|25287/28608|25287/28608|8429/9535||WARNING_TRANSCRIPT_NO_START_CODON,T|intragenic_variant|MODIFIER|TRANSCRIPT_NCTC8325_24157_24231|null|gene_variant|null|||n.1379412A>T||||||,T|intragenic_varia…			missense_variant	MODERATE	c.25287T>A	p.Asn8429Lys	CDS_NCTC8325_1376091_1404698	SAOUHSC_01447	conserved hypothetical protein	CDS	1376090	1404698	-1	no	no
coll2017-132	14448_1#76	14448_1#30	AgrC p.Arg315del	mutant	wildtype	δ-haemolysis assay	NCTC8325	1401975	T	C	185.2	PASS	AF=1;AD=86;DP=86;ANN=C|synonymous_variant|LOW|CDS_NCTC8325_1376091_1404698|GENE_CDS_NCTC8325_1376091_1404698|transcript|TRANSCRIPT_CDS_NCTC8325_1376091_1404698|protein_coding|1/1|c.2724A>G|p.Pro908Pro|2724/28608|2724/28608|908/9535||WARNING_TRANSCRIPT_NO_START_CODON,C|intragenic_variant|MODIFIER|TRANSCRIPT_NCTC8325_24157_24231|null|gene_variant|null|||n.1401975T>C||||||,C|intragenic_variant|MODIF…			synonymous_variant	LOW	c.2724A>G	p.Pro908Pro	CDS_NCTC8325_1376091_1404698	SAOUHSC_01447	conserved hypothetical protein	CDS	1376090	1404698	-1	no	no
coll2017-132	14448_1#76	14448_1#30	AgrC p.Arg315del	mutant	wildtype	δ-haemolysis assay	NCTC8325	1438789	A	G	172.7	PASS	AF=1;AD=81;DP=81;ANN=G|synonymous_variant|LOW|CDS_NCTC8325_1438012_1439310|GENE_CDS_NCTC8325_1438012_1439310|transcript|TRANSCRIPT_CDS_NCTC8325_1438012_1439310|protein_coding|1/1|c.522T>C|p.Ile174Ile|522/1299|522/1299|174/432||,G|intragenic_variant|MODIFIER|TRANSCRIPT_NCTC8325_24157_24231|null|gene_variant|null|||n.1438789A>G||||||,G|intragenic_variant|MODIFIER|GENE_NCTC8325_1438012_1439310|GENE_…			synonymous_variant	LOW	c.522T>C	p.Ile174Ile	CDS_NCTC8325_1438012_1439310	SAOUHSC_01481	3-phosphoshikimate 1-carboxyvinyltransferase	CDS	1438011	1439310	-1	no	no
coll2017-132	14448_1#76	14448_1#30	AgrC p.Arg315del	mutant	wildtype	δ-haemolysis assay	NCTC8325	1439900	A	T	126	PASS	AF=1;AD=69;DP=69;ANN=T|missense_variant|MODERATE|CDS_NCTC8325_1439320_1440384|GENE_CDS_NCTC8325_1439320_1440384|transcript|TRANSCRIPT_CDS_NCTC8325_1439320_1440384|protein_coding|1/1|c.485T>A|p.Val162Asp|485/1065|485/1065|162/354||,T|intragenic_variant|MODIFIER|TRANSCRIPT_NCTC8325_24157_24231|null|gene_variant|null|||n.1439900A>T||||||,T|intragenic_variant|MODIFIER|GENE_NCTC8325_1439320_1440384|GE…			missense_variant	MODERATE	c.485T>A	p.Val162Asp	CDS_NCTC8325_1439320_1440384	SAOUHSC_01482	3-dehydroquinate synthase	CDS	1439319	1440384	-1	no	no
coll2017-132	14448_1#76	14448_1#30	AgrC p.Arg315del	mutant	wildtype	δ-haemolysis assay	NCTC8325	1459970	C	A	195	PASS	AF=1;AD=109;DP=133;ANN=A|missense_variant|MODERATE|CDS_NCTC8325_1459227_1460141|GENE_CDS_NCTC8325_1459227_1460141|transcript|TRANSCRIPT_CDS_NCTC8325_1459227_1460141|protein_coding|1/1|c.172G>T|p.Ala58Ser|172/915|172/915|58/304||,A|intragenic_variant|MODIFIER|TRANSCRIPT_NCTC8325_24157_24231|null|gene_variant|null|||n.1459970C>A||||||,A|intragenic_variant|MODIFIER|GENE_NCTC8325_1459227_1460141|GENE…			missense_variant	MODERATE	c.172G>T	p.Ala58Ser	CDS_NCTC8325_1459227_1460141	SAOUHSC_01508	conserved hypothetical protein	CDS	1459226	1460141	-1	no	yes
coll2017-132	14448_1#76	14448_1#30	AgrC p.Arg315del	mutant	wildtype	δ-haemolysis assay	NCTC8325	1460247	A	T	247.4	PASS	AF=1;AD=131;DP=157;ANN=T|missense_variant|MODERATE|CDS_NCTC8325_1460156_1460362|GENE_CDS_NCTC8325_1460156_1460362|transcript|TRANSCRIPT_CDS_NCTC8325_1460156_1460362|protein_coding|1/1|c.116T>A|p.Val39Glu|116/207|116/207|39/68||,T|intragenic_variant|MODIFIER|TRANSCRIPT_NCTC8325_24157_24231|null|gene_variant|null|||n.1460247A>T||||||,T|intragenic_variant|MODIFIER|GENE_NCTC8325_1460156_1460362|GENE_…			missense_variant	MODERATE	c.116T>A	p.Val39Glu	CDS_NCTC8325_1460156_1460362	SAOUHSC_01510	conserved hypothetical protein	CDS	1460155	1460362	-1	no	no
coll2017-132	14448_1#76	14448_1#30	AgrC p.Arg315del	mutant	wildtype	δ-haemolysis assay	NCTC8325	1576295	C	CTCCATACTCATCATAACC	.	PASS	AF=1;AD=110;DP=119;ANN=CTCCATACTCATCATAACC|conservative_inframe_insertion|MODERATE|CDS_NCTC8325_1575828_1577627|GENE_CDS_NCTC8325_1575828_1577627|transcript|TRANSCRIPT_CDS_NCTC8325_1575828_1577627|protein_coding|1/1|c.1332_1333insGGTTATGATGAGTATGGA|p.Gly444_Gly445insGlyTyrAspGluTyrGly|1332/1800|1332/1800|444/599||,CTCCATACTCATCATAACC|intragenic_variant|MODIFIER|TRANSCRIPT_NCTC8325_24157_24231|nul…			conservative_inframe_insertion	MODERATE	c.1332_1333insGGTTATGATGAGTATGGA	p.Gly444_Gly445insGlyTyrAspGluTyrGly	CDS_NCTC8325_1575828_1577627	SAOUHSC_01663	DNA primase, putative	CDS	1575827	1577627	-1	no	no
coll2017-132	14448_1#76	14448_1#30	AgrC p.Arg315del	mutant	wildtype	δ-haemolysis assay	NCTC8325	1576307	C	CATAACCGCCATACTCATC	.	PASS	AF=1;AD=110;DP=136;ANN=CATAACCGCCATACTCATC|conservative_inframe_insertion|MODERATE|CDS_NCTC8325_1575828_1577627|GENE_CDS_NCTC8325_1575828_1577627|transcript|TRANSCRIPT_CDS_NCTC8325_1575828_1577627|protein_coding|1/1|c.1320_1321insGATGAGTATGGCGGTTAT|p.Glu440_Asp441insAspGluTyrGlyGlyTyr|1320/1800|1320/1800|440/599||,CATAACCGCCATACTCATC|intragenic_variant|MODIFIER|TRANSCRIPT_NCTC8325_24157_24231|nul…			conservative_inframe_insertion	MODERATE	c.1320_1321insGATGAGTATGGCGGTTAT	p.Glu440_Asp441insAspGluTyrGlyGlyTyr	CDS_NCTC8325_1575828_1577627	SAOUHSC_01663	DNA primase, putative	CDS	1575827	1577627	-1	no	no
coll2017-132	14448_1#76	14448_1#30	AgrC p.Arg315del	mutant	wildtype	δ-haemolysis assay	NCTC8325	1597728	A	G	206.2	PASS	AF=1;AD=121;DP=135;ANN=G|synonymous_variant|LOW|CDS_NCTC8325_1597626_1597754|GENE_CDS_NCTC8325_1597626_1597754|transcript|TRANSCRIPT_CDS_NCTC8325_1597626_1597754|protein_coding|1/1|c.27T>C|p.His9His|27/129|27/129|9/42||WARNING_TRANSCRIPT_NO_START_CODON,G|intragenic_variant|MODIFIER|TRANSCRIPT_NCTC8325_24157_24231|null|gene_variant|null|||n.1597728A>G||||||,G|intragenic_variant|MODIFIER|GENE_NCTC8…			synonymous_variant	LOW	c.27T>C	p.His9His	CDS_NCTC8325_1597626_1597754	SAOUHSC_01687	conserved hypothetical protein	CDS	1597625	1597754	-1	no	yes
coll2017-132	14448_1#76	14448_1#30	AgrC p.Arg315del	mutant	wildtype	δ-haemolysis assay	NCTC8325	1610701	A	T	106.3	PASS	AF=1;AD=58;DP=58;ANN=T|missense_variant|MODERATE|CDS_NCTC8325_1610631_1610792|GENE_CDS_NCTC8325_1610631_1610792|transcript|TRANSCRIPT_CDS_NCTC8325_1610631_1610792|protein_coding|1/1|c.92T>A|p.Ile31Lys|92/162|92/162|31/53||,T|intragenic_variant|MODIFIER|TRANSCRIPT_NCTC8325_24157_24231|null|gene_variant|null|||n.1610701A>T||||||,T|intragenic_variant|MODIFIER|GENE_NCTC8325_1610631_1610792|GENE_NCTC8…			missense_variant	MODERATE	c.92T>A	p.Ile31Lys	CDS_NCTC8325_1610631_1610792	SAOUHSC_01703	hypothetical protein	CDS	1610630	1610792	-1	no	no
coll2017-132	14448_1#76	14448_1#30	AgrC p.Arg315del	mutant	wildtype	δ-haemolysis assay	NCTC8325	1610701	AT	TA	138.8	PASS	AF=1;AD=76;DP=85;ANN=TA|stop_gained|HIGH|CDS_NCTC8325_1610631_1610792|GENE_CDS_NCTC8325_1610631_1610792|transcript|TRANSCRIPT_CDS_NCTC8325_1610631_1610792|protein_coding|1/1|c.91_92delATinsTA|p.Ile31*|92/162|91/162|31/53||,TA|intragenic_variant|MODIFIER|TRANSCRIPT_NCTC8325_24157_24231|null|gene_variant|null|||n.1610701_1610702delATinsTA||||||,TA|intragenic_variant|MODIFIER|GENE_NCTC8325_1610631_1…			stop_gained	HIGH	c.91_92delATinsTA	p.Ile31*	CDS_NCTC8325_1610631_1610792	SAOUHSC_01703	hypothetical protein	CDS	1610630	1610792	-1	no	no
coll2017-132	14448_1#76	14448_1#30	AgrC p.Arg315del	mutant	wildtype	δ-haemolysis assay	NCTC8325	1705509	C	T	19.7	PASS	AF=1;AD=13;DP=13;ANN=T|synonymous_variant|LOW|CDS_NCTC8325_1704280_1705641|GENE_CDS_NCTC8325_1704280_1705641|transcript|TRANSCRIPT_CDS_NCTC8325_1704280_1705641|protein_coding|1/1|c.1230C>T|p.Phe410Phe|1230/1362|1230/1362|410/453||,T|intragenic_variant|MODIFIER|TRANSCRIPT_NCTC8325_24157_24231|null|gene_variant|null|||n.1705509C>T||||||,T|intragenic_variant|MODIFIER|GENE_NCTC8325_1704280_1705641|GE…			synonymous_variant	LOW	c.1230C>T	p.Phe410Phe	CDS_NCTC8325_1704280_1705641	SAOUHSC_01803	conserved hypothetical protein	CDS	1704279	1705641	1	no	no
coll2017-132	14448_1#76	14448_1#30	AgrC p.Arg315del	mutant	wildtype	δ-haemolysis assay	NCTC8325	1785278	T	A	11.7	PASS	AF=1;AD=10;DP=11;ANN=A|synonymous_variant|LOW|CDS_NCTC8325_1781582_1788142|GENE_CDS_NCTC8325_1781582_1788142|transcript|TRANSCRIPT_CDS_NCTC8325_1781582_1788142|protein_coding|1/1|c.2865A>T|p.Gly955Gly|2865/6561|2865/6561|955/2186||,A|intragenic_variant|MODIFIER|TRANSCRIPT_NCTC8325_24157_24231|null|gene_variant|null|||n.1785278T>A||||||,A|intragenic_variant|MODIFIER|GENE_NCTC8325_1781582_1788142|G…			synonymous_variant	LOW	c.2865A>T	p.Gly955Gly	CDS_NCTC8325_1781582_1788142	SAOUHSC_01873	conserved hypothetical protein	CDS	1781581	1788142	-1	no	no
coll2017-132	14448_1#76	14448_1#30	AgrC p.Arg315del	mutant	wildtype	δ-haemolysis assay	NCTC8325	1805231	C	T	173.1	PASS	AF=1;AD=91;DP=91;ANN=T|synonymous_variant|LOW|CDS_NCTC8325_1804782_1806074|GENE_CDS_NCTC8325_1804782_1806074|transcript|TRANSCRIPT_CDS_NCTC8325_1804782_1806074|protein_coding|1/1|c.450C>T|p.Asp150Asp|450/1293|450/1293|150/430||,T|intragenic_variant|MODIFIER|TRANSCRIPT_NCTC8325_24157_24231|null|gene_variant|null|||n.1805231C>T||||||,T|intragenic_variant|MODIFIER|GENE_NCTC8325_1804782_1806074|GENE_…			synonymous_variant	LOW	c.450C>T	p.Asp150Asp	CDS_NCTC8325_1804782_1806074	SAOUHSC_01893	arsenical pump membrane protein subfamily	CDS	1804781	1806074	1	no	no
coll2017-132	14448_1#76	14448_1#30	AgrC p.Arg315del	mutant	wildtype	δ-haemolysis assay	NCTC8325	1815149	T	C	66.3	PASS	AF=1;AD=33;DP=33;ANN=C|missense_variant|MODERATE|CDS_NCTC8325_1814821_1815429|GENE_CDS_NCTC8325_1814821_1815429|transcript|TRANSCRIPT_CDS_NCTC8325_1814821_1815429|protein_coding|1/1|c.329T>C|p.Val110Ala|329/609|329/609|110/202||,C|intragenic_variant|MODIFIER|TRANSCRIPT_NCTC8325_24157_24231|null|gene_variant|null|||n.1815149T>C||||||,C|intragenic_variant|MODIFIER|GENE_NCTC8325_1814821_1815429|GENE…			missense_variant	MODERATE	c.329T>C	p.Val110Ala	CDS_NCTC8325_1814821_1815429	SAOUHSC_01906	truncated transposase, putative	CDS	1814820	1815429	1	no	yes
coll2017-132	14448_1#76	14448_1#30	AgrC p.Arg315del	mutant	wildtype	δ-haemolysis assay	NCTC8325	1870308	C	T	152.7	PASS	AF=1;AD=82;DP=82;ANN=T|synonymous_variant|LOW|CDS_NCTC8325_1870108_1870611|GENE_CDS_NCTC8325_1870108_1870611|transcript|TRANSCRIPT_CDS_NCTC8325_1870108_1870611|protein_coding|1/1|c.201C>T|p.Phe67Phe|201/504|201/504|67/167||,T|intragenic_variant|MODIFIER|TRANSCRIPT_NCTC8325_24157_24231|null|gene_variant|null|||n.1870308C>T||||||,T|intragenic_variant|MODIFIER|GENE_NCTC8325_1870108_1870611|GENE_NCTC…			synonymous_variant	LOW	c.201C>T	p.Phe67Phe	CDS_NCTC8325_1870108_1870611	SAOUHSC_01964	conserved hypothetical protein	CDS	1870107	1870611	1	no	no
coll2017-132	14448_1#76	14448_1#30	AgrC p.Arg315del	mutant	wildtype	δ-haemolysis assay	NCTC8325	2018715	A	G	324.5	PASS	AF=1;AD=149;DP=149;ANN=G|synonymous_variant|LOW|CDS_NCTC8325_2018697_2018870|GENE_CDS_NCTC8325_2018697_2018870|transcript|TRANSCRIPT_CDS_NCTC8325_2018697_2018870|protein_coding|1/1|c.156T>C|p.Ile52Ile|156/174|156/174|52/57||,G|intragenic_variant|MODIFIER|TRANSCRIPT_NCTC8325_24157_24231|null|gene_variant|null|||n.2018715A>G||||||,G|intragenic_variant|MODIFIER|GENE_NCTC8325_2018697_2018870|GENE_NCT…			synonymous_variant	LOW	c.156T>C	p.Ile52Ile	CDS_NCTC8325_2018697_2018870	SAOUHSC_02145	conserved hypothetical protein	CDS	2018696	2018870	-1	yes	yes
coll2017-132	14448_1#76	14448_1#30	AgrC p.Arg315del	mutant	wildtype	δ-haemolysis assay	NCTC8325	2029808	C	A	20.6	PASS	AF=1;AD=18;DP=18;ANN=A|synonymous_variant|LOW|CDS_NCTC8325_2029598_2031352|GENE_CDS_NCTC8325_2029598_2031352|transcript|TRANSCRIPT_CDS_NCTC8325_2029598_2031352|protein_coding|1/1|c.1545G>T|p.Val515Val|1545/1755|1545/1755|515/584||,A|intragenic_variant|MODIFIER|TRANSCRIPT_NCTC8325_24157_24231|null|gene_variant|null|||n.2029808C>A||||||,A|intragenic_variant|MODIFIER|GENE_NCTC8325_2029598_2031352|GE…			synonymous_variant	LOW	c.1545G>T	p.Val515Val	CDS_NCTC8325_2029598_2031352	SAOUHSC_02161	MHC class II analog protein	CDS	2029597	2031352	-1	no	yes
coll2017-132	14448_1#76	14448_1#30	AgrC p.Arg315del	mutant	wildtype	δ-haemolysis assay	NCTC8325	2095593	GTCG	G	.	PASS	AF=1;AD=136;DP=136;ANN=G|disruptive_inframe_deletion|MODERATE|CDS_NCTC8325_2094653_2095897|GENE_CDS_NCTC8325_2094653_2095897|transcript|TRANSCRIPT_CDS_NCTC8325_2094653_2095897|protein_coding|1/1|c.942_944delTCG|p.Arg315del|942/1245|942/1245|314/414||,G|intragenic_variant|MODIFIER|TRANSCRIPT_NCTC8325_24157_24231|null|gene_variant|null|||n.2095594_2095596delTCG||||||,G|intragenic_variant|MODIFIER|G…			disruptive_inframe_deletion	MODERATE	c.942_944delTCG	p.Arg315del	CDS_NCTC8325_2094653_2095897	SAOUHSC_02264	accessory gene regulator protein C	CDS	2094652	2095897	1	no	no
coll2017-132	14448_1#76	14448_1#30	AgrC p.Arg315del	mutant	wildtype	δ-haemolysis assay	NCTC8325	2174214	A	G	199	PASS	AF=1;AD=92;DP=92;ANN=G|synonymous_variant|LOW|CDS_NCTC8325_2173986_2174438|GENE_CDS_NCTC8325_2173986_2174438|transcript|TRANSCRIPT_CDS_NCTC8325_2173986_2174438|protein_coding|1/1|c.225T>C|p.Thr75Thr|225/453|225/453|75/150||,G|intragenic_variant|MODIFIER|TRANSCRIPT_NCTC8325_24157_24231|null|gene_variant|null|||n.2174214A>G||||||,G|intragenic_variant|MODIFIER|GENE_NCTC8325_2173986_2174438|GENE_NCTC…			synonymous_variant	LOW	c.225T>C	p.Thr75Thr	CDS_NCTC8325_2173986_2174438	SAOUHSC_02351	conserved hypothetical protein	CDS	2173985	2174438	-1	no	no
coll2017-132	14448_1#76	14448_1#30	AgrC p.Arg315del	mutant	wildtype	δ-haemolysis assay	NCTC8325	2351970	T	A	136.7	PASS	AF=1;AD=75;DP=75;ANN=A|synonymous_variant|LOW|CDS_NCTC8325_2351097_2351987|GENE_CDS_NCTC8325_2351097_2351987|transcript|TRANSCRIPT_CDS_NCTC8325_2351097_2351987|protein_coding|1/1|c.18A>T|p.Ile6Ile|18/891|18/891|6/296||WARNING_TRANSCRIPT_NO_START_CODON,A|intragenic_variant|MODIFIER|GENE_NCTC8325_2351097_2351987|GENE_NCTC8325_2351097_2351987|gene_variant|GENE_NCTC8325_2351097_2351987|||n.2351970T>A…			synonymous_variant	LOW	c.18A>T	p.Ile6Ile	CDS_NCTC8325_2351097_2351987	SAOUHSC_02557	urea transporter, putative	CDS	2351096	2351987	-1	no	no
coll2017-132	14448_1#76	14448_1#30	AgrC p.Arg315del	mutant	wildtype	δ-haemolysis assay	NCTC8325	2418426	C	T	138	PASS	AF=1;AD=77;DP=78;ANN=T|synonymous_variant|LOW|CDS_NCTC8325_2416851_2418782|GENE_CDS_NCTC8325_2416851_2418782|transcript|TRANSCRIPT_CDS_NCTC8325_2416851_2418782|protein_coding|1/1|c.357G>A|p.Val119Val|357/1932|357/1932|119/643||,T|intragenic_variant|MODIFIER|GENE_NCTC8325_2416851_2418782|GENE_NCTC8325_2416851_2418782|gene_variant|GENE_NCTC8325_2416851_2418782|||n.2418426C>T||||||			synonymous_variant	LOW	c.357G>A	p.Val119Val	CDS_NCTC8325_2416851_2418782	SAOUHSC_02629	drug resistance transporter, EmrB/QacA subfamily, putative	CDS	2416850	2418782	-1	no	no
coll2017-132	14448_1#76	14448_1#30	AgrC p.Arg315del	mutant	wildtype	δ-haemolysis assay	NCTC8325	2458897	TC	AT	58	PASS	AF=1;AD=34;DP=35;ANN=AT|splice_region_variant&stop_retained_variant|LOW|CDS_NCTC8325_2458898_2459500|GENE_CDS_NCTC8325_2458898_2459500|transcript|TRANSCRIPT_CDS_NCTC8325_2458898_2459500|protein_coding|1/1|c.603_*1delGAinsAT|p.202||603/603|201/200||,AT|intragenic_variant|MODIFIER|GENE_NCTC8325_2458898_2459500|GENE_NCTC8325_2458898_2459500|gene_variant|GENE_NCTC8325_2458898_2459500|||n.2458897_2458…			splice_region_variant&stop_retained_variant	LOW	c.603_*1delGAinsAT	p.202	CDS_NCTC8325_2458898_2459500	SAOUHSC_02675	conserved hypothetical protein	CDS	2458897	2459500	-1	no	no
coll2017-132	14448_1#76	14448_1#30	AgrC p.Arg315del	mutant	wildtype	δ-haemolysis assay	NCTC8325	2474513	A	T	142.3	PASS	AF=1;AD=78;DP=78;ANN=T|synonymous_variant|LOW|CDS_NCTC8325_2474417_2474599|GENE_CDS_NCTC8325_2474417_2474599|transcript|TRANSCRIPT_CDS_NCTC8325_2474417_2474599|protein_coding|1/1|c.87T>A|p.Pro29Pro|87/183|87/183|29/60||,T|intragenic_variant|MODIFIER|GENE_NCTC8325_2474417_2474599|GENE_NCTC8325_2474417_2474599|gene_variant|GENE_NCTC8325_2474417_2474599|||n.2474513A>T||||||			synonymous_variant	LOW	c.87T>A	p.Pro29Pro	CDS_NCTC8325_2474417_2474599	SAOUHSC_02688	conserved hypothetical protein	CDS	2474416	2474599	-1	no	no
coll2017-132	14448_1#76	14448_1#30	AgrC p.Arg315del	mutant	wildtype	δ-haemolysis assay	NCTC8325	2553292	A	G	223.7	PASS	AF=1;AD=165;DP=203;ANN=G|synonymous_variant|LOW|CDS_NCTC8325_2553049_2553468|GENE_CDS_NCTC8325_2553049_2553468|transcript|TRANSCRIPT_CDS_NCTC8325_2553049_2553468|protein_coding|1/1|c.177T>C|p.Asn59Asn|177/420|177/420|59/139||,G|intragenic_variant|MODIFIER|GENE_NCTC8325_2553049_2553468|GENE_NCTC8325_2553049_2553468|gene_variant|GENE_NCTC8325_2553049_2553468|||n.2553292A>G||||||			synonymous_variant	LOW	c.177T>C	p.Asn59Asn	CDS_NCTC8325_2553049_2553468	SAOUHSC_02776	conserved hypothetical protein	CDS	2553048	2553468	-1	no	yes
coll2017-132	14448_1#76	14448_1#30	AgrC p.Arg315del	mutant	wildtype	δ-haemolysis assay	NCTC8325	2556781	A	T	114.7	PASS	AF=1;AD=78;DP=95;ANN=T|synonymous_variant|LOW|CDS_NCTC8325_2556685_2557479|GENE_CDS_NCTC8325_2556685_2557479|transcript|TRANSCRIPT_CDS_NCTC8325_2556685_2557479|protein_coding|1/1|c.699T>A|p.Leu233Leu|699/795|699/795|233/264||,T|intragenic_variant|MODIFIER|GENE_NCTC8325_2556685_2557479|GENE_NCTC8325_2556685_2557479|gene_variant|GENE_NCTC8325_2556685_2557479|||n.2556781A>T||||||			synonymous_variant	LOW	c.699T>A	p.Leu233Leu	CDS_NCTC8325_2556685_2557479	SAOUHSC_02783	conserved hypothetical protein	CDS	2556684	2557479	-1	no	yes
coll2017-132	14448_1#76	14448_1#30	AgrC p.Arg315del	mutant	wildtype	δ-haemolysis assay	NCTC8325	2582745	T	A	130.5	PASS	AF=1;AD=72;DP=72;ANN=A|synonymous_variant|LOW|CDS_NCTC8325_2581383_2584355|GENE_CDS_NCTC8325_2581383_2584355|transcript|TRANSCRIPT_CDS_NCTC8325_2581383_2584355|protein_coding|1/1|c.1611A>T|p.Gly537Gly|1611/2973|1611/2973|537/990||,A|intragenic_variant|MODIFIER|GENE_NCTC8325_2581383_2584355|GENE_NCTC8325_2581383_2584355|gene_variant|GENE_NCTC8325_2581383_2584355|||n.2582745T>A||||||			synonymous_variant	LOW	c.1611A>T	p.Gly537Gly	CDS_NCTC8325_2581383_2584355	SAOUHSC_02803	fibronectin-binding protein precursor, putative	CDS	2581382	2584355	-1	no	no
coll2017-132	14448_1#76	14448_1#30	AgrC p.Arg315del	mutant	wildtype	δ-haemolysis assay	NCTC8325	2702331	GGAGGTATTTTCTAGGGCTTTCTTAGATTCGTTACATTGCTTCGCCAATATATTTCAATTAGCTATTCTCGCCCTCACGTACTCTATCAATAATATTTTGTATTTGTTCACGTTTTTCATATTCATTTTCTACAAAATAAACTAACGGTTCATCTTTGATAGTAACCCAAGGTACAAGTACATCAAAATCTAATTCTTTAACCATCTCTAAACTTTGAATAGATTTTTCTCTATCACTTGAACCTAATATAACTGTACGCCATCTCTTCCCTTCAAAACATATAAAATCTCCAGTAAATAAGTAACGGTGATGACCATCATCCCATAAAAATAGTGTCGTCCCTGGTGTATGTCCAGGCGCGGGAATAACTTCTAAATCCTTATCCAACATTACACGAT…	TTACTTTTAAAAATCAAAGTCTTATGTGCTATTTATTT	.	PASS	AF=1;AD=108;DP=108;ANN=TTACTTTTAAAAATCAAAGTCTTATGTGCTATTTATTT|transcript_ablation&start_lost&splice_region_variant&synonymous_variant|HIGH|CDS_NCTC8325_2702389_2703075|GENE_CDS_NCTC8325_2702389_2703075|transcript|TRANSCRIPT_CDS_NCTC8325_2702389_2703075|protein_coding|1/1|c.-261_*58delCAAAGCGGGTCTGGGACGACGAAATGAATTTTGTGAAAATATCATTTCTGTTCCATTCCCCTTTTTTTAGTAGCATTGTAGGATGAACTTTTAGGTTTTCATTAATGTTGTACT…			transcript_ablation&start_lost&splice_region_variant&synonymous_variant	HIGH	c.-261_*58delCAAAGCGGGTCTGGGACGACGAAATGAATTTTGTGAAAATATCATTTCTGTTCCATTCCCCTTTTTTTAGTAGCATTGTAGGATGAACTTTTAGGTTTTCATTAATGTTGTACTAAAAGATTTAATTTTTTAGTGCTCCAAGTACTTATTTATTGTATGAAGCATATTCTAAATCGAAGTTTGAAAGACTCTCATTGATTATTAAATTAAATAAAGGGTACTGCGTATGTACAATTCAAATTAATCGAAGGATGAAATAAAATGACTAATCAATTTAAAAATAAACAGTCCAAATTACATGACAGTTTAGAATCCATCACAAAAAACTTATATGCGACACCTACTTCGGAACTGCCTTTTGATAATCGATTTCTATTTAAATCTTT…	p.0?	CDS_NCTC8325_2702389_2703075	SAOUHSC_02936	conserved hypothetical protein	CDS	2702388	2703075	-1	no	no
coll2017-132	14448_1#76	14448_1#30	AgrC p.Arg315del	mutant	wildtype	δ-haemolysis assay	NCTC8325	2763334	T	C	157	PASS	AF=1;AD=82;DP=82;ANN=C|synonymous_variant|LOW|CDS_NCTC8325_2759929_2766744|GENE_CDS_NCTC8325_2759929_2766744|transcript|TRANSCRIPT_CDS_NCTC8325_2759929_2766744|protein_coding|1/1|c.3411A>G|p.Val1137Val|3411/6816|3411/6816|1137/2271||,C|intragenic_variant|MODIFIER|GENE_NCTC8325_2759929_2766744|GENE_NCTC8325_2759929_2766744|gene_variant|GENE_NCTC8325_2759929_2766744|||n.2763334T>C||||||			synonymous_variant	LOW	c.3411A>G	p.Val1137Val	CDS_NCTC8325_2759929_2766744	SAOUHSC_02990	conserved hypothetical protein	CDS	2759928	2766744	-1	no	yes
coll2017-150	8490_3#60	14448_3#45	Pbp2 p.Asn235Lys	mutant	wildtype	cefoxitin resistance	NCTC8325	42861	T	C	118	PASS	AF=1;AD=66;DP=67;ANN=C|synonymous_variant|LOW|CDS_NCTC8325_42681_43613|GENE_CDS_NCTC8325_42681_43613|transcript|TRANSCRIPT_CDS_NCTC8325_42681_43613|protein_coding|1/1|c.753A>G|p.Glu251Glu|753/933|753/933|251/310||,C|intragenic_variant|MODIFIER|TRANSCRIPT_NCTC8325_24157_24231|null|gene_variant|null|||n.42861T>C||||||,C|intragenic_variant|MODIFIER|GENE_NCTC8325_42681_43613|GENE_NCTC8325_42681_43613…			synonymous_variant	LOW	c.753A>G	p.Glu251Glu	CDS_NCTC8325_42681_43613	SAOUHSC_00039	conserved hypothetical protein	CDS	42680	43613	-1	no	yes
coll2017-150	8490_3#60	14448_3#45	Pbp2 p.Asn235Lys	mutant	wildtype	cefoxitin resistance	NCTC8325	73917	T	C	23.9	PASS	AF=1;AD=48;DP=59;ANN=C|missense_variant|MODERATE|CDS_NCTC8325_73429_74979|GENE_CDS_NCTC8325_73429_74979|transcript|TRANSCRIPT_CDS_NCTC8325_73429_74979|protein_coding|1/1|c.1063A>G|p.Asn355Asp|1063/1551|1063/1551|355/516||,C|intragenic_variant|MODIFIER|TRANSCRIPT_NCTC8325_24157_24231|null|gene_variant|null|||n.73917T>C||||||,C|intragenic_variant|MODIFIER|GENE_NCTC8325_73429_74979|GENE_NCTC8325_734…			missense_variant	MODERATE	c.1063A>G	p.Asn355Asp	CDS_NCTC8325_73429_74979	SAOUHSC_00069	protein A	CDS	73428	74979	-1	yes	yes
coll2017-150	8490_3#60	14448_3#45	Pbp2 p.Asn235Lys	mutant	wildtype	cefoxitin resistance	NCTC8325	187966	T	C	171.3	PASS	AF=1;AD=80;DP=80;ANN=C|synonymous_variant|LOW|CDS_NCTC8325_186428_188434|GENE_CDS_NCTC8325_186428_188434|transcript|TRANSCRIPT_CDS_NCTC8325_186428_188434|protein_coding|1/1|c.1539T>C|p.Ala513Ala|1539/2007|1539/2007|513/668||,C|intragenic_variant|MODIFIER|TRANSCRIPT_NCTC8325_24157_24231|null|gene_variant|null|||n.187966T>C||||||,C|intragenic_variant|MODIFIER|GENE_NCTC8325_186428_188434|GENE_NCTC83…			synonymous_variant	LOW	c.1539T>C	p.Ala513Ala	CDS_NCTC8325_186428_188434	SAOUHSC_00171	gamma-glutamyltranspeptidase, putative	CDS	186427	188434	1	no	no
coll2017-150	8490_3#60	14448_3#45	Pbp2 p.Asn235Lys	mutant	wildtype	cefoxitin resistance	NCTC8325	188183	C	T	161.3	PASS	AF=1;AD=88;DP=88;ANN=T|missense_variant|MODERATE|CDS_NCTC8325_186428_188434|GENE_CDS_NCTC8325_186428_188434|transcript|TRANSCRIPT_CDS_NCTC8325_186428_188434|protein_coding|1/1|c.1756C>T|p.His586Tyr|1756/2007|1756/2007|586/668||,T|intragenic_variant|MODIFIER|TRANSCRIPT_NCTC8325_24157_24231|null|gene_variant|null|||n.188183C>T||||||,T|intragenic_variant|MODIFIER|GENE_NCTC8325_186428_188434|GENE_NCT…			missense_variant	MODERATE	c.1756C>T	p.His586Tyr	CDS_NCTC8325_186428_188434	SAOUHSC_00171	gamma-glutamyltranspeptidase, putative	CDS	186427	188434	1	no	no
coll2017-150	8490_3#60	14448_3#45	Pbp2 p.Asn235Lys	mutant	wildtype	cefoxitin resistance	NCTC8325	345791	G	A	137.9	PASS	AF=1;AD=75;DP=75;ANN=A|missense_variant|MODERATE|CDS_NCTC8325_345198_345827|GENE_CDS_NCTC8325_345198_345827|transcript|TRANSCRIPT_CDS_NCTC8325_345198_345827|protein_coding|1/1|c.594G>A|p.Met198Ile|594/630|594/630|198/209||,A|intragenic_variant|MODIFIER|TRANSCRIPT_NCTC8325_24157_24231|null|gene_variant|null|||n.345791G>A||||||,A|intragenic_variant|MODIFIER|GENE_NCTC8325_345198_345827|GENE_NCTC8325…			missense_variant	MODERATE	c.594G>A	p.Met198Ile	CDS_NCTC8325_345198_345827	SAOUHSC_00334	conserved hypothetical protein	CDS	345197	345827	1	no	no
coll2017-150	8490_3#60	14448_3#45	Pbp2 p.Asn235Lys	mutant	wildtype	cefoxitin resistance	NCTC8325	386614	T	A	150.7	PASS	AF=1;AD=82;DP=82;ANN=A|synonymous_variant|LOW|CDS_NCTC8325_386599_386958|GENE_CDS_NCTC8325_386599_386958|transcript|TRANSCRIPT_CDS_NCTC8325_386599_386958|protein_coding|1/1|c.345A>T|p.Ile115Ile|345/360|345/360|115/119||WARNING_TRANSCRIPT_NO_START_CODON,A|intragenic_variant|MODIFIER|TRANSCRIPT_NCTC8325_24157_24231|null|gene_variant|null|||n.386614T>A||||||,A|intragenic_variant|MODIFIER|GENE_NCTC83…			synonymous_variant	LOW	c.345A>T	p.Ile115Ile	CDS_NCTC8325_386599_386958	SAOUHSC_00381	conserved hypothetical protein	CDS	386598	386958	-1	no	no
coll2017-150	8490_3#60	14448_3#45	Pbp2 p.Asn235Lys	mutant	wildtype	cefoxitin resistance	NCTC8325	393729	A	G	150.2	PASS	AF=1;AD=72;DP=73;ANN=G|synonymous_variant|LOW|CDS_NCTC8325_393579_393878|GENE_CDS_NCTC8325_393579_393878|transcript|TRANSCRIPT_CDS_NCTC8325_393579_393878|protein_coding|1/1|c.150T>C|p.Cys50Cys|150/300|150/300|50/99||,G|intragenic_variant|MODIFIER|TRANSCRIPT_NCTC8325_24157_24231|null|gene_variant|null|||n.393729A>G||||||,G|intragenic_variant|MODIFIER|GENE_NCTC8325_393579_393878|GENE_NCTC8325_39357…			synonymous_variant	LOW	c.150T>C	p.Cys50Cys	CDS_NCTC8325_393579_393878	SAOUHSC_A00379	hypothetical protein	CDS	393578	393878	-1	no	yes
coll2017-150	8490_3#60	14448_3#45	Pbp2 p.Asn235Lys	mutant	wildtype	cefoxitin resistance	NCTC8325	407879	A	G	159.5	PASS	AF=1;AD=91;DP=110;ANN=G|missense_variant|MODERATE|CDS_NCTC8325_407345_408082|GENE_CDS_NCTC8325_407345_408082|transcript|TRANSCRIPT_CDS_NCTC8325_407345_408082|protein_coding|1/1|c.535A>G|p.Lys179Glu|535/738|535/738|179/245||,G|intragenic_variant|MODIFIER|TRANSCRIPT_NCTC8325_24157_24231|null|gene_variant|null|||n.407879A>G||||||,G|intragenic_variant|MODIFIER|GENE_NCTC8325_407345_408082|GENE_NCTC832…			missense_variant	MODERATE	c.535A>G	p.Lys179Glu	CDS_NCTC8325_407345_408082	SAOUHSC_00405	conserved hypothetical protein	CDS	407344	408082	1	no	yes
coll2017-150	8490_3#60	14448_3#45	Pbp2 p.Asn235Lys	mutant	wildtype	cefoxitin resistance	NCTC8325	429409	C	T	320.1	PASS	AF=1;AD=170;DP=170;ANN=T|missense_variant|MODERATE|CDS_NCTC8325_429216_429611|GENE_CDS_NCTC8325_429216_429611|transcript|TRANSCRIPT_CDS_NCTC8325_429216_429611|protein_coding|1/1|c.194C>T|p.Thr65Ile|194/396|194/396|65/131||,T|intragenic_variant|MODIFIER|TRANSCRIPT_NCTC8325_24157_24231|null|gene_variant|null|||n.429409C>T||||||,T|intragenic_variant|MODIFIER|GENE_NCTC8325_429216_429611|GENE_NCTC8325…			missense_variant	MODERATE	c.194C>T	p.Thr65Ile	CDS_NCTC8325_429216_429611	SAOUHSC_00429	MutT/nudix family protein, putative	CDS	429215	429611	1	no	no
coll2017-150	8490_3#60	14448_3#45	Pbp2 p.Asn235Lys	mutant	wildtype	cefoxitin resistance	NCTC8325	554500	T	C	12.2	PASS	AF=1;AD=11;DP=11;ANN=C|synonymous_variant|LOW|CDS_NCTC8325_551105_555154|GENE_CDS_NCTC8325_551105_555154|transcript|TRANSCRIPT_CDS_NCTC8325_551105_555154|protein_coding|1/1|c.3396T>C|p.Ser1132Ser|3396/4050|3396/4050|1132/1349||,C|intragenic_variant|MODIFIER|TRANSCRIPT_NCTC8325_24157_24231|null|gene_variant|null|||n.554500T>C||||||,C|intragenic_variant|MODIFIER|GENE_NCTC8325_551105_555154|GENE_NCT…			synonymous_variant	LOW	c.3396T>C	p.Ser1132Ser	CDS_NCTC8325_551105_555154	SAOUHSC_00545	sdrD protein, putative	CDS	551104	555154	1	yes	yes
coll2017-150	8490_3#60	14448_3#45	Pbp2 p.Asn235Lys	mutant	wildtype	cefoxitin resistance	NCTC8325	590401	CG	C	347.4	PASS	AF=1;AD=112;DP=112;ANN=C|frameshift_variant|HIGH|CDS_NCTC8325_589837_590430|GENE_CDS_NCTC8325_589837_590430|transcript|TRANSCRIPT_CDS_NCTC8325_589837_590430|protein_coding|1/1|c.566delG|p.Arg189fs|566/594|566/594|189/197||,C|intragenic_variant|MODIFIER|TRANSCRIPT_NCTC8325_24157_24231|null|gene_variant|null|||n.590402delG||||||,C|intragenic_variant|MODIFIER|GENE_NCTC8325_589837_590430|GENE_NCTC832…			frameshift_variant	HIGH	c.566delG	p.Arg189fs	CDS_NCTC8325_589837_590430	SAOUHSC_00591	conserved hypothetical protein	CDS	589836	590430	1	yes	yes
coll2017-150	8490_3#60	14448_3#45	Pbp2 p.Asn235Lys	mutant	wildtype	cefoxitin resistance	NCTC8325	653947	T	A	135.6	PASS	AF=1;AD=74;DP=75;ANN=A|synonymous_variant|LOW|CDS_NCTC8325_653939_654700|GENE_CDS_NCTC8325_653939_654700|transcript|TRANSCRIPT_CDS_NCTC8325_653939_654700|protein_coding|1/1|c.9T>A|p.Ile3Ile|9/762|9/762|3/253||WARNING_TRANSCRIPT_NO_START_CODON,A|intragenic_variant|MODIFIER|TRANSCRIPT_NCTC8325_24157_24231|null|gene_variant|null|||n.653947T>A||||||,A|intragenic_variant|MODIFIER|GENE_NCTC8325_653939_…			synonymous_variant	LOW	c.9T>A	p.Ile3Ile	CDS_NCTC8325_653939_654700	SAOUHSC_00667	ABC transporter ATP-binding protein, putative	CDS	653938	654700	1	no	no
coll2017-150	8490_3#60	14448_3#45	Pbp2 p.Asn235Lys	mutant	wildtype	cefoxitin resistance	NCTC8325	654770	G	A	163.5	PASS	AF=1;AD=88;DP=88;ANN=A|synonymous_variant|LOW|CDS_NCTC8325_654690_656579|GENE_CDS_NCTC8325_654690_656579|transcript|TRANSCRIPT_CDS_NCTC8325_654690_656579|protein_coding|1/1|c.81G>A|p.Thr27Thr|81/1890|81/1890|27/629||,A|intragenic_variant|MODIFIER|TRANSCRIPT_NCTC8325_24157_24231|null|gene_variant|null|||n.654770G>A||||||,A|intragenic_variant|MODIFIER|GENE_NCTC8325_654690_656579|GENE_NCTC8325_65469…			synonymous_variant	LOW	c.81G>A	p.Thr27Thr	CDS_NCTC8325_654690_656579	SAOUHSC_00668	ABC transporter permease, putative	CDS	654689	656579	1	no	no
coll2017-150	8490_3#60	14448_3#45	Pbp2 p.Asn235Lys	mutant	wildtype	cefoxitin resistance	NCTC8325	655568	C	T	134.2	PASS	AF=1;AD=74;DP=74;ANN=T|synonymous_variant|LOW|CDS_NCTC8325_654690_656579|GENE_CDS_NCTC8325_654690_656579|transcript|TRANSCRIPT_CDS_NCTC8325_654690_656579|protein_coding|1/1|c.879C>T|p.Ile293Ile|879/1890|879/1890|293/629||,T|intragenic_variant|MODIFIER|TRANSCRIPT_NCTC8325_24157_24231|null|gene_variant|null|||n.655568C>T||||||,T|intragenic_variant|MODIFIER|GENE_NCTC8325_654690_656579|GENE_NCTC8325_…			synonymous_variant	LOW	c.879C>T	p.Ile293Ile	CDS_NCTC8325_654690_656579	SAOUHSC_00668	ABC transporter permease, putative	CDS	654689	656579	1	no	no
coll2017-150	8490_3#60	14448_3#45	Pbp2 p.Asn235Lys	mutant	wildtype	cefoxitin resistance	NCTC8325	656124	GCT	ATG	161.4	PASS	AF=1;AD=83;DP=83;ANN=ATG|missense_variant|MODERATE|CDS_NCTC8325_654690_656579|GENE_CDS_NCTC8325_654690_656579|transcript|TRANSCRIPT_CDS_NCTC8325_654690_656579|protein_coding|1/1|c.1435_1437delGCTinsATG|p.Ala479Met|1435/1890|1435/1890|479/629||,ATG|intragenic_variant|MODIFIER|TRANSCRIPT_NCTC8325_24157_24231|null|gene_variant|null|||n.656124_656126delGCTinsATG||||||,ATG|intragenic_variant|MODIFIER|…			missense_variant	MODERATE	c.1435_1437delGCTinsATG	p.Ala479Met	CDS_NCTC8325_654690_656579	SAOUHSC_00668	ABC transporter permease, putative	CDS	654689	656579	1	no	no
coll2017-150	8490_3#60	14448_3#45	Pbp2 p.Asn235Lys	mutant	wildtype	cefoxitin resistance	NCTC8325	688159	G	A	157.8	PASS	AF=1;AD=85;DP=85;ANN=A|synonymous_variant|LOW|CDS_NCTC8325_687425_688591|GENE_CDS_NCTC8325_687425_688591|transcript|TRANSCRIPT_CDS_NCTC8325_687425_688591|protein_coding|1/1|c.735G>A|p.Thr245Thr|735/1167|735/1167|245/388||,A|intragenic_variant|MODIFIER|TRANSCRIPT_NCTC8325_24157_24231|null|gene_variant|null|||n.688159G>A||||||,A|intragenic_variant|MODIFIER|GENE_NCTC8325_687425_688591|GENE_NCTC8325_…			synonymous_variant	LOW	c.735G>A	p.Thr245Thr	CDS_NCTC8325_687425_688591	SAOUHSC_00703	quinolone resistance norA protein, putative	CDS	687424	688591	1	no	no
coll2017-150	8490_3#60	14448_3#45	Pbp2 p.Asn235Lys	mutant	wildtype	cefoxitin resistance	NCTC8325	794587	T	C	184.7	PASS	AF=1;AD=86;DP=86;ANN=C|synonymous_variant|LOW|CDS_NCTC8325_792986_795769|GENE_CDS_NCTC8325_792986_795769|transcript|TRANSCRIPT_CDS_NCTC8325_792986_795769|protein_coding|1/1|c.1602T>C|p.Gly534Gly|1602/2784|1602/2784|534/927||,C|intragenic_variant|MODIFIER|TRANSCRIPT_NCTC8325_24157_24231|null|gene_variant|null|||n.794587T>C||||||,C|intragenic_variant|MODIFIER|GENE_NCTC8325_792986_795769|GENE_NCTC83…			synonymous_variant	LOW	c.1602T>C	p.Gly534Gly	CDS_NCTC8325_792986_795769	SAOUHSC_00812	clumping factor	CDS	792985	795769	1	no	no
coll2017-150	8490_3#60	14448_3#45	Pbp2 p.Asn235Lys	mutant	wildtype	cefoxitin resistance	NCTC8325	799238	T	C	173.7	PASS	AF=1;AD=81;DP=81;ANN=C|synonymous_variant|LOW|CDS_NCTC8325_799223_799693|GENE_CDS_NCTC8325_799223_799693|transcript|TRANSCRIPT_CDS_NCTC8325_799223_799693|protein_coding|1/1|c.16T>C|p.Leu6Leu|16/471|16/471|6/156||,C|intragenic_variant|MODIFIER|TRANSCRIPT_NCTC8325_24157_24231|null|gene_variant|null|||n.799238T>C||||||,C|intragenic_variant|MODIFIER|GENE_NCTC8325_799223_799693|GENE_NCTC8325_799223_79…			synonymous_variant	LOW	c.16T>C	p.Leu6Leu	CDS_NCTC8325_799223_799693	SAOUHSC_00817	conserved hypothetical protein	CDS	799222	799693	1	no	yes
coll2017-150	8490_3#60	14448_3#45	Pbp2 p.Asn235Lys	mutant	wildtype	cefoxitin resistance	NCTC8325	959476	G	A	78	PASS	AF=1;AD=44;DP=44;ANN=A|synonymous_variant|LOW|CDS_NCTC8325_959416_960426|GENE_CDS_NCTC8325_959416_960426|transcript|TRANSCRIPT_CDS_NCTC8325_959416_960426|protein_coding|1/1|c.951C>T|p.Asn317Asn|951/1011|951/1011|317/336||,A|intragenic_variant|MODIFIER|TRANSCRIPT_NCTC8325_24157_24231|null|gene_variant|null|||n.959476G>A||||||,A|intragenic_variant|MODIFIER|GENE_NCTC8325_959416_960426|GENE_NCTC8325_…			synonymous_variant	LOW	c.951C>T	p.Asn317Asn	CDS_NCTC8325_959416_960426	SAOUHSC_00988	glutamyl endopeptidase precursor, putative	CDS	959415	960426	-1	no	no
coll2017-150	8490_3#60	14448_3#45	Pbp2 p.Asn235Lys	mutant	wildtype	cefoxitin resistance	NCTC8325	969391	T	C	156.1	PASS	AF=1;AD=73;DP=73;ANN=C|missense_variant|MODERATE|CDS_NCTC8325_969198_970415|GENE_CDS_NCTC8325_969198_970415|transcript|TRANSCRIPT_CDS_NCTC8325_969198_970415|protein_coding|1/1|c.1025A>G|p.Asn342Ser|1025/1218|1025/1218|342/405||,C|intragenic_variant|MODIFIER|TRANSCRIPT_NCTC8325_24157_24231|null|gene_variant|null|||n.969391T>C||||||,C|intragenic_variant|MODIFIER|GENE_NCTC8325_969198_970415|GENE_NCT…			missense_variant	MODERATE	c.1025A>G	p.Asn342Ser	CDS_NCTC8325_969198_970415	SAOUHSC_00997	conserved hypothetical protein	CDS	969197	970415	-1	no	no
coll2017-150	8490_3#60	14448_3#45	Pbp2 p.Asn235Lys	mutant	wildtype	cefoxitin resistance	NCTC8325	1081102	T	C	287.7	PASS	AF=1;AD=149;DP=174;ANN=C|synonymous_variant|LOW|CDS_NCTC8325_1080460_1081185|GENE_CDS_NCTC8325_1080460_1081185|transcript|TRANSCRIPT_CDS_NCTC8325_1080460_1081185|protein_coding|1/1|c.84A>G|p.Thr28Thr|84/726|84/726|28/241||,C|intragenic_variant|MODIFIER|TRANSCRIPT_NCTC8325_24157_24231|null|gene_variant|null|||n.1081102T>C||||||,C|intragenic_variant|MODIFIER|GENE_NCTC8325_1080460_1081185|GENE_NCTC8…			synonymous_variant	LOW	c.84A>G	p.Thr28Thr	CDS_NCTC8325_1080460_1081185	SAOUHSC_01127	conserved hypothetical protein	CDS	1080459	1081185	-1	no	yes
coll2017-150	8490_3#60	14448_3#45	Pbp2 p.Asn235Lys	mutant	wildtype	cefoxitin resistance	NCTC8325	1343026	G	A	250.9	PASS	AF=1;AD=136;DP=138;ANN=A|synonymous_variant|LOW|CDS_NCTC8325_1342739_1343824|GENE_CDS_NCTC8325_1342739_1343824|transcript|TRANSCRIPT_CDS_NCTC8325_1342739_1343824|protein_coding|1/1|c.288G>A|p.Ser96Ser|288/1086|288/1086|96/361||,A|intragenic_variant|MODIFIER|TRANSCRIPT_NCTC8325_24157_24231|null|gene_variant|null|||n.1343026G>A||||||,A|intragenic_variant|MODIFIER|GENE_NCTC8325_1342739_1343824|GENE_…			synonymous_variant	LOW	c.288G>A	p.Ser96Ser	CDS_NCTC8325_1342739_1343824	SAOUHSC_01400	alanine racemase, putative	CDS	1342738	1343824	1	no	no
coll2017-150	8490_3#60	14448_3#45	Pbp2 p.Asn235Lys	mutant	wildtype	cefoxitin resistance	NCTC8325	1381191	G	A	182.1	PASS	AF=1;AD=102;DP=102;ANN=A|synonymous_variant|LOW|CDS_NCTC8325_1376091_1404698|GENE_CDS_NCTC8325_1376091_1404698|transcript|TRANSCRIPT_CDS_NCTC8325_1376091_1404698|protein_coding|1/1|c.23508C>T|p.Ser7836Ser|23508/28608|23508/28608|7836/9535||WARNING_TRANSCRIPT_NO_START_CODON,A|intragenic_variant|MODIFIER|TRANSCRIPT_NCTC8325_24157_24231|null|gene_variant|null|||n.1381191G>A||||||,A|intragenic_varian…			synonymous_variant	LOW	c.23508C>T	p.Ser7836Ser	CDS_NCTC8325_1376091_1404698	SAOUHSC_01447	conserved hypothetical protein	CDS	1376090	1404698	-1	no	yes
coll2017-150	8490_3#60	14448_3#45	Pbp2 p.Asn235Lys	mutant	wildtype	cefoxitin resistance	NCTC8325	1422256	C	A	200.3	PASS	AF=1;AD=107;DP=107;ANN=A|missense_variant|MODERATE|CDS_NCTC8325_1421552_1423735|GENE_CDS_NCTC8325_1421552_1423735|transcript|TRANSCRIPT_CDS_NCTC8325_1421552_1423735|protein_coding|1/1|c.705C>A|p.Asn235Lys|705/2184|705/2184|235/727||,A|intragenic_variant|MODIFIER|TRANSCRIPT_NCTC8325_24157_24231|null|gene_variant|null|||n.1422256C>A||||||,A|intragenic_variant|MODIFIER|GENE_NCTC8325_1421552_1423735|…			missense_variant	MODERATE	c.705C>A	p.Asn235Lys	CDS_NCTC8325_1421552_1423735	SAOUHSC_01467	penicillin-binding protein 2	CDS	1421551	1423735	1	no	no
coll2017-150	8490_3#60	14448_3#45	Pbp2 p.Asn235Lys	mutant	wildtype	cefoxitin resistance	NCTC8325	1438789	A	G	204.9	PASS	AF=1;AD=95;DP=95;ANN=G|synonymous_variant|LOW|CDS_NCTC8325_1438012_1439310|GENE_CDS_NCTC8325_1438012_1439310|transcript|TRANSCRIPT_CDS_NCTC8325_1438012_1439310|protein_coding|1/1|c.522T>C|p.Ile174Ile|522/1299|522/1299|174/432||,G|intragenic_variant|MODIFIER|TRANSCRIPT_NCTC8325_24157_24231|null|gene_variant|null|||n.1438789A>G||||||,G|intragenic_variant|MODIFIER|GENE_NCTC8325_1438012_1439310|GENE_…			synonymous_variant	LOW	c.522T>C	p.Ile174Ile	CDS_NCTC8325_1438012_1439310	SAOUHSC_01481	3-phosphoshikimate 1-carboxyvinyltransferase	CDS	1438011	1439310	-1	no	no
coll2017-150	8490_3#60	14448_3#45	Pbp2 p.Asn235Lys	mutant	wildtype	cefoxitin resistance	NCTC8325	1438963	G	T	121	PASS	AF=1;AD=70;DP=73;ANN=T|synonymous_variant|LOW|CDS_NCTC8325_1438012_1439310|GENE_CDS_NCTC8325_1438012_1439310|transcript|TRANSCRIPT_CDS_NCTC8325_1438012_1439310|protein_coding|1/1|c.348C>A|p.Gly116Gly|348/1299|348/1299|116/432||,T|intragenic_variant|MODIFIER|TRANSCRIPT_NCTC8325_24157_24231|null|gene_variant|null|||n.1438963G>T||||||,T|intragenic_variant|MODIFIER|GENE_NCTC8325_1438012_1439310|GENE_…			synonymous_variant	LOW	c.348C>A	p.Gly116Gly	CDS_NCTC8325_1438012_1439310	SAOUHSC_01481	3-phosphoshikimate 1-carboxyvinyltransferase	CDS	1438011	1439310	-1	no	no
coll2017-150	8490_3#60	14448_3#45	Pbp2 p.Asn235Lys	mutant	wildtype	cefoxitin resistance	NCTC8325	1454492	AGCTGCACCTGCA	TGCT	.	PASS	AF=1;AD=138;DP=138;ANN=TGCT|synonymous_variant&disruptive_inframe_deletion|MODERATE|CDS_NCTC8325_1453688_1455148|GENE_CDS_NCTC8325_1453688_1455148|transcript|TRANSCRIPT_CDS_NCTC8325_1453688_1455148|protein_coding|1/1|c.645_657delTGCAGGTGCAGCTinsAGCA|p.Gly217_Ala219del|657/1461|645/1461|215/486||,TGCT|intragenic_variant|MODIFIER|TRANSCRIPT_NCTC8325_24157_24231|null|gene_variant|null|||n.1454492_14…			synonymous_variant&disruptive_inframe_deletion	MODERATE	c.645_657delTGCAGGTGCAGCTinsAGCA	p.Gly217_Ala219del	CDS_NCTC8325_1453688_1455148	SAOUHSC_01501	elastin binding protein	CDS	1453687	1455148	-1	no	no
coll2017-150	8490_3#60	14448_3#45	Pbp2 p.Asn235Lys	mutant	wildtype	cefoxitin resistance	NCTC8325	1459620	T	C	119.2	PASS	AF=1;AD=72;DP=72;ANN=C|synonymous_variant|LOW|CDS_NCTC8325_1459227_1460141|GENE_CDS_NCTC8325_1459227_1460141|transcript|TRANSCRIPT_CDS_NCTC8325_1459227_1460141|protein_coding|1/1|c.522A>G|p.Glu174Glu|522/915|522/915|174/304||,C|intragenic_variant|MODIFIER|TRANSCRIPT_NCTC8325_24157_24231|null|gene_variant|null|||n.1459620T>C||||||,C|intragenic_variant|MODIFIER|GENE_NCTC8325_1459227_1460141|GENE_NC…			synonymous_variant	LOW	c.522A>G	p.Glu174Glu	CDS_NCTC8325_1459227_1460141	SAOUHSC_01508	conserved hypothetical protein	CDS	1459226	1460141	-1	no	yes
coll2017-150	8490_3#60	14448_3#45	Pbp2 p.Asn235Lys	mutant	wildtype	cefoxitin resistance	NCTC8325	1461195	TGTTTCTGTATTTGTTTCTGTATTTGTGTCTTTTTTTGATTCATTATTCATCGCTGAACATCCTGATAACAGTAGCGTTGCTATTAAGATTAATTTCGCCTTTTTAAACATAGCTCATCACCCATTTATGTGTTTATATAGAATATTAAAAAGCATTTTAAAAAAAATTTATTCATCTTTACGATACACTCCATATTCTATTGGATCATTATCATCATAAAAGGCTTTTTTAGTATTAATAGTAGGCTTTCCTATTTGAATTGTAATTGTAGATTTTTCTGGCTTATTTTTAAAATTATATAGTTTATCACTCAGTTCAATTACATCATCAACTGTATTGTCTTTAGTAAAATTTTCCTTTGTACTAAACAATGTTGTTACTGTATCTGTATTAGCAGC…	CGTGTCTTTTTTTGATTCACTTTCCATCGC	.	PASS	AF=1;AD=118;DP=118;ANN=CGTGTCTTTTTTTGATTCACTTTCCATCGC|stop_lost&splice_region_variant&synonymous_variant&conservative_inframe_deletion|HIGH|CDS_NCTC8325_1461363_1462280|GENE_CDS_NCTC8325_1461363_1462280|transcript|TRANSCRIPT_CDS_NCTC8325_1461363_1462280|protein_coding|1/1|c.58_*168delACTACCAATAACGAATCTAATAAAGAAACAAAATCAGTGCCAGAAGAAATGGAAGCTTCAAAATATGTAGGTCAAGGCTTCCAACCACCTGCAGAAAAAGATGTGGTTGAATTT…			stop_lost&splice_region_variant&synonymous_variant&conservative_inframe_deletion	HIGH	c.58_*168delACTACCAATAACGAATCTAATAAAGAAACAAAATCAGTGCCAGAAGAAATGGAAGCTTCAAAATATGTAGGTCAAGGCTTCCAACCACCTGCAGAAAAAGATGTGGTTGAATTTGCGAAAAAGCATAAAGATAAAATTGCCAAACGAGGCGAACAATTTTTTATGGATAATTTCGGTCTAAAAGTTAAAGCTACCAATGTTGTAGGTAGTGGAAAAGGCGTAGAAGTATTCGTGCATTGTGATGACCACGATATCGTATTTAATGCGAGTATTCCATTTGATAAATCAATAATTGAGAGTGATAGCTCATTAAGAAGTGAGGACAAAGGCGATGATATGAGTACTTTAGTTGGTACAGTGTTGAGTGGCTTTGAATATCGAACACAA…	p.Thr20_Ter306del	CDS_NCTC8325_1461363_1462280	SAOUHSC_01512	conserved hypothetical protein	CDS	1461362	1462280	-1	yes	yes
coll2017-150	8490_3#60	14448_3#45	Pbp2 p.Asn235Lys	mutant	wildtype	cefoxitin resistance	NCTC8325	1462244	A	T	268.8	PASS	AF=1;AD=144;DP=144;ANN=T|missense_variant|MODERATE|CDS_NCTC8325_1461363_1462280|GENE_CDS_NCTC8325_1461363_1462280|transcript|TRANSCRIPT_CDS_NCTC8325_1461363_1462280|protein_coding|1/1|c.37T>A|p.Leu13Ile|37/918|37/918|13/305||,T|intragenic_variant|MODIFIER|TRANSCRIPT_NCTC8325_24157_24231|null|gene_variant|null|||n.1462244A>T||||||,T|intragenic_variant|MODIFIER|GENE_NCTC8325_1461363_1462280|GENE_NC…			missense_variant	MODERATE	c.37T>A	p.Leu13Ile	CDS_NCTC8325_1461363_1462280	SAOUHSC_01512	conserved hypothetical protein	CDS	1461362	1462280	-1	no	yes
coll2017-150	8490_3#60	14448_3#45	Pbp2 p.Asn235Lys	mutant	wildtype	cefoxitin resistance	NCTC8325	1691303	G	A	336.1	PASS	AF=1;AD=178;DP=178;ANN=A|missense_variant|MODERATE|CDS_NCTC8325_1691107_1692132|GENE_CDS_NCTC8325_1691107_1692132|transcript|TRANSCRIPT_CDS_NCTC8325_1691107_1692132|protein_coding|1/1|c.830C>T|p.Pro277Leu|830/1026|830/1026|277/341||,A|intragenic_variant|MODIFIER|TRANSCRIPT_NCTC8325_24157_24231|null|gene_variant|null|||n.1691303G>A||||||,A|intragenic_variant|MODIFIER|GENE_NCTC8325_1691107_1692132|…			missense_variant	MODERATE	c.830C>T	p.Pro277Leu	CDS_NCTC8325_1691107_1692132	SAOUHSC_01794	glyceraldehyde-3-phosphate dehydrogenase, type I	CDS	1691106	1692132	-1	no	no
coll2017-150	8490_3#60	14448_3#45	Pbp2 p.Asn235Lys	mutant	wildtype	cefoxitin resistance	NCTC8325	1705509	C	T	11.7	PASS	AF=1;AD=9;DP=9;ANN=T|synonymous_variant|LOW|CDS_NCTC8325_1704280_1705641|GENE_CDS_NCTC8325_1704280_1705641|transcript|TRANSCRIPT_CDS_NCTC8325_1704280_1705641|protein_coding|1/1|c.1230C>T|p.Phe410Phe|1230/1362|1230/1362|410/453||,T|intragenic_variant|MODIFIER|TRANSCRIPT_NCTC8325_24157_24231|null|gene_variant|null|||n.1705509C>T||||||,T|intragenic_variant|MODIFIER|GENE_NCTC8325_1704280_1705641|GENE…			synonymous_variant	LOW	c.1230C>T	p.Phe410Phe	CDS_NCTC8325_1704280_1705641	SAOUHSC_01803	conserved hypothetical protein	CDS	1704279	1705641	1	no	no
coll2017-150	8490_3#60	14448_3#45	Pbp2 p.Asn235Lys	mutant	wildtype	cefoxitin resistance	NCTC8325	1717348	G	T	140.1	PASS	AF=1;AD=76;DP=76;ANN=T|synonymous_variant|LOW|CDS_NCTC8325_1714657_1717854|GENE_CDS_NCTC8325_1714657_1717854|transcript|TRANSCRIPT_CDS_NCTC8325_1714657_1717854|protein_coding|1/1|c.507C>A|p.Ala169Ala|507/3198|507/3198|169/1065||,T|intragenic_variant|MODIFIER|TRANSCRIPT_NCTC8325_24157_24231|null|gene_variant|null|||n.1717348G>T||||||,T|intragenic_variant|MODIFIER|GENE_NCTC8325_1714657_1717854|GENE…			synonymous_variant	LOW	c.507C>A	p.Ala169Ala	CDS_NCTC8325_1714657_1717854	SAOUHSC_01811	DNA polymerase III, alpha subunit superfamily	CDS	1714656	1717854	-1	no	no
coll2017-150	8490_3#60	14448_3#45	Pbp2 p.Asn235Lys	mutant	wildtype	cefoxitin resistance	NCTC8325	1728306	C	T	307.6	PASS	AF=1;AD=163;DP=163;ANN=T|synonymous_variant|LOW|CDS_NCTC8325_1727898_1728392|GENE_CDS_NCTC8325_1727898_1728392|transcript|TRANSCRIPT_CDS_NCTC8325_1727898_1728392|protein_coding|1/1|c.87G>A|p.Val29Val|87/495|87/495|29/164||,T|intragenic_variant|MODIFIER|TRANSCRIPT_NCTC8325_24157_24231|null|gene_variant|null|||n.1728306C>T||||||,T|intragenic_variant|MODIFIER|GENE_NCTC8325_1727898_1728392|GENE_NCTC8…			synonymous_variant	LOW	c.87G>A	p.Val29Val	CDS_NCTC8325_1727898_1728392	SAOUHSC_01822	conserved hypothetical protein	CDS	1727897	1728392	-1	no	no
coll2017-150	8490_3#60	14448_3#45	Pbp2 p.Asn235Lys	mutant	wildtype	cefoxitin resistance	NCTC8325	1806047	G	A	232.3	PASS	AF=1;AD=123;DP=140;ANN=A|synonymous_variant|LOW|CDS_NCTC8325_1804782_1806074|GENE_CDS_NCTC8325_1804782_1806074|transcript|TRANSCRIPT_CDS_NCTC8325_1804782_1806074|protein_coding|1/1|c.1266G>A|p.Gly422Gly|1266/1293|1266/1293|422/430||,A|intragenic_variant|MODIFIER|TRANSCRIPT_NCTC8325_24157_24231|null|gene_variant|null|||n.1806047G>A||||||,A|intragenic_variant|MODIFIER|GENE_NCTC8325_1804782_1806074|…			synonymous_variant	LOW	c.1266G>A	p.Gly422Gly	CDS_NCTC8325_1804782_1806074	SAOUHSC_01893	arsenical pump membrane protein subfamily	CDS	1804781	1806074	1	no	no
coll2017-150	8490_3#60	14448_3#45	Pbp2 p.Asn235Lys	mutant	wildtype	cefoxitin resistance	NCTC8325	1815149	T	C	80	PASS	AF=1;AD=44;DP=44;ANN=C|missense_variant|MODERATE|CDS_NCTC8325_1814821_1815429|GENE_CDS_NCTC8325_1814821_1815429|transcript|TRANSCRIPT_CDS_NCTC8325_1814821_1815429|protein_coding|1/1|c.329T>C|p.Val110Ala|329/609|329/609|110/202||,C|intragenic_variant|MODIFIER|TRANSCRIPT_NCTC8325_24157_24231|null|gene_variant|null|||n.1815149T>C||||||,C|intragenic_variant|MODIFIER|GENE_NCTC8325_1814821_1815429|GENE…			missense_variant	MODERATE	c.329T>C	p.Val110Ala	CDS_NCTC8325_1814821_1815429	SAOUHSC_01906	truncated transposase, putative	CDS	1814820	1815429	1	no	yes
coll2017-150	8490_3#60	14448_3#45	Pbp2 p.Asn235Lys	mutant	wildtype	cefoxitin resistance	NCTC8325	1890207	G	A	17.7	PASS	AF=1;AD=28;DP=28;ANN=A|missense_variant|MODERATE|CDS_NCTC8325_1889999_1890361|GENE_CDS_NCTC8325_1889999_1890361|transcript|TRANSCRIPT_CDS_NCTC8325_1889999_1890361|protein_coding|1/1|c.209G>A|p.Gly70Glu|209/363|209/363|70/120||,A|intragenic_variant|MODIFIER|TRANSCRIPT_NCTC8325_24157_24231|null|gene_variant|null|||n.1890207G>A||||||,A|intragenic_variant|MODIFIER|GENE_NCTC8325_1889999_1890361|GENE_N…			missense_variant	MODERATE	c.209G>A	p.Gly70Glu	CDS_NCTC8325_1889999_1890361	SAOUHSC_01985	conserved hypothetical protein	CDS	1889998	1890361	1	no	yes
coll2017-150	8490_3#60	14448_3#45	Pbp2 p.Asn235Lys	mutant	wildtype	cefoxitin resistance	NCTC8325	2201650	T	C	47.5	PASS	AF=1;AD=25;DP=25;ANN=C|synonymous_variant|LOW|CDS_NCTC8325_2201188_2201850|GENE_CDS_NCTC8325_2201188_2201850|transcript|TRANSCRIPT_CDS_NCTC8325_2201188_2201850|protein_coding|1/1|c.201A>G|p.Ala67Ala|201/663|201/663|67/220||,C|intragenic_variant|MODIFIER|TRANSCRIPT_NCTC8325_24157_24231|null|gene_variant|null|||n.2201650T>C||||||,C|intragenic_variant|MODIFIER|GENE_NCTC8325_2201188_2201850|GENE_NCTC…			synonymous_variant	LOW	c.201A>G	p.Ala67Ala	CDS_NCTC8325_2201188_2201850	SAOUHSC_02379	deoxyribose-phosphate aldolase	CDS	2201187	2201850	-1	no	yes
coll2017-150	8490_3#60	14448_3#45	Pbp2 p.Asn235Lys	mutant	wildtype	cefoxitin resistance	NCTC8325	2275026	T	C	321	PASS	AF=1;AD=149;DP=149;ANN=C|synonymous_variant|LOW|CDS_NCTC8325_2274585_2276297|GENE_CDS_NCTC8325_2274585_2276297|transcript|TRANSCRIPT_CDS_NCTC8325_2274585_2276297|protein_coding|1/1|c.1272A>G|p.Gly424Gly|1272/1713|1272/1713|424/570||,C|intragenic_variant|MODIFIER|GENE_NCTC8325_2274585_2276297|GENE_NCTC8325_2274585_2276297|gene_variant|GENE_NCTC8325_2274585_2276297|||n.2275026T>C||||||			synonymous_variant	LOW	c.1272A>G	p.Gly424Gly	CDS_NCTC8325_2274585_2276297	SAOUHSC_02450	pts system, lactose-specific IIBC component, putative	CDS	2274584	2276297	-1	no	no
coll2017-150	8490_3#60	14448_3#45	Pbp2 p.Asn235Lys	mutant	wildtype	cefoxitin resistance	NCTC8325	2344378	CGT	TTG	155.8	PASS	AF=1;AD=81;DP=81;ANN=TTG|missense_variant|MODERATE|CDS_NCTC8325_2343695_2344477|GENE_CDS_NCTC8325_2343695_2344477|transcript|TRANSCRIPT_CDS_NCTC8325_2343695_2344477|protein_coding|1/1|c.98_100delACGinsCAA|p.AspAla33AlaThr|100/783|98/783|33/260||,TTG|intragenic_variant|MODIFIER|GENE_NCTC8325_2343695_2344477|GENE_NCTC8325_2343695_2344477|gene_variant|GENE_NCTC8325_2343695_2344477|||n.2344378_234438…			missense_variant	MODERATE	c.98_100delACGinsCAA	p.AspAla33AlaThr	CDS_NCTC8325_2343695_2344477	SAOUHSC_02549	molybdenum ABC transporter, periplasmic molybdate-binding protein	CDS	2343694	2344477	-1	no	no
coll2017-150	8490_3#60	14448_3#45	Pbp2 p.Asn235Lys	mutant	wildtype	cefoxitin resistance	NCTC8325	2466102	C	G	357.4	PASS	AF=1;AD=165;DP=166;ANN=G|missense_variant|MODERATE|CDS_NCTC8325_2463891_2467580|GENE_CDS_NCTC8325_2463891_2467580|transcript|TRANSCRIPT_CDS_NCTC8325_2463891_2467580|protein_coding|1/1|c.1479G>C|p.Trp493Cys|1479/3690|1479/3690|493/1229||,G|intragenic_variant|MODIFIER|GENE_NCTC8325_2463891_2467580|GENE_NCTC8325_2463891_2467580|gene_variant|GENE_NCTC8325_2463891_2467580|||n.2466102C>G||||||			missense_variant	MODERATE	c.1479G>C	p.Trp493Cys	CDS_NCTC8325_2463891_2467580	SAOUHSC_02681	nitrate reductase, alpha subunit	CDS	2463890	2467580	-1	no	no
coll2017-150	8490_3#60	14448_3#45	Pbp2 p.Asn235Lys	mutant	wildtype	cefoxitin resistance	NCTC8325	2474111	T	C	220.5	PASS	AF=1;AD=102;DP=102;ANN=C|synonymous_variant|LOW|CDS_NCTC8325_2473376_2474200|GENE_CDS_NCTC8325_2473376_2474200|transcript|TRANSCRIPT_CDS_NCTC8325_2473376_2474200|protein_coding|1/1|c.90A>G|p.Val30Val|90/825|90/825|30/274||WARNING_TRANSCRIPT_NO_START_CODON,C|intragenic_variant|MODIFIER|GENE_NCTC8325_2473376_2474200|GENE_NCTC8325_2473376_2474200|gene_variant|GENE_NCTC8325_2473376_2474200|||n.247411…			synonymous_variant	LOW	c.90A>G	p.Val30Val	CDS_NCTC8325_2473376_2474200	SAOUHSC_02687	formate/nitrite transporter, putative	CDS	2473375	2474200	-1	no	no
coll2017-150	8490_3#60	14448_3#45	Pbp2 p.Asn235Lys	mutant	wildtype	cefoxitin resistance	NCTC8325	2474513	A	T	134	PASS	AF=1;AD=73;DP=73;ANN=T|synonymous_variant|LOW|CDS_NCTC8325_2474417_2474599|GENE_CDS_NCTC8325_2474417_2474599|transcript|TRANSCRIPT_CDS_NCTC8325_2474417_2474599|protein_coding|1/1|c.87T>A|p.Pro29Pro|87/183|87/183|29/60||,T|intragenic_variant|MODIFIER|GENE_NCTC8325_2474417_2474599|GENE_NCTC8325_2474417_2474599|gene_variant|GENE_NCTC8325_2474417_2474599|||n.2474513A>T||||||			synonymous_variant	LOW	c.87T>A	p.Pro29Pro	CDS_NCTC8325_2474417_2474599	SAOUHSC_02688	conserved hypothetical protein	CDS	2474416	2474599	-1	no	no
coll2017-150	8490_3#60	14448_3#45	Pbp2 p.Asn235Lys	mutant	wildtype	cefoxitin resistance	NCTC8325	2764048	C	T	130	PASS	AF=1;AD=72;DP=72;ANN=T|synonymous_variant|LOW|CDS_NCTC8325_2759929_2766744|GENE_CDS_NCTC8325_2759929_2766744|transcript|TRANSCRIPT_CDS_NCTC8325_2759929_2766744|protein_coding|1/1|c.2697G>A|p.Thr899Thr|2697/6816|2697/6816|899/2271||,T|intragenic_variant|MODIFIER|GENE_NCTC8325_2759929_2766744|GENE_NCTC8325_2759929_2766744|gene_variant|GENE_NCTC8325_2759929_2766744|||n.2764048C>T||||||			synonymous_variant	LOW	c.2697G>A	p.Thr899Thr	CDS_NCTC8325_2759929_2766744	SAOUHSC_02990	conserved hypothetical protein	CDS	2759928	2766744	-1	no	no
coll2017-150	8490_3#60	14448_3#45	Pbp2 p.Asn235Lys	mutant	wildtype	cefoxitin resistance	NCTC8325	2810975	G	A	175.4	PASS	AF=1;AD=95;DP=95;ANN=A|missense_variant|MODERATE|CDS_NCTC8325_2810912_2811448|GENE_CDS_NCTC8325_2810912_2811448|transcript|TRANSCRIPT_CDS_NCTC8325_2810912_2811448|protein_coding|1/1|c.64G>A|p.Asp22Asn|64/537|64/537|22/178||WARNING_TRANSCRIPT_NO_START_CODON,A|intragenic_variant|MODIFIER|GENE_NCTC8325_2810912_2811448|GENE_NCTC8325_2810912_2811448|gene_variant|GENE_NCTC8325_2810912_2811448|||n.28109…			missense_variant	MODERATE	c.64G>A	p.Asp22Asn	CDS_NCTC8325_2810912_2811448	SAOUHSC_03040	integrase/recombinase	CDS	2810911	2811448	1	no	no
coll2017-177	14623_8#7	14324_8#86	IleS p.Val631Phe	mutant	wildtype	mupirocin resistance	NCTC8325	55680	A	T	133.2	PASS	AF=1;AD=84;DP=84;ANN=T|synonymous_variant|LOW|CDS_NCTC8325_55462_56232|GENE_CDS_NCTC8325_55462_56232|transcript|TRANSCRIPT_CDS_NCTC8325_55462_56232|protein_coding|1/1|c.219A>T|p.Ile73Ile|219/771|219/771|73/256||,T|intragenic_variant|MODIFIER|TRANSCRIPT_NCTC8325_24157_24231|null|gene_variant|null|||n.55680A>T||||||,T|intragenic_variant|MODIFIER|GENE_NCTC8325_55462_56232|GENE_NCTC8325_55462_56232|g…			synonymous_variant	LOW	c.219A>T	p.Ile73Ile	CDS_NCTC8325_55462_56232	SAOUHSC_00052	conserved hypothetical protein	CDS	55461	56232	1	no	yes
coll2017-177	14623_8#7	14324_8#86	IleS p.Val631Phe	mutant	wildtype	mupirocin resistance	NCTC8325	58632	T	C	77.6	PASS	AF=1;AD=82;DP=100;ANN=C|synonymous_variant|LOW|CDS_NCTC8325_57955_58722|GENE_CDS_NCTC8325_57955_58722|transcript|TRANSCRIPT_CDS_NCTC8325_57955_58722|protein_coding|1/1|c.678T>C|p.Tyr226Tyr|678/768|678/768|226/255||,C|intragenic_variant|MODIFIER|TRANSCRIPT_NCTC8325_24157_24231|null|gene_variant|null|||n.58632T>C||||||,C|intragenic_variant|MODIFIER|GENE_NCTC8325_57955_58722|GENE_NCTC8325_57955_5872…			synonymous_variant	LOW	c.678T>C	p.Tyr226Tyr	CDS_NCTC8325_57955_58722	SAOUHSC_00055	conserved hypothetical protein	CDS	57954	58722	1	no	yes
coll2017-177	14623_8#7	14324_8#86	IleS p.Val631Phe	mutant	wildtype	mupirocin resistance	NCTC8325	187966	T	C	188.6	PASS	AF=1;AD=88;DP=88;ANN=C|synonymous_variant|LOW|CDS_NCTC8325_186428_188434|GENE_CDS_NCTC8325_186428_188434|transcript|TRANSCRIPT_CDS_NCTC8325_186428_188434|protein_coding|1/1|c.1539T>C|p.Ala513Ala|1539/2007|1539/2007|513/668||,C|intragenic_variant|MODIFIER|TRANSCRIPT_NCTC8325_24157_24231|null|gene_variant|null|||n.187966T>C||||||,C|intragenic_variant|MODIFIER|GENE_NCTC8325_186428_188434|GENE_NCTC83…			synonymous_variant	LOW	c.1539T>C	p.Ala513Ala	CDS_NCTC8325_186428_188434	SAOUHSC_00171	gamma-glutamyltranspeptidase, putative	CDS	186427	188434	1	no	no
coll2017-177	14623_8#7	14324_8#86	IleS p.Val631Phe	mutant	wildtype	mupirocin resistance	NCTC8325	336883	G	A	46.2	PASS	AF=1;AD=39;DP=39;ANN=A|synonymous_variant|LOW|CDS_NCTC8325_336647_337054|GENE_CDS_NCTC8325_336647_337054|transcript|TRANSCRIPT_CDS_NCTC8325_336647_337054|protein_coding|1/1|c.237G>A|p.Gly79Gly|237/408|237/408|79/135||,A|intragenic_variant|MODIFIER|TRANSCRIPT_NCTC8325_24157_24231|null|gene_variant|null|||n.336883G>A||||||,A|intragenic_variant|MODIFIER|GENE_NCTC8325_336647_337054|GENE_NCTC8325_3366…			synonymous_variant	LOW	c.237G>A	p.Gly79Gly	CDS_NCTC8325_336647_337054	SAOUHSC_00323	conserved hypothetical protein	CDS	336646	337054	1	no	yes
coll2017-177	14623_8#7	14324_8#86	IleS p.Val631Phe	mutant	wildtype	mupirocin resistance	NCTC8325	336883	GT	AA	31	PASS	AF=1;AD=29;DP=32;ANN=AA|missense_variant|MODERATE|CDS_NCTC8325_336647_337054|GENE_CDS_NCTC8325_336647_337054|transcript|TRANSCRIPT_CDS_NCTC8325_336647_337054|protein_coding|1/1|c.237_238delGTinsAA|p.Ser80Thr|237/408|237/408|79/135||,AA|intragenic_variant|MODIFIER|TRANSCRIPT_NCTC8325_24157_24231|null|gene_variant|null|||n.336883_336884delGTinsAA||||||,AA|intragenic_variant|MODIFIER|GENE_NCTC8325_3…			missense_variant	MODERATE	c.237_238delGTinsAA	p.Ser80Thr	CDS_NCTC8325_336647_337054	SAOUHSC_00323	conserved hypothetical protein	CDS	336646	337054	1	no	yes
coll2017-177	14623_8#7	14324_8#86	IleS p.Val631Phe	mutant	wildtype	mupirocin resistance	NCTC8325	358677	C	T	164.2	PASS	AF=1;AD=89;DP=89;ANN=T|synonymous_variant|LOW|CDS_NCTC8325_357886_358767|GENE_CDS_NCTC8325_357886_358767|transcript|TRANSCRIPT_CDS_NCTC8325_357886_358767|protein_coding|1/1|c.792C>T|p.Arg264Arg|792/882|792/882|264/293||,T|intragenic_variant|MODIFIER|TRANSCRIPT_NCTC8325_24157_24231|null|gene_variant|null|||n.358677C>T||||||,T|intragenic_variant|MODIFIER|GENE_NCTC8325_357886_358767|GENE_NCTC8325_35…			synonymous_variant	LOW	c.792C>T	p.Arg264Arg	CDS_NCTC8325_357886_358767	SAOUHSC_00344	conserved hypothetical protein	CDS	357885	358767	1	no	no
coll2017-177	14623_8#7	14324_8#86	IleS p.Val631Phe	mutant	wildtype	mupirocin resistance	NCTC8325	398566	C	G	179.5	PASS	AF=1;AD=84;DP=84;ANN=G|missense_variant|MODERATE|CDS_NCTC8325_398418_399101|GENE_CDS_NCTC8325_398418_399101|transcript|TRANSCRIPT_CDS_NCTC8325_398418_399101|protein_coding|1/1|c.149C>G|p.Thr50Ser|149/684|149/684|50/227||,G|intragenic_variant|MODIFIER|TRANSCRIPT_NCTC8325_24157_24231|null|gene_variant|null|||n.398566C>G||||||,G|intragenic_variant|MODIFIER|GENE_NCTC8325_398418_399101|GENE_NCTC8325_3…			missense_variant	MODERATE	c.149C>G	p.Thr50Ser	CDS_NCTC8325_398418_399101	SAOUHSC_00395	conserved hypothetical protein	CDS	398417	399101	1	no	no
coll2017-177	14623_8#7	14324_8#86	IleS p.Val631Phe	mutant	wildtype	mupirocin resistance	NCTC8325	407518	G	A	196.2	PASS	AF=1;AD=169;DP=203;ANN=A|synonymous_variant|LOW|CDS_NCTC8325_407345_408082|GENE_CDS_NCTC8325_407345_408082|transcript|TRANSCRIPT_CDS_NCTC8325_407345_408082|protein_coding|1/1|c.174G>A|p.Thr58Thr|174/738|174/738|58/245||,A|intragenic_variant|MODIFIER|TRANSCRIPT_NCTC8325_24157_24231|null|gene_variant|null|||n.407518G>A||||||,A|intragenic_variant|MODIFIER|GENE_NCTC8325_407345_408082|GENE_NCTC8325_40…			synonymous_variant	LOW	c.174G>A	p.Thr58Thr	CDS_NCTC8325_407345_408082	SAOUHSC_00405	conserved hypothetical protein	CDS	407344	408082	1	no	yes
coll2017-177	14623_8#7	14324_8#86	IleS p.Val631Phe	mutant	wildtype	mupirocin resistance	NCTC8325	427619	AA	A	602	PASS	AF=1;AD=156;DP=159;ANN=A|frameshift_variant|HIGH|CDS_NCTC8325_427609_428613|GENE_CDS_NCTC8325_427609_428613|transcript|TRANSCRIPT_CDS_NCTC8325_427609_428613|protein_coding|1/1|c.12delA|p.Val5fs|12/1005|12/1005|4/334||WARNING_TRANSCRIPT_NO_START_CODON,A|intragenic_variant|MODIFIER|TRANSCRIPT_NCTC8325_24157_24231|null|gene_variant|null|||n.427620delA||||||,A|intragenic_variant|MODIFIER|GENE_NCTC832…			frameshift_variant	HIGH	c.12delA	p.Val5fs	CDS_NCTC8325_427609_428613	SAOUHSC_00427	autolysin precursor, putative	CDS	427608	428613	1	yes	no
coll2017-177	14623_8#7	14324_8#86	IleS p.Val631Phe	mutant	wildtype	mupirocin resistance	NCTC8325	428124	A	T	205.3	PASS	AF=1;AD=126;DP=152;ANN=T|synonymous_variant|LOW|CDS_NCTC8325_427609_428613|GENE_CDS_NCTC8325_427609_428613|transcript|TRANSCRIPT_CDS_NCTC8325_427609_428613|protein_coding|1/1|c.516A>T|p.Ala172Ala|516/1005|516/1005|172/334||WARNING_TRANSCRIPT_NO_START_CODON,T|intragenic_variant|MODIFIER|TRANSCRIPT_NCTC8325_24157_24231|null|gene_variant|null|||n.428124A>T||||||,T|intragenic_variant|MODIFIER|GENE_NC…			synonymous_variant	LOW	c.516A>T	p.Ala172Ala	CDS_NCTC8325_427609_428613	SAOUHSC_00427	autolysin precursor, putative	CDS	427608	428613	1	no	yes
coll2017-177	14623_8#7	14324_8#86	IleS p.Val631Phe	mutant	wildtype	mupirocin resistance	NCTC8325	550201	T	C	87.9	PASS	AF=1;AD=72;DP=85;ANN=C|synonymous_variant|LOW|CDS_NCTC8325_547751_550738|GENE_CDS_NCTC8325_547751_550738|transcript|TRANSCRIPT_CDS_NCTC8325_547751_550738|protein_coding|1/1|c.2451T>C|p.Asp817Asp|2451/2988|2451/2988|817/995||,C|intragenic_variant|MODIFIER|TRANSCRIPT_NCTC8325_24157_24231|null|gene_variant|null|||n.550201T>C||||||,C|intragenic_variant|MODIFIER|GENE_NCTC8325_547751_550738|GENE_NCTC83…			synonymous_variant	LOW	c.2451T>C	p.Asp817Asp	CDS_NCTC8325_547751_550738	SAOUHSC_00544	sdrC protein, putative	CDS	547750	550738	1	yes	yes
coll2017-177	14623_8#7	14324_8#86	IleS p.Val631Phe	mutant	wildtype	mupirocin resistance	NCTC8325	654779	A	T	134.2	PASS	AF=1;AD=74;DP=74;ANN=T|synonymous_variant|LOW|CDS_NCTC8325_654690_656579|GENE_CDS_NCTC8325_654690_656579|transcript|TRANSCRIPT_CDS_NCTC8325_654690_656579|protein_coding|1/1|c.90A>T|p.Val30Val|90/1890|90/1890|30/629||,T|intragenic_variant|MODIFIER|TRANSCRIPT_NCTC8325_24157_24231|null|gene_variant|null|||n.654779A>T||||||,T|intragenic_variant|MODIFIER|GENE_NCTC8325_654690_656579|GENE_NCTC8325_65469…			synonymous_variant	LOW	c.90A>T	p.Val30Val	CDS_NCTC8325_654690_656579	SAOUHSC_00668	ABC transporter permease, putative	CDS	654689	656579	1	no	no
coll2017-177	14623_8#7	14324_8#86	IleS p.Val631Phe	mutant	wildtype	mupirocin resistance	NCTC8325	688159	G	A	161.2	PASS	AF=1;AD=88;DP=88;ANN=A|synonymous_variant|LOW|CDS_NCTC8325_687425_688591|GENE_CDS_NCTC8325_687425_688591|transcript|TRANSCRIPT_CDS_NCTC8325_687425_688591|protein_coding|1/1|c.735G>A|p.Thr245Thr|735/1167|735/1167|245/388||,A|intragenic_variant|MODIFIER|TRANSCRIPT_NCTC8325_24157_24231|null|gene_variant|null|||n.688159G>A||||||,A|intragenic_variant|MODIFIER|GENE_NCTC8325_687425_688591|GENE_NCTC8325_…			synonymous_variant	LOW	c.735G>A	p.Thr245Thr	CDS_NCTC8325_687425_688591	SAOUHSC_00703	quinolone resistance norA protein, putative	CDS	687424	688591	1	no	no
coll2017-177	14623_8#7	14324_8#86	IleS p.Val631Phe	mutant	wildtype	mupirocin resistance	NCTC8325	790242	T	A	171.5	PASS	AF=1;AD=92;DP=92;ANN=A|missense_variant|MODERATE|CDS_NCTC8325_790206_790934|GENE_CDS_NCTC8325_790206_790934|transcript|TRANSCRIPT_CDS_NCTC8325_790206_790934|protein_coding|1/1|c.693A>T|p.Gln231His|693/729|693/729|231/242||,A|intragenic_variant|MODIFIER|TRANSCRIPT_NCTC8325_24157_24231|null|gene_variant|null|||n.790242T>A||||||,A|intragenic_variant|MODIFIER|GENE_NCTC8325_790206_790934|GENE_NCTC8325…			missense_variant	MODERATE	c.693A>T	p.Gln231His	CDS_NCTC8325_790206_790934	SAOUHSC_00808	conserved hypothetical protein	CDS	790205	790934	-1	yes	no
coll2017-177	14623_8#7	14324_8#86	IleS p.Val631Phe	mutant	wildtype	mupirocin resistance	NCTC8325	799244	C	T	155.9	PASS	AF=1;AD=85;DP=85;ANN=T|synonymous_variant|LOW|CDS_NCTC8325_799223_799693|GENE_CDS_NCTC8325_799223_799693|transcript|TRANSCRIPT_CDS_NCTC8325_799223_799693|protein_coding|1/1|c.22C>T|p.Leu8Leu|22/471|22/471|8/156||,T|intragenic_variant|MODIFIER|TRANSCRIPT_NCTC8325_24157_24231|null|gene_variant|null|||n.799244C>T||||||,T|intragenic_variant|MODIFIER|GENE_NCTC8325_799223_799693|GENE_NCTC8325_799223_79…			synonymous_variant	LOW	c.22C>T	p.Leu8Leu	CDS_NCTC8325_799223_799693	SAOUHSC_00817	conserved hypothetical protein	CDS	799222	799693	1	no	yes
coll2017-177	14623_8#7	14324_8#86	IleS p.Val631Phe	mutant	wildtype	mupirocin resistance	NCTC8325	1023059	C	A	164.6	PASS	AF=1;AD=90;DP=90;ANN=A|synonymous_variant|LOW|CDS_NCTC8325_1022388_1023215|GENE_CDS_NCTC8325_1022388_1023215|transcript|TRANSCRIPT_CDS_NCTC8325_1022388_1023215|protein_coding|1/1|c.672C>A|p.Ser224Ser|672/828|672/828|224/275||,A|intragenic_variant|MODIFIER|TRANSCRIPT_NCTC8325_24157_24231|null|gene_variant|null|||n.1023059C>A||||||,A|intragenic_variant|MODIFIER|GENE_NCTC8325_1022388_1023215|GENE_NC…			synonymous_variant	LOW	c.672C>A	p.Ser224Ser	CDS_NCTC8325_1022388_1023215	SAOUHSC_01055	inositol monophosphatase family protein, putative	CDS	1022387	1023215	1	no	no
coll2017-177	14623_8#7	14324_8#86	IleS p.Val631Phe	mutant	wildtype	mupirocin resistance	NCTC8325	1071262	A	G	192.6	PASS	AF=1;AD=90;DP=90;ANN=G|missense_variant|MODERATE|CDS_NCTC8325_1071183_1071275|GENE_CDS_NCTC8325_1071183_1071275|transcript|TRANSCRIPT_CDS_NCTC8325_1071183_1071275|protein_coding|1/1|c.14T>C|p.Val5Ala|14/93|14/93|5/30||,G|synonymous_variant|LOW|CDS_NCTC8325_1071235_1071636|GENE_CDS_NCTC8325_1071235_1071636|transcript|TRANSCRIPT_CDS_NCTC8325_1071235_1071636|protein_coding|1/1|c.375T>C|p.Gly125Gly|3…			missense_variant	MODERATE	c.14T>C	p.Val5Ala	CDS_NCTC8325_1071183_1071275	SAOUHSC_01111	hypothetical protein	CDS	1071182	1071275	-1	no	no
coll2017-177	14623_8#7	14324_8#86	IleS p.Val631Phe	mutant	wildtype	mupirocin resistance	NCTC8325	1081102	T	C	235	PASS	AF=1;AD=119;DP=139;ANN=C|synonymous_variant|LOW|CDS_NCTC8325_1080460_1081185|GENE_CDS_NCTC8325_1080460_1081185|transcript|TRANSCRIPT_CDS_NCTC8325_1080460_1081185|protein_coding|1/1|c.84A>G|p.Thr28Thr|84/726|84/726|28/241||,C|intragenic_variant|MODIFIER|TRANSCRIPT_NCTC8325_24157_24231|null|gene_variant|null|||n.1081102T>C||||||,C|intragenic_variant|MODIFIER|GENE_NCTC8325_1080460_1081185|GENE_NCTC8…			synonymous_variant	LOW	c.84A>G	p.Thr28Thr	CDS_NCTC8325_1080460_1081185	SAOUHSC_01127	conserved hypothetical protein	CDS	1080459	1081185	-1	no	yes
coll2017-177	14623_8#7	14324_8#86	IleS p.Val631Phe	mutant	wildtype	mupirocin resistance	NCTC8325	1109020	G	T	246.9	PASS	AF=1;AD=132;DP=134;ANN=T|missense_variant|MODERATE|CDS_NCTC8325_1107130_1109883|GENE_CDS_NCTC8325_1107130_1109883|transcript|TRANSCRIPT_CDS_NCTC8325_1107130_1109883|protein_coding|1/1|c.1891G>T|p.Val631Phe|1891/2754|1891/2754|631/917||,T|intragenic_variant|MODIFIER|TRANSCRIPT_NCTC8325_24157_24231|null|gene_variant|null|||n.1109020G>T||||||,T|intragenic_variant|MODIFIER|GENE_NCTC8325_1107130_11098…			missense_variant	MODERATE	c.1891G>T	p.Val631Phe	CDS_NCTC8325_1107130_1109883	SAOUHSC_01159	isoleucyl-tRNA synthetase	CDS	1107129	1109883	1	no	no
coll2017-177	14623_8#7	14324_8#86	IleS p.Val631Phe	mutant	wildtype	mupirocin resistance	NCTC8325	1158421	A	G	217.3	PASS	AF=1;AD=103;DP=105;ANN=G|synonymous_variant|LOW|CDS_NCTC8325_1157933_1159300|GENE_CDS_NCTC8325_1157933_1159300|transcript|TRANSCRIPT_CDS_NCTC8325_1157933_1159300|protein_coding|1/1|c.489A>G|p.Glu163Glu|489/1368|489/1368|163/455||,G|intragenic_variant|MODIFIER|TRANSCRIPT_NCTC8325_24157_24231|null|gene_variant|null|||n.1158421A>G||||||,G|intragenic_variant|MODIFIER|GENE_NCTC8325_1157933_1159300|GEN…			synonymous_variant	LOW	c.489A>G	p.Glu163Glu	CDS_NCTC8325_1157933_1159300	SAOUHSC_01207	signal recognition particle protein	CDS	1157932	1159300	1	no	no
coll2017-177	14623_8#7	14324_8#86	IleS p.Val631Phe	mutant	wildtype	mupirocin resistance	NCTC8325	1375753	C	T	137.1	PASS	AF=1;AD=74;DP=76;ANN=T|synonymous_variant|LOW|CDS_NCTC8325_1375631_1376032|GENE_CDS_NCTC8325_1375631_1376032|transcript|TRANSCRIPT_CDS_NCTC8325_1375631_1376032|protein_coding|1/1|c.123C>T|p.Asn41Asn|123/402|123/402|41/133||,T|intragenic_variant|MODIFIER|TRANSCRIPT_NCTC8325_24157_24231|null|gene_variant|null|||n.1375753C>T||||||,T|intragenic_variant|MODIFIER|GENE_NCTC8325_1375631_1376032|GENE_NCTC…			synonymous_variant	LOW	c.123C>T	p.Asn41Asn	CDS_NCTC8325_1375631_1376032	SAOUHSC_01443	conserved hypothetical protein	CDS	1375630	1376032	1	no	no
coll2017-177	14623_8#7	14324_8#86	IleS p.Val631Phe	mutant	wildtype	mupirocin resistance	NCTC8325	1381056	G	A	140.5	PASS	AF=1;AD=82;DP=82;ANN=A|synonymous_variant|LOW|CDS_NCTC8325_1376091_1404698|GENE_CDS_NCTC8325_1376091_1404698|transcript|TRANSCRIPT_CDS_NCTC8325_1376091_1404698|protein_coding|1/1|c.23643C>T|p.Ile7881Ile|23643/28608|23643/28608|7881/9535||WARNING_TRANSCRIPT_NO_START_CODON,A|intragenic_variant|MODIFIER|TRANSCRIPT_NCTC8325_24157_24231|null|gene_variant|null|||n.1381056G>A||||||,A|intragenic_variant|…			synonymous_variant	LOW	c.23643C>T	p.Ile7881Ile	CDS_NCTC8325_1376091_1404698	SAOUHSC_01447	conserved hypothetical protein	CDS	1376090	1404698	-1	no	yes
coll2017-177	14623_8#7	14324_8#86	IleS p.Val631Phe	mutant	wildtype	mupirocin resistance	NCTC8325	1438963	G	T	132.9	PASS	AF=1;AD=81;DP=88;ANN=T|synonymous_variant|LOW|CDS_NCTC8325_1438012_1439310|GENE_CDS_NCTC8325_1438012_1439310|transcript|TRANSCRIPT_CDS_NCTC8325_1438012_1439310|protein_coding|1/1|c.348C>A|p.Gly116Gly|348/1299|348/1299|116/432||,T|intragenic_variant|MODIFIER|TRANSCRIPT_NCTC8325_24157_24231|null|gene_variant|null|||n.1438963G>T||||||,T|intragenic_variant|MODIFIER|GENE_NCTC8325_1438012_1439310|GENE_…			synonymous_variant	LOW	c.348C>A	p.Gly116Gly	CDS_NCTC8325_1438012_1439310	SAOUHSC_01481	3-phosphoshikimate 1-carboxyvinyltransferase	CDS	1438011	1439310	-1	no	no
coll2017-177	14623_8#7	14324_8#86	IleS p.Val631Phe	mutant	wildtype	mupirocin resistance	NCTC8325	1576295	C	CTCCATACTCATCATAACC	.	PASS	AF=1;AD=106;DP=114.5;ANN=CTCCATACTCATCATAACC|conservative_inframe_insertion|MODERATE|CDS_NCTC8325_1575828_1577627|GENE_CDS_NCTC8325_1575828_1577627|transcript|TRANSCRIPT_CDS_NCTC8325_1575828_1577627|protein_coding|1/1|c.1332_1333insGGTTATGATGAGTATGGA|p.Gly444_Gly445insGlyTyrAspGluTyrGly|1332/1800|1332/1800|444/599||,CTCCATACTCATCATAACC|intragenic_variant|MODIFIER|TRANSCRIPT_NCTC8325_24157_24231|n…			conservative_inframe_insertion	MODERATE	c.1332_1333insGGTTATGATGAGTATGGA	p.Gly444_Gly445insGlyTyrAspGluTyrGly	CDS_NCTC8325_1575828_1577627	SAOUHSC_01663	DNA primase, putative	CDS	1575827	1577627	-1	no	no
coll2017-177	14623_8#7	14324_8#86	IleS p.Val631Phe	mutant	wildtype	mupirocin resistance	NCTC8325	1576307	C	CATAACCGCCATACTCATC	.	PASS	AF=1;AD=133;DP=156;ANN=CATAACCGCCATACTCATC|conservative_inframe_insertion|MODERATE|CDS_NCTC8325_1575828_1577627|GENE_CDS_NCTC8325_1575828_1577627|transcript|TRANSCRIPT_CDS_NCTC8325_1575828_1577627|protein_coding|1/1|c.1320_1321insGATGAGTATGGCGGTTAT|p.Glu440_Asp441insAspGluTyrGlyGlyTyr|1320/1800|1320/1800|440/599||,CATAACCGCCATACTCATC|intragenic_variant|MODIFIER|TRANSCRIPT_NCTC8325_24157_24231|nul…			conservative_inframe_insertion	MODERATE	c.1320_1321insGATGAGTATGGCGGTTAT	p.Glu440_Asp441insAspGluTyrGlyGlyTyr	CDS_NCTC8325_1575828_1577627	SAOUHSC_01663	DNA primase, putative	CDS	1575827	1577627	-1	no	no
coll2017-177	14623_8#7	14324_8#86	IleS p.Val631Phe	mutant	wildtype	mupirocin resistance	NCTC8325	1610701	AT	TA	123.3	PASS	AF=1;AD=69.5;DP=79;ANN=TA|stop_gained|HIGH|CDS_NCTC8325_1610631_1610792|GENE_CDS_NCTC8325_1610631_1610792|transcript|TRANSCRIPT_CDS_NCTC8325_1610631_1610792|protein_coding|1/1|c.91_92delATinsTA|p.Ile31*|92/162|91/162|31/53||,TA|intragenic_variant|MODIFIER|TRANSCRIPT_NCTC8325_24157_24231|null|gene_variant|null|||n.1610701_1610702delATinsTA||||||,TA|intragenic_variant|MODIFIER|GENE_NCTC8325_1610631…			stop_gained	HIGH	c.91_92delATinsTA	p.Ile31*	CDS_NCTC8325_1610631_1610792	SAOUHSC_01703	hypothetical protein	CDS	1610630	1610792	-1	no	no
coll2017-177	14623_8#7	14324_8#86	IleS p.Val631Phe	mutant	wildtype	mupirocin resistance	NCTC8325	1610701	A	T	85.9	PASS	AF=1;AD=49;DP=50;ANN=T|missense_variant|MODERATE|CDS_NCTC8325_1610631_1610792|GENE_CDS_NCTC8325_1610631_1610792|transcript|TRANSCRIPT_CDS_NCTC8325_1610631_1610792|protein_coding|1/1|c.92T>A|p.Ile31Lys|92/162|92/162|31/53||,T|intragenic_variant|MODIFIER|TRANSCRIPT_NCTC8325_24157_24231|null|gene_variant|null|||n.1610701A>T||||||,T|intragenic_variant|MODIFIER|GENE_NCTC8325_1610631_1610792|GENE_NCTC8…			missense_variant	MODERATE	c.92T>A	p.Ile31Lys	CDS_NCTC8325_1610631_1610792	SAOUHSC_01703	hypothetical protein	CDS	1610630	1610792	-1	no	no
coll2017-177	14623_8#7	14324_8#86	IleS p.Val631Phe	mutant	wildtype	mupirocin resistance	NCTC8325	1688996	A	C	305.1	PASS	AF=1;AD=142;DP=142;ANN=C|missense_variant|MODERATE|CDS_NCTC8325_1688106_1689026|GENE_CDS_NCTC8325_1688106_1689026|transcript|TRANSCRIPT_CDS_NCTC8325_1688106_1689026|protein_coding|1/1|c.31T>G|p.Ser11Ala|31/921|31/921|11/306||,C|intragenic_variant|MODIFIER|TRANSCRIPT_NCTC8325_24157_24231|null|gene_variant|null|||n.1688996A>C||||||,C|intragenic_variant|MODIFIER|GENE_NCTC8325_1688106_1689026|GENE_NC…			missense_variant	MODERATE	c.31T>G	p.Ser11Ala	CDS_NCTC8325_1688106_1689026	SAOUHSC_01791	conserved hypothetical protein	CDS	1688105	1689026	-1	no	no
coll2017-177	14623_8#7	14324_8#86	IleS p.Val631Phe	mutant	wildtype	mupirocin resistance	NCTC8325	1704939	G	T	181.2	PASS	AF=1;AD=99;DP=122;ANN=T|synonymous_variant|LOW|CDS_NCTC8325_1704280_1705641|GENE_CDS_NCTC8325_1704280_1705641|transcript|TRANSCRIPT_CDS_NCTC8325_1704280_1705641|protein_coding|1/1|c.660G>T|p.Gly220Gly|660/1362|660/1362|220/453||,T|intragenic_variant|MODIFIER|TRANSCRIPT_NCTC8325_24157_24231|null|gene_variant|null|||n.1704939G>T||||||,T|intragenic_variant|MODIFIER|GENE_NCTC8325_1704280_1705641|GENE…			synonymous_variant	LOW	c.660G>T	p.Gly220Gly	CDS_NCTC8325_1704280_1705641	SAOUHSC_01803	conserved hypothetical protein	CDS	1704279	1705641	1	no	no
coll2017-177	14623_8#7	14324_8#86	IleS p.Val631Phe	mutant	wildtype	mupirocin resistance	NCTC8325	1705521	C	T	11.5	PASS	AF=1;AD=9;DP=9;ANN=T|synonymous_variant|LOW|CDS_NCTC8325_1704280_1705641|GENE_CDS_NCTC8325_1704280_1705641|transcript|TRANSCRIPT_CDS_NCTC8325_1704280_1705641|protein_coding|1/1|c.1242C>T|p.Phe414Phe|1242/1362|1242/1362|414/453||,T|intragenic_variant|MODIFIER|TRANSCRIPT_NCTC8325_24157_24231|null|gene_variant|null|||n.1705521C>T||||||,T|intragenic_variant|MODIFIER|GENE_NCTC8325_1704280_1705641|GENE…			synonymous_variant	LOW	c.1242C>T	p.Phe414Phe	CDS_NCTC8325_1704280_1705641	SAOUHSC_01803	conserved hypothetical protein	CDS	1704279	1705641	1	no	no
coll2017-177	14623_8#7	14324_8#86	IleS p.Val631Phe	mutant	wildtype	mupirocin resistance	NCTC8325	1785534	T	G	11.7	PASS	AF=1;AD=8;DP=8;ANN=G|missense_variant|MODERATE|CDS_NCTC8325_1781582_1788142|GENE_CDS_NCTC8325_1781582_1788142|transcript|TRANSCRIPT_CDS_NCTC8325_1781582_1788142|protein_coding|1/1|c.2609A>C|p.Asn870Thr|2609/6561|2609/6561|870/2186||,G|intragenic_variant|MODIFIER|TRANSCRIPT_NCTC8325_24157_24231|null|gene_variant|null|||n.1785534T>G||||||,G|intragenic_variant|MODIFIER|GENE_NCTC8325_1781582_1788142|…			missense_variant	MODERATE	c.2609A>C	p.Asn870Thr	CDS_NCTC8325_1781582_1788142	SAOUHSC_01873	conserved hypothetical protein	CDS	1781581	1788142	-1	no	no
coll2017-177	14623_8#7	14324_8#86	IleS p.Val631Phe	mutant	wildtype	mupirocin resistance	NCTC8325	1815149	T	C	86.7	PASS	AF=1;AD=44;DP=44;ANN=C|missense_variant|MODERATE|CDS_NCTC8325_1814821_1815429|GENE_CDS_NCTC8325_1814821_1815429|transcript|TRANSCRIPT_CDS_NCTC8325_1814821_1815429|protein_coding|1/1|c.329T>C|p.Val110Ala|329/609|329/609|110/202||,C|intragenic_variant|MODIFIER|TRANSCRIPT_NCTC8325_24157_24231|null|gene_variant|null|||n.1815149T>C||||||,C|intragenic_variant|MODIFIER|GENE_NCTC8325_1814821_1815429|GENE…			missense_variant	MODERATE	c.329T>C	p.Val110Ala	CDS_NCTC8325_1814821_1815429	SAOUHSC_01906	truncated transposase, putative	CDS	1814820	1815429	1	no	yes
coll2017-177	14623_8#7	14324_8#86	IleS p.Val631Phe	mutant	wildtype	mupirocin resistance	NCTC8325	1821096	T	C	1460.3	PASS	AF=1;AD=831;DP=1018;ANN=C|synonymous_variant|LOW|CDS_NCTC8325_1820862_1821347|GENE_CDS_NCTC8325_1820862_1821347|transcript|TRANSCRIPT_CDS_NCTC8325_1820862_1821347|protein_coding|1/1|c.252A>G|p.Gly84Gly|252/486|252/486|84/161||,C|intragenic_variant|MODIFIER|TRANSCRIPT_NCTC8325_24157_24231|null|gene_variant|null|||n.1821096T>C||||||,C|intragenic_variant|MODIFIER|GENE_NCTC8325_1820862_1821347|GENE_N…			synonymous_variant	LOW	c.252A>G	p.Gly84Gly	CDS_NCTC8325_1820862_1821347	SAOUHSC_01911	transposase, IS200 family	CDS	1820861	1821347	-1	no	yes
coll2017-177	14623_8#7	14324_8#86	IleS p.Val631Phe	mutant	wildtype	mupirocin resistance	NCTC8325	1840518	G	T	137.6	PASS	AF=1;AD=82;DP=82;ANN=T|missense_variant|MODERATE|CDS_NCTC8325_1839335_1840534|GENE_CDS_NCTC8325_1839335_1840534|transcript|TRANSCRIPT_CDS_NCTC8325_1839335_1840534|protein_coding|1/1|c.17C>A|p.Thr6Lys|17/1200|17/1200|6/399||,T|intragenic_variant|MODIFIER|TRANSCRIPT_NCTC8325_24157_24231|null|gene_variant|null|||n.1840518G>T||||||,T|intragenic_variant|MODIFIER|GENE_NCTC8325_1839335_1840534|GENE_NCTC…			missense_variant	MODERATE	c.17C>A	p.Thr6Lys	CDS_NCTC8325_1839335_1840534	SAOUHSC_01932	type I restriction-modification enzyme, S subunit, EcoA family, putative	CDS	1839334	1840534	-1	no	yes
coll2017-177	14623_8#7	14324_8#86	IleS p.Val631Phe	mutant	wildtype	mupirocin resistance	NCTC8325	1878969	TC	T	465.3	PASS	AF=1;AD=120;DP=122;ANN=T|frameshift_variant|HIGH|CDS_NCTC8325_1877270_1880206|GENE_CDS_NCTC8325_1877270_1880206|transcript|TRANSCRIPT_CDS_NCTC8325_1877270_1880206|protein_coding|1/1|c.1237delG|p.Glu413fs|1237/2937|1237/2937|413/978||,T|intragenic_variant|MODIFIER|TRANSCRIPT_NCTC8325_24157_24231|null|gene_variant|null|||n.1878970delC||||||,T|intragenic_variant|MODIFIER|GENE_NCTC8325_1877270_188020…			frameshift_variant	HIGH	c.1237delG	p.Glu413fs	CDS_NCTC8325_1877270_1880206	SAOUHSC_01974	conserved hypothetical protein	CDS	1877269	1880206	-1	no	no
coll2017-177	14623_8#7	14324_8#86	IleS p.Val631Phe	mutant	wildtype	mupirocin resistance	NCTC8325	1878970	C	T	242.1	PASS	AF=1;AD=129;DP=129;ANN=T|missense_variant|MODERATE|CDS_NCTC8325_1877270_1880206|GENE_CDS_NCTC8325_1877270_1880206|transcript|TRANSCRIPT_CDS_NCTC8325_1877270_1880206|protein_coding|1/1|c.1237G>A|p.Glu413Lys|1237/2937|1237/2937|413/978||,T|intragenic_variant|MODIFIER|TRANSCRIPT_NCTC8325_24157_24231|null|gene_variant|null|||n.1878970C>T||||||,T|intragenic_variant|MODIFIER|GENE_NCTC8325_1877270_18802…			missense_variant	MODERATE	c.1237G>A	p.Glu413Lys	CDS_NCTC8325_1877270_1880206	SAOUHSC_01974	conserved hypothetical protein	CDS	1877269	1880206	-1	no	no
coll2017-177	14623_8#7	14324_8#86	IleS p.Val631Phe	mutant	wildtype	mupirocin resistance	NCTC8325	2030820	T	C	124.9	PASS	AF=1;AD=84;DP=84;ANN=C|missense_variant|MODERATE|CDS_NCTC8325_2029598_2031352|GENE_CDS_NCTC8325_2029598_2031352|transcript|TRANSCRIPT_CDS_NCTC8325_2029598_2031352|protein_coding|1/1|c.533A>G|p.Asn178Ser|533/1755|533/1755|178/584||,C|intragenic_variant|MODIFIER|TRANSCRIPT_NCTC8325_24157_24231|null|gene_variant|null|||n.2030820T>C||||||,C|intragenic_variant|MODIFIER|GENE_NCTC8325_2029598_2031352|GE…			missense_variant	MODERATE	c.533A>G	p.Asn178Ser	CDS_NCTC8325_2029598_2031352	SAOUHSC_02161	MHC class II analog protein	CDS	2029597	2031352	-1	no	yes
coll2017-177	14623_8#7	14324_8#86	IleS p.Val631Phe	mutant	wildtype	mupirocin resistance	NCTC8325	2030963	A	G	108.1	PASS	AF=1;AD=85;DP=85;ANN=G|synonymous_variant|LOW|CDS_NCTC8325_2029598_2031352|GENE_CDS_NCTC8325_2029598_2031352|transcript|TRANSCRIPT_CDS_NCTC8325_2029598_2031352|protein_coding|1/1|c.390T>C|p.Asp130Asp|390/1755|390/1755|130/584||,G|intragenic_variant|MODIFIER|TRANSCRIPT_NCTC8325_24157_24231|null|gene_variant|null|||n.2030963A>G||||||,G|intragenic_variant|MODIFIER|GENE_NCTC8325_2029598_2031352|GENE_…			synonymous_variant	LOW	c.390T>C	p.Asp130Asp	CDS_NCTC8325_2029598_2031352	SAOUHSC_02161	MHC class II analog protein	CDS	2029597	2031352	-1	no	yes
coll2017-177	14623_8#7	14324_8#86	IleS p.Val631Phe	mutant	wildtype	mupirocin resistance	NCTC8325	2089168	G	A	130.4	PASS	AF=1;AD=71;DP=72;ANN=A|synonymous_variant|LOW|CDS_NCTC8325_2088911_2089654|GENE_CDS_NCTC8325_2088911_2089654|transcript|TRANSCRIPT_CDS_NCTC8325_2088911_2089654|protein_coding|1/1|c.258G>A|p.Leu86Leu|258/744|258/744|86/247||,A|intragenic_variant|MODIFIER|TRANSCRIPT_NCTC8325_24157_24231|null|gene_variant|null|||n.2089168G>A||||||,A|intragenic_variant|MODIFIER|GENE_NCTC8325_2088911_2089654|GENE_NCTC…			synonymous_variant	LOW	c.258G>A	p.Leu86Leu	CDS_NCTC8325_2088911_2089654	SAOUHSC_02256	abortive infection protein	CDS	2088910	2089654	1	no	no
coll2017-177	14623_8#7	14324_8#86	IleS p.Val631Phe	mutant	wildtype	mupirocin resistance	NCTC8325	2122669	TG	AA	103.2	PASS	AF=1;AD=71;DP=72;ANN=AA|stop_gained|HIGH|CDS_NCTC8325_2122583_2122738|GENE_CDS_NCTC8325_2122583_2122738|transcript|TRANSCRIPT_CDS_NCTC8325_2122583_2122738|protein_coding|1/1|c.69_70delCAinsTT|p.Lys24*|70/156|69/156|23/51||WARNING_TRANSCRIPT_NO_START_CODON,AA|intragenic_variant|MODIFIER|TRANSCRIPT_NCTC8325_24157_24231|null|gene_variant|null|||n.2122669_2122670delTGinsAA||||||,AA|intragenic_variant…			stop_gained	HIGH	c.69_70delCAinsTT	p.Lys24*	CDS_NCTC8325_2122583_2122738	SAOUHSC_02290	conserved hypothetical protein	CDS	2122582	2122738	-1	no	yes
[truncated: 1,156 more rows]

## Sheet: README
Point mutations detected by Breseq between pairs of clonal isolates from the same host, for isolates tested in vitro
See tab "isolates tested" for information on what isolates were tested and with which phenotypic tests
The tab "point mutations" contains the VCF fields of point mutations as detected by Breseq and annotated by snpEff that are private to either the mutant or wiltype isolate in the pair
[truncated: 1 more rows]
