# Supplementary material for: The mutational landscape of Staphylococcus aureus during colonisation
Source: Nat Commun. 2025 Jan 13;16:302. doi: 10.1038/s41467-024-55186-x (PMC11730646; doi:10.1038/s41467-024-55186-x)
Supplement: Supplementary file 10 — Source Data [file 41467_2024_55186_MOESM10_ESM.zip]

Archive with 21 entries (20 files):
- Source Data/
- Source Data/Source Data Figure 2.xlsx
- __MACOSX/Source Data/._Source Data Figure 2.xlsx
- Source Data/Source Data Supplementary Figure 8.xlsx
- __MACOSX/Source Data/._Source Data Supplementary Figure 8.xlsx
- Source Data/Source Data Figure 3.xlsx
- __MACOSX/Source Data/._Source Data Figure 3.xlsx
- Source Data/Source Data Supplementary Figures 4 & 5.xlsx
- __MACOSX/Source Data/._Source Data Supplementary Figures 4 & 5.xlsx
- Source Data/Source Data Figure 4.xlsx
- __MACOSX/Source Data/._Source Data Figure 4.xlsx
- Source Data/Source Data Supplementary Figure 2.xlsx
- __MACOSX/Source Data/._Source Data Supplementary Figure 2.xlsx
- Source Data/Source Data Supplementary Figure 3.xlsx
- __MACOSX/Source Data/._Source Data Supplementary Figure 3.xlsx
- Source Data/Source Data Figure 5.xlsx
- __MACOSX/Source Data/._Source Data Figure 5.xlsx
- Source Data/Source Data Supplementary Figure 6.xlsx
- __MACOSX/Source Data/._Source Data Supplementary Figure 6.xlsx
- Source Data/Source Data Supplementary Figure 7.xlsx
- __MACOSX/Source Data/._Source Data Supplementary Figure 7.xlsx
