# Supplementary material for: The mutational landscape of Staphylococcus aureus during colonisation
Source: Nat Commun. 2025 Jan 13;16:302. doi: 10.1038/s41467-024-55186-x (PMC11730646; doi:10.1038/s41467-024-55186-x)
Supplement: Supplementary file 10 — Source Data [file 41467_2024_55186_MOESM10_ESM.zip › Source Data/Source Data Figure 4.xlsx]

## Sheet: Source data
Gene (locus tag)	Chr. position	Nucleotide change	Annotation	Amino acid change	Protein domain	Patient id (isolate id)	Selected for testing (criterium)*
agrC	2094797	TTTA > T	DID	p.Ile52del	TMD 2	chow2017-CD140408 (17059_1#56)	not available
(SAOUHSC_02264)	2094952	C > CT	frameshift	p.Val103fs	TMD 4	tong2015-T197 (4950_3#3)	not available
	2094974	AT > A	frameshift	p.Ser109fs	TMD 4	coll2017-675 (14412_8#81)	selected (TMD, frameshift)
	2095085	A > G	missense	p.Thr145Ala	TMD 5	coll2017-308 (14448_2#30)	not selected
	2095306	G > A	missense	p.Met218Ile	DHp (HK)	coll2017-191 (14355_2#69)	not selected
	2095340	AC > A	frameshift	p.Thr230fs	DHp (HK)	coll2017-624 (14355_1#90)	not selected
	2095399	TA > T	frameshift	p.Asn251fs	DHp (HK)	coll2017-257 (8524_5#5)	not selected
	2095409	G > A	missense	p.Val253Ile	DHp (HK)	coll2017-416 (14324_8#66)	selected (DHp, missense)
	2095435	G > A	missense	p.Met261Ile	DHp (HK)	coll2017-79 (14623_2#2)	not selected
	2095501	GA > G	frameshift	p.Ile285fs	DHp (HK)	coll2017-273 (8524_5#30)	not selected
	2095517	C > T	stop gained	p.Gln289*	DHp (HK)	coll2017-571 (14623_3#73)	not selected
	2095556	G > T	stop gained	p.Glu302*	DHp (HK)	coll2017-764 (14324_8#39 & 14355_2#91)**	selected (DHp, stop codon)
	2095556	G > T	stop gained	p.Glu302*	DHp (HK)	coll2017-571 (14623_3#73)	not selected
	2095592	AGTC > A	DID	p.Arg315del	CA (HK)	coll2017-132 (14448_1#76)	selected (CA, inframe deletion)
	2095605	G > T	missense	p.Gly318Val	CA (HK)	coll2017-1232 (14623_4#15)	not selected
	2095668	C > T	missense	p.Ala339Val	CA (HK)	auguet2016-P_0130 (ERR1040796)	not available
	2095711	T > TA	frameshift	p.Cys355fs	CA (HK)	coll2017-1263 (14623_7#55)	selected (CA, frameshift)
	2095724	GA > G	frameshift	p.Asp358fs	CA (HK)	chow2017-CD141173 (16870_4#49)	not available
	2095785	G > A	missense	p.Gly378Asp	CA (HK)	coll2017-547 (14200_8#21)	selected (CA, missense)
	2095808	G > T	stop gained	p.Glu386*	CA (HK)	price2013-X077 (SRR2054058)	not available
	2095836	T > A	stop gained	p.Leu395*	CA (HK)	price2016-H211 (SRR3730915)	not available
agrA	2096082	A > G	missense	p.Tyr26Cys	RR	coll2017-450 (14200_6#83)	not selected
(SAOUHSC_02265)	2096118	G > A	missense	p.Gly38Asp	RR	coll2017-719 (14355_2#54)	selected (RR, missense)
	2096130	G > A	missense	p.Gly42Asp	RR	price2016-H213 (SRR3728573, SRR3728579, SRR3729029 & SRR3730594)**	not available
	2096292	CT > C	frameshift	p.Ala97fs	ID	coll2017-364 (14412_8#75)	selected (ID, frameshift)
	2096358	G > A	missense	p.Gly118Asp	DNA BD	price2016-3449573 (SRR3729415)	not available
	2096358	G > A	missense	p.Gly118Asp	DNA BD	coll2017-1295 (14412_8#14)	selected (DNA BD, missense)
	2096390	A > G	missense	p.Ile129Val	DNA BD	coll2017-95 (8524_3#54)	not selected
	2096395	GT > G	frameshift	p.Phe132fs	DNA BD	coll2017-261 (14355_1#24, 14555_7#35 & 14672_2#53)**	not selected
	2096395	G > GT	frameshift	p.Glu133fs	DNA BD	coll2017-254 (14200_8#72)	selected (DNA BD, frameshift)
	2096395	G > GT	frameshift	p.Glu133fs	DNA BD	coll2017-503 (14623_8#17)	not selected
	2096395	G > GT	frameshift	p.Glu133fs	DNA BD	coll2017-377 (14623_5#51)	not selected
	2096418	C > A	missense	p.Ser138Tyr	DNA BD	price2016-H153 (SRR3728921)	not available
	2096447	C > T	missense	p.Arg148Cys	DNA BD	price2013-X168 (SRR2054034)	not available
	2096462	T > C	missense	p.Tyr153His	DNA BD	price2016-H122 (SRR3730764, SRR3729005 & SRR3731680)**	not available
	2096499	G > A	missense	p.Arg165His	DNA BD	price2013-X054 (SRR2054010)	not available
	2096562	A > T	missense	p.Lys186Ile	DNA BD	coll2017-190 (8447_7#11 & 14672_2#5)**	selected (DNA BD, missense)
	2096567	C > T	stop gained	p.Arg188*	DNA BD	young2017-P042 (SRR5251255)	not available
	2096582	A > T	stop gained	p.Lys193*	DNA BD	price2016-H236 (SRR3728784)	not available
	2096590	41nt > A	frameshift	p.Glu196fs	DNA BD	harrison2016-GR13 (13414_7#6)	not available
hld-argB intergenic region	2093655	C > T (-178)	-	-	-	chow2017-CD142136 (17150_1#50)	not available
	2093784	C > T (-49)	-	-	AgrA BS	coll2017-257 (14623_8#22)	selected (intergenic)
	2093801	C > T (-32)	-	-	AgrA BS	price2016-2754372 (SRR3731418)	not available
	2093812	G > A (-21)	-	-	AgrA BS	price2016-2633534 (SRR3731564)	not available
	2093812	G > A (-21)	-	-	AgrA BS	harkins2018-SS_094 (ERR1904013)	not available

## Sheet: note
Notes
Source Data file of Figure 4 also presented as Supplementary Table 7. Protein-altering mutations in the AgrCA two-component system identified in colonising isolates of the same host
