# Supplementary material for: The mutational landscape of Staphylococcus aureus during colonisation
Source: Nat Commun. 2025 Jan 13;16:302. doi: 10.1038/s41467-024-55186-x (PMC11730646; doi:10.1038/s41467-024-55186-x)
Supplement: Supplementary file 10 — Source Data [file 41467_2024_55186_MOESM10_ESM.zip › Source Data/Source Data Supplementary Figure 2.xlsx]

## Sheet: Sheet1
collection	patient	num_pairs	isolates_num	isolates_text	min_core_snps	max_core_snps (plotted in panel A)	min_time_span	max_time_span	num_wVar (plotted in panel B)
auguet2016	auguet2016-P_0015	1	2	ERR1040737;ERR1040738	0	0	7	7	0
auguet2016	auguet2016-P_0167	1	2	ERR1040761;ERR1040825	1	1	41	41	0
auguet2016	auguet2016-P_0295	1	2	ERR1040781;ERR1040797	1	1	15	15	0
chow2017	chow2017-CD140177	1	2	17059_1#9;17059_1#10	0	0	unknown	unknown	0
chow2017	chow2017-CD140349	1	2	16870_2#32;16870_2#33	2	2	unknown	unknown	0
chow2017	chow2017-CD140376	1	2	17059_1#43;18090_5#7	0	0	unknown	unknown	0
chow2017	chow2017-CD140440	1	2	17059_1#62;17059_1#75	0	0	unknown	unknown	0
chow2017	chow2017-CD140579	2	3	16870_2#53;16870_2#54;16870_2#52	0	0	unknown	unknown	0
chow2017	chow2017-CD140615	1	2	16870_2#57;18090_5#15	0	0	unknown	unknown	0
chow2017	chow2017-CD140657	1	2	16870_2#67;16870_2#68	0	0	unknown	unknown	0
chow2017	chow2017-CD140687	1	2	16870_2#78;18090_5#17	0	0	unknown	unknown	0
chow2017	chow2017-CD140697	1	2	16870_2#80;16870_2#81	0	0	unknown	unknown	0
chow2017	chow2017-CD140748	1	2	16870_3#6;16870_3#7	0	0	unknown	unknown	0
chow2017	chow2017-CD140766	1	2	18090_5#19;16870_3#13	0	0	unknown	unknown	0
chow2017	chow2017-CD140808	1	2	16870_3#27;18090_5#21	0	0	unknown	unknown	0
chow2017	chow2017-CD140812	1	2	16870_3#30;16870_3#31	0	0	unknown	unknown	0
chow2017	chow2017-CD140824	1	2	16870_3#36;16870_3#37	0	0	unknown	unknown	0
chow2017	chow2017-CD140834	2	2	16870_3#39;18090_5#22	0	0	unknown	unknown	0
chow2017	chow2017-CD140866	1	2	16870_3#76;16870_3#77	0	0	unknown	unknown	0
chow2017	chow2017-CD140900	1	2	16870_3#61;18090_5#24	0	0	unknown	unknown	0
chow2017	chow2017-CD141135	1	2	16870_4#42;16870_4#43	1	1	unknown	unknown	0
chow2017	chow2017-CD141660	1	2	17150_1#23;17150_1#24	0	0	unknown	unknown	0
harkins2018	harkins2018-SS_057	4	5	ERR1903997;ERR1903998;ERR1903999;ERR1904000;ERR1904001	0	0	0	0	0
harkins2018	harkins2018-SS_059	4	5	ERR1904002;ERR1904003;ERR1904004;ERR1904005;ERR1904006	0	0	0	0	0
harrison2016	harrison2016-GR12	1	2	13414_7#1;13414_7#10	0	0	92	92	0
harrison2016	harrison2016-GR14	2	3	13415_3#13;13415_3#14;13415_3#16	0	0	120	212	0
mpros	mpros-1154	1	2	14623_2#56;14448_2#20	2	2	20	20	0
mpros	mpros-1229	1	2	14623_4#7;14623_8#32	0	0	25	25	0
mpros	mpros-1230	1	2	14623_4#21;14448_2#29	0	0	5	5	0
mpros	mpros-1240	1	2	14623_4#28;14208_8#61	0	0	0	0	0
mpros	mpros-1292	1	2	14623_4#84;14623_5#48	0	0	16	16	0
mpros	mpros-1328	1	2	14623_5#46;14412_8#85	0	0	5	5	0
mpros	mpros-1338	1	2	14623_5#72;14412_8#89	0	0	8	8	0
mpros	mpros-136	1	2	8490_3#42;14448_3#48	0	0	10	10	0
mpros	mpros-149	1	2	8490_3#75;14200_8#3	0	0	22	22	0
mpros	mpros-184	1	2	8524_5#18;14355_2#41	1	1	16	16	0
mpros	mpros-227	1	2	8447_7#64;14448_1#31	0	0	26	26	0
mpros	mpros-241	1	2	8447_7#72;14672_2#74	1	1	154	154	0
mpros	mpros-337	1	2	8524_5#95;14672_2#14	1	1	107	107	0
mpros	mpros-357	1	2	8525_1#35;14672_2#58	0	0	82	82	0
mpros	mpros-418	1	2	14200_8#76;14448_2#36	0	0	6	6	0
mpros	mpros-423	1	2	14623_6#8;14555_7#6	0	0	26	26	0
mpros	mpros-440	2	3	14200_6#55;14208_8#54;14448_2#24	0	0	148	166	0
mpros	mpros-467	1	2	14200_8#52;14448_2#35	0	0	2	2	0
mpros	mpros-48	1	2	8490_3#14;14623_8#84	0	0	0	0	0
mpros	mpros-498	2	3	14324_8#47;14623_2#42;14208_8#35	0	0	22	29	0
mpros	mpros-499	1	2	14200_8#89;14448_2#2	0	0	147	147	0
mpros	mpros-528	2	3	14412_8#34;14208_8#1;14448_2#5	2	2	71	72	0
mpros	mpros-564	1	2	14355_1#8;14623_8#62	0	0	0	0	0
mpros	mpros-583	1	2	14355_1#29;14323_1#23	0	0	22	22	0
mpros	mpros-59	2	3	8524_3#19;14448_1#89;14672_2#1	0	0	5	35	0
mpros	mpros-590	2	3	14555_7#26;14623_6#38;14623_4#75	1	1	51	159	0
mpros	mpros-626	1	2	14355_1#92;14412_8#76	0	0	181	181	0
mpros	mpros-644	1	2	14323_1#22;14448_2#33	0	0	11	11	0
mpros	mpros-649	1	2	14323_1#30;14623_7#74	0	0	181	181	0
mpros	mpros-841	1	2	14448_1#58;14208_8#40	0	0	9	9	0
mpros	mpros-875	1	2	14324_8#58;14623_3#78	0	0	26	26	0
paterson2015	paterson2015-Staff_B	1	2	10361_1#90;10361_1#2	0	0	unknown	unknown	0
paterson2015	paterson2015-Staff_F	2	3	10770_5#45;10770_5#46;10770_5#47	0	0	unknown	unknown	0
price2013	price2013-X002	1	2	SRR2054100;SRR2053986	0	0	0	0	0
price2013	price2013-X005	1	2	SRR2053979;SRR2053970	0	0	0	0	0
price2013	price2013-X012	1	2	SRR2053952;SRR2053863	0	0	0	0	0
price2013	price2013-X016	1	2	SRR2053973;SRR2054036	0	0	2	2	0
price2013	price2013-X019	1	2	SRR2054026;SRR2053835	1	1	0	0	0
price2013	price2013-X038	2	3	SRR2054064;SRR2054006;SRR2053975	0	0	0	4	0
price2013	price2013-X060	3	4	SRR2054077;SRR2053850;SRR2054093;SRR2054056	0	0	0	3	0
price2013	price2013-X076	1	2	SRR2053948;SRR2053946	0	0	3	3	0
price2013	price2013-X085	1	2	SRR2053877;SRR2054078	0	0	1	1	0
price2013	price2013-X086	2	3	SRR2053947;SRR2053889;SRR2053967	1	2	0	1	0
price2013	price2013-X094	1	2	SRR2053944;SRR2054060	0	0	2	2	0
price2013	price2013-X105	1	2	SRR2053989;SRR2053834	0	0	0	0	0
price2013	price2013-X138	4	5	SRR2053990;SRR2053841;SRR2053988;SRR2054004;SRR2053930	0	0	0	7	0
price2013	price2013-X141	1	2	SRR2053976;SRR2053962	0	0	23	23	0
price2013	price2013-X149	1	2	SRR2053854;SRR2054080	0	0	2	2	0
price2013	price2013-X157	1	2	SRR2054094;SRR2053904	0	0	0	0	0
price2013	price2013-X166	1	2	SRR2053901;SRR2053907	0	0	3	3	0
price2013	price2013-X171	1	2	SRR2053998;SRR2053858	0	0	0	0	0
price2013	price2013-X184	1	2	SRR2054015;SRR2054005	0	0	1	1	0
price2013	price2013-X188	1	2	SRR2054023;SRR2054022	0	0	0	0	0
price2016	price2016-2037692	2	3	SRR3731835;SRR3731764;SRR3731872	0	3	0	4	0
price2016	price2016-2068164	1	2	SRR3731495;SRR3729226	0	0	1	1	0
price2016	price2016-2116765	1	2	SRR3728406;SRR3728933	0	0	1	1	0
price2016	price2016-2385885	1	2	SRR3731420;SRR3731881	0	0	2	2	0
price2016	price2016-2405159	1	2	SRR3730504;SRR3730612	0	0	2	2	0
price2016	price2016-2432827	1	2	SRR3728739;SRR3730784	0	0	3	3	0
price2016	price2016-2447151	1	2	SRR3731840;SRR3730685	0	0	0	0	0
price2016	price2016-2487476	1	2	SRR3728902;SRR3730511	0	0	0	0	0
price2016	price2016-2512861	1	2	SRR3729277;SRR3730780	0	0	4	4	0
price2016	price2016-2527977	1	2	SRR3729143;SRR3731785	0	0	4	4	0
price2016	price2016-2541380	1	2	SRR3730534;SRR3730673	0	0	0	0	0
price2016	price2016-2589148	1	2	SRR3728564;SRR3731858	0	0	2	2	0
price2016	price2016-2669596	1	2	SRR3730521;SRR3729184	0	0	2	2	0
price2016	price2016-2678558	1	2	SRR3731673;SRR3729119	0	0	0	0	0
price2016	price2016-2694831	1	2	SRR3730462;SRR3730853	0	0	2	2	0
price2016	price2016-2754504	1	2	SRR3730753;SRR3731500	0	0	2	2	0
price2016	price2016-2768007	2	3	SRR3728571;SRR3730669;SRR3730589	0	0	10	66	0
price2016	price2016-2778486	1	2	SRR3729364;SRR3729306	0	0	5	5	0
price2016	price2016-2791014	3	4	SRR3731889;SRR3729443;SRR3728550;SRR3730887	0	0	30	47	0
price2016	price2016-2933362	1	2	SRR3730703;SRR3730662	0	0	0	0	0
price2016	price2016-2953604	2	3	SRR3731786;SRR3728549;SRR3731896	2	2	127	127	0
price2016	price2016-2980260	1	2	SRR3731512;SRR3728722	0	0	6	6	0
price2016	price2016-3000191	1	2	SRR3728978;SRR3729336	0	0	3	3	0
price2016	price2016-3091684	1	2	SRR3728699;SRR3730882	0	0	1	1	0
price2016	price2016-3126186	1	2	SRR3729010;SRR3731557	0	0	0	0	0
price2016	price2016-3163975	1	2	SRR3731865;SRR3731726	0	0	2	2	0
price2016	price2016-3247031	2	3	SRR3729073;SRR3731761;SRR3728552	0	0	1	8	0
price2016	price2016-3285618	3	4	SRR3728734;SRR3730615;SRR3728413;SRR3728911	0	1	7	28	0
price2016	price2016-3303137	3	4	SRR3731337;SRR3729102;SRR3729028;SRR3730740	0	0	32	137	0
price2016	price2016-3364917	1	2	SRR3731728;SRR3728951	0	0	4	4	0
price2016	price2016-3372243	1	2	SRR3730478;SRR3729196	0	0	6	6	0
price2016	price2016-3381772	1	2	SRR3729151;SRR3731488	0	0	3	3	0
price2016	price2016-3409428	1	2	SRR3730871;SRR3728779	0	0	5	5	0
price2016	price2016-3418951	1	2	SRR3729036;SRR3731826	0	0	6	6	0
price2016	price2016-3422781	2	3	SRR3729343;SRR3728786;SRR3728415	0	0	6	13	0
price2016	price2016-3422936	1	2	SRR3728585;SRR3728437	0	0	0	0	0
price2016	price2016-3424409	2	3	SRR3731496;SRR3731902;SRR3731649	0	1	1	1	0
price2016	price2016-3442051	1	2	SRR3728615;SRR3729024	0	0	0	0	0
price2016	price2016-3446096	1	2	SRR3731681;SRR3729217	0	0	6	6	0
price2016	price2016-3450815	1	2	SRR3730809;SRR3728983	0	0	0	0	0
price2016	price2016-3452962	1	2	SRR3730498;SRR3729215	0	0	0	0	0
price2016	price2016-3462681	4	5	SRR3731912;SRR3728632;SRR3728671;SRR3729253;SRR3730738	0	0	0	0	0
price2016	price2016-H108	2	3	SRR3731514;SRR3730785;SRR3730918	0	0	31	50	0
price2016	price2016-H112	1	2	SRR3731508;SRR3730880	0	0	307	307	0
price2016	price2016-H156	2	3	SRR3730901;SRR3728497;SRR3730630	0	0	1	1	0
price2016	price2016-H160	2	3	SRR3731762;SRR3731501;SRR3730421	0	0	27	132	0
price2016	price2016-H196	6	7	SRR3728707;SRR3729134;SRR3729040;SRR3731683;SRR3731562;SRR3728607;SRR3730614	0	0	0	115	0
price2016	price2016-H201	7	8	SRR3729432;SRR3728918;SRR3731924;SRR3731709;SRR3730730;SRR3728696;SRR3728527;SRR3731555	0	0	63	206	0
price2016	price2016-H209	1	2	SRR3728980;SRR3730733	0	0	0	0	0
price2016	price2016-H212	14	15	SRR3730433;SRR3730590;SRR3730418;SRR3728530;SRR3731888;SRR3728949;SRR3729369;SRR3728922;SRR3731910;SRR3729478;SRR3729466;SRR3729295;SRR3731432;SRR3729490;SRR3728504	0	0	0	280	0
price2016	price2016-H235	1	2	SRR3731901;SRR3728719	0	0	0	0	0
price2016	price2016-H238	11	12	SRR3728766;SRR3728376;SRR3729442;SRR3731417;SRR3730654;SRR3730668;SRR3730596;SRR3729274;SRR3730813;SRR3729066;SRR3730687;SRR3731789	0	4	24	249	0
price2016	price2016-H255	3	4	SRR3731860;SRR3731516;SRR3728425;SRR3730446	0	0	29	78	0
price2016	price2016-H265	2	3	SRR3728692;SRR3729054;SRR3729186	0	0	27	56	0
price2016	price2016-H300	1	2	SRR3731658;SRR3730522	1	1	0	0	0
tong2015	tong2015-T126	98	99	5227_1#11;5985_2#9;5985_3#3;5985_1#12;5985_2#11;5985_6#7;5985_2#5;5985_2#7;5985_3#2;4752_7#1;4752_7#4;5985_3#11;5985_3#7;5985_4#1;5985_4#11;5985_4#2;5985_4#5;5985_4#6;4752_7#5;5704_7#4;5985_2#10;5985_5#11;5985_5#5;5985_5#6;5985_5#8;5985_5#9;5985_6#2;5985_6#6;5985_2#2;5704_7#5;5150_8#2;5985_7#5;5985_1#10;5985_2#6;5985_3#4;5985_1#11;5985_3#6;5985_4#3;5985_4#8;5985_2#1;5985_5#2;4752_7#10;4752_7#11;5…	3	12	0	64	0
tong2015	tong2015-T137	1	2	5227_1#8;5227_1#7	0	0	30	30	0
young2017	young2017-P002	4	5	SRR5250323;SRR5250178;SRR5249955;SRR5250803;SRR5250382	0	0	0	0	0
young2017	young2017-P004	4	5	SRR5249990;SRR5250196;SRR5250563;SRR5250112;SRR5250602	0	0	0	0	0
young2017	young2017-P005	4	5	SRR5249896;SRR5250143;SRR5250113;SRR5250225;SRR5251415	0	0	0	0	0
young2017	young2017-P011	4	5	SRR5251262;SRR5250190;SRR5250578;SRR5250536;SRR5251281	0	0	0	0	0
young2017	young2017-P012	4	5	SRR5250638;SRR5250455;SRR5250003;SRR5251314;SRR5249897	0	0	0	0	0
young2017	young2017-P013	4	5	SRR5250280;SRR5250040;SRR5250384;SRR5249965;SRR5250589	0	0	0	0	0
young2017	young2017-P016	4	5	SRR5251253;SRR5250308;SRR5250702;SRR5250073;SRR5250286	0	0	0	0	0
young2017	young2017-P017	4	5	SRR5251301;SRR5250009;SRR5250822;SRR5250340;SRR5250716	0	0	0	0	0
young2017	young2017-P020	4	5	SRR5251377;SRR5251305;SRR5250519;SRR5250329;SRR5250223	0	0	0	0	0
young2017	young2017-P024	4	5	SRR5250527;SRR5250770;SRR5250474;SRR5250810;SRR5250434	0	0	0	0	0
young2017	young2017-P026	4	5	SRR5249972;SRR5250332;SRR5251402;SRR5250415;SRR5249994	0	0	0	0	0
young2017	young2017-P028	4	5	SRR5250378;SRR5250193;SRR5250408;SRR5250092;SRR5250413	0	0	0	0	0
young2017	young2017-P029	3	4	SRR5250505;SRR5250075;SRR5250418;SRR5250432	0	0	0	0	0
young2017	young2017-P034	4	5	SRR5251342;SRR5250691;SRR5250737;SRR5250546;SRR5250626	0	1	0	0	0
young2017	young2017-P038	4	5	SRR5250021;SRR5249911;SRR5250587;SRR5250109;SRR5250506	0	0	0	0	0
young2017	young2017-P039	4	5	SRR5250464;SRR5251277;SRR5250598;SRR5250497;SRR5249836	0	0	0	0	0
young2017	young2017-P041	2	3	SRR5250015;SRR5251394;SRR5250749	0	1	0	0	0
young2017	young2017-P043	3	4	SRR5251270;SRR5250681;SRR5251354;SRR5250282	0	0	0	0	0
young2017	young2017-P044	4	5	SRR5250194;SRR5250273;SRR5251378;SRR5249874;SRR5250271	0	0	0	0	0
young2017	young2017-P045	2	3	SRR5250766;SRR5251257;SRR5249889	0	0	0	0	0
young2017	young2017-P047	4	5	SRR5250082;SRR5250671;SRR5251302;SRR5251382;SRR5250624	0	0	0	0	0
young2017	young2017-P057	4	5	SRR5250129;SRR5250050;SRR5250383;SRR5250560;SRR5250798	0	2	0	0	0
young2017	young2017-P061	4	5	SRR5250605;SRR5250581;SRR5250585;SRR5250177;SRR5250319	0	0	0	0	0
young2017	young2017-P062	4	5	SRR5250481;SRR5250042;SRR5250765;SRR5250828;SRR5250678	0	0	0	0	0
young2017	young2017-P063	4	5	SRR5251381;SRR5250048;SRR5250253;SRR5249951;SRR5249962	0	0	0	0	0
young2017	young2017-P070	4	5	SRR5249923;SRR5250482;SRR5250424;SRR5251359;SRR5251348	0	1	0	0	0
young2017	young2017-P071	4	5	SRR5249969;SRR5251338;SRR5250541;SRR5250014;SRR5250036	0	0	0	0	0
young2017	young2017-P074	4	5	SRR5250055;SRR5250656;SRR5251357;SRR5251390;SRR5251356	0	0	0	0	0
young2017	young2017-P076	4	5	SRR5249887;SRR5250813;SRR5249976;SRR5250592;SRR5251388	0	0	0	0	0
young2017	young2017-P081	4	5	SRR5250787;SRR5250180;SRR5250689;SRR5251366;SRR5250535	0	0	0	0	0
young2017	young2017-P083	4	5	SRR5250136;SRR5250640;SRR5250451;SRR5250668;SRR5250347	0	0	0	0	0
young2017	young2017-P084	4	5	SRR5250157;SRR5250808;SRR5250093;SRR5249993;SRR5251330	0	0	0	0	0
young2017	young2017-P088	4	5	SRR5250088;SRR5250780;SRR5249900;SRR5250789;SRR5250038	0	0	0	0	0
young2017	young2017-P091	11	12	SRR5249919;SRR5250375;SRR5250795;SRR5250201;SRR5250122;SRR5250216;SRR5250528;SRR5250372;SRR5250459;SRR5250746;SRR5250252;SRR5250463	0	0	0	0	0
young2017	young2017-P102	4	5	SRR5250726;SRR5249979;SRR5250133;SRR5249858;SRR5250761	0	0	0	0	0
young2017	young2017-P105	4	5	SRR5250151;SRR5250658;SRR5250268;SRR5251296;SRR5251340	2	4	0	0	0
auguet2016	auguet2016-P_0067	1	2	ERR1040838;ERR1040893	0	0	36	36	1
chow2017	chow2017-CD140108	1	2	17059_1#66;17059_1#67	1	1	unknown	unknown	1
chow2017	chow2017-CD140408	1	2	17059_1#56;17059_1#55	0	0	unknown	unknown	1
chow2017	chow2017-CD140509	1	2	16870_2#46;16870_2#47	0	0	unknown	unknown	1
chow2017	chow2017-CD140636	1	2	16870_2#62;16870_2#61	1	1	unknown	unknown	1
chow2017	chow2017-CD140685	1	2	16870_2#75;16870_2#76	1	1	unknown	unknown	1
chow2017	chow2017-CD140729	1	2	16870_3#2;16870_3#3	0	0	unknown	unknown	1
chow2017	chow2017-CD140756	1	2	16870_3#9;16870_3#8	2	2	unknown	unknown	1
chow2017	chow2017-CD140788	1	2	18090_5#20;16870_3#23	1	1	unknown	unknown	1
chow2017	chow2017-CD140974	1	2	16870_4#21;18090_5#28	1	1	unknown	unknown	1
chow2017	chow2017-CD140977	1	2	16870_4#24;16870_4#23	1	1	unknown	unknown	1
chow2017	chow2017-CD141173	2	3	16870_4#47;16870_4#48;16870_4#49	0	0	unknown	unknown	1
chow2017	chow2017-CD141228	1	2	16870_4#60;16870_4#61	1	1	unknown	unknown	1
chow2017	chow2017-CD141521	2	3	17150_1#3;17150_1#4;17150_1#5	0	3	unknown	unknown	1
chow2017	chow2017-CD141530	1	2	17150_1#6;17150_1#7	1	1	unknown	unknown	1
harkins2018	harkins2018-SS_099	4	5	ERR1904017;ERR1904018;ERR1904019;ERR1904020;ERR1904021	0	0	0	0	1
harkins2018	harkins2018-SS_147	4	5	ERR1904032;ERR1904035;ERR1904033;ERR1904034;ERR1904036	0	1	0	0	1
harkins2018	harkins2018-SS_153	4	5	ERR1904042;ERR1904043;ERR1904044;ERR1904045;ERR1904046	1	4	0	0	1
harrison2016	harrison2016-CR15	5	6	15049_1#24;15049_1#31;15049_1#39;15049_1#44;15049_1#58;15049_1#36	0	1	0	61	1
harrison2016	harrison2016-GR01	1	2	13415_2#86;13414_7#2	0	0	92	92	1
harrison2016	harrison2016-GR02	2	3	13415_2#87;13414_7#7;13414_7#16	1	1	184	304	1
harrison2016	harrison2016-GR03	2	3	13415_2#88;13414_7#3;13414_7#8	0	0	92	184	1
harrison2016	harrison2016-GR15	1	2	13414_7#12;13414_7#19	1	1	92	92	1
mpros	mpros-102	2	3	8524_3#64;14200_6#24;14355_2#80	1	1	117	186	1
mpros	mpros-110	1	2	8490_3#22;14448_1#82	0	0	47	47	1
mpros	mpros-1138	1	2	14893_8#21;14448_3#31	1	1	32	32	1
mpros	mpros-1188	1	2	14623_3#5;14623_8#47	0	0	2	2	1
mpros	mpros-1298	1	2	14623_5#12;14623_8#31	2	2	0	0	1
mpros	mpros-1316	1	2	14623_5#35;14623_8#41	0	0	2	2	1
mpros	mpros-1372	1	2	14623_7#52;14623_8#55	1	1	0	0	1
mpros	mpros-161	1	2	8490_3#70;14623_8#35	1	1	293	293	1
mpros	mpros-163	1	2	8490_3#74;14623_8#83	1	1	29	29	1
mpros	mpros-201	3	4	8447_7#27;14448_1#15;14208_8#58;14623_3#85	0	0	87	243	1
mpros	mpros-231	1	2	8447_7#69;14208_8#64	0	0	190	190	1
mpros	mpros-272	1	2	8524_5#31;14623_8#4	1	1	275	275	1
mpros	mpros-314	1	2	8524_5#79;14623_7#57	2	2	230	230	1
mpros	mpros-328	1	2	8525_1#4;14623_8#72	1	1	19	19	1
mpros	mpros-398	1	2	8525_1#85;14448_3#75	1	1	0	0	1
mpros	mpros-414	2	3	14623_6#17;14448_2#13;14623_8#37	2	2	208	229	1
mpros	mpros-425	1	2	14623_6#20;14200_6#71	0	0	39	39	1
mpros	mpros-433	1	2	14200_8#7;14623_3#53	0	0	98	98	1
mpros	mpros-439	1	2	14200_6#54;14623_2#58	1	1	166	166	1
mpros	mpros-485	1	2	14200_8#69;14623_8#78	1	1	0	0	1
mpros	mpros-500	1	2	14200_8#90;14448_1#52	0	0	11	11	1
mpros	mpros-504	1	2	14200_6#2;14448_1#14	1	1	0	0	1
mpros	mpros-521	1	2	14555_7#51;14448_1#61	1	1	5	5	1
mpros	mpros-541	1	2	14200_6#44;14208_8#17	2	2	144	144	1
mpros	mpros-565	3	4	14355_1#9;14893_8#6;14672_2#70;14208_8#60	0	0	40	98	1
mpros	mpros-57	1	2	8524_3#8;14555_7#70	0	0	18	18	1
mpros	mpros-597	1	2	14355_1#46;14208_8#44	0	0	99	99	1
mpros	mpros-6	1	2	14448_3#77;14623_8#79	1	1	48	48	1
mpros	mpros-640	1	2	14323_1#18;14672_2#65	2	2	34	34	1
mpros	mpros-69	2	3	8524_3#22;14448_1#5;14448_1#40	0	0	19	45	1
mpros	mpros-736	1	2	14355_2#68;14672_2#75	1	1	13	13	1
mpros	mpros-866	1	2	14324_8#43;14208_8#46	0	0	17	17	1
mpros	mpros-880	2	3	14623_2#14;14448_2#6;14208_8#27	0	1	14	34	1
mpros	mpros-918	1	2	14623_2#49;14208_8#48	0	0	3	3	1
price2013	price2013-X078	1	2	SRR2053902;SRR2053837	0	0	2	2	1
price2013	price2013-X082	2	3	SRR2053961;SRR2053831;SRR2053833	0	0	0	5	1
price2013	price2013-X095	2	3	SRR2053999;SRR2054102;SRR2054020	0	1	7	15	1
price2013	price2013-X100	1	2	SRR2053940;SRR2053983	0	0	4	4	1
price2013	price2013-X125	1	2	SRR2053897;SRR2053906	0	0	6	6	1
price2013	price2013-X147	1	2	SRR2053964;SRR2053925	0	0	0	0	1
price2013	price2013-X172	1	2	SRR2054085;SRR2054021	1	1	0	0	1
price2013	price2013-X178	1	2	SRR2053905;SRR2053922	0	0	7	7	1
price2016	price2016-2069584	2	3	SRR3729291;SRR3729088;SRR3728489	0	1	5	26	1
price2016	price2016-2170485	1	2	SRR3730461;SRR3729006	0	0	1	1	1
price2016	price2016-2227223	1	2	SRR3728943;SRR3728565	0	0	0	0	1
price2016	price2016-2249952	1	2	SRR3729450;SRR3731899	0	0	2	2	1
price2016	price2016-2260591	1	2	SRR3730506;SRR3730551	1	1	1	1	1
price2016	price2016-2280225	1	2	SRR3731869;SRR3731558	0	0	0	0	1
price2016	price2016-2288814	1	2	SRR3728937;SRR3731765	0	0	4	4	1
price2016	price2016-2387299	1	2	SRR3728608;SRR3728636	1	1	1	1	1
price2016	price2016-2389175	3	4	SRR3731633;SRR3731771;SRR3730427;SRR3731883	0	2	6	8	1
price2016	price2016-2401930	2	3	SRR3728387;SRR3729195;SRR3731731	0	0	8	8	1
price2016	price2016-2402532	1	2	SRR3728416;SRR3730907	1	1	3	3	1
price2016	price2016-2408568	1	2	SRR3731791;SRR3731661	0	0	3	3	1
price2016	price2016-2466338	1	2	SRR3729261;SRR3728531	0	0	2	2	1
price2016	price2016-2524558	1	2	SRR3730839;SRR3728526	0	0	3	3	1
price2016	price2016-2759440	1	2	SRR3728901;SRR3730846	1	1	3	3	1
price2016	price2016-2797261	1	2	SRR3730787;SRR3730818	0	0	3	3	1
price2016	price2016-2809946	1	2	SRR3728516;SRR3729207	1	1	1	1	1
price2016	price2016-2823632	1	2	SRR3728895;SRR3728501	0	0	2	2	1
price2016	price2016-2914336	1	2	SRR3730429;SRR3730553	1	1	74	74	1
price2016	price2016-2956857	1	2	SRR3730903;SRR3728917	0	0	3	3	1
price2016	price2016-2991974	1	2	SRR3730896;SRR3728730	0	0	5	5	1
price2016	price2016-3271684	1	2	SRR3729129;SRR3731483	0	0	4	4	1
price2016	price2016-3447536	2	3	SRR3730650;SRR3728971;SRR3728525	0	0	1	1	1
price2016	price2016-3452746	1	2	SRR3731797;SRR3730713	0	0	2	2	1
price2016	price2016-3453707	5	6	SRR3730678;SRR3728900;SRR3729089;SRR3730885;SRR3728910;SRR3728709	0	1	2	27	1
price2016	price2016-H176	1	2	SRR3731837;SRR3728912	0	0	0	0	1
price2016	price2016-H208	6	7	SRR3729367;SRR3729406;SRR3731434;SRR3730626;SRR3731522;SRR3730406;SRR3729328	0	1	0	88	1
price2016	price2016-H245	3	4	SRR3731897;SRR3730725;SRR3731452;SRR3728740	1	1	0	56	1
price2016	price2016-H252	1	2	SRR3728588;SRR3728972	1	1	0	0	1
price2016	price2016-H286	4	5	SRR3730537;SRR3729275;SRR3730754;SRR3728433;SRR3730475	0	0	0	63	1
price2016	price2016-H299	4	5	SRR3728507;SRR3729212;SRR3730470;SRR3728390;SRR3729042	0	0	0	90	1
price2016	price2016-H316	1	2	SRR3730876;SRR3729374	0	0	0	0	1
tong2015	tong2015-T188	1	2	4950_3#8;4950_3#7	0	0	47	47	1
tong2015	tong2015-T20	1	2	4925_8#4;4925_8#3	1	1	3	3	1
tong2015	tong2015-T232	1	2	4925_7#10;4925_7#9	1	1	2	2	1
tong2015	tong2015-T249	1	2	4925_7#6;4925_7#5	1	1	4	4	1
tong2015	tong2015-T65	1	2	5704_7#10;5704_7#9	1	1	3	3	1
tong2015	tong2015-T71	1	2	5704_8#4;5704_8#3	1	1	7	7	1
tong2015	tong2015-T92	1	2	5227_2#10;5227_2#9	0	0	4	4	1
tong2015	tong2015-T95	1	2	5227_2#8;5704_8#1	1	1	2	2	1
young2017	young2017-P007	4	5	SRR5250132;SRR5250469;SRR5250006;SRR5250100;SRR5250740	0	1	0	0	1
young2017	young2017-P008	4	5	SRR5250757;SRR5249950;SRR5250251;SRR5251349;SRR5250199	0	1	0	0	1
young2017	young2017-P015	4	5	SRR5250369;SRR5250074;SRR5250300;SRR5249908;SRR5251256	1	1	0	0	1
young2017	young2017-P022	4	5	SRR5249959;SRR5251411;SRR5250051;SRR5250217;SRR5249835	0	0	0	0	1
young2017	young2017-P023	4	5	SRR5251320;SRR5251380;SRR5250676;SRR5250741;SRR5250703	0	0	0	0	1
young2017	young2017-P033	3	4	SRR5250679;SRR5249971;SRR5251315;SRR5250615	0	0	0	0	1
young2017	young2017-P046	4	5	SRR5250068;SRR5250529;SRR5250352;SRR5250686;SRR5250023	0	1	0	0	1
young2017	young2017-P051	4	5	SRR5250392;SRR5249913;SRR5250465;SRR5250410;SRR5251264	0	1	0	0	1
young2017	young2017-P052	4	5	SRR5250826;SRR5250238;SRR5251393;SRR5250350;SRR5250544	0	1	0	0	1
young2017	young2017-P060	4	5	SRR5250446;SRR5250573;SRR5249853;SRR5250202;SRR5249885	0	0	0	0	1
young2017	young2017-P068	4	5	SRR5250562;SRR5249983;SRR5250078;SRR5250760;SRR5250819	0	0	0	0	1
young2017	young2017-P075	4	5	SRR5250792;SRR5249871;SRR5250790;SRR5251353;SRR5251292	0	1	0	0	1
young2017	young2017-P078	2	3	SRR5250011;SRR5249898;SRR5250443	2	2	0	0	1
young2017	young2017-P087	4	5	SRR5249888;SRR5251265;SRR5250579;SRR5250328;SRR5250709	0	1	0	0	1
young2017	young2017-P092	11	12	SRR5250267;SRR5249968;SRR5250508;SRR5250394;SRR5250711;SRR5249873;SRR5250707;SRR5250289;SRR5250373;SRR5250281;SRR5250266;SRR5250637	0	1	0	0	1
young2017	young2017-P099	4	5	SRR5250767;SRR5250366;SRR5250296;SRR5250453;SRR5250385	0	1	0	0	1
young2017	young2017-P103	4	5	SRR5250357;SRR5250081;SRR5250058;SRR5250139;SRR5250774	0	0	0	0	1
auguet2016	auguet2016-P_0017	1	2	ERR1040739;ERR1040799	2	2	35	35	2
auguet2016	auguet2016-P_0024	1	2	ERR1040855;ERR1040901	0	0	27	27	2
auguet2016	auguet2016-P_0876	1	2	ERR1040995;ERR1041027	2	2	27	27	2
chow2017	chow2017-CD140097	1	2	17059_1#38;17059_1#39	2	2	unknown	unknown	2
chow2017	chow2017-CD140157	1	2	17059_1#3;17059_1#4	1	1	unknown	unknown	2
chow2017	chow2017-CD140490	1	2	16870_2#44;16870_2#43	1	1	unknown	unknown	2
harkins2018	harkins2018-SS_091	4	5	ERR1904007;ERR1904008;ERR1904010;ERR1904009;ERR1904011	0	1	0	0	2
harkins2018	harkins2018-SS_14SS_1	4	5	ERR1904027;ERR1904029;ERR1904030;ERR1904028;ERR1904031	0	3	0	0	2
harkins2018	harkins2018-SS_268	3	4	ERR1904057;ERR1904061;ERR1904060;ERR1904058	2	4	0	0	2
harkins2018	harkins2018-SS_303	4	5	ERR1904062;ERR1904063;ERR1904065;ERR1904066;ERR1904064	0	1	0	0	2
mpros	mpros-106	1	2	8524_3#59;14448_1#74	2	2	43	43	2
mpros	mpros-107	2	3	8524_3#73;14208_8#5;14208_8#14	1	2	202	210	2
mpros	mpros-1226	1	2	14623_4#11;14448_2#12	2	2	12	12	2
mpros	mpros-1253	1	2	14623_4#38;14623_8#16	2	2	6	6	2
mpros	mpros-1267	1	2	14623_4#59;14623_5#90	2	2	30	30	2
mpros	mpros-1273	1	2	14623_4#83;14623_8#40	2	2	17	17	2
mpros	mpros-1276	1	2	14623_4#71;14623_8#36	4	4	12	12	2
mpros	mpros-1286	1	2	14623_4#80;14623_8#38	1	1	6	6	2
mpros	mpros-1289	1	2	14623_4#90;14623_8#1	1	1	13	13	2
mpros	mpros-18	1	2	8524_5#27;14672_2#90	3	3	101	101	2
mpros	mpros-207	2	3	8447_7#49;14623_8#67;14672_2#87	1	2	0	43	2
mpros	mpros-223	1	2	8447_7#51;14623_8#71	2	2	43	43	2
mpros	mpros-238	1	2	8447_7#74;14448_1#45	1	1	0	0	2
mpros	mpros-245	1	2	8447_7#80;14672_2#7	1	1	0	0	2
mpros	mpros-258	1	2	8524_5#1;14623_5#37	2	2	273	273	2
mpros	mpros-286	1	2	8524_5#46;14412_8#59	2	2	264	264	2
mpros	mpros-305	1	2	8524_5#68;14448_1#62	1	1	46	46	2
mpros	mpros-378	1	2	8525_1#65;14448_3#73	1	1	0	0	2
mpros	mpros-409	1	2	8524_5#19;14208_8#87	2	2	154	154	2
mpros	mpros-417	1	2	14623_6#7;14200_6#61	2	2	26	26	2
mpros	mpros-450	1	2	14200_6#83;14672_2#40	3	3	78	78	2
mpros	mpros-537	1	2	14200_6#38;14672_2#28	1	1	33	33	2
mpros	mpros-55	2	3	8524_3#14;14448_1#80;14448_1#83	0	0	15	17	2
mpros	mpros-604	1	2	14355_1#53;14323_1#17	1	1	14	14	2
mpros	mpros-608	1	2	14355_1#58;14412_8#87	2	2	180	180	2
mpros	mpros-618	1	2	14355_1#76;14672_2#10	1	1	14	14	2
mpros	mpros-647	2	3	14323_1#28;14412_8#65;14448_1#50	1	1	176	189	2
mpros	mpros-706	1	2	14355_2#8;14208_8#36	1	1	83	83	2
mpros	mpros-710	2	3	14355_2#12;14672_2#47;14208_8#79	1	1	25	111	2
mpros	mpros-727	3	4	14355_2#32;14448_2#32;14208_8#7;14672_2#52	0	1	5	28	2
mpros	mpros-785	2	3	14200_7#25;14324_8#15;14623_3#15	1	1	19	68	2
mpros	mpros-800	3	4	14623_6#56;14623_4#72;14623_8#23;14208_8#15	4	5	7	94	2
mpros	mpros-803	1	2	14623_6#54;14208_8#28	0	0	47	47	2
mpros	mpros-814	1	2	14623_6#65;14623_8#25	1	1	93	93	2
mpros	mpros-82	1	2	8524_3#33;14448_1#39	2	2	39	39	2
mpros	mpros-839	1	2	14324_8#12;14623_8#21	2	2	81	81	2
mpros	mpros-845	1	2	14324_8#31;14623_2#44	2	2	29	29	2
mpros	mpros-857	1	2	14324_8#33;14208_8#42	2	2	16	16	2
mpros	mpros-863	1	2	14555_7#90;14623_7#48	1	1	110	110	2
mpros	mpros-920	1	2	14623_3#70;14412_8#78	2	2	82	82	2
price2013	price2013-X018	1	2	SRR2053874;SRR2054011	0	0	1	1	2
price2013	price2013-X079	1	2	SRR2053992;SRR2053959	1	1	2	2	2
price2013	price2013-X080	1	2	SRR2053960;SRR2054024	0	0	2	2	2
price2013	price2013-X113	5	6	SRR2054007;SRR2054040;SRR2053943;SRR2054048;SRR2054050;SRR2054042	0	0	94	183	2
price2013	price2013-X168	1	2	SRR2053873;SRR2054034	1	1	20	20	2
price2016	price2016-2058578	1	2	SRR3729258;SRR3729455	1	1	0	0	2
price2016	price2016-2279286	3	4	SRR3728402;SRR3730419;SRR3730496;SRR3728658	0	0	0	1	2
price2016	price2016-2316550	1	2	SRR3730431;SRR3728407	1	1	0	0	2
price2016	price2016-2332625	1	2	SRR3731336;SRR3731410	1	1	1	1	2
price2016	price2016-2334968	1	2	SRR3730569;SRR3729166	1	1	2	2	2
price2016	price2016-2353988	1	2	SRR3728768;SRR3731643	1	1	0	0	2
price2016	price2016-2514613	2	3	SRR3729238;SRR3729152;SRR3728974	0	0	0	3	2
price2016	price2016-2561452	2	3	SRR3728512;SRR3729106;SRR3729397	0	1	0	5	2
price2016	price2016-2602892	1	2	SRR3729156;SRR3731730	0	0	2	2	2
price2016	price2016-2760555	1	2	SRR3730690;SRR3730416	0	0	7	7	2
price2016	price2016-2792226	1	2	SRR3728677;SRR3729030	0	0	1	1	2
price2016	price2016-2961570	1	2	SRR3728906;SRR3731644	1	1	0	0	2
price2016	price2016-2963362	1	2	SRR3728577;SRR3730902	2	2	5	5	2
price2016	price2016-2986807	1	2	SRR3728689;SRR3728899	2	2	1	1	2
price2016	price2016-3238948	5	6	SRR3731524;SRR3730508;SRR3728965;SRR3729171;SRR3731942;SRR3731674	2	3	15	28	2
price2016	price2016-3278992	1	2	SRR3729285;SRR3731439	0	0	0	0	2
price2016	price2016-3421178	2	3	SRR3730821;SRR3731509;SRR3731652	0	0	3	5	2
price2016	price2016-3444869	1	2	SRR3729115;SRR3731880	0	0	1	1	2
price2016	price2016-3445440	1	2	SRR3729245;SRR3731521	3	3	9	9	2
price2016	price2016-H186	12	13	SRR3730708;SRR3731626;SRR3731742;SRR3728795;SRR3730556;SRR3728782;SRR3729100;SRR3729381;SRR3728561;SRR3730732;SRR3729079;SRR3728982;SRR3729087	0	0	22	303	2
price2016	price2016-H200	7	8	SRR3729022;SRR3729026;SRR3728968;SRR3730823;SRR3729027;SRR3729462;SRR3730696;SRR3729228	0	1	0	159	2
price2016	price2016-H234	4	5	SRR3729335;SRR3729206;SRR3731416;SRR3730645;SRR3731719	1	3	28	87	2
price2016	price2016-H292	1	2	SRR3728378;SRR3728567	0	0	0	0	2
tong2015	tong2015-T183	1	2	4950_3#10;4950_3#9	3	3	21	21	2
young2017	young2017-P014	4	5	SRR5249868;SRR5250052;SRR5250000;SRR5250005;SRR5250492	2	2	0	0	2
young2017	young2017-P027	4	5	SRR5250039;SRR5251333;SRR5249930;SRR5250056;SRR5250025	0	2	0	0	2
young2017	young2017-P036	3	4	SRR5250261;SRR5249956;SRR5249944;SRR5249973	0	1	0	0	2
young2017	young2017-P064	4	5	SRR5250433;SRR5251266;SRR5249869;SRR5250470;SRR5250719	0	1	0	0	2
young2017	young2017-P066	4	5	SRR5249875;SRR5250197;SRR5250371;SRR5250154;SRR5250473	0	1	0	0	2
young2017	young2017-P079	4	5	SRR5250277;SRR5250327;SRR5251397;SRR5250247;SRR5249986	0	1	0	0	2
young2017	young2017-P082	3	4	SRR5249912;SRR5250041;SRR5249895;SRR5250545	0	2	0	0	2
young2017	young2017-P086	2	3	SRR5250710;SRR5249974;SRR5251355	0	3	0	0	2
young2017	young2017-P093	11	12	SRR5250317;SRR5249939;SRR5250358;SRR5250121;SRR5250164;SRR5249992;SRR5250364;SRR5251258;SRR5251297;SRR5250153;SRR5250331;SRR5250509	1	1	0	0	2
young2017	young2017-P097	11	12	SRR5250123;SRR5250437;SRR5250445;SRR5250454;SRR5249877;SRR5250257;SRR5251387;SRR5251412;SRR5250611;SRR5251290;SRR5250243;SRR5250399	0	1	0	0	2
young2017	young2017-P098	10	11	SRR5250158;SRR5249834;SRR5250525;SRR5250613;SRR5251407;SRR5250374;SRR5250114;SRR5250461;SRR5250449;SRR5250269;SRR5250016	0	1	0	0	2
young2017	young2017-P100	4	5	SRR5249857;SRR5250116;SRR5250732;SRR5250499;SRR5250782	0	2	0	0	2
chow2017	chow2017-CD140183	1	2	17059_1#12;17059_1#13	3	3	unknown	unknown	3
chow2017	chow2017-CD140359	2	3	16870_2#35;16870_2#36;16870_2#34	1	2	unknown	unknown	3
chow2017	chow2017-CD140630	1	2	16870_2#60;16870_2#59	2	2	unknown	unknown	3
chow2017	chow2017-CD140725	1	2	16870_3#41;16870_3#42	2	2	unknown	unknown	3
chow2017	chow2017-CD140887	1	2	16870_4#1;16870_3#83	3	3	unknown	unknown	3
chow2017	chow2017-CD140907	1	2	18090_5#25;16870_3#67	2	2	unknown	unknown	3
mpros	mpros-113	3	4	8524_3#90;14448_2#37;14448_3#61;14323_1#53	1	2	36	159	3
mpros	mpros-1166	1	2	14623_2#66;14623_4#41	3	3	30	30	3
mpros	mpros-1190	2	3	14448_2#87;14623_8#52;14448_1#55	0	1	43	82	3
mpros	mpros-1265	1	2	14623_4#61;14623_8#12	3	3	0	0	3
mpros	mpros-130	2	3	8490_3#33;14448_1#4;14623_8#81	0	1	4	36	3
mpros	mpros-1314	1	2	14623_5#34;14623_5#88	2	2	14	14	3
mpros	mpros-1375	1	2	14623_7#31;14412_8#66	1	1	4	4	3
mpros	mpros-175	1	2	8490_3#95;14323_1#8	3	3	129	129	3
mpros	mpros-202	1	2	8447_7#26;14672_2#78	2	2	40	40	3
mpros	mpros-273	3	4	8524_5#30;14200_6#42;14623_2#27;14623_2#59	2	2	81	215	3
mpros	mpros-352	7	8	8525_1#25;14448_1#13;14672_2#16;14672_2#9;14672_2#26;14208_8#86;14208_8#73;14412_8#86	1	4	42	259	3
mpros	mpros-37	1	2	14355_1#83;14672_2#42	0	0	26	26	3
mpros	mpros-380	1	2	8525_1#70;14448_1#17	2	2	23	23	3
mpros	mpros-385	1	2	14448_3#76;14623_8#20	3	3	225	225	3
mpros	mpros-555	1	2	14200_6#92;14412_8#83	1	1	192	192	3
mpros	mpros-56	2	3	14200_8#86;14623_5#31;14623_8#53	0	1	319	328	3
mpros	mpros-561	2	3	14355_1#4;14672_2#41;14448_2#23	0	1	45	129	3
mpros	mpros-577	2	3	14355_1#21;14672_2#79;14623_6#37	0	5	53	61	3
mpros	mpros-760	1	2	14355_2#93;14208_8#23	2	2	20	20	3
mpros	mpros-788	3	4	14200_7#35;14208_8#52;14208_8#71;14208_8#26	0	1	37	49	3
mpros	mpros-805	1	2	14623_6#59;14208_8#90	2	2	38	38	3
price2013	price2013-X015	2	3	SRR2053890;SRR2053971;SRR2054012	0	1	16	17	3
price2013	price2013-X036	1	2	SRR2053972;SRR2053968	0	0	0	0	3
price2013	price2013-X126	1	2	SRR2054067;SRR2054043	1	1	0	0	3
price2013	price2013-X134	1	2	SRR2053924;SRR2054088	0	0	1	1	3
price2013	price2013-X140	1	2	SRR2053955;SRR2053884	1	1	0	0	3
price2013	price2013-X164	2	3	SRR2054074;SRR2054037;SRR2054089	2	2	0	7	3
price2013	price2013-X182	1	2	SRR2054068;SRR2054066	0	0	2	2	3
price2016	price2016-2592681	3	4	SRR3731713;SRR3730566;SRR3730635;SRR3731468	0	1	7	28	3
price2016	price2016-2633534	2	3	SRR3729488;SRR3728787;SRR3731564	0	1	42	44	3
price2016	price2016-2985076	1	2	SRR3731629;SRR3730905	2	2	0	0	3
price2016	price2016-3010173	1	2	SRR3729101;SRR3728634	4	4	2	2	3
price2016	price2016-3172771	1	2	SRR3730914;SRR3728551	0	0	0	0	3
price2016	price2016-3424520	1	2	SRR3728593;SRR3729300	0	0	2	2	3
price2016	price2016-3444388	7	8	SRR3731879;SRR3728580;SRR3730434;SRR3729385;SRR3730736;SRR3728409;SRR3729001;SRR3728414	0	1	0	2	3
price2016	price2016-3449573	12	13	SRR3731866;SRR3730899;SRR3731849;SRR3730465;SRR3729280;SRR3731925;SRR3728534;SRR3730497;SRR3728431;SRR3728494;SRR3731689;SRR3728562;SRR3729415	0	2	7	38	3
price2016	price2016-3450127	1	2	SRR3728655;SRR3728476	1	1	2	2	3
price2016	price2016-3459917	1	2	SRR3729039;SRR3730524	0	0	2	2	3
price2016	price2016-H125	1	2	SRR3730762;SRR3730616	3	3	308	308	3
price2016	price2016-H146	4	5	SRR3730741;SRR3731706;SRR3729057;SRR3730883;SRR3728956	4	4	0	1	3
price2016	price2016-H165	17	18	SRR3730679;SRR3731830;SRR3731670;SRR3729384;SRR3729004;SRR3730900;SRR3729125;SRR3729301;SRR3731484;SRR3731801;SRR3728732;SRR3730572;SRR3730559;SRR3729353;SRR3731855;SRR3731553;SRR3728427;SRR3729456	0	1	0	392	3
price2016	price2016-H216	9	10	SRR3731940;SRR3730409;SRR3731474;SRR3730822;SRR3731678;SRR3729287;SRR3729337;SRR3729289;SRR3728697;SRR3731534	0	0	0	213	3
price2016	price2016-H226	1	2	SRR3730894;SRR3729233	2	2	150	150	3
price2016	price2016-H228	5	6	SRR3731523;SRR3730729;SRR3729316;SRR3730588;SRR3728423;SRR3731900	0	2	20	153	3
price2016	price2016-H307	2	3	SRR3731536;SRR3729064;SRR3731502	0	1	22	47	3
price2016	price2016-H311	2	3	SRR3730843;SRR3730439;SRR3728991	2	2	0	32	3
tong2015	tong2015-T9	1	2	4950_2#1;4925_8#12	3	3	24	24	3
young2017	young2017-P003	4	5	SRR5251295;SRR5250577;SRR5250704;SRR5251323;SRR5249901	0	1	0	0	3
young2017	young2017-P006	4	5	SRR5250141;SRR5250276;SRR5250407;SRR5249848;SRR5250098	0	1	0	0	3
young2017	young2017-P018	4	5	SRR5250356;SRR5250559;SRR5250484;SRR5250755;SRR5249922	0	1	0	0	3
young2017	young2017-P035	4	5	SRR5250290;SRR5249878;SRR5250019;SRR5250010;SRR5250622	0	3	0	0	3
young2017	young2017-P067	4	5	SRR5251344;SRR5250342;SRR5250554;SRR5250156;SRR5250012	1	2	0	0	3
young2017	young2017-P085	4	5	SRR5251361;SRR5250698;SRR5251409;SRR5250548;SRR5250431	0	2	0	0	3
young2017	young2017-P096	8	9	SRR5250805;SRR5250405;SRR5251358;SRR5250377;SRR5250730;SRR5250209;SRR5251308;SRR5250597;SRR5250336	0	2	0	0	3
young2017	young2017-P104	4	5	SRR5251271;SRR5250355;SRR5250359;SRR5250099;SRR5250144	0	1	0	0	3
chow2017	chow2017-CD140191	2	3	17059_1#21;17059_1#23;17059_1#22	1	3	unknown	unknown	4
chow2017	chow2017-CD140826	1	2	16870_3#72;16870_3#73	3	3	unknown	unknown	4
chow2017	chow2017-CD140917	1	2	16870_4#3;16870_4#4	0	0	unknown	unknown	4
harkins2018	harkins2018-SS_045	4	5	ERR1903992;ERR1903994;ERR1903996;ERR1903995;ERR1903993	1	3	0	0	4
harrison2016	harrison2016-GR04	1	2	13415_2#89;13414_7#4	1	1	92	92	4
mpros	mpros-108	1	2	8524_3#74;14208_8#62	2	2	280	280	4
mpros	mpros-120	1	2	8490_3#23;14672_2#76	2	2	60	60	4
mpros	mpros-1306	1	2	14623_5#19;14623_8#26	4	4	1	1	4
mpros	mpros-1332	1	2	14623_5#58;14623_8#56	2	2	15	15	4
mpros	mpros-140	1	2	8490_3#48;14672_2#73	2	2	142	142	4
mpros	mpros-177	1	2	14324_8#86;14623_8#7	3	3	293	293	4
mpros	mpros-228	2	3	8447_7#62;14208_8#89;14208_8#29	2	2	210	223	4
mpros	mpros-280	1	2	8524_5#40;14672_2#46	3	3	154	154	4
mpros	mpros-344	3	4	8525_1#32;14623_8#66;14448_1#24;14448_1#72	0	3	6	66	4
mpros	mpros-346	1	2	8525_1#10;14623_8#63	3	3	55	55	4
mpros	mpros-377	1	2	8525_1#64;14623_5#51	2	2	239	239	4
mpros	mpros-463	5	6	14200_8#36;14672_2#33;14672_2#56;14324_8#65;14208_8#10;14208_8#11	1	1	84	166	4
mpros	mpros-488	1	2	14200_8#61;14448_1#51	1	1	10	10	4
mpros	mpros-503	2	3	14200_8#94;14623_8#17;14672_2#63	0	1	85	184	4
mpros	mpros-506	2	3	14200_6#4;14623_8#39;14623_8#8	0	2	197	198	4
mpros	mpros-687	1	2	14323_1#81;14355_2#55	2	2	14	14	4
mpros	mpros-719	1	2	14355_2#54;14672_2#22	3	3	0	0	4
mpros	mpros-729	1	2	14355_2#59;14412_8#77	2	2	152	152	4
mpros	mpros-83	1	2	9716_3#78;14448_1#28	4	4	121	121	4
mpros	mpros-886	1	2	14623_3#56;14448_2#1	4	4	19	19	4
price2013	price2013-X077	1	2	SRR2054058;SRR2053899	4	4	0	0	4
price2013	price2013-X093	2	3	SRR2053910;SRR2053958;SRR2054038	0	0	29	43	4
price2013	price2013-X152	1	2	SRR2053866;SRR2053927	0	0	1	1	4
price2016	price2016-2028212	1	2	SRR3730913;SRR3729388	0	0	0	0	4
price2016	price2016-2225140	1	2	SRR3730415;SRR3729327	2	2	1	1	4
price2016	price2016-2366449	1	2	SRR3729091;SRR3730851	2	2	0	0	4
price2016	price2016-2423610	1	2	SRR3730627;SRR3728989	1	1	3	3	4
price2016	price2016-2432734	1	2	SRR3729075;SRR3728712	0	0	5	5	4
price2016	price2016-2504800	1	2	SRR3730447;SRR3730792	1	1	3	3	4
price2016	price2016-2561518	2	3	SRR3728554;SRR3730874;SRR3729332	0	1	6	8	4
price2016	price2016-2673347	1	2	SRR3730480;SRR3729243	0	0	0	0	4
price2016	price2016-3384023	27	28	SRR3730578;SRR3728676;SRR3728672;SRR3730643;SRR3729059;SRR3730778;SRR3728680;SRR3728759;SRR3729062;SRR3729271;SRR3731480;SRR3729072;SRR3728973;SRR3728999;SRR3729273;SRR3730852;SRR3728798;SRR3728776;SRR3731717;SRR3731469;SRR3728537;SRR3729092;SRR3731515;SRR3730565;SRR3731795;SRR3729278;SRR3729431;SRR3731843	0	2	0	27	4
price2016	price2016-3415209	1	2	SRR3730488;SRR3728750	0	0	0	0	4
price2016	price2016-3448212	3	4	SRR3728648;SRR3729034;SRR3728674;SRR3730698	0	4	3	7	4
price2016	price2016-3459366	2	3	SRR3728514;SRR3728594;SRR3729486	0	0	0	1	4
price2016	price2016-H142	1	2	SRR3730735;SRR3729067	4	4	281	281	4
price2016	price2016-H150	3	4	SRR3730449;SRR3730841;SRR3730548;SRR3731551	0	4	28	160	4
price2016	price2016-H202	18	19	SRR3730622;SRR3729494;SRR3731886;SRR3731616;SRR3731861;SRR3729049;SRR3731845;SRR3731794;SRR3728411;SRR3730790;SRR3728417;SRR3730448;SRR3728377;SRR3731407;SRR3729009;SRR3728898;SRR3729451;SRR3731796;SRR3729265	0	2	0	397	4
price2016	price2016-H217	9	10	SRR3731767;SRR3730412;SRR3729068;SRR3729313;SRR3730691;SRR3731332;SRR3731732;SRR3729331;SRR3731622;SRR3729429	1	3	0	204	4
price2016	price2016-H244	1	2	SRR3731655;SRR3731654	2	2	169	169	4
tong2015	tong2015-T358	1	2	4925_6#2;4925_6#1	1	1	3	3	4
young2017	young2017-P030	4	5	SRR5250643;SRR5250310;SRR5250435;SRR5250227;SRR5249916	0	7	0	0	4
young2017	young2017-P037	4	5	SRR5250260;SRR5250762;SRR5250644;SRR5249917;SRR5250365	2	3	0	0	4
young2017	young2017-P049	2	3	SRR5251396;SRR5250062;SRR5250402	0	2	0	0	4
young2017	young2017-P069	3	4	SRR5250494;SRR5251343;SRR5250262;SRR5250457	2	4	0	0	4
young2017	young2017-P072	3	4	SRR5251306;SRR5250503;SRR5250149;SRR5251328	0	2	0	0	4
young2017	young2017-P089	4	5	SRR5250555;SRR5250522;SRR5250345;SRR5250783;SRR5250353	3	4	0	0	4
chow2017	chow2017-CD140232	1	2	17059_1#76;17059_1#77	4	4	unknown	unknown	5
chow2017	chow2017-CD141192	1	2	16870_4#51;16870_4#52	4	4	unknown	unknown	5
mpros	mpros-1180	1	2	14623_2#87;14623_4#9	5	5	15	15	5
mpros	mpros-1203	2	3	14623_3#22;14623_8#10;14448_1#54	3	4	19	74	5
mpros	mpros-125	2	3	14200_8#87;14200_6#80;14623_6#41	3	4	83	187	5
mpros	mpros-1321	2	3	14555_7#64;14623_7#90;14412_8#62	4	4	27	38	5
mpros	mpros-17	1	2	14555_7#21;14324_8#59	7	7	104	104	5
mpros	mpros-274	1	2	8524_5#21;14208_8#47	4	4	205	205	5
mpros	mpros-292	1	2	8524_5#53;14623_2#62	4	4	209	209	5
mpros	mpros-359	1	2	8525_1#49;14208_8#2	5	5	82	82	5
mpros	mpros-373	1	2	8525_1#52;14623_8#64	3	3	19	19	5
mpros	mpros-374	1	2	8525_1#51;14412_8#57	4	4	253	253	5
mpros	mpros-410	1	2	14200_8#79;14448_1#67	4	4	16	16	5
mpros	mpros-426	3	4	14324_8#68;14448_2#31;14448_1#25;14623_8#59	0	6	16	103	5
mpros	mpros-432	2	3	14200_8#73;14448_1#68;14448_1#36	1	2	21	33	5
mpros	mpros-579	4	5	14355_1#23;14672_2#43;14623_8#5;14623_8#15;14623_8#50	0	1	39	183	5
mpros	mpros-58	1	2	8524_3#6;14672_2#4	5	5	53	53	5
mpros	mpros-70	2	3	8524_3#28;14623_8#3;14623_5#50	3	7	314	321	5
mpros	mpros-756	2	3	14355_2#88;14412_8#67;14412_8#72	1	2	148	148	5
mpros	mpros-79	4	5	8524_3#37;14355_1#65;14208_8#56;14208_8#59;14623_2#2	5	6	148	232	5
mpros	mpros-825	2	3	14324_8#2;14448_1#59;14208_8#38	4	4	1	16	5
mpros	mpros-871	2	3	14324_8#52;14208_8#31;14623_8#33	1	6	26	76	5
price2013	price2013-X107	1	2	SRR2053978;SRR2054051	0	0	1	1	5
price2016	price2016-2849664	1	2	SRR3728790;SRR3728927	0	0	2	2	5
price2016	price2016-3028777	7	8	SRR3730720;SRR3728517;SRR3729473;SRR3729223;SRR3728412;SRR3728948;SRR3731637;SRR3728646	0	0	0	92	5
price2016	price2016-3041545	1	2	SRR3729035;SRR3730798	0	0	2	2	5
price2016	price2016-3188416	2	3	SRR3731891;SRR3731335;SRR3729229	1	3	0	1	5
price2016	price2016-3407834	3	4	SRR3728543;SRR3730505;SRR3728942;SRR3728801	0	1	1	22	5
price2016	price2016-H106	7	8	SRR3728931;SRR3730761;SRR3729181;SRR3728679;SRR3728967;SRR3730653;SRR3731780;SRR3730567	3	6	206	391	5
price2016	price2016-H143	4	5	SRR3728713;SRR3728946;SRR3731462;SRR3731715;SRR3728598	0	3	23	189	5
price2016	price2016-H151	9	10	SRR3730752;SRR3730442;SRR3731334;SRR3730802;SRR3731623;SRR3728439;SRR3728422;SRR3730755;SRR3730888;SRR3728556	0	3	0	187	5
price2016	price2016-H158	15	16	SRR3730408;SRR3729080;SRR3731527;SRR3730468;SRR3729457;SRR3730835;SRR3728394;SRR3731833;SRR3728694;SRR3731668;SRR3728583;SRR3731533;SRR3730749;SRR3728650;SRR3730710;SRR3729248	1	1	0	278	5
price2016	price2016-H159	14	15	SRR3731739;SRR3728762;SRR3730494;SRR3729382;SRR3730482;SRR3729099;SRR3731759;SRR3730502;SRR3729123;SRR3730444;SRR3728622;SRR3730815;SRR3731753;SRR3730924;SRR3729362	0	3	1	392	5
price2016	price2016-H179	15	16	SRR3731781;SRR3730771;SRR3730633;SRR3729322;SRR3730477;SRR3728959;SRR3728706;SRR3729234;SRR3728804;SRR3730625;SRR3729310;SRR3730923;SRR3730450;SRR3729445;SRR3728392;SRR3729350	0	1	1	388	5
price2016	price2016-H279	5	6	SRR3731711;SRR3731692;SRR3730607;SRR3728969;SRR3728635;SRR3731487	0	2	30	140	5
tong2015	tong2015-T12	2	3	4925_8#7;4925_8#5;4925_8#6	1	3	82	94	5
tong2015	tong2015-T59	2	3	5150_8#6;5150_8#7;5150_8#8	3	3	49	77	5
young2017	young2017-P021	4	5	SRR5250595;SRR5249883;SRR5250564;SRR5250339;SRR5250600	0	3	0	0	5
young2017	young2017-P050	3	4	SRR5249977;SRR5250582;SRR5249942;SRR5251414	2	2	0	0	5
young2017	young2017-P054	4	5	SRR5250007;SRR5250758;SRR5250061;SRR5250049;SRR5250283	0	4	0	0	5
young2017	young2017-P056	4	5	SRR5250438;SRR5250458;SRR5250150;SRR5250084;SRR5250167	0	2	0	0	5
young2017	young2017-P090	9	10	SRR5250297;SRR5250561;SRR5251282;SRR5250485;SRR5250212;SRR5250077;SRR5249953;SRR5250452;SRR5250523;SRR5250250	0	3	0	0	5
chow2017	chow2017-CD140189	1	2	17059_1#19;17059_1#20	4	4	unknown	unknown	6
chow2017	chow2017-CD140268	1	2	16870_2#19;16870_2#20	6	6	unknown	unknown	6
chow2017	chow2017-CD140955	2	3	16870_4#6;16870_4#8;16870_4#7	2	3	unknown	unknown	6
chow2017	chow2017-CD141405	1	2	16870_4#71;16870_4#72	5	5	unknown	unknown	6
chow2017	chow2017-CD141653	1	2	17150_1#19;17150_1#18	4	4	unknown	unknown	6
harrison2016	harrison2016-CR43	4	5	15049_1#40;15049_1#54;15049_1#50;15049_1#62;15049_1#66	0	5	31	62	6
harrison2016	harrison2016-GR13	1	2	13414_7#6;13414_7#18	4	4	212	212	6
mpros	mpros-132	2	3	8490_3#39;14448_1#76;14448_1#30	2	2	95	112	6
mpros	mpros-230	1	2	14623_3#52;14623_4#88	7	7	268	268	6
mpros	mpros-520	2	3	14200_6#18;14355_1#12;14672_2#13	2	3	16	47	6
mpros	mpros-668	2	3	14323_1#54;14208_8#80;14208_8#6	0	4	8	45	6
mpros	mpros-764	2	3	14355_2#91;14324_8#39;14623_2#67	2	5	34	64	6
mpros	mpros-821	2	3	14623_6#77;14448_2#19;14448_1#53	4	4	66	129	6
mpros	mpros-844	1	2	14324_8#21;14208_8#65	5	5	4	4	6
mpros	mpros-916	1	2	14623_2#36;14208_8#84	7	7	9	9	6
price2013	price2013-X045	1	2	SRR2054045;SRR2053934	2	2	0	0	6
price2013	price2013-X081	1	2	SRR2054057;SRR2054071	3	3	2	2	6
price2013	price2013-X174	1	2	SRR2054046;SRR2054019	0	0	3	3	6
price2016	price2016-2206902	1	2	SRR3728544;SRR3728659	0	0	2	2	6
price2016	price2016-2431801	4	5	SRR3731503;SRR3730890;SRR3731916;SRR3731744;SRR3731518	1	3	3	3	6
price2016	price2016-2440689	1	2	SRR3728626;SRR3730437	6	6	14	14	6
price2016	price2016-2683623	2	3	SRR3731545;SRR3729128;SRR3731489	0	0	0	3	6
price2016	price2016-2719879	1	2	SRR3729319;SRR3731532	0	0	3	3	6
price2016	price2016-2878576	1	2	SRR3728903;SRR3731431	5	5	2	2	6
price2016	price2016-3423494	2	3	SRR3729150;SRR3731450;SRR3731517	0	0	2	9	6
price2016	price2016-3449115	2	3	SRR3731758;SRR3730674;SRR3728995	0	1	4	4	6
price2016	price2016-H199	1	2	SRR3730704;SRR3731862	2	2	299	299	6
price2016	price2016-H246	4	5	SRR3729163;SRR3730621;SRR3729438;SRR3729467;SRR3729309	0	2	56	140	6
price2016	price2016-H247	1	2	SRR3728996;SRR3731792	3	3	138	138	6
price2016	price2016-H280	7	8	SRR3729427;SRR3731863;SRR3730602;SRR3731567;SRR3730848;SRR3728601;SRR3730866;SRR3730758	0	2	0	119	6
young2017	young2017-P019	4	5	SRR5249989;SRR5250550;SRR5250024;SRR5250165;SRR5250420	0	5	0	0	6
young2017	young2017-P025	3	4	SRR5250001;SRR5250785;SRR5250155;SRR5250211	8	8	0	0	6
young2017	young2017-P032	4	5	SRR5251303;SRR5250020;SRR5250734;SRR5249902;SRR5250606	0	4	0	0	6
young2017	young2017-P042	3	4	SRR5250670;SRR5250341;SRR5251300;SRR5251255	0	4	0	0	6
young2017	young2017-P053	4	5	SRR5250447;SRR5250032;SRR5250584;SRR5250641;SRR5249918	0	2	0	0	6
young2017	young2017-P055	3	4	SRR5250031;SRR5251279;SRR5249914;SRR5250146	4	6	0	0	6
young2017	young2017-P065	4	5	SRR5250396;SRR5251336;SRR5249865;SRR5250725;SRR5250235	2	2	0	0	6
young2017	young2017-P080	4	5	SRR5250797;SRR5250824;SRR5250576;SRR5250361;SRR5249907	7	7	0	0	6
auguet2016	auguet2016-P_0718	1	2	ERR1040921;ERR1040927	2	2	0	0	7
auguet2016	auguet2016-P_0968	1	2	ERR1040934;ERR1040991	5	5	34	34	7
harkins2018	harkins2018-SS_016	4	5	ERR1903977;ERR1903978;ERR1903979;ERR1903981;ERR1903980	0	1	0	0	7
harkins2018	harkins2018-SS_026	4	5	ERR1903982;ERR1903983;ERR1903984;ERR1903986;ERR1903985	0	4	0	0	7
harrison2016	harrison2016-GR06	1	2	13415_2#91;13414_7#11	3	3	184	184	7
mpros	mpros-1136	2	3	14623_3#84;14623_3#45;14623_8#14	3	3	15	32	7
mpros	mpros-1249	1	2	14623_4#37;14623_8#2	7	7	27	27	7
mpros	mpros-133	1	2	8490_3#40;14623_8#58	5	5	99	99	7
mpros	mpros-210	1	2	8447_7#38;14672_2#61	7	7	122	122	7
mpros	mpros-345	5	6	14448_3#67;14623_8#19;14623_8#51;14448_1#87;14448_2#27;14623_3#72	3	5	129	241	7
mpros	mpros-351	3	4	8525_1#26;14672_2#55;14448_1#11;14672_2#23	1	3	32	118	7
mpros	mpros-465	1	2	14200_6#86;14448_1#34	5	5	22	22	7
mpros	mpros-547	1	2	14200_8#21;14324_8#22	6	6	96	96	7
mpros	mpros-849	1	2	14324_8#28;14208_8#82	4	4	49	49	7
price2013	price2013-X001	1	2	SRR2054104;SRR2054035	0	0	0	0	7
price2016	price2016-2647749	1	2	SRR3730794;SRR3731535	3	3	6	6	7
price2016	price2016-3435254	1	2	SRR3729498;SRR3728644	0	0	9	9	7
price2016	price2016-H145	2	3	SRR3729447;SRR3729302;SRR3731430	5	5	0	124	7
young2017	young2017-P031	2	3	SRR5251368;SRR5250537;SRR5250379	4	6	0	0	7
young2017	young2017-P058	4	5	SRR5249843;SRR5250013;SRR5251327;SRR5249985;SRR5249966	1	3	0	0	7
young2017	young2017-P077	3	4	SRR5249980;SRR5250547;SRR5249870;SRR5251278	1	1	0	0	7
mpros	mpros-1174	1	2	14623_2#81;14448_2#38	3	3	43	43	8
mpros	mpros-1213	1	2	14623_3#38;14412_8#63	4	4	79	79	8
mpros	mpros-1263	1	2	14623_7#55;14623_8#43	5	5	24	24	8
mpros	mpros-220	2	3	8447_7#53;14672_2#25;14623_8#65	2	4	62	119	8
mpros	mpros-226	4	5	8447_7#63;14672_2#72;14672_2#17;14412_8#55;14412_8#58	0	5	106	315	8
mpros	mpros-291	6	7	8524_5#51;14623_8#68;14208_8#66;14208_8#53;14448_2#18;14355_2#65;14672_2#69	1	3	22	228	8
mpros	mpros-33	3	4	14200_8#13;14448_1#65;14324_8#74;14555_7#24	5	7	10	24	8
mpros	mpros-364	3	4	8525_1#43;14672_2#82;14623_8#18;14412_8#75	1	1	90	273	8
mpros	mpros-416	1	2	14324_8#66;14623_8#80	5	5	43	43	8
mpros	mpros-429	1	2	14623_6#24;14208_8#76	8	8	177	177	8
mpros	mpros-473	1	2	14200_8#46;14623_4#27	9	9	180	180	8
mpros	mpros-475	2	3	14200_6#88;14623_6#39;14672_2#18	2	6	67	89	8
mpros	mpros-620	2	3	14355_1#81;14208_8#4;14208_8#43	3	4	58	94	8
mpros	mpros-71	2	3	8524_3#36;14672_2#84;14623_8#90	2	6	56	86	8
mpros	mpros-75	1	2	8524_5#15;14623_8#86	0	0	0	0	8
mpros	mpros-766	2	3	14200_7#5;14448_2#22;14448_1#56	4	5	0	4	8
mpros	mpros-95	3	4	8524_3#54;14208_8#37;14208_8#75;14208_8#77	1	5	228	270	8
price2016	price2016-2198644	2	3	SRR3731456;SRR3729276;SRR3731806	0	6	0	3	8
price2016	price2016-3414160	2	3	SRR3730410;SRR3730619;SRR3729376	0	1	3	4	8
price2016	price2016-3427602	3	4	SRR3731341;SRR3731691;SRR3730746;SRR3729047	0	2	0	1	8
price2016	price2016-H122	12	13	SRR3730684;SRR3729377;SRR3728418;SRR3730695;SRR3729417;SRR3731559;SRR3730884;SRR3729176;SRR3729491;SRR3730764;SRR3729005;SRR3731680;SRR3729370	0	4	0	190	8
price2016	price2016-H178	18	19	SRR3731444;SRR3729199;SRR3730665;SRR3730560;SRR3731539;SRR3729165;SRR3728629;SRR3731463;SRR3731704;SRR3731931;SRR3730519;SRR3729220;SRR3729020;SRR3729188;SRR3730507;SRR3729307;SRR3731743;SRR3730812;SRR3730552	0	3	0	388	8
price2016	price2016-H183	7	8	SRR3729465;SRR3730857;SRR3731666;SRR3730763;SRR3731736;SRR3728508;SRR3729401;SRR3728426	1	2	0	132	8
price2016	price2016-H275	3	4	SRR3731472;SRR3729213;SRR3729081;SRR3730919	12	13	0	112	8
price2016	price2016-H289	5	6	SRR3730726;SRR3728744;SRR3729063;SRR3728491;SRR3730760;SRR3728723	1	5	42	113	8
price2016	price2016-H304	3	4	SRR3730623;SRR3731499;SRR3730689;SRR3731421	12	12	0	59	8
young2017	young2017-P073	4	5	SRR5249987;SRR5250754;SRR5250697;SRR5250397;SRR5250249	0	5	0	0	8
chow2017	chow2017-CD140030	1	2	17059_1#2;17059_1#1	6	6	unknown	unknown	9
harkins2018	harkins2018-SS_094	4	5	ERR1904012;ERR1904013;ERR1904015;ERR1904014;ERR1904016	0	1	0	0	9
mpros	mpros-118	1	2	8524_3#80;14208_8#25	2	2	246	246	9
mpros	mpros-1232	1	2	14623_4#15;14623_7#45	5	5	57	57	9
mpros	mpros-144	1	2	8490_3#57;14672_2#88	9	9	22	22	9
mpros	mpros-150	1	2	8490_3#60;14448_3#45	8	8	2	2	9
mpros	mpros-216	2	3	14555_7#72;14672_2#86;14200_8#5	5	7	29	30	9
mpros	mpros-242	8	9	8447_7#78;14672_2#6;14672_2#85;14208_8#33;14448_1#69;14672_2#59;14208_8#24;14623_2#8;14208_8#34	0	3	23	223	9
mpros	mpros-279	1	2	8524_5#39;14448_2#26	5	5	174	174	9
mpros	mpros-329	1	2	14448_1#81;14672_2#19	7	7	63	63	9
mpros	mpros-402	2	3	14448_3#79;14448_2#15;14623_7#8	3	3	211	251	9
mpros	mpros-449	1	2	14200_8#25;14672_2#50	7	7	87	87	9
price2016	price2016-2029680	1	2	SRR3729372;SRR3729418	6	6	1	1	9
price2016	price2016-3193856	2	3	SRR3728521;SRR3730536;SRR3730570	0	0	2	2	9
price2016	price2016-H128	14	15	SRR3731429;SRR3729282;SRR3731870;SRR3730640;SRR3728700;SRR3731540;SRR3730862;SRR3728678;SRR3728428;SRR3728926;SRR3729283;SRR3729366;SRR3728986;SRR3728381;SRR3729201	0	4	0	294	9
price2016	price2016-H157	9	10	SRR3731779;SRR3728541;SRR3728430;SRR3729371;SRR3729480;SRR3730767;SRR3731941;SRR3728623;SRR3731846;SRR3728666	0	3	0	220	9
price2016	price2016-H213	18	19	SRR3729239;SRR3728618;SRR3730748;SRR3730576;SRR3730639;SRR3731749;SRR3728950;SRR3731783;SRR3730893;SRR3728573;SRR3730594;SRR3729160;SRR3729318;SRR3731805;SRR3730817;SRR3729018;SRR3729029;SRR3728579;SRR3730864	0	2	0	380	9
tong2015	tong2015-T159	1	2	5227_1#3;5227_1#2	7	7	14	14	9
young2017	young2017-P048	2	3	SRR5250035;SRR5250629;SRR5250207	4	4	0	0	9
harkins2018	harkins2018-SS_039	4	5	ERR1903987;ERR1903988;ERR1903990;ERR1903991;ERR1903989	3	5	0	0	10
mpros	mpros-1165	2	3	14623_2#65;14412_8#79;14448_1#60	5	5	74	90	10
mpros	mpros-1296	2	3	14623_5#10;14623_8#30;14623_8#6	5	5	1	10	10
mpros	mpros-243	1	2	8447_7#77;14623_7#66	6	6	241	241	10
mpros	mpros-624	2	3	14355_1#90;14623_5#59;14412_8#88	3	3	169	179	10
mpros	mpros-675	3	4	14355_1#86;14672_2#60;14412_8#81;14623_5#24	3	7	31	171	10
mpros	mpros-861	1	2	14324_8#79;14208_8#30	8	8	28	28	10
mpros	mpros-88	6	7	8524_3#45;14672_2#2;14623_8#87;14448_1#75;14448_1#7;14623_7#36;14448_1#77	0	6	3	336	10
price2013	price2013-X034	2	3	SRR2054098;SRR2054025;SRR2053887	7	7	0	4	10
price2013	price2013-X054	3	4	SRR2054027;SRR2053916;SRR2054099;SRR2054010	0	6	0	5	10
price2016	price2016-2800717	1	2	SRR3730458;SRR3728660	0	0	1	1	10
price2016	price2016-2824862	5	6	SRR3730827;SRR3730540;SRR3729341;SRR3731718;SRR3729183;SRR3731493	0	1	3	40	10
price2016	price2016-3415311	3	4	SRR3731774;SRR3730702;SRR3730728;SRR3731839	0	13	0	0	10
price2016	price2016-H127	1	2	SRR3728612;SRR3728586	9	9	301	301	10
price2016	price2016-H134	10	11	SRR3730810;SRR3730485;SRR3730751;SRR3731775;SRR3729414;SRR3731528;SRR3728794;SRR3731422;SRR3728643;SRR3728403;SRR3731340	0	2	0	358	10
price2016	price2016-H137	14	15	SRR3730583;SRR3731927;SRR3729268;SRR3728715;SRR3728424;SRR3728490;SRR3731648;SRR3728724;SRR3730886;SRR3730697;SRR3728952;SRR3729354;SRR3728548;SRR3730786;SRR3730898	0	10	0	349	10
price2016	price2016-H149	14	15	SRR3730472;SRR3728380;SRR3729251;SRR3728884;SRR3729052;SRR3729383;SRR3730490;SRR3729305;SRR3731427;SRR3729139;SRR3728683;SRR3729161;SRR3728560;SRR3729104;SRR3728524	0	3	1	405	10
price2016	price2016-H181	18	19	SRR3729446;SRR3730555;SRR3729396;SRR3729178;SRR3730648;SRR3728799;SRR3731619;SRR3730718;SRR3731788;SRR3728405;SRR3730517;SRR3731755;SRR3728953;SRR3728532;SRR3730435;SRR3730580;SRR3728503;SRR3728936;SRR3730922	0	2	0	330	10
price2016	price2016-H184	5	6	SRR3731443;SRR3731729;SRR3729260;SRR3728498;SRR3731790;SRR3730772	8	10	253	367	10
price2016	price2016-H236	13	14	SRR3728784;SRR3729439;SRR3728793;SRR3731651;SRR3729205;SRR3729069;SRR3728681;SRR3728994;SRR3729107;SRR3730503;SRR3731566;SRR3729208;SRR3729236;SRR3728384	2	8	0	295	10
price2016	price2016-H318	2	3	SRR3728595;SRR3729012;SRR3730466	3	8	0	28	10
tong2015	tong2015-T197	1	2	4950_3#3;4950_3#2	5	5	7	7	10
harkins2018	harkins2018-SS_250	4	5	ERR1904052;ERR1904054;ERR1904056;ERR1904055;ERR1904053	0	3	0	0	11
mpros	mpros-103	1	2	8524_3#66;14355_1#61	13	13	62	62	11
mpros	mpros-104	1	2	14200_8#74;14448_1#44	9	9	30	30	11
mpros	mpros-1293	1	2	14623_7#60;14623_8#27	8	8	5	5	11
mpros	mpros-190	2	3	8447_7#11;14672_2#5;14412_8#56	1	4	18	327	11
mpros	mpros-297	1	2	8524_5#56;14448_2#14	7	7	238	238	11
mpros	mpros-300	1	2	8524_5#72;14623_4#10	10	10	225	225	11
mpros	mpros-64	2	3	8524_3#24;14623_8#85;14200_8#1	4	18	0	15	11
mpros	mpros-76	2	3	8524_5#20;14355_2#43;14623_8#61	1	5	58	135	11
mpros	mpros-874	1	2	14448_2#70;14623_7#26	8	8	100	100	11
price2013	price2013-X031	3	4	SRR2054095;SRR2053868;SRR2054017;SRR2054008	0	0	0	2	11
price2013	price2013-X098	1	2	SRR2053864;SRR2054041	3	3	3	3	11
price2016	price2016-H174	10	11	SRR3730795;SRR3729412;SRR3729315;SRR3731510;SRR3728661;SRR3729475;SRR3730881;SRR3729013;SRR3731568;SRR3730425;SRR3728596	0	5	0	254	11
price2016	price2016-H197	3	4	SRR3730492;SRR3729112;SRR3729142;SRR3730682	1	6	114	306	11
price2016	price2016-H215	17	18	SRR3731776;SRR3728753;SRR3728396;SRR3730667;SRR3730834;SRR3730723;SRR3728970;SRR3731766;SRR3729077;SRR3730529;SRR3731525;SRR3728535;SRR3728495;SRR3728907;SRR3729191;SRR3728984;SRR3731636;SRR3731461	0	5	1	393	11
chow2017	chow2017-CD142136	1	2	17150_1#49;17150_1#50	7	7	unknown	unknown	12
mpros	mpros-257	1	2	8524_5#5;14623_8#22	4	4	261	261	12
mpros	mpros-312	7	8	8524_5#73;14623_8#69;14448_1#16;14448_1#86;14208_8#21;14208_8#49;14623_8#13;14623_8#54	1	7	19	273	12
mpros	mpros-327	1	2	8525_1#23;14208_8#55	6	6	182	182	12
mpros	mpros-527	1	2	14200_6#27;14208_8#16	7	7	93	93	12
mpros	mpros-697	1	2	14893_8#8;14448_2#34	5	5	7	7	12
mpros	mpros-87	1	2	8524_3#42;14355_2#42	10	10	56	56	12
price2013	price2013-X161	1	2	SRR2053985;SRR2053915	7	7	0	0	12
price2016	price2016-2755035	2	3	SRR3731646;SRR3730547;SRR3731549	9	11	0	3	12
price2016	price2016-H170	19	20	SRR3729403;SRR3728693;SRR3731799;SRR3728765;SRR3729003;SRR3730777;SRR3729209;SRR3728386;SRR3731851;SRR3728788;SRR3729435;SRR3730649;SRR3730693;SRR3728536;SRR3729044;SRR3728656;SRR3729448;SRR3728628;SRR3728675;SRR3728797	0	6	0	402	12
young2017	young2017-P001	2	3	SRR5250326;SRR5250272;SRR5250695	10	11	0	0	12
young2017	young2017-P009	4	5	SRR5250360;SRR5249863;SRR5250096;SRR5250318;SRR5250203	0	5	0	0	12
chow2017	chow2017-CD140174	1	2	17059_1#7;17059_1#8	8	8	unknown	unknown	13
mpros	mpros-411	1	2	14623_6#14;14623_4#77	9	9	218	218	13
mpros	mpros-534	1	2	14200_6#68;14672_2#27	12	12	29	29	13
mpros	mpros-623	2	3	14355_1#89;14623_8#34;14412_8#80	4	7	156	187	13
mpros	mpros-74	2	3	8524_3#30;14448_1#88;14355_1#79	9	9	70	151	13
mpros	mpros-9	2	3	14448_2#44;14672_2#8;14623_7#37	1	10	10	152	13
mpros	mpros-92	1	2	8524_3#43;14448_1#19	12	12	24	24	13
price2016	price2016-H185	3	4	SRR3730856;SRR3729096;SRR3728741;SRR3730677	0	1	162	302	13
young2017	young2017-P095	11	12	SRR5250029;SRR5250183;SRR5250254;SRR5250744;SRR5250616;SRR5250441;SRR5250162;SRR5249904;SRR5250306;SRR5251401;SRR5250210;SRR5250387	0	7	0	0	13
harrison2016	harrison2016-GR11	1	2	13415_2#95;13414_7#15	7	7	212	212	14
mpros	mpros-203	2	3	8447_7#29;14448_1#43;14448_1#71	0	10	19	103	14
mpros	mpros-850	1	2	14324_8#29;14448_2#11	11	11	61	61	14
price2016	price2016-2224886	1	2	SRR3729434;SRR3728754	9	9	0	0	14
price2016	price2016-H111	17	18	SRR3731882;SRR3730773;SRR3731660;SRR3729360;SRR3731854;SRR3731615;SRR3728388;SRR3730554;SRR3730719;SRR3728685;SRR3730727;SRR3730586;SRR3731930;SRR3729304;SRR3729182;SRR3731426;SRR3728805;SRR3728546	0	10	0	307	14
harkins2018	harkins2018-SS_105	4	5	ERR1904022;ERR1904025;ERR1904024;ERR1904023;ERR1904026	0	5	0	0	15
mpros	mpros-1235	1	2	14623_4#20;14623_7#25	9	9	49	49	15
mpros	mpros-1295	3	4	14623_7#61;14412_8#90;14412_8#70;14412_8#14	0	10	27	48	15
mpros	mpros-334	3	4	8525_1#14;14672_2#30;14448_1#29;14448_1#21	3	10	0	98	15
price2013	price2013-X072	1	2	SRR2053880;SRR2054087	1	1	2	2	15
auguet2016	auguet2016-P_0130	1	2	ERR1040757;ERR1040796	10	10	14	14	16
harkins2018	harkins2018-SS_149	4	5	ERR1904037;ERR1904038;ERR1904039;ERR1904041;ERR1904040	1	8	0	0	16
mpros	mpros-237	1	2	8447_7#65;14623_6#13	15	15	24	24	16
mpros	mpros-813	1	2	14623_6#69;14208_8#51	13	13	26	26	16
mpros	mpros-890	1	2	14623_2#16;14623_8#46	14	14	1	1	16
price2013	price2013-X023	1	2	SRR2053911;SRR2053893	15	15	10	10	16
auguet2016	auguet2016-P_0315	1	2	ERR1040784;ERR1040903	9	9	100	100	17
mpros	mpros-265	3	4	8524_5#11;14355_2#50;14355_1#72;14623_8#82	3	5	0	105	17
mpros	mpros-774	3	4	14200_7#11;14208_8#22;14208_8#68;14208_8#72	6	8	22	89	17
mpros	mpros-907	1	2	14623_2#78;14412_8#53	14	14	91	91	17
price2016	price2016-3438563	1	2	SRR3731542;SRR3730533	0	0	5	5	17
young2017	young2017-P059	11	12	SRR5251267;SRR5250279;SRR5250026;SRR5250027;SRR5250501;SRR5251273;SRR5250174;SRR5251310;SRR5250816;SRR5250721;SRR5249849;SRR5250425	3	8	0	0	17
mpros	mpros-194	1	2	9716_3#67;14324_8#72	16	16	37	37	18
mpros	mpros-823	4	5	14623_6#82;14208_8#13;14623_8#28;14623_8#42;14448_1#49	7	8	0	122	18
paterson2015	paterson2015-Staff_A	33	34	10361_1#89;10770_4#67;10770_4#57;10770_4#60;10770_4#61;10770_4#63;10770_4#64;10770_4#71;12075_1#77;10770_4#74;10770_4#75;10770_5#78;10770_4#58;10770_4#69;10770_5#65;10361_1#1;10770_4#59;12075_1#75;10770_5#66;10770_4#70;10770_3#89;10770_3#91;10770_5#67;12029_1#54;10868_1#4;10868_1#6;10868_1#7;10868_1#8;10770_4#62;10770_4#68;10770_5#69;10770_5#73;10770_5#77;10770_5#64	0	7	unknown	unknown	18
price2016	price2016-H285	1	2	SRR3729041;SRR3729146	0	0	0	0	18
mpros	mpros-179	2	3	14200_8#83;14623_8#77;14448_1#12	9	9	34	74	19
mpros	mpros-192	1	2	8447_7#18;14623_5#66	15	15	304	304	19
mpros	mpros-660	1	2	14323_1#43;14208_8#41	14	14	71	71	19
price2013	price2013-X104	1	2	SRR2053847;SRR2054081	1	1	1	1	19
mpros	mpros-124	3	4	8490_3#24;14448_1#90;14623_5#52;14623_7#51	7	10	24	331	20
mpros	mpros-137	2	3	8490_3#43;14448_1#20;14200_8#80	8	8	17	44	21
mpros	mpros-254	1	2	8447_7#92;14200_8#72	15	15	50	50	21
price2016	price2016-2395978	1	2	SRR3729346;SRR3728897	10	10	0	0	21
mpros	mpros-789	2	3	14200_7#34;14623_3#30;14672_2#49	2	11	3	73	22
mpros	mpros-1317	1	2	14623_5#36;14448_3#22	16	16	13	13	23
price2016	price2016-H237	12	13	SRR3728774;SRR3728802;SRR3730675;SRR3730796;SRR3729296;SRR3730414;SRR3731513;SRR3731770;SRR3731453;SRR3728781;SRR3730686;SRR3729416;SRR3729242	16	18	0	287	23
mpros	mpros-381	1	2	8525_1#72;14208_8#20	13	13	143	143	24
price2016	price2016-H153	7	8	SRR3728441;SRR3728921;SRR3728718;SRR3731787;SRR3731494;SRR3731498;SRR3730526;SRR3728919	2	6	0	167	25
price2016	price2016-H180	20	21	SRR3731504;SRR3730904;SRR3730789;SRR3728492;SRR3729404;SRR3731491;SRR3731772;SRR3728916;SRR3731807;SRR3729136;SRR3729019;SRR3730632;SRR3729155;SRR3730921;SRR3730531;SRR3731344;SRR3731876;SRR3731449;SRR3728743;SRR3731921;SRR3731913	1	12	0	371	25
young2017	young2017-P010	4	5	SRR5250647;SRR5250219;SRR5251318;SRR5250245;SRR5251375	11	13	0	0	25
mpros	mpros-730	2	3	14355_2#34;14623_2#4;14208_8#18	13	14	29	47	26
chow2017	chow2017-CD140306	1	2	16870_2#14;18090_5#9	20	20	unknown	unknown	28
chow2017	chow2017-CD140345	1	2	16870_2#29;18090_5#12	19	19	unknown	unknown	28
price2016	price2016-H144	15	16	SRR3729489;SRR3728735;SRR3730564;SRR3729387;SRR3729153;SRR3729481;SRR3730781;SRR3728909;SRR3728639;SRR3730829;SRR3731777;SRR3731454;SRR3728611;SRR3730833;SRR3730491;SRR3731894	0	17	0	340	28
price2016	price2016-H211	17	18	SRR3729185;SRR3730838;SRR3728939;SRR3730620;SRR3730849;SRR3731920;SRR3731768;SRR3728496;SRR3729008;SRR3731871;SRR3728904;SRR3728716;SRR3729137;SRR3730628;SRR3729351;SRR3729292;SRR3729495;SRR3730915	2	14	0	341	28
mpros	mpros-350	1	2	8525_1#27;14200_6#76	24	24	63	63	29
price2016	price2016-2107188	1	2	SRR3728791;SRR3728749	20	20	0	0	30
mpros	mpros-219	2	3	8447_7#54;14208_8#78;14623_8#74	10	13	49	205	31
price2016	price2016-H118	7	8	SRR3730452;SRR3730912;SRR3729000;SRR3728545;SRR3729203;SRR3731769;SRR3728731;SRR3728590	0	11	43	301	31
price2016	price2016-H187	5	6	SRR3729051;SRR3729045;SRR3729264;SRR3728566;SRR3728398;SRR3729461	7	10	110	235	31
price2016	price2016-H240	11	12	SRR3731448;SRR3728572;SRR3729169;SRR3731760;SRR3729496;SRR3729132;SRR3729441;SRR3730467;SRR3728684;SRR3730699;SRR3730459;SRR3728777	5	16	0	291	31
young2017	young2017-P040	4	5	SRR5250687;SRR5249879;SRR5250346;SRR5249845;SRR5250574	0	33	0	0	31
mpros	mpros-477	2	3	14200_8#49;14208_8#70;14323_1#87	8	18	67	130	32
price2016	price2016-2503284	1	2	SRR3728772;SRR3730715	22	22	4	4	32
mpros	mpros-308	2	3	8524_5#70;14623_8#73;14448_2#30	1	26	24	147	33
harrison2016	harrison2016-CR02	23	24	15049_1#1;15049_1#6;15049_1#34;15049_1#18;15049_1#23;15049_1#37;15049_1#41;15049_1#69;15049_1#61;15049_1#11;15049_1#16;15049_1#67;15049_1#20;15049_1#27;15049_1#47;15049_1#51;15049_1#4;15049_1#65;15049_1#9;15049_1#13;15049_1#30;15049_1#57;15049_1#63;15049_1#2	0	4	0	184	37
harrison2016	harrison2016-CR42	8	9	15049_1#21;15049_1#59;15049_1#55;15049_1#32;15049_1#48;15049_1#42;15049_1#52;15049_1#29;15049_1#70	1	15	0	92	37
chow2017	chow2017-CD140187	2	3	17059_1#16;17059_1#17;17059_1#18	27	27	unknown	unknown	38
mpros	mpros-121	3	4	8490_3#36;14324_8#70;14623_6#21;14623_5#16	10	17	19	300	38
price2013	price2013-X022	1	2	SRR2053918;SRR2054092	1	1	10	10	38
mpros	mpros-1162	2	3	14623_3#77;14208_8#9;14208_8#32	17	25	0	2	39
price2016	price2016-H119	16	17	SRR3728568;SRR3729085;SRR3729016;SRR3728663;SRR3729131;SRR3731613;SRR3731467;SRR3731662;SRR3729321;SRR3730595;SRR3729294;SRR3731827;SRR3731473;SRR3731556;SRR3728597;SRR3731671;SRR3729105	0	20	21	391	42
mpros	mpros-824	1	2	14623_6#80;14324_8#63	29	29	21	21	44
price2016	price2016-H173	15	16	SRR3728976;SRR3728382;SRR3728620;SRR3728553;SRR3731486;SRR3730840;SRR3729479;SRR3729459;SRR3730869;SRR3729425;SRR3731511;SRR3730539;SRR3728929;SRR3728720;SRR3731741;SRR3731565	10	15	0	282	44
harrison2016	harrison2016-GR05	3	4	13415_2#90;13414_7#5;14324_6#47;13414_7#17	35	35	92	304	45
chow2017	chow2017-CD140367	1	2	16870_2#39;18090_5#13	30	30	unknown	unknown	47
mpros	mpros-315	1	2	8525_1#18;14672_2#66	3	3	134	134	51
mpros	mpros-571	1	2	14355_1#14;14623_3#73	38	38	125	125	51
chow2017	chow2017-CD140572	1	2	18090_5#14;16870_2#51	43	43	unknown	unknown	52
price2016	price2016-H123	4	5	SRR3731793;SRR3731460;SRR3730745;SRR3731538;SRR3729210	1	1	160	245	52
harrison2016	harrison2016-CR31	24	25	15049_1#19;15049_1#3;15049_1#10;15049_1#38;15049_1#33;15049_1#17;15049_1#28;15049_1#46;15049_1#7;15049_1#14;15049_1#15;15049_1#35;15049_1#5;15049_1#56;15049_1#60;15049_1#8;15049_1#22;15049_1#25;15049_1#49;15049_1#68;15049_1#64;15049_1#71;15049_1#12;15049_1#43;15049_1#53	2	7	669	822	54
young2017	young2017-P094	1	2	SRR5250498;SRR5249970	4	4	0	0	54
young2017	young2017-P101	4	5	SRR5250173;SRR5249842;SRR5250786;SRR5250414;SRR5250742	0	49	0	0	54
price2016	price2016-H251	9	10	SRR3729194;SRR3729379;SRR3729345;SRR3730788;SRR3728645;SRR3729154;SRR3730807;SRR3729141;SRR3729246;SRR3729400	0	4	0	200	56
mpros	mpros-97	1	2	8524_3#62;14448_1#41	32	32	42	42	59
paterson2015	paterson2015-Staff_D	49	50	10361_1#92;10770_3#25;10770_3#30;10770_3#31;10770_3#32;10770_3#38;10770_3#41;10770_3#43;10770_3#45;10770_3#15;10770_3#47;10770_3#16;10770_3#19;10770_3#23;10900_1#28;10770_3#29;10770_3#33;10770_3#35;10770_3#53;10770_3#17;10770_3#42;10770_3#66;10770_3#27;10770_3#37;10770_3#39;10770_3#44;10770_3#63;10361_1#3;10770_3#14;10770_3#40;10770_3#46;10770_3#49;10770_3#51;10770_3#24;10361_1#93;12029_1#51;1077…	8	16	unknown	unknown	59
chow2017	chow2017-CD140971	1	2	16870_4#17;16870_4#18	43	43	unknown	unknown	60
mpros	mpros-772	2	3	14200_7#7;14208_8#45;14324_8#42	48	49	35	48	62
chow2017	chow2017-CD140764	2	3	16870_3#10;16870_3#12;16870_3#11	2	50	unknown	unknown	71
mpros	mpros-191	1	2	8447_7#17;14355_2#69	55	55	161	161	71
price2013	price2013-X112	1	2	SRR2053891;SRR2053914	10	10	70	70	74
mpros	mpros-261	3	4	8524_5#7;14355_1#24;14555_7#35;14672_2#53	50	59	95	146	90
harkins2018	harkins2018-SS_157	4	5	ERR1904047;ERR1904049;ERR1904051;ERR1904050;ERR1904048	0	2	0	0	106
price2016	price2016-H264	1	2	SRR3730705;SRR3729333	0	0	33	33	109
price2016	price2016-2754372	1	2	SRR3731418;SRR3728540	0	0	2	2	132
price2013	price2013-X035	1	2	SRR2054000;SRR2053963	6	6	1	1	141
price2016	price2016-H277	5	6	SRR3728385;SRR3728957;SRR3728914;SRR3729298;SRR3728657;SRR3728758	87	140	28	212	142
