# Supplementary material for: The mutational landscape of Staphylococcus aureus during colonisation
Source: Nat Commun. 2025 Jan 13;16:302. doi: 10.1038/s41467-024-55186-x (PMC11730646; doi:10.1038/s41467-024-55186-x)
Supplement: Supplementary file 10 — Source Data [file 41467_2024_55186_MOESM10_ESM.zip › Source Data/Source Data Figure 5.xlsx]

## Sheet: CDS - extended
locus_id	feature_type	mutations_count	patient_count	patient_id	samples_count	isolate_id	gene	product	type	start	end	strand	snpEff_locus_id	gene_length	p_values	p_values_adj	collections	CCs
SAOUHSC_02264	CDS_only_functional	35	34	mpros-1232;price2013-X077;auguet2016-P_0130;chow2017-CD140408;chow2017-CD141173;mpros-1263;mpros-132;mpros-257;mpros-273;mpros-308;mpros-416;mpros-547;mpros-571;mpros-675;mpros-764;mpros-79;mpros-191;mpros-624;price2016-H211;tong2015-T197;nakamura2020_K051_cc1_strain_1;chow2021_CD141173_cc22_strain_1;chow2021_CD140408_cc22_strain_1;chow2021_CD160732_cc22_strain_1;chow2021_CD160963_cc22_strain_1;r…	35	14623_4#15;SRR2054058;ERR1040796;17059_1#56;16870_4#49;14623_7#55;14448_1#76;8524_5#5;8524_5#30;14448_2#30;14324_8#66;14200_8#21;14623_3#73;14412_8#81;14355_2#91;14623_2#2;14355_2#69;14355_1#90;SRR3730915;4950_3#3;DRR107238;16870_4_49;17059_1_56;22178_2_23;22178_2_61;SRR23267237;SRR23267239;SRR23363983;SRR10393593;10396_6_33;ERR4845666;SRR23364082;GCA_018209545;GCA_018210085;GCA_018210665	argC	accessory gene regulator protein C	CDS	2094652	2095897	1	CDS_NCTC8325_2094653_2095897	1246	3.93094e-28	1.13683e-24	mpros;price2013;auguet2016;chow2017;price2016;tong2015;nakamura2020;chow2021;raghuram2023;lee2023;hall2019;holt2021;lydecker2020	1;22;30;8;398;5;97;45
SAOUHSC_02265	CDS_only_functional	22	22	price2016-H236;price2016-H213;price2016-3449573;mpros-1295;mpros-190;mpros-254;mpros-364;mpros-450;mpros-503;mpros-719;price2013-X054;price2013-X168;price2016-H153;mpros-261;price2016-H122;young2017-P042;harrison2016-GR13;mpros-377;mpros-95;chow2021_CD150916_cc22_strain_1;raghuram2023_S0144_cc5_strain_1;van-tonder2023_1044_cc97_strain_1	22	SRR3728784;SRR3728573;SRR3729415;14412_8#14;8447_7#11;14200_8#72;14412_8#75;14200_6#83;14623_8#17;14355_2#54;SRR2054010;SRR2054034;SRR3728921;14355_1#24;SRR3730764;SRR5251255;13414_7#6;14623_5#51;8524_3#54;19647_4_65;SRR23363989;28632_2_271	agrA	accessory gene regulator protein A	CDS	2096005	2096632	1	CDS_NCTC8325_2096006_2096632	628	2.92336e-20	4.22718e-17	price2016;mpros;price2013;young2017;harrison2016;chow2021;raghuram2023;van-tonder2023	130;182;1;22;30;59;5;8;97
SAOUHSC_00704	CDS_only_functional	8	8	mpros-1162;price2016-3415311;mpros-874;price2016-2249952;price2016-3028777;key2023_26_cc361_strain_1;key2023_26_cc361_strain_2;key2023_26_cc361_strain_3	8	14623_3#77;SRR3731839;14448_2#70;SRR3729450;SRR3730720;SRR14017148;SRR14017156;SRR14017157	SAOUHSC_00704	lipoprotein	CDS	688883	689336	1	CDS_NCTC8325_688884_689336	454	4.59207e-06	0.00406527	mpros;price2016;key2023	22;45;59;361
SAOUHSC_00452	CDS_only_functional	7	7	mpros-192;mpros-297;mpros-364;chow2021_CD140887_cc22_strain_1;chow2021_CD150619_cc22_strain_1;chow2021_CD151071_cc22_strain_1;chow2021_CD162127_cc22_strain_1	7	14623_5#66;14448_2#14;14623_8#18;16870_4_1;19789_4_10;19789_4_59;22139_1_9	pstA	protein from nitrogen regulatory protein P-II (GLNB) family	CDS	456713	457043	1	CDS_NCTC8325_456714_457043	331	5.62278e-06	0.00406527	mpros;chow2021	22
SAOUHSC_02990	CDS_only_functional	31	29	price2016-2395978;mpros-730;mpros-766;price2016-H123;price2013-X107;price2016-3407834;price2016-H251;young2017-P095;chow2017-CD140191;chow2017-CD140764;price2013-X035;young2017-P101;mpros-237;young2017-P025;tong2015-T12;nakamura2020_C061_cc1_strain_1;chow2021_CD161484_cc22_strain_1;chow2021_CD160963_cc22_strain_1;raghuram2023_S0044_cc22_strain_1;effelsberg2019_worker_D_cc398_strain_2;chow2021_CD1…	29	SRR3728897;14355_2#34;14448_1#56;SRR3731460;SRR2054051;SRR3728801;SRR3729379;SRR5250183;17059_1#22;16870_3#10;SRR2053963;SRR5250742;14623_6#13;SRR5250001;4925_8#6;DRR107106;22114_7_31;22178_2_62;SRR23267658;ERR3466381;19647_3_41;19787_1_60;19789_4_12;SRR23267080;SRR13194641;SRR23448921;SRR23718673;SRR10393744;GCA_018213825	sasA	serine-rich adhesin for platelets	CDS	2759928	2766744	-1	CDS_NCTC8325_2759929_2766744	6817	2.81615e-05	0.0162886	price2016;mpros;price2013;young2017;chow2017;tong2015;nakamura2020;chow2021;raghuram2023;effelsberg2019;sansom2021;lee2023;lydecker2020	1;22;30;45;5;8;398;72;15
SAOUHSC_02301	CDS_only_functional	9	9	price2016-2503284;mpros-334;mpros-789;mpros-824;price2016-2809946;chow2021_CD161285_cc22_strain_1;chow2021_CD160947_cc22_strain_1;annavajhala2022_2017-203_cc398_strain_1;van-tonder2023_1276_cc779_strain_1	9	SRR3730715;8525_1#14;14672_2#49;14324_8#63;SRR3728516;22114_7_6;22178_2_55;SRR15369793;ERR5162513	rsbU	sigmaB regulation protein RsbU, putative	CDS	2133599	2134388	-1	CDS_NCTC8325_2133600_2134388	790	3.66568e-05	0.0176686	price2016;mpros;chow2021;annavajhala2022;van-tonder2023	1;22;398;779
SAOUHSC_00270	CDS_only_functional	8	7	lydecker2020_85_cc8_strain_1;lydecker2020_91_cc8_strain_1;lydecker2020_81_cc8_strain_1;lydecker2020_94_cc8_strain_1;lydecker2020_110_cc8_strain_1;lydecker2020_113_cc15_strain_1;lydecker2020_29_cc8_strain_1	8	GCA_018210405;GCA_018212345;GCA_018213305;GCA_018209205;GCA_018209265;GCA_018210645;GCA_018213985;GCA_018214525	SAOUHSC_00270	conserved hypothetical protein	CDS	290123	290807	1	CDS_NCTC8325_290124_290807	685	8.2766e-05	0.0303387	lydecker2020	8;15
SAOUHSC_00621	CDS_only_functional	9	9	lydecker2020_91_cc8_strain_1;lydecker2020_81_cc8_strain_1;lydecker2020_94_cc8_strain_1;lydecker2020_108_cc8_strain_1;lydecker2020_110_cc8_strain_1;lydecker2020_100_cc8_strain_1;lydecker2020_93_cc8_strain_1;lydecker2020_97_cc8_strain_1;lydecker2020_29_cc8_strain_1	9	GCA_018209105;GCA_018209205;GCA_018209345;GCA_018213425;GCA_018210645;GCA_018210545;GCA_018210785;GCA_018213905;GCA_018214445	SAOUHSC_00621	DMT family transporter	CDS	612622	613516	-1	CDS_NCTC8325_612623_613516	895	9.38565e-05	0.0303387	lydecker2020	8
SAOUHSC_02904	CDS_only_functional	10	10	price2016-H236;auguet2016-P_0130;harrison2016-CR31;mpros-179;mpros-890;price2016-H277;young2017-P025;raghuram2023_S0010_cc5_strain_1;raghuram2023_S0016_cc8_strain_1;popovich2020a_94_Pt_cc8_strain_1	10	SRR3729236;ERR1040757;15049_1#5;14623_8#77;14623_8#46;SRR3728914;SRR5250001;SRR23267378;SRR23266984;SRR11089392	SAOUHSC_02904	Ferredoxin--NADP reductase	CDS	2672669	2673776	-1	CDS_NCTC8325_2672670_2673776	1108	9.4415e-05	0.0303387	price2016;auguet2016;harrison2016;mpros;young2017;raghuram2023;popovich2020a	130;22;59;5;8
SAOUHSC_02684	CDS_only_functional	15	15	price2016-2058578;price2016-H179;price2016-H127;harrison2016-GR11;mpros-381;mpros-547;price2016-3414160;price2016-H149;young2017-P085;young2017-P095;price2016-3424520;chow2017-CD140187;mpros-194;price2016-H240;chow2021_CD140187_cc45_strain_1	15	SRR3729258;SRR3729445;SRR3728586;13414_7#15;8525_1#72;14324_8#22;SRR3730410;SRR3728524;SRR5250431;SRR5250387;SRR3728593;17059_1#16;9716_3#67;SRR3728572;17059_1_16	nasD	assimilatory nitrite reductase [NAD(P)H], large subunit, putative	CDS	2469174	2471580	-1	CDS_NCTC8325_2469175_2471580	2407	0.000128867	0.0372683	price2016;harrison2016;mpros;young2017;chow2017;chow2021	101;12;1;22;30;398;45;5;8
SAOUHSC_00784	CDS_only_functional	11	11	mpros-378;mpros-823;harkins2018-SS_157;mpros-772;van-tonder2023_625_cc361_strain_1;effelsberg2019_worker_C_cc398_strain_2;effelsberg2019_worker_A_cc398_strain_2;hall2019_T234_cc8_strain_1;popovich2020b_379_cc8_strain_1;raghuram2023_S0050_cc97_strain_1;van-tonder2023_612_cc1290_strain_1	11	14448_3#73;14208_8#13;ERR1904047;14208_8#45;ERR5162578;ERR3466392;ERR3466380;10456_7_79;SRR11139398;SRR23449213;ERR5162570	SAOUHSC_00784	Anaphase-promoting complex, cyclosome, subunit 3	CDS	765447	766887	1	CDS_NCTC8325_765448_766887	1441	0.00018338	0.0482122	mpros;harkins2018;van-tonder2023;effelsberg2019;hall2019;popovich2020b;raghuram2023	22;30;80;361;398;8;97;1290
SAOUHSC_01802	CDS_only_functional	8	6	mpros-620;young2017-P065;price2016-H118;price2013-X112;van-tonder2023_1391_cc361_strain_1;van-tonder2023_1245_cc182_strain_1	8	14355_1#81;SRR5250396;SRR5251336;SRR5250235;SRR3728545;SRR2053891;ERR5162564;ERR5162476	citZ	citrate synthase (unknown stereospecificity)	CDS	1702810	1703668	-1	CDS_NCTC8325_1702811_1703668	859	0.000375398	0.0904709	mpros;young2017;price2016;price2013;van-tonder2023	22;45;5;361;182
SAOUHSC_02287	CDS_only_functional	10	10	mpros-1162;mpros-477;mpros-527;mpros-623;price2016-2800717;chow2021_CD160501_cc1_strain_1;annavajhala2022_2017-119_cc398_strain_1;raghuram2023_S0144_cc5_strain_1;hall2019_T327_cc8_strain_1;lydecker2020_63_cc5_strain_1	10	14208_8#9;14200_8#49;14208_8#16;14355_1#89;SRR3730458;22139_4_50;SRR15369816;SRR23309840;10396_5_20;GCA_018211445	leuC	3-isopropylmalate dehydratase, large subunit	CDS	2119307	2120678	1	CDS_NCTC8325_2119308_2120678	1372	0.000503952	0.103607	mpros;price2016;chow2021;annavajhala2022;raghuram2023;hall2019;lydecker2020	22;59;1;398;5;8
SAOUHSC_00557	CDS_only_functional	10	10	mpros-381;mpros-97;paterson2015-Staff_D;harkins2018-SS_157;price2016-H122;chow2017-CD140187;chow2017-CD140764;young2017-P009;chow2021_CD140187_cc45_strain_1;raghuram2023_S0144_cc5_strain_1	10	14208_8#20;8524_3#62;10770_3#44;ERR1904049;SRR3729370;17059_1#17;16870_3#11;SRR5250318;17059_1_17;SRR23363989	vraA	putative long chain fatty acid-CoA ligase VraA	CDS	566071	567448	1	CDS_NCTC8325_566072_567448	1378	0.000520943	0.103607	mpros;paterson2015;harkins2018;price2016;chow2017;young2017;chow2021;raghuram2023	22;30;45;8;5
SAOUHSC_01467	CDS_only_functional	13	12	young2017-P069;young2017-P006;chow2017-CD140955;mpros-150;mpros-292;mpros-547;young2017-P080;price2016-2107188;young2017-P079;chow2021_CD150715_cc22_strain_1;ingham2021_D06_cc398_strain_1;nakamura2020_K100_cc97_strain_1	13	SRR5250494;SRR5251343;SRR5249848;16870_4#6;8490_3#60;8524_5#53;14324_8#22;SRR5250797;SRR3728791;SRR5250247;19789_3_14;ERR5270616;DRR107145	pbp2	penicillin-binding protein 2	CDS	1421551	1423735	1	CDS_NCTC8325_1421552_1423735	2185	0.000537381	0.103607	young2017;chow2017;mpros;price2016;chow2021;ingham2021;nakamura2020	130;15;22;30;5;8;398;97
SAOUHSC_01359	CDS_only_functional	14	12	young2017-P040;chow2017-CD140367;mpros-130;mpros-364;price2016-H264;chow2017-CD140572;chow2017-CD140764;chow2017-CD140971;chow2021_CD150715_cc22_strain_1;chow2021_CD150619_cc22_strain_1;chow2021_CD160732_cc22_strain_1;nakamura2020_C066_cc5_strain_1	14	SRR5249845;16870_2#39;14623_8#81;14412_8#75;SRR3730705;18090_5#14;16870_3#10;16870_3#11;16870_4#17;16870_4#18;19789_3_15;19789_4_8;22178_2_23;DRR107213	mprF	phosphatidylglycerol lysyltransferase	CDS	1301483	1304006	1	CDS_NCTC8325_1301484_1304006	2524	0.000659832	0.119265	young2017;chow2017;mpros;price2016;chow2021;nakamura2020	1;22;361;45;5
SAOUHSC_02830	CDS_only_functional	8	8	mpros-107;price2016-3414160;chow2017-CD140187;young2017-P056;price2016-H125;chow2021_CD140187_cc45_strain_1;sansom2021_542_cc8_strain_1;lee2023_2189_cc8_strain_1	8	14208_8#5;SRR3730410;17059_1#16;SRR5250150;SRR3730762;17059_1_16;SRR13194696;SRR10393775	ddh	D-lactate dehydrogenase, putative	CDS	2608102	2609050	1	CDS_NCTC8325_2608103_2609050	949	0.000714164	0.119421	mpros;price2016;chow2017;young2017;chow2021;sansom2021;lee2023	22;30;45;8
SAOUHSC_01846	CDS_only_functional	11	11	price2013-X182;price2016-2754372;price2016-3414160;price2016-H251;chow2017-CD140971;chow2021_CD160340_cc1_strain_1;ingham2021_D02_cc398_strain_3;holt2021_1045_cc5_strain_1;lee2023_2052_cc5_strain_1;hall2019_T358_cc8_strain_1;lydecker2020_3_cc5_strain_1	11	SRR2054068;SRR3731418;SRR3730410;SRR3730807;16870_4#18;22139_4_58;ERR5270564;ERR4845675;SRR10393669;10396_5_34;GCA_018211005	acsA	putative long chain fatty acid-CoA ligase VraA	CDS	1752546	1754253	-1	CDS_NCTC8325_1752547_1754253	1708	0.000743286	0.119421	price2013;price2016;chow2017;chow2021;ingham2021;holt2021;lee2023;hall2019;lydecker2020	15;30;45;1;398;5;8
SAOUHSC_00228	CDS_only_functional	11	11	price2013-X077;mpros-261;holt2021_1079_cc15_strain_1;chow2021_CD160336_cc1_strain_1;chow2021_CD150715_cc22_strain_1;chow2021_CD162072_cc22_strain_1;chow2021_CD162127_cc22_strain_1;effelsberg2019_worker_C_cc398_strain_1;popovich2020a_94_Pt_cc8_strain_1;raghuram2023_S0135_cc97_strain_1;van-tonder2023_612_cc1290_strain_1	11	SRR2054058;14555_7#35;ERR4845718;22139_4_55;19789_3_15;22114_7_81;22139_1_9;ERR3466359;SRR11089391;SRR23364077;ERR5162570	tarS	glycosyltransferase family 2 protein	CDS	248726	250451	1	CDS_NCTC8325_248727_250451	1726	0.000808175	0.123013	price2013;mpros;holt2021;chow2021;effelsberg2019;popovich2020a;raghuram2023;van-tonder2023	1;30;15;22;398;8;97;1290
SAOUHSC_02588	CDS_only_functional	6	6	mpros-137;young2017-P042;ingham2021_D06_cc398_strain_1;van-tonder2023_612_cc1290_strain_1;lydecker2020_91_cc8_strain_1;lydecker2020_99_cc5_strain_1	6	14448_1#20;SRR5251255;ERR5270616;ERR5162590;GCA_018210085;GCA_018213665	SAOUHSC_02588	transmembrane protein	CDS	2379509	2380064	1	CDS_NCTC8325_2379510_2380064	556	0.000945325	0.136694	mpros;young2017;ingham2021;van-tonder2023;lydecker2020	1;59;398;1290;8;5
SAOUHSC_01378	CDS_only_functional	7	7	price2013-X098;mpros-823;young2017-P067;price2016-H211;chow2021_CD160348_cc1_strain_1;raghuram2023_S0060_cc8_strain_1;sansom2021_384_cc8_strain_1	7	SRR2053864;14623_8#42;SRR5250342;SRR3730915;22139_4_62;SRR23267705;SRR13194785	opp-2D	peptide ABC transporter, ATP-binding protein, putative	CDS	1322404	1323178	-1	CDS_NCTC8325_1322405_1323178	775	0.0010221	0.14038	price2013;mpros;young2017;price2016;chow2021;raghuram2023;sansom2021	1;22;59;8
SAOUHSC_01597	CDS_only_functional	7	7	chow2017-CD140030;mpros-124;mpros-381;chow2017-CD140187;young2017-P101;chow2021_CD140030_cc22_strain_1;chow2021_CD140187_cc45_strain_1	7	17059_1#2;14623_5#52;14208_8#20;17059_1#16;SRR5250742;17059_1_2;17059_1_16	proC	pyrroline-5-carboxylate reductase	CDS	1521424	1522210	1	CDS_NCTC8325_1521425_1522210	787	0.00111542	0.14038	chow2017;mpros;young2017;chow2021	22;45
SAOUHSC_00764	CDS_only_functional	5	5	lydecker2020_85_cc8_strain_1;lydecker2020_90_cc5_strain_1;lydecker2020_109_cc5_strain_1;lydecker2020_22_cc30_strain_1;lydecker2020_49_cc59_strain_1	5	GCA_018213245;GCA_018210505;GCA_018213865;GCA_018212205;GCA_018214405	fakB1	DegV family protein	CDS	746396	746780	1	CDS_NCTC8325_746397_746780	385	0.00111644	0.14038	lydecker2020	8;5;30;59
SAOUHSC_00842	CDS_only_functional	8	8	young2017-P100;mpros-219;mpros-411;young2017-P094;mpros-772;raghuram2023_S0084_cc30_strain_1;hall2019_T75_cc5_strain_1;lydecker2020_118_cc5_strain_1	8	SRR5250116;14208_8#78;14623_4#77;SRR5249970;14208_8#45;SRR23449556;10456_3_81;GCA_018213205	metN	ABC transporter, ATP-binding protein, putative	CDS	813119	814145	1	CDS_NCTC8325_813120_814145	1027	0.00117602	0.140586	young2017;mpros;raghuram2023;hall2019;lydecker2020	15;22;59;80;30;5
SAOUHSC_01160	CDS_only_functional	7	6	mpros-1295;mpros-261;young2017-P094;price2016-H144;lee2023_2040_cc59_strain_1;raghuram2023_S0033_cc5_strain_1	7	14412_8#90;8524_5#7;14355_1#24;SRR5249970;SRR3730491;SRR10393674;SRR23267163	SAOUHSC_01160	conserved hypothetical protein	CDS	1110172	1110970	1	CDS_NCTC8325_1110173_1110970	799	0.0012153	0.140586	mpros;young2017;price2016;lee2023;raghuram2023	22;30;59;5
SAOUHSC_01691	CDS_only_functional	12	12	harrison2016-GR11;mpros-823;mpros-624;price2016-2754372;price2016-H149;price2016-H264;price2016-2824862;price2016-H277;young2017-P094;price2016-H240;chow2021_CD160482_cc1_strain_1;key2023_26_cc361_strain_1	12	13415_2#95;14623_6#82;14623_5#59;SRR3731418;SRR3730490;SRR3730705;SRR3731493;SRR3728385;SRR5249970;SRR3729169;22139_4_41;SRR14017205	comEC	DNA internalization-related competence protein ComEC/Rec2	CDS	1601432	1603580	-1	CDS_NCTC8325_1601433_1603580	2149	0.00146221	0.162643	harrison2016;mpros;price2016;young2017;chow2021;key2023	22;30;361;398;59;8;1
SAOUHSC_02564	CDS_only_functional	6	6	young2017-P040;mpros-74;paterson2015-Staff_D;harkins2018-SS_149;price2016-H277;van-tonder2023_1403_cc5_strain_1	6	SRR5249845;14448_1#88;10770_3#58;ERR1904040;SRR3728914;30602_6_57	ureG	urease accessory protein UreG	CDS	2355859	2356474	1	CDS_NCTC8325_2355860_2356474	616	0.00158353	0.167564	young2017;mpros;paterson2015;harkins2018;price2016;van-tonder2023	1;22;30;59;5
SAOUHSC_01158	CDS_only_functional	6	6	mpros-104;mpros-125;mpros-1293;price2016-H153;chow2017-CD140971;lydecker2020_91_cc8_strain_1	6	14200_8#74;14200_6#80;14623_7#60;SRR3728921;16870_4#18;GCA_018210085	SAOUHSC_01158	DivIVA domain-containing protein	CDS	1106291	1106909	1	CDS_NCTC8325_1106292_1106909	619	0.00162233	0.167564	mpros;price2016;chow2017;lydecker2020	22;45;8
SAOUHSC_00674	CDS_only_functional	5	5	price2016-2754372;price2016-H251;van-tonder2023_1273_cc59_strain_1;raghuram2023_S0034_cc8_strain_1;lydecker2020_142_cc30_strain_1	5	SRR3731418;SRR3729379;ERR5162488;SRR23718187;GCA_018209785	sarX	HTH-type transcriptional regulator SarX	CDS	664260	664686	1	CDS_NCTC8325_664261_664686	427	0.00175124	0.174641	price2016;van-tonder2023;raghuram2023;lydecker2020	30;59;8
SAOUHSC_00534	CDS_only_functional	10	10	price2013-X161;price2016-2503284;harrison2016-GR03;mpros-121;mpros-83;price2016-2387299;young2017-P077;price2016-H187;annavajhala2022_2017-119_cc398_strain_1;raghuram2023_S0009_cc45_strain_1	10	SRR2053985;SRR3728772;13414_7#8;8490_3#36;14448_1#28;SRR3728636;SRR5249980;SRR3729045;SRR15369816;SRR23267368	araB	L-ribulokinase	CDS	538631	540269	1	CDS_NCTC8325_538632_540269	1639	0.00187382	0.180637	price2013;price2016;harrison2016;mpros;young2017;annavajhala2022;raghuram2023	15;1;22;30;398;45
SAOUHSC_01193	CDS_only_functional	10	10	harrison2016-GR04;mpros-245;young2017-P073;price2013-X023;price2016-H277;mpros-1136;mpros-772;chow2021_CD161607_cc22_strain_1;raghuram2023_S0066_cc8_strain_1;lydecker2020_91_cc8_strain_1	10	13414_7#4;14672_2#7;SRR5250249;SRR2053893;SRR3728914;14623_3#84;14200_7#7;22114_7_39;SRR23449785;GCA_018210085	fakA	Uncharacterized protein SAOUHSC_01193	CDS	1143993	1145640	1	CDS_NCTC8325_1143994_1145640	1648	0.00194862	0.181386	harrison2016;mpros;young2017;price2013;price2016;chow2021;raghuram2023;lydecker2020	22;30;59;72;80;8
SAOUHSC_00694	CDS_only_functional	5	5	price2016-2647749;annavajhala2022_2017-077_cc15_strain_1;annavajhala2022_2018-065_cc15_strain_1;raghuram2023_S0070_cc398_strain_1;popovich2020b_235_cc8_strain_1	5	SRR3730794;SRR15369836;SRR15369903;SRR23267542;SRR11139427	mgrA	HTH-type transcriptional regulator MgrA	CDS	679330	679774	-1	CDS_NCTC8325_679331_679774	445	0.00209151	0.181386	price2016;annavajhala2022;raghuram2023;popovich2020b	1;15;398;8
SAOUHSC_00774	CDS_only_functional	6	6	price2016-H251;price2016-H264;young2017-P101;price2013-X112;van-tonder2023_1130_cc45_strain_1;raghuram2023_S0131_cc45_strain_1	6	SRR3729379;SRR3730705;SRR5250786;SRR2053891;28632_2_175;SRR23309990	SAOUHSC_00774	HD domain-containing protein	CDS	755317	755968	1	CDS_NCTC8325_755318_755968	652	0.0020984	0.181386	price2016;young2017;price2013;van-tonder2023;raghuram2023	30;361;45;5
SAOUHSC_02669	CDS_only_functional	5	5	harrison2016-GR05;price2016-H185;nakamura2020_K145_cc5_strain_1;key2023_16_cc97_strain_1;van-tonder2023_1276_cc779_strain_1	5	13414_7#5;SRR3730856;DRR107155;SRR14016685;ERR5162513	sarZ	HTH-type transcriptional regulator SarZ	CDS	2454270	2454717	1	CDS_NCTC8325_2454271_2454717	448	0.00215259	0.181386	harrison2016;price2016;nakamura2020;key2023;van-tonder2023	22;45;5;97;779
SAOUHSC_01763	CDS_only_functional	6	6	nakamura2020_K036_cc8_strain_1;lydecker2020_105_cc398_strain_1;lydecker2020_95_cc5_strain_1;lydecker2020_3_cc5_strain_1;lydecker2020_8_cc5_strain_1;lydecker2020_25_cc5_strain_1	6	DRR107230;GCA_018209165;GCA_018210465;GCA_018215045;GCA_018211725;GCA_018214665	radC	UPF0758 protein SAOUHSC_01763	CDS	1662731	1663388	-1	CDS_NCTC8325_1662732_1663388	658	0.00219519	0.181386	nakamura2020;lydecker2020	8;398;5
SAOUHSC_01447	CDS_only_functional	79	74	price2013-X161;young2017-P010;price2016-2028212;price2016-2029680;young2017-P040;harrison2016-GR05;mpros-121;mpros-219;mpros-398;mpros-402;mpros-449;mpros-82;mpros-97;mpros-191;price2016-2279286;mpros-344;price2013-X022;price2016-2225140;price2016-H251;price2016-3444869;chow2017-CD140764;chow2017-CD140971;price2013-X035;price2016-2878576;young2017-P094;mpros-1213;price2016-H145;mpros-1136;auguet2…	75	SRR2053985;SRR5251318;SRR3730913;SRR3729418;SRR5249845;13415_2#90;14324_8#70;8447_7#54;8525_1#85;14623_7#8;14200_8#25;14448_1#39;8524_3#62;8447_7#17;14355_2#69;SRR3728402;8525_1#32;SRR2053918;SRR3730415;SRR3729379;SRR3731880;16870_3#10;16870_4#18;SRR2053963;SRR3728903;SRR5249970;14412_8#63;SRR3729302;14623_3#84;ERR1040903;SRR2054035;4925_8#4;SRR15369806;22139_3_1;22139_4_61;19647_3_82;22178_2_39;…	ebh	Extracellular matrix-binding protein ebh	CDS	1376090	1404698	-1	CDS_NCTC8325_1376091_1404698	28609	0.00250707	0.20014	price2013;young2017;price2016;harrison2016;mpros;chow2017;auguet2016;tong2015;annavajhala2022;chow2021;van-tonder2023;ingham2021;raghuram2023;lee2023;hall2019;popovich2020b;nakamura2020;lydecker2020	15;1;22;30;361;45;59;5;72;88;8;398;97
SAOUHSC_00421	CDS_only_functional	7	7	harrison2016-CR31;price2016-2754372;chow2017-CD140232;price2016-2107188;tong2015-T159;van-tonder2023_1218_cc22_strain_1;chow2021_CD140232_cc5_strain_1	7	15049_1#68;SRR3731418;17059_1#76;SRR3728791;5227_1#3;30602_6_122;17059_1_76	mccA	Tryptophan synthase beta chain-like PALP domain-containing protein	CDS	422375	423290	1	CDS_NCTC8325_422376_423290	916	0.00259961	0.20014	harrison2016;price2016;chow2017;tong2015;van-tonder2023;chow2021	22;30;5;8
SAOUHSC_01849	CDS_only_functional	8	8	chow2017-CD142136;mpros-1332;mpros-274;price2016-H137;price2016-H150;young2017-P059;raghuram2023_S0120_cc5_strain_1;van-tonder2023_612_cc1290_strain_1	8	17150_1#50;14623_8#56;14208_8#47;SRR3728952;SRR3731551;SRR5250721;SRR23310106;ERR5162590	acuC	Acetoin utilization protein AcuC	CDS	1755078	1756248	1	CDS_NCTC8325_1755079_1756248	1171	0.00262978	0.20014	chow2017;mpros;price2016;young2017;raghuram2023;van-tonder2023	22;30;45;5;1290
SAOUHSC_01434	CDS_only_functional	5	5	price2016-H213;mpros-789;price2016-H264;chow2017-CD140174;mpros-237	5	SRR3730594;14672_2#49;SRR3730705;17059_1#8;14623_6#13	dfrA	dihydrofolate reductase	CDS	1370009	1370489	-1	CDS_NCTC8325_1370010_1370489	481	0.00291293	0.216005	price2016;mpros;chow2017	182;22;361;45;5
SAOUHSC_00529	CDS_only_functional	11	11	young2017-P040;mpros-104;mpros-1162;mpros-1295;mpros-254;mpros-527;mpros-534;mpros-608;mpros-103;young2017-P094;key2023_16_cc97_strain_1	11	SRR5249845;14448_1#44;14208_8#9;14623_7#61;8447_7#92;14208_8#16;14672_2#27;14412_8#87;14355_1#61;SRR5249970;SRR14016685	fusA	translation elongation factor G	CDS	531031	533113	1	CDS_NCTC8325_531032_533113	2083	0.00342228	0.247431	young2017;mpros;key2023	1;22;30;59;97
SAOUHSC_00960	CDS_only_functional	9	9	harrison2016-CR02;mpros-824;harkins2018-SS_157;young2017-P007;effelsberg2019_worker_C_cc398_strain_2;effelsberg2019_worker_A_cc398_strain_2;raghuram2023_S0017_cc8_strain_1;lydecker2020_91_cc8_strain_1;lydecker2020_3_cc5_strain_1	9	15049_1#11;14623_6#80;ERR1904049;SRR5250740;ERR3466392;ERR3466385;SRR23266955;GCA_018213305;GCA_018211005	-	conserved hypothetical protein	CDS	936931	938443	1	CDS_NCTC8325_936932_938443	1513	0.00363969	0.253136	harrison2016;mpros;harkins2018;young2017;effelsberg2019;raghuram2023;lydecker2020	22;30;7;398;8;5
SAOUHSC_00798	CDS_only_functional	9	9	price2013-X182;price2016-H128;harrison2016-GR05;mpros-890;chow2017-CD140268;chow2017-CD140764;chow2017-CD140971;chow2021_CD160775_cc22_strain_1;raghuram2023_S0120_cc5_strain_1	9	SRR2054068;SRR3728986;13415_2#90;14623_2#16;16870_2#20;16870_3#11;16870_4#17;22178_2_39;SRR23310106	-	phosphoglycerate mutase, 2,3-bisphosphoglycerate-independent	CDS	780409	781927	1	CDS_NCTC8325_780410_781927	1519	0.0037331	0.253136	price2013;price2016;harrison2016;mpros;chow2017;chow2021;raghuram2023	15;22;361;45;5
SAOUHSC_01489	CDS_only_functional	4	4	price2016-H173;price2013-X035;price2016-H285;raghuram2023_S0017_cc8_strain_1	4	SRR3728720;SRR2053963;SRR3729041;SRR23266955	-	hypothetical protein	CDS	1445099	1445414	1	CDS_NCTC8325_1445100_1445414	316	0.00381831	0.253136	price2016;price2013;raghuram2023	398;45;5;8
SAOUHSC_01389	CDS_only_functional	7	7	young2017-P046;mpros-359;mpros-64;price2016-H123;price2016-2754372;price2016-H187;young2017-P048	7	SRR5250023;8525_1#49;14200_8#1;SRR3731460;SRR3731418;SRR3729045;SRR5250629	-	phosphate ABC transporter, periplasmic phosphate-binding protein, putative	CDS	1331362	1332346	-1	CDS_NCTC8325_1331363_1332346	985	0.00385131	0.253136	young2017;mpros;price2016	1;22;30;45;8
SAOUHSC_00939	CDS_only_functional	4	4	mpros-890;paterson2015-Staff_A;chow2021_CD150715_cc22_strain_1;chow2021_CD160775_cc22_strain_1	4	14623_2#16;10868_1#8;19789_3_14;22178_2_38	-	conserved hypothetical protein	CDS	912568	912886	-1	CDS_NCTC8325_912569_912886	319	0.0039471	0.253667	mpros;paterson2015;chow2021	22
SAOUHSC_02355	CDS_only_functional	5	5	price2016-H304;mpros-254;mpros-334;young2017-P095;price2013-X035	5	SRR3730623;8447_7#92;8525_1#14;SRR5250387;SRR2053963	-	conserved hypothetical protein	CDS	2177578	2178103	-1	CDS_NCTC8325_2177579_2178103	526	0.0042392	0.263414	price2016;mpros;young2017;price2013	1;22;30;45
SAOUHSC_02690	CDS_only_functional	9	9	harkins2018-SS_045;mpros-203;mpros-381;price2016-H264;mpros-95;chow2021_CD150715_cc22_strain_1;van-tonder2023_1107_cc30_strain_1;raghuram2023_S0084_cc30_strain_1;key2023_16_cc97_strain_1	9	ERR1903994;14448_1#71;8525_1#72;SRR3730705;14208_8#77;19789_3_15;28632_2_290;SRR23449578;SRR18339473	-	conserved hypothetical protein	CDS	2475335	2476886	-1	CDS_NCTC8325_2475336_2476886	1552	0.00428093	0.263414	harkins2018;mpros;price2016;chow2021;van-tonder2023;raghuram2023;key2023	15;1;22;361;8;30;97
SAOUHSC_00116	CDS_only_functional	6	6	price2016-H251;chow2017-CD140971;price2016-H187;van-tonder2023_1160_cc22_strain_1;van-tonder2023_1403_cc5_strain_1;popovich2020a_94_Pt_cc8_strain_1	6	SRR3729345;16870_4#17;SRR3729045;28103_1_136;ERR5162528;SRR11089391	-	capsular polysaccharide synthesis enzyme Cap8C	CDS	120864	121629	1	CDS_NCTC8325_120865_121629	766	0.00457655	0.268554	price2016;chow2017;van-tonder2023;popovich2020a	30;45;22;5;8
SAOUHSC_02404	CDS_only_functional	26	25	price2013-X161;young2017-P040;mpros-242;mpros-571;mpros-660;harkins2018-SS_105;price2016-H251;price2016-2797261;price2016-H264;chow2017-CD140187;chow2017-CD140572;chow2017-CD140971;young2017-P059;price2016-H146;raghuram2023_S0048_cc15_strain_1;chow2021_CD160884_cc22_strain_1;van-tonder2023_1122_cc30_strain_1;chow2021_CD140187_cc45_strain_1;raghuram2023_S0068_cc5_strain_1;van-tonder2023_1204_cc72_…	26	SRR2053915;SRR5249879;14672_2#6;14355_1#14;14208_8#41;ERR1904022;SRR3729379;SRR3730818;SRR3730705;17059_1#16;18090_5#14;16870_4#18;SRR5250816;SRR3730741;SRR23267584;22178_2_47;28632_2_168;17059_1_16;SRR23266905;30602_6_126;SRR23718226;GCA_018209445;GCA_018209385;GCA_018213565;GCA_018210445;GCA_018212245	-	conserved hypothetical protein	CDS	2225122	2232559	-1	CDS_NCTC8325_2225123_2232559	7438	0.00462346	0.268554	price2013;young2017;mpros;harkins2018;price2016;chow2017;raghuram2023;chow2021;van-tonder2023;lydecker2020	15;1;22;30;361;45;5;72;8
SAOUHSC_01215	CDS_only_functional	6	6	young2017-P001;price2016-H251;price2013-X035;price2016-H144;raghuram2023_S0080_cc45_strain_1;raghuram2023_S0113_cc5_strain_1	6	SRR5250272;SRR3729379;SRR2053963;SRR3730491;SRR23449021;SRR23309769	-	conserved hypothetical protein	CDS	1166009	1166777	1	CDS_NCTC8325_1166010_1166777	769	0.00466221	0.268554	young2017;price2016;price2013;raghuram2023	1;30;45;5
SAOUHSC_00816	CDS_only_functional	7	7	price2013-X104;price2016-H158;chow2017-CD140764;price2016-H185;chow2021_CD151496_cc45_strain_1;raghuram2023_S0068_cc5_strain_1;raghuram2023_S0031_cc5_strain_1	7	SRR2053847;SRR3730468;16870_3#10;SRR3729096;19787_1_59;SRR23266905;SRR23718225	-	extracellular matrix and plasma binding protein, putative	CDS	797865	798888	1	CDS_NCTC8325_797866_798888	1024	0.00473591	0.268554	price2013;price2016;chow2017;chow2021;raghuram2023	30;45;5
SAOUHSC_01274	CDS_only_functional	5	5	mpros-254;mpros-97;paterson2015-Staff_D;price2013-X164;young2017-P101	5	14200_8#72;8524_3#62;10770_3#50;SRR2054074;SRR5250173	-	glycerol uptake operon antiterminator regulatory protein, putative	CDS	1231326	1231869	1	CDS_NCTC8325_1231327_1231869	544	0.00487386	0.271062	mpros;paterson2015;price2013;young2017	22;45
SAOUHSC_00517	CDS_only_functional	5	5	price2016-3421178;chow2021_CD150239_cc45_strain_1;lee2023_2052_cc5_strain_1;raghuram2023_S0093_cc72_strain_1;lydecker2020_3_cc5_strain_1	5	SRR3731652;19647_2_43;SRR10393669;SRR23449551;GCA_018214105	-	transcription antitermination protein, putative	CDS	517927	518476	1	CDS_NCTC8325_517928_518476	550	0.0050996	0.278072	price2016;chow2021;lee2023;raghuram2023;lydecker2020	30;45;5;72
SAOUHSC_00156	CDS_only_functional	7	7	price2016-3448212;chow2017-CD140764;chow2017-CD140971;price2016-H277;annavajhala2022_2017-119_cc398_strain_1;raghuram2023_S0093_cc72_strain_1;popovich2020b_151_cc8_strain_1	7	SRR3728674;16870_3#11;16870_4#17;SRR3728957;SRR15369816;SRR23309928;SRR11139270	-	conserved hypothetical protein	CDS	169308	170349	1	CDS_NCTC8325_169309_170349	1042	0.00519222	0.278072	price2016;chow2017;annavajhala2022;raghuram2023;popovich2020b	30;45;59;398;72;8
SAOUHSC_01992	CDS_only_functional	7	7	price2016-2755035;price2016-H180;mpros-730;price2016-3438563;raghuram2023_S0060_cc8_strain_1;key2023_16_cc97_strain_1;lydecker2020_3_cc5_strain_1	7	SRR3731646;SRR3731807;14355_2#34;SRR3731542;SRR23718302;SRR14017275;GCA_018214105	-	Phosphotransferase system, EIIC domain protein	CDS	1895774	1896836	-1	CDS_NCTC8325_1895775_1896836	1063	0.00576538	0.300618	price2016;mpros;raghuram2023;key2023;lydecker2020	130;1;22;30;8;97;5
SAOUHSC_01367	CDS_only_functional	5	5	mpros-571;paterson2015-Staff_A;price2016-H264;van-tonder2023_1171_cc30_strain_1;van-tonder2023_1204_cc72_strain_1	5	14623_3#73;10770_3#89;SRR3730705;28103_1_329;30602_6_126	-	anthranilate synthase component II, putative	CDS	1311839	1312406	1	CDS_NCTC8325_1311840_1312406	568	0.00582109	0.300618	mpros;paterson2015;price2016;van-tonder2023	22;361;30;72
SAOUHSC_00924	CDS_only_functional	7	7	mpros-426;mpros-9;paterson2015-Staff_D;van-tonder2023_1312_cc15_strain_1;key2023_11_cc25_strain_1;chow2021_CD161755_cc45_strain_1;raghuram2023_S0057_cc8_strain_1	7	14324_8#68;14623_7#37;10770_3#46;30602_6_324;SRR13995804;22114_7_44;SRR23267204	-	conserved hypothetical protein	CDS	894936	896007	1	CDS_NCTC8325_894937_896007	1072	0.00602496	0.305688	mpros;paterson2015;van-tonder2023;key2023;chow2021;raghuram2023	22;15;25;45;8
SAOUHSC_01709	CDS_only_functional	8	8	auguet2016-P_0968;mpros-308;mpros-351;mpros-97;price2016-H185;young2017-P101;price2016-H237;chow2021_CD150606_cc45_strain_1	8	ERR1040991;8524_5#70;14672_2#23;14448_1#41;SRR3730856;SRR5250173;SRR3729416;19647_3_42	-	acetyl-CoA carboxylase, biotin carboxylase, putative	CDS	1616038	1617400	-1	CDS_NCTC8325_1616039_1617400	1363	0.00640226	0.31923	auguet2016;mpros;price2016;young2017;chow2021	22;45;59
SAOUHSC_02281	CDS_only_functional	9	9	auguet2016-P_0718;mpros-824;harkins2018-SS_105;price2016-H251;chow2017-CD140572;chow2021_CD161111_cc22_strain_1;ingham2021_D02_cc398_strain_3;ingham2021_D02_cc398_strain_6;ingham2021_D06_cc398_strain_1	9	ERR1040921;14324_8#63;ERR1904022;SRR3729379;16870_2#51;22178_2_70;ERR5270564;ERR5270572;ERR5270614	-	dihydroxy-acid dehydratase	CDS	2111805	2113494	1	CDS_NCTC8325_2111806_2113494	1690	0.00728001	0.356844	auguet2016;mpros;harkins2018;price2016;chow2017;chow2021;ingham2021	22;30;45;398
SAOUHSC_01000	CDS_only_functional	5	5	price2016-2503284;paterson2015-Staff_D;price2016-H170;price2016-H277;holt2021_1027_cc5_strain_1	5	SRR3730715;10361_1#92;SRR3728797;SRR3728957;ERR4845655	-	cytochrome c oxidase subunit III, putative	CDS	972882	973488	-1	CDS_NCTC8325_972883_973488	607	0.00762525	0.364742	price2016;paterson2015;holt2021	1;22;59;5
SAOUHSC_02458	CDS_only_functional	5	5	young2017-P098;price2016-3188416;mpros-56;mpros-261;price2016-2673347	5	SRR5250269;SRR3729229;14623_8#53;14355_1#24;SRR3730480	-	conserved hypothetical protein	CDS	2281919	2282528	-1	CDS_NCTC8325_2281920_2282528	610	0.00777838	0.364742	young2017;price2016;mpros	101;15;22;30
SAOUHSC_00893	CDS_only_functional	7	7	chow2017-CD140345;mpros-520;price2016-H149;chow2017-CD140764;van-tonder2023_1222_cc5_strain_1;holt2021_1027_cc5_strain_1;lydecker2020_98_cc5_strain_1	7	18090_5#12;14672_2#13;SRR3730472;16870_3#11;30602_6_77;ERR4845658;GCA_018210665	-	FMN oxidoreductase, putative	CDS	856282	857410	1	CDS_NCTC8325_856283_857410	1129	0.0078761	0.364742	chow2017;mpros;price2016;van-tonder2023;holt2021;lydecker2020	1;30;45;5
SAOUHSC_00296	CDS_only_functional	6	6	mpros-1174;chow2017-CD140187;young2017-P101;young2017-P037;chow2021_CD160775_cc22_strain_1;chow2021_CD140187_cc45_strain_1	6	14623_2#81;17059_1#16;SRR5250742;SRR5250644;22178_2_39;17059_1_16	-	ROK family protein	CDS	309721	310582	1	CDS_NCTC8325_309722_310582	862	0.00794563	0.364742	mpros;chow2017;young2017;chow2021	22;45;59
SAOUHSC_00828	CDS_only_functional	5	5	chow2017-CD140306;mpros-1162;young2017-P031;raghuram2023_S0144_cc5_strain_1;lydecker2020_135_cc5_strain_1	5	16870_2#14;14623_3#77;SRR5250379;SRR23363986;GCA_018210265	-	conserved hypothetical protein	CDS	805314	805932	-1	CDS_NCTC8325_805315_805932	619	0.00825056	0.372822	chow2017;mpros;young2017;raghuram2023;lydecker2020	1;22;5
SAOUHSC_02278	CDS_only_functional	4	4	mpros-300;raghuram2023_S0026_cc59_strain_1;popovich2020a_93_Pt_cc5_strain_1;van-tonder2023_1276_cc779_strain_1	4	8524_5#72;SRR23351922;SRR11089070;ERR5162513	-	ribosomal-protein-alanine acetyltransferase	CDS	2109753	2110164	-1	CDS_NCTC8325_2109754_2110164	412	0.00952133	0.418232	mpros;raghuram2023;popovich2020a;van-tonder2023	22;59;5;779
SAOUHSC_00150	CDS_only_functional	7	7	chow2017-CD140306;mpros-315;price2016-2754372;price2016-H277;van-tonder2023_1374_cc45_strain_1;popovich2020b_192_cc8_strain_1;key2023_12_cc1290_strain_1	7	18090_5#9;14672_2#66;SRR3731418;SRR3728385;ERR5162546;SRR11139450;SRR18339399	-	ornithine aminotransferase, putative	CDS	161056	162241	-1	CDS_NCTC8325_161057_162241	1186	0.0101158	0.418232	chow2017;mpros;price2016;van-tonder2023;popovich2020b;key2023	1;30;59;45;8;1290
SAOUHSC_01218	CDS_only_functional	6	6	young2017-P001;chow2017-CD140367;mpros-334;price2016-3453707;mpros-849;ingham2021_D02_cc398_strain_6	6	SRR5250326;16870_2#39;14448_1#29;SRR3730678;14324_8#28;ERR5270580	-	succinyl-CoA synthetase, alpha subunit, putative	CDS	1168073	1168982	1	CDS_NCTC8325_1168074_1168982	910	0.010172	0.418232	young2017;chow2017;mpros;price2016;ingham2021	1;22;30;8;398
SAOUHSC_02613	CDS_only_functional	5	5	mpros-1162;mpros-527;price2016-H264;young2017-P094;raghuram2023_S0031_cc5_strain_1	5	14623_3#77;14200_6#27;SRR3730705;SRR5249970;SRR23267366	-	conserved hypothetical protein	CDS	2403615	2404269	1	CDS_NCTC8325_2403616_2404269	655	0.0103379	0.418232	mpros;price2016;young2017;raghuram2023	22;361;59;5
SAOUHSC_00412	CDS_only_functional	8	8	price2016-H311;mpros-1289;mpros-33;mpros-730;price2016-2754372;chow2021_CD160336_cc1_strain_1;chow2021_CD150715_cc22_strain_1;chow2021_CD160775_cc22_strain_1	8	SRR3730843;14623_8#1;14200_8#13;14623_2#4;SRR3731418;22139_4_56;19789_3_14;22178_2_38	-	NADH dehydrogenase subunit 5, putative	CDS	413511	414996	1	CDS_NCTC8325_413512_414996	1486	0.0103896	0.418232	price2016;mpros;chow2021	1;22;30
SAOUHSC_01014	CDS_only_functional	8	8	chow2017-CD140345;mpros-547;mpros-821;price2013-X035;price2016-2759440;price2016-3459917;tong2015-T59;raghuram2023_S0124_cc30_strain_1	8	16870_2#29;14200_8#21;14623_6#77;SRR2053963;SRR3730846;SRR3729039;5150_8#6;SRR23309762	-	amidophosphoribosyltransferase	CDS	984719	986204	1	CDS_NCTC8325_984720_986204	1486	0.0103896	0.418232	chow2017;mpros;price2013;price2016;tong2015;raghuram2023	1;22;45;5;8;30
SAOUHSC_00831	CDS_only_functional	4	4	price2016-H277;price2013-X112;van-tonder2023_1200_cc22_strain_1;raghuram2023_S0113_cc5_strain_1	4	SRR3728957;SRR2053891;ERR5162608;SRR23310121	-	conserved hypothetical protein	CDS	806979	807402	-1	CDS_NCTC8325_806980_807402	424	0.0104858	0.418232	price2016;price2013;van-tonder2023;raghuram2023	59;5;22
SAOUHSC_02595	CDS_only_functional	6	6	price2016-H184;mpros-571;price2013-X022;chow2017-CD140764;mpros-95;effelsberg2019_worker_D_cc398_strain_2	6	SRR3731443;14623_3#73;SRR2053918;16870_3#10;14208_8#77;ERR3466381	-	conserved hypothetical protein	CDS	2384972	2385890	-1	CDS_NCTC8325_2384973_2385890	919	0.0106341	0.418232	price2016;mpros;price2013;chow2017;effelsberg2019	12;22;30;45;8;398
SAOUHSC_01857	CDS_only_functional	15	15	price2016-2755035;mpros-1165;mpros-477;mpros-805;harkins2018-SS_157;mpros-261;price2016-2754372;price2016-H137;young2017-P059;mpros-473;mpros-772;chow2021_CD150916_cc22_strain_1;chow2021_CD151496_cc45_strain_1;key2023_16_cc97_strain_1;raghuram2023_S0003_ccND_strain_1	15	SRR3731646;14448_1#60;14200_8#49;14623_6#59;ERR1904051;14672_2#53;SRR3731418;SRR3730898;SRR5251310;14200_8#46;14208_8#45;19647_4_65;19787_1_59;SRR14016685;SRR23351850	-	conserved hypothetical protein	CDS	1763158	1766983	-1	CDS_NCTC8325_1763159_1766983	3826	0.0106551	0.418232	price2016;mpros;harkins2018;young2017;chow2021;key2023;raghuram2023	130;22;30;45;5;80;97;ND
SAOUHSC_02971	CDS_only_functional	8	8	price2013-X113;mpros-624;price2016-H285;chow2021_CD150422_cc1_strain_1;chow2021_CD160480_cc22_strain_1;raghuram2023_S0068_cc5_strain_1;raghuram2023_S0093_cc72_strain_1;lydecker2020_90_cc5_strain_2	8	SRR2054007;14623_5#59;SRR3729146;19647_4_21;22139_4_38;SRR23648436;SRR23309934;GCA_018209385	-	aureolysin, putative	CDS	2732673	2734170	-1	CDS_NCTC8325_2732674_2734170	1498	0.010859	0.418232	price2013;mpros;price2016;chow2021;raghuram2023;lydecker2020	15;30;5;1;22;72
SAOUHSC_01720	CDS_only_functional	4	4	chow2017-CD140187;chow2021_CD140187_cc45_strain_1;chow2021_CD150239_cc45_strain_1;raghuram2023_S0131_cc45_strain_1	4	17059_1#17;17059_1_17;19647_2_43;SRR23309986	-	conserved hypothetical protein	CDS	1624503	1624932	-1	CDS_NCTC8325_1624504_1624932	430	0.0109909	0.418232	chow2017;chow2021;raghuram2023	45
SAOUHSC_02670	CDS_only_functional	4	4	mpros-800;price2016-H240;raghuram2023_S0031_cc5_strain_1;lydecker2020_29_cc8_strain_1	4	14623_4#72;SRR3728572;SRR23267366;GCA_018214445	-	conserved hypothetical protein	CDS	2454932	2455361	1	CDS_NCTC8325_2454933_2455361	430	0.0109909	0.418232	mpros;price2016;raghuram2023;lydecker2020	361;8;5
SAOUHSC_02622	CDS_only_functional	7	7	harkins2018-SS_14SS_1;annavajhala2022_2017-046_cc15_strain_1;raghuram2023_S0048_cc15_strain_1;raghuram2023_S0092_cc59_strain_1;hall2019_T234_cc8_strain_1;popovich2020b_189_cc8_strain_1;lydecker2020_61_cc5_strain_1	7	ERR1904027;SRR15369857;SRR23266892;SRR23449241;10456_7_81;SRR11139331;GCA_018211545	-	sodium/glutamate symporter	CDS	2410443	2411652	1	CDS_NCTC8325_2410444_2411652	1210	0.0111854	0.420108	harkins2018;annavajhala2022;raghuram2023;hall2019;popovich2020b;lydecker2020	22;15;59;8;5
SAOUHSC_02739	CDS_only_functional	6	6	mpros-219;price2016-2754372;young2017-P101;price2016-H211;ingham2021_D09_cc398_strain_2;lydecker2020_96_cc5_strain_1	6	14208_8#78;SRR3731418;SRR5250742;SRR3730628;ERR5270680;GCA_018209145	-	2-dehydropantoate 2-reductase	CDS	2517866	2518802	-1	CDS_NCTC8325_2517867_2518802	937	0.0116024	0.4249	mpros;price2016;young2017;ingham2021;lydecker2020	22;30;45;8;398;5
SAOUHSC_02097	CDS_only_functional	7	7	mpros-113;mpros-226;price2016-H123;harkins2018-SS_157;chow2021_CD160247_cc22_strain_1;annavajhala2022_2017-119_cc398_strain_1;raghuram2023_S0035_cc8_strain_1	7	14323_1#53;14412_8#55;SRR3731460;ERR1904049;22139_3_74;SRR15369816;SRR23267311	-	conserved hypothetical protein	CDS	1971628	1972846	1	CDS_NCTC8325_1971629_1972846	1219	0.0116069	0.4249	mpros;price2016;harkins2018;chow2021;annavajhala2022;raghuram2023	22;30;398;8
SAOUHSC_00351	CDS_only_functional	6	6	chow2017-CD140367;mpros-1375;mpros-411;tong2015-T197;raghuram2023_S0060_cc8_strain_1;nakamura2020_K174_cc8_strain_1	6	16870_2#39;14623_7#31;14623_4#77;4950_3#3;SRR23267705;DRR107292	-	conserved hypothetical protein	CDS	362009	362948	-1	CDS_NCTC8325_362010_362948	940	0.0117697	0.425473	chow2017;mpros;tong2015;raghuram2023;nakamura2020	22;8
SAOUHSC_00107	CDS_only_functional	8	8	chow2017-CD140187;mpros-429;young2017-P032;chow2021_CD160302_cc22_strain_1;chow2021_CD140187_cc45_strain_1;raghuram2023_S0080_cc5_strain_1;popovich2020b_204_cc8_strain_1;popovich2020a_89_Pt_cc97_strain_1	8	17059_1#17;14623_6#24;SRR5250606;22139_4_96;17059_1_17;SRR23267157;SRR11139444;SRR11089087	-	conserved hypothetical protein	CDS	111887	113423	1	CDS_NCTC8325_111888_113423	1537	0.012493	0.443468	chow2017;mpros;young2017;chow2021;raghuram2023;popovich2020b;popovich2020a	45;5;22;8;97
SAOUHSC_02400	CDS_only_functional	8	8	price2013-X093;price2016-H197;mpros-880;mpros-210;van-tonder2023_1079_cc1_strain_1;raghuram2023_S0080_cc5_strain_1;popovich2020b_192_cc8_strain_1;lee2023_2011_cc8_strain_1	8	SRR2053910;SRR3730682;14208_8#27;14672_2#61;28103_1_275;SRR23267383;SRR11139452;SRR10393744	-	PTS system, mannitol-specific component, putative	CDS	2219546	2221085	1	CDS_NCTC8325_2219547_2221085	1540	0.0126257	0.443468	price2013;price2016;mpros;van-tonder2023;raghuram2023;popovich2020b;lee2023	15;1;30;5;8
SAOUHSC_00683	CDS_only_functional	5	5	mpros-121;mpros-70;mpros-261;raghuram2023_S0026_cc59_strain_1;lydecker2020_142_cc30_strain_1	5	14324_8#70;14623_5#50;14355_1#24;SRR23266923;GCA_018209945	-	conserved hypothetical protein	CDS	670048	670738	-1	CDS_NCTC8325_670049_670738	691	0.0127603	0.443468	mpros;raghuram2023;lydecker2020	22;30;59
SAOUHSC_01710	CDS_only_functional	4	4	price2016-H251;chow2017-CD140174;price2016-3444388;raghuram2023_S0057_cc8_strain_1	4	SRR3729379;17059_1#8;SRR3728580;SRR23267046	-	acetyl-CoA carboxylase, biotin carboxyl carrier protein, putative	CDS	1617413	1617863	-1	CDS_NCTC8325_1617414_1617863	451	0.0128808	0.443468	price2016;chow2017;raghuram2023	30;45;8
SAOUHSC_00056	CDS_only_functional	10	10	mpros-254;mpros-74;price2016-H123;price2016-2754372;van-tonder2023_1224_cc398_strain_1;ingham2021_D02_cc398_strain_3;ingham2021_D06_cc398_strain_1;popovich2020a_41_Pt_cc5_strain_1;nakamura2020_K145_cc5_strain_1;van-tonder2023_1377_cc8_strain_1	10	14200_8#72;14448_1#88;SRR3731460;SRR3731418;ERR5162470;ERR5270560;ERR5270614;SRR11089141;DRR107279;30602_6_41	-	conserved hypothetical protein	CDS	58854	61053	1	CDS_NCTC8325_58855_61053	2200	0.0135251	0.456281	mpros;price2016;van-tonder2023;ingham2021;popovich2020a;nakamura2020	22;30;398;5;8
SAOUHSC_02137	CDS_only_functional	8	8	chow2017-CD140306;chow2017-CD140345;mpros-1162;mpros-191;price2016-2754372;young2017-P059;van-tonder2023_1395_cc1_strain_1;chow2021_CD160775_cc22_strain_1	8	16870_2#14;16870_2#29;14208_8#9;8447_7#17;SRR3731418;SRR5250425;30602_6_53;22178_2_39	-	sodium-dependent transporter (huNaDC-1), putative	CDS	2009727	2011290	-1	CDS_NCTC8325_2009728_2011290	1564	0.0137251	0.456281	chow2017;mpros;price2016;young2017;van-tonder2023;chow2021	1;22;30;45
SAOUHSC_02365	CDS_only_functional	7	7	mpros-381;mpros-465;mpros-845;mpros-261;price2016-2673347;price2016-H173;raghuram2023_S0132_cc5_strain_1	7	14208_8#20;14200_6#86;14324_8#31;14355_1#24;SRR3730480;SRR3728720;SRR23364033	-	UDP-N-acetylglucosamine 1-carboxyvinyltransferase	CDS	2186625	2187885	-1	CDS_NCTC8325_2186626_2187885	1261	0.0137263	0.456281	mpros;price2016;raghuram2023	22;30;398;5
SAOUHSC_00051	CDS_only_functional	6	6	chow2017-CD142136;mpros-191;price2016-H277;key2023_7_cc30_strain_1;ingham2021_D02_cc398_strain_3;lydecker2020_3_cc5_strain_1	6	17150_1#50;14355_2#69;SRR3728957;SRR13995379;ERR5270564;GCA_018215045	-	1-phosphatidylinositol phosphodiesterase precursor, putative	CDS	54254	55241	1	CDS_NCTC8325_54255_55241	988	0.0146805	0.477035	chow2017;mpros;price2016;key2023;ingham2021;lydecker2020	22;59;30;398;5
SAOUHSC_00936	CDS_only_functional	6	6	price2016-H251;price2013-X035;raghuram2023_S0044_cc22_strain_1;van-tonder2023_558_cc45_strain_1;key2023_22_cc45_strain_1;popovich2020b_224_cc5_strain_1	6	SRR3729379;SRR2053963;SRR23449208;28632_2_116;SRR14016781;SRR11139347	-	conserved hypothetical protein	CDS	908437	909424	1	CDS_NCTC8325_908438_909424	988	0.0146805	0.477035	price2016;price2013;raghuram2023;van-tonder2023;key2023;popovich2020b	30;45;22;5
SAOUHSC_00541	CDS_only_functional	4	4	mpros-623;price2016-H277;young2017-P094;lydecker2020_100_cc8_strain_1	4	14412_8#80;SRR3728385;SRR5249970;GCA_018210005	-	conserved hypothetical protein	CDS	545246	545717	1	CDS_NCTC8325_545247_545717	472	0.0149661	0.480235	mpros;price2016;young2017;lydecker2020	22;59;8
SAOUHSC_02158	CDS_only_functional	7	7	mpros-1295;mpros-265;price2016-H173;price2013-X035;popovich2020a_81_Pt_cc22_strain_1;van-tonder2023_1393_cc30_strain_1;nakamura2020_C066_cc5_strain_1	7	14623_7#61;14355_1#72;SRR3728976;SRR2053963;SRR11089262;ERR5162567;DRR107213	-	conserved hypothetical protein	CDS	2027686	2028973	1	CDS_NCTC8325_2027687_2028973	1288	0.0152268	0.480235	mpros;price2016;price2013;popovich2020a;van-tonder2023;nakamura2020	22;398;45;30;5
SAOUHSC_01919	CDS_only_functional	6	6	mpros-203;mpros-571;price2016-H264;chow2017-CD140764;chow2021_CD160953_cc45_strain_1;nakamura2020_C059_cc8_strain_1	6	14448_1#71;14355_1#14;SRR3730705;16870_3#10;22178_2_59;DRR107105	-	conserved hypothetical protein	CDS	1827397	1828393	1	CDS_NCTC8325_1827398_1828393	997	0.0152772	0.480235	mpros;price2016;chow2017;chow2021;nakamura2020	1;22;361;45;8
SAOUHSC_02274	CDS_only_functional	9	9	mpros-764;mpros-9;paterson2015-Staff_A;price2016-2754372;price2016-H178;price2016-2561518;price2013-X134;tong2015-T95;key2023_12_cc1290_strain_1	9	14355_2#91;14623_7#37;10361_1#89;SRR3731418;SRR3730507;SRR3730874;SRR2053924;5227_2#8;SRR18339436	-	ABC transporter, ATP-binding protein, putative	CDS	2104733	2106662	1	CDS_NCTC8325_2104734_2106662	1930	0.0160008	0.48946	mpros;paterson2015;price2016;price2013;tong2015;key2023	22;30;398;5;8;1290
SAOUHSC_01232	CDS_only_functional	5	5	mpros-352;chow2017-CD140232;chow2021_CD140232_cc5_strain_1;chow2021_CD160439_cc5_strain_1;hall2019_T59_cc8_strain_1	5	14672_2#26;17059_1#77;17059_1_77;22139_4_28;10456_3_57	-	ribosomal protein S2	CDS	1180856	1181588	1	CDS_NCTC8325_1180857_1181588	733	0.0160391	0.48946	mpros;chow2017;chow2021;hall2019	22;5;8
SAOUHSC_02377	CDS_only_functional	7	7	harrison2016-CR02;mpros-297;mpros-571;price2013-X022;price2016-H211;chow2021_CD151496_cc45_strain_1;chow2021_CD150627_cc45_strain_1	7	15049_1#20;14448_2#14;14355_1#14;SRR2053918;SRR3730915;19787_1_59;19789_4_13	-	pyrimidine nucleoside phosphorylase, putative	CDS	2199607	2200909	-1	CDS_NCTC8325_2199608_2200909	1303	0.016109	0.48946	harrison2016;mpros;price2013;price2016;chow2021	22;30;8;45
SAOUHSC_00705	CDS_only_functional	4	4	mpros-92;chow2017-CD140764;lydecker2020_137_cc398_strain_1;lydecker2020_5_cc9_strain_1	4	8524_3#43;16870_3#10;GCA_018209285;GCA_018215165	-	conserved hypothetical protein	CDS	689509	689992	1	CDS_NCTC8325_689510_689992	484	0.0162476	0.48946	mpros;chow2017;lydecker2020	22;45;398;9
SAOUHSC_01830	CDS_only_functional	5	5	price2016-H251;price2016-H264;price2013-X112;lee2023_2159_cc8_strain_1;lydecker2020_3_cc5_strain_1	5	SRR3729379;SRR3730705;SRR2053891;SRR10393789;GCA_018214105	-	conserved hypothetical protein	CDS	1735394	1736138	-1	CDS_NCTC8325_1735395_1736138	745	0.0170697	0.508922	price2016;price2013;lee2023;lydecker2020	30;361;5;8
SAOUHSC_00581	CDS_only_functional	7	7	mpros-571;price2016-H264;price2016-2824862;chow2021_CD150678_cc22_strain_1;chow2021_CD150606_cc45_strain_1;chow2021_CD151496_cc45_strain_1;chow2021_CD150627_cc45_strain_1	7	14355_1#14;SRR3730705;SRR3729341;19647_3_82;19647_3_41;19787_1_60;19789_4_12	-	conserved hypothetical protein	CDS	583051	584374	-1	CDS_NCTC8325_583052_584374	1324	0.017404	0.513595	mpros;price2016;chow2021	22;361;398;45
SAOUHSC_02761	CDS_only_functional	5	5	paterson2015-Staff_D;chow2017-CD140971;price2016-H118;mpros-210;van-tonder2023_1374_cc45_strain_1	5	10770_3#53;16870_4#18;SRR3728731;8447_7#38;ERR5162545	-	conserved hypothetical protein	CDS	2537310	2538060	1	CDS_NCTC8325_2537311_2538060	751	0.017601	0.514162	paterson2015;chow2017;price2016;mpros;van-tonder2023	22;45;5
SAOUHSC_02314	CDS_only_functional	11	11	price2013-X077;mpros-308;mpros-261;young2017-P075;price2013-X035;young2017-P082;price2016-H237;price2016-H277;chow2021_CD150678_cc22_strain_1;raghuram2023_S0023_cc8_strain_1;lydecker2020_57_cc5_strain_1	11	SRR2054058;14448_2#30;14355_1#24;SRR5251292;SRR2053963;SRR5250545;SRR3730414;SRR3728385;19647_3_81;SRR23267122;GCA_018212005	-	sensor protein KdpD, putative	CDS	2144445	2147103	1	CDS_NCTC8325_2144446_2147103	2659	0.0185094	0.535292	price2013;mpros;young2017;price2016;chow2021;raghuram2023;lydecker2020	1;22;30;45;59;8;5
SAOUHSC_00219	CDS_only_functional	6	6	harrison2016-CR31;mpros-124;mpros-823;price2016-H119;holt2021_1049_cc5_strain_1;raghuram2023_S0013_cc8_strain_1	6	15049_1#56;8490_3#24;14623_6#82;SRR3728597;ERR4845689;SRR23267270	-	conserved hypothetical protein	CDS	238355	239399	1	CDS_NCTC8325_238356_239399	1045	0.0187443	0.536718	harrison2016;mpros;price2016;holt2021;raghuram2023	22;30;5;8
SAOUHSC_02751	CDS_only_functional	7	6	young2017-P001;chow2017-CD140764;nakamura2020_C069_cc15_strain_1;chow2021_CD160150_cc22_strain_1;raghuram2023_S0144_cc5_strain_1;raghuram2023_S0057_cc8_strain_1	7	SRR5250272;16870_3#10;DRR107110;22139_3_28;SRR23363983;SRR23267192;SRR23267548	-	conserved hypothetical protein	CDS	2527926	2529279	1	CDS_NCTC8325_2527927_2529279	1354	0.0193786	0.543444	young2017;chow2017;nakamura2020;chow2021;raghuram2023	1;45;15;22;5;8
SAOUHSC_00435	CDS_only_functional	16	16	mpros-346;mpros-124;mpros-219;price2016-H123;price2013-X034;price2016-3450127;price2016-H251;chow2017-CD140971;price2016-H187;young2017-P035;young2017-P037;van-tonder2023_1259_cc15_strain_1;effelsberg2019_worker_C_cc398_strain_1;chow2021_CD151496_cc45_strain_1;popovich2020a_50_Pt_cc5_strain_1;lydecker2020_20_cc5_strain_1	16	14623_8#63;8490_3#24;14208_8#78;SRR3731460;SRR2054098;SRR3728655;SRR3729379;16870_4#18;SRR3729461;SRR5250622;SRR5250644;ERR5162481;ERR3466359;19787_1_59;SRR11089444;GCA_018215205	-	glutamate synthase, large subunit, putative	CDS	433331	437831	1	CDS_NCTC8325_433332_437831	4501	0.0195046	0.543444	mpros;price2016;price2013;chow2017;young2017;van-tonder2023;effelsberg2019;chow2021;popovich2020a;lydecker2020	1;22;30;45;59;15;398;5
SAOUHSC_00217	CDS_only_functional	6	6	mpros-416;mpros-261;price2016-3172771;price2016-H264;mpros-237;lydecker2020_111_cc15_strain_1	6	14623_8#80;8524_5#7;SRR3728551;SRR3730705;14623_6#13;GCA_018213805	-	sorbitol dehydrogenase, putative	CDS	237128	238184	1	CDS_NCTC8325_237129_238184	1057	0.0196883	0.543444	mpros;price2016;lydecker2020	22;30;361;5;15
SAOUHSC_02649	CDS_only_functional	8	8	price2016-H180;price2016-2633534;price2016-H173;price2013-X035;nakamura2020_K153_cc20_strain_1;van-tonder2023_1108_cc30_strain_1;raghuram2023_S0089_cc398_strain_1;lydecker2020_16_cc5_strain_1	8	SRR3731921;SRR3731564;SRR3728976;SRR2053963;DRR107283;28632_2_297;SRR23449132;GCA_018214885	-	conserved hypothetical protein	CDS	2434924	2436598	1	CDS_NCTC8325_2434925_2436598	1675	0.0197308	0.543444	price2016;price2013;nakamura2020;van-tonder2023;raghuram2023;lydecker2020	1;30;398;45;20;5
SAOUHSC_01743	CDS_only_functional	4	4	chow2021_CD150288_cc22_strain_1;chow2021_CD160392_cc22_strain_1;chow2021_CD160970_cc22_strain_1;hall2019_T234_cc8_strain_1	4	19647_4_40;22139_4_82;22178_2_63;10456_7_79	-	adenine phosphoribosyltransferase	CDS	1646765	1647284	-1	CDS_NCTC8325_1646766_1647284	520	0.0204962	0.554796	chow2021;hall2019	22;8
SAOUHSC_01369	CDS_only_functional	5	5	price2016-H199;price2013-X022;price2016-H246;mpros-1317;hall2019_T234_cc8_strain_1	5	SRR3730704;SRR2053918;SRR3730621;14448_3#22;10456_7_79	-	indole-3-glycerol phosphate synthase, putative	CDS	1313411	1314194	1	CDS_NCTC8325_1313412_1314194	784	0.0207185	0.554796	price2016;price2013;mpros;hall2019	101;30;45;8
SAOUHSC_02397	CDS_only_functional	5	5	young2017-P010;mpros-137;paterson2015-Staff_D;price2016-2561518;mpros-537	5	SRR5250647;14448_1#20;10770_3#33;SRR3728554;14200_6#38	-	ABC transporter, ATP-binding protein, putative	CDS	2216046	2216829	-1	CDS_NCTC8325_2216047_2216829	784	0.0207185	0.554796	young2017;mpros;paterson2015;price2016	15;1;22;5;80
SAOUHSC_00469	CDS_only_functional	3	3	mpros-1293;mpros-907;van-tonder2023_1383_cc59_strain_1	3	14623_7#60;14412_8#53;ERR5162556	-	conserved hypothetical protein	CDS	468928	469231	1	CDS_NCTC8325_468929_469231	304	0.0229827	0.600558	mpros;van-tonder2023	22;59
SAOUHSC_02828	CDS_only_functional	5	5	mpros-824;paterson2015-Staff_D;price2016-H123;mpros-261;price2013-X112	5	14623_6#80;10770_3#37;SRR3731460;14355_1#24;SRR2053891	-	conserved hypothetical protein	CDS	2606190	2606997	1	CDS_NCTC8325_2606191_2606997	808	0.0231984	0.600558	mpros;paterson2015;price2016;price2013	22;30;5
SAOUHSC_00647	CDS_only_functional	8	8	harrison2016-CR02;mpros-402;mpros-449;price2016-2754372;young2017-P055;chow2017-CD140232;chow2021_CD150715_cc22_strain_1;chow2021_CD140232_cc5_strain_1	8	15049_1#2;14448_2#15;14672_2#50;SRR3731418;SRR5250146;17059_1#77;19789_3_15;17059_1_77	-	conserved hypothetical protein	CDS	636245	637973	1	CDS_NCTC8325_636246_637973	1729	0.0232433	0.600558	harrison2016;mpros;price2016;young2017;chow2017;chow2021	22;30;5
SAOUHSC_02483	CDS_only_functional	5	5	chow2017-CD140345;price2016-2963362;chow2017-CD140977;chow2021_CD140977_cc22_strain_1;chow2021_CD150776_cc45_strain_1	5	16870_2#29;SRR3730902;16870_4#24;16870_4_24;19789_4_21	-	ABC transporter, ATP-binding protein, putative	CDS	2302876	2303686	-1	CDS_NCTC8325_2302877_2303686	811	0.0235212	0.600558	chow2017;price2016;chow2021	1;22;45
SAOUHSC_00687	CDS_only_functional	4	4	mpros-364;chow2021_CD160480_cc22_strain_1;hall2019_T71_cc8_strain_1;lydecker2020_61_cc5_strain_1	4	14672_2#82;22139_4_37;10456_3_73;GCA_018211545	-	conserved hypothetical protein	CDS	672286	672829	1	CDS_NCTC8325_672287_672829	544	0.0236735	0.600558	mpros;chow2021;hall2019;lydecker2020	22;8;5
SAOUHSC_01593	CDS_only_functional	4	4	price2016-2332625;chow2021_CD160378_cc22_strain_1;ingham2021_D09_cc398_strain_2;van-tonder2023_1380_cc45_strain_1	4	SRR3731336;22139_4_76;ERR5270680;ERR5162554	-	NUDIX domain protein	CDS	1518485	1519028	-1	CDS_NCTC8325_1518486_1519028	544	0.0236735	0.600558	price2016;chow2021;ingham2021;van-tonder2023	22;398;45
SAOUHSC_01327	CDS_only_functional	7	7	auguet2016-P_0130;mpros-1273;mpros-789;mpros-907;price2016-2824862;ingham2021_D02_cc398_strain_6;popovich2020b_124_cc5_strain_1	7	ERR1040757;14623_8#40;14672_2#49;14623_2#78;SRR3731718;ERR5270580;SRR11139283	-	catalase	CDS	1270121	1271543	1	CDS_NCTC8325_1270122_1271543	1423	0.0245028	0.616191	auguet2016;mpros;price2016;ingham2021;popovich2020b	22;398;5
SAOUHSC_02895	CDS_only_functional	5	5	price2016-2754372;young2017-P048;lee2023_2017_cc5_strain_1;lydecker2020_90_cc5_strain_2;lydecker2020_99_cc5_strain_1	5	SRR3731418;SRR5250629;SRR10393705;GCA_018213565;GCA_018213665	-	conserved hypothetical protein	CDS	2665718	2666540	-1	CDS_NCTC8325_2665719_2666540	823	0.0248415	0.616402	price2016;young2017;lee2023;lydecker2020	30;8;5
SAOUHSC_00979	CDS_only_functional	4	4	key2023_19_cc15_strain_1;chow2021_CD160482_cc1_strain_1;chow2021_CD151496_cc45_strain_1;chow2021_CD150627_cc45_strain_1	4	SRR14016861;22139_4_40;19787_1_60;19789_4_12	-	conserved hypothetical protein	CDS	951199	951751	1	CDS_NCTC8325_951200_951751	553	0.0249374	0.616402	key2023;chow2021	15;1;45
SAOUHSC_00751	CDS_only_functional	3	3	tong2015-T197;ingham2021_D02_cc398_strain_3;hall2019_T358_cc8_strain_1	3	4950_3#2;ERR5270564;10396_5_49	-	conserved hypothetical protein	CDS	735179	735494	-1	CDS_NCTC8325_735180_735494	316	0.0253742	0.620806	tong2015;ingham2021;hall2019	8;398
SAOUHSC_01686	CDS_only_functional	6	6	mpros-226;price2016-H153;mpros-916;young2017-P101;chow2021_CD160542_cc45_strain_1;lee2023_2011_cc8_strain_1	6	14412_8#55;SRR3728718;14208_8#84;SRR5250742;22139_3_65;SRR10393741	-	conserved hypothetical protein	CDS	1596249	1597374	-1	CDS_NCTC8325_1596250_1597374	1126	0.0257465	0.620806	mpros;price2016;young2017;chow2021;lee2023	22;30;45;8
SAOUHSC_01971	CDS_only_functional	4	4	harrison2016-GR06;mpros-265;mpros-350;lydecker2020_99_cc5_strain_1	4	13414_7#11;14355_1#72;8525_1#27;GCA_018210625	-	conserved hypothetical protein	CDS	1874486	1875044	1	CDS_NCTC8325_1874487_1875044	559	0.0258023	0.620806	harrison2016;mpros;lydecker2020	22;5
SAOUHSC_02525	CDS_only_functional	12	12	price2016-2431801;chow2017-CD140887;mpros-825;mpros-839;price2013-X022;price2016-H178;price2016-2683623;young2017-P059;chow2021_CD160482_cc1_strain_1;chow2021_CD140887_cc22_strain_1;holt2021_1050_cc7_strain_1;key2023_12_cc1290_strain_2	12	SRR3731503;16870_3#83;14448_1#59;14623_8#21;SRR2053918;SRR3730552;SRR3731489;SRR5250425;22139_4_41;16870_3_83;ERR4845694;SRR13995958	-	conserved hypothetical protein	CDS	2327149	2330317	-1	CDS_NCTC8325_2327150_2330317	3169	0.0260757	0.620806	price2016;chow2017;mpros;price2013;young2017;chow2021;holt2021;key2023	101;22;30;398;45;1;7;1290
SAOUHSC_02282	CDS_only_functional	8	8	price2016-H123;price2016-H289;young2017-P077;young2017-P101;young2017-P031;van-tonder2023_1122_cc30_strain_1;raghuram2023_S0009_cc45_strain_1;lydecker2020_120_cc8_strain_1	8	SRR3731460;SRR3728744;SRR5249980;SRR5250173;SRR5250537;28103_1_291;SRR23267057;GCA_018212965	-	acetolactate synthase, large subunit, biosynthetic type	CDS	2113521	2115291	1	CDS_NCTC8325_2113522_2115291	1771	0.0262625	0.620806	price2016;young2017;van-tonder2023;raghuram2023;lydecker2020	22;30;398;45;5;8
SAOUHSC_02799	CDS_only_functional	3	3	chow2021_CD150606_cc45_strain_1;chow2021_CD151496_cc45_strain_1;chow2021_CD150627_cc45_strain_1	3	19647_3_41;19787_1_60;19789_4_12	-	staphylococcal accessory regulator T, putative	CDS	2575196	2575517	-1	CDS_NCTC8325_2575197_2575517	322	0.0266181	0.620806	chow2021	45
SAOUHSC_01606	CDS_only_functional	6	6	mpros-228;mpros-824;harkins2018-SS_105;price2016-2754372;chow2021_CD160579_cc22_strain_1;lydecker2020_29_cc8_strain_1	6	8447_7#62;14623_6#80;ERR1904022;SRR3731418;22139_4_14;GCA_018214805	-	peptidase T, putative	CDS	1531152	1532286	-1	CDS_NCTC8325_1531153_1532286	1135	0.0266182	0.620806	mpros;harkins2018;price2016;chow2021;lydecker2020	22;30;8
SAOUHSC_00407	CDS_only_functional	3	3	mpros-334;price2016-H264;lydecker2020_89_cc5_strain_1	3	8525_1#14;SRR3730705;GCA_018210445	-	conserved hypothetical protein	CDS	409396	409720	1	CDS_NCTC8325_409397_409720	325	0.0272521	0.625781	mpros;price2016;lydecker2020	22;361;5
SAOUHSC_01864	CDS_only_functional	5	5	price2016-3193856;price2016-H197;harrison2016-CR02;mpros-377;lee2023_1007_cc8_strain_1	5	SRR3728521;SRR3729142;15049_1#27;14623_5#51;SRR10393622	-	conserved hypothetical protein	CDS	1770560	1771403	-1	CDS_NCTC8325_1770561_1771403	844	0.0272643	0.625781	price2016;harrison2016;mpros;lee2023	15;1;22;5;8
SAOUHSC_02568	CDS_only_functional	3	3	mpros-729;van-tonder2023_1223_cc59_strain_1;raghuram2023_S0041_cc72_strain_1	3	14412_8#77;30602_6_226;SRR23449119	-	conserved hypothetical protein	CDS	2358273	2358600	-1	CDS_NCTC8325_2358274_2358600	328	0.0278941	0.628671	mpros;van-tonder2023;raghuram2023	22;59;72
SAOUHSC_02460	CDS_only_functional	5	5	chow2017-CD140367;mpros-329;mpros-334;price2016-2754372;nakamura2020_K158_cc5_strain_1	5	18090_5#13;14672_2#19;14448_1#29;SRR3731418;DRR107286	-	conserved hypothetical protein	CDS	2283134	2283983	-1	CDS_NCTC8325_2283135_2283983	850	0.0279831	0.628671	chow2017;mpros;price2016;nakamura2020	22;30;5
SAOUHSC_01488	CDS_only_functional	4	4	price2016-H149;chow2021_CD162127_cc22_strain_1;van-tonder2023_1223_cc59_strain_1;holt2021_1074_cc5_strain_1	4	SRR3730472;22139_1_8;30602_6_226;ERR4845702	-	conserved hypothetical protein	CDS	1444600	1445173	-1	CDS_NCTC8325_1444601_1445173	574	0.0280424	0.628671	price2016;chow2021;van-tonder2023;holt2021	30;22;59;5
SAOUHSC_00372	CDS_only_functional	4	4	mpros-352;effelsberg2019_worker_C_cc398_strain_1;ingham2021_D06_cc398_strain_1;raghuram2023_S0113_cc5_strain_1	4	8525_1#25;ERR3466369;ERR5270616;SRR23310121	-	xanthine phosphoribosyltransferase	CDS	378328	378907	1	CDS_NCTC8325_378329_378907	580	0.0289698	0.635732	mpros;effelsberg2019;ingham2021;raghuram2023	22;398;5
SAOUHSC_02385	CDS_only_functional	5	4	mpros-1235;price2016-H264;mpros-88;raghuram2023_S0031_cc5_strain_1	5	14623_7#25;SRR3730705;14623_7#36;14448_1#77;SRR23351909	-	mannose-6-phosphate isomerase, class I	CDS	2206815	2207673	-1	CDS_NCTC8325_2206816_2207673	859	0.0290836	0.635732	mpros;price2016;raghuram2023	22;361;8;5
SAOUHSC_00340	CDS_only_functional	6	6	mpros-766;price2013-X023;mpros-1249;young2017-P056;chow2021_CD150715_cc22_strain_1;raghuram2023_S0017_cc8_strain_1	6	14448_2#22;SRR2053911;14623_8#2;SRR5250167;19789_3_15;SRR23266955	-	trans-sulfuration enzyme family protein	CDS	353959	355120	-1	CDS_NCTC8325_353960_355120	1162	0.02935	0.635732	mpros;price2013;young2017;chow2021;raghuram2023	22;30;45;8
SAOUHSC_00168	CDS_only_functional	7	7	price2013-X036;mpros-416;chow2017-CD140685;mpros-772;ingham2021_D02_cc398_strain_3;chow2021_CD150239_cc45_strain_1;raghuram2023_S0045_cc8_strain_1	7	SRR2053968;14623_8#80;16870_2#75;14200_7#7;ERR5270560;19647_2_43;SRR23267651	-	conserved hypothetical protein	CDS	181950	183429	1	CDS_NCTC8325_181951_183429	1480	0.0293814	0.635732	price2013;mpros;chow2017;ingham2021;chow2021;raghuram2023	182;22;45;80;398;8
SAOUHSC_02366	CDS_only_functional	5	5	mpros-623;paterson2015-Staff_D;price2016-H211;raghuram2023_S0026_cc59_strain_1;raghuram2023_S0035_cc8_strain_1	5	14623_8#34;10770_3#35;SRR3730915;SRR23351927;SRR23267311	-	conserved hypothetical protein	CDS	2188350	2189211	-1	CDS_NCTC8325_2188351_2189211	862	0.0294564	0.635732	mpros;paterson2015;price2016;raghuram2023	22;8;59
SAOUHSC_02520	CDS_only_functional	5	5	mpros-113;mpros-179;mpros-55;price2016-H277;raghuram2023_S0120_cc5_strain_1	5	14448_2#37;14200_8#83;14448_1#80;SRR3728914;SRR23310106	-	sugar transporter, putative	CDS	2323913	2324777	1	CDS_NCTC8325_2323914_2324777	865	0.0298323	0.638101	mpros;price2016;raghuram2023	22;59;5
SAOUHSC_01267	CDS_only_functional	5	5	harrison2016-CR42;mpros-1293;price2016-H123;mpros-624;price2016-2754372	5	15049_1#21;14623_7#60;SRR3731460;14355_1#90;SRR3731418	-	conserved hypothetical protein	CDS	1222562	1223429	1	CDS_NCTC8325_1222563_1223429	868	0.0302111	0.638101	harrison2016;mpros;price2016	22;30
SAOUHSC_01130	CDS_only_functional	7	7	harrison2016-GR05;price2016-2754372;mpros-1317;chow2021_CD150619_cc22_strain_1;chow2021_CD162079_cc22_strain_1;lydecker2020_89_cc5_strain_1;lydecker2020_135_cc5_strain_1	7	13414_7#5;SRR3731418;14448_3#22;19789_4_10;22114_7_85;GCA_018209525;GCA_018210705	-	conserved hypothetical protein	CDS	1083816	1085307	1	CDS_NCTC8325_1083817_1085307	1492	0.030486	0.638101	harrison2016;price2016;mpros;chow2021;lydecker2020	22;30;8;5
SAOUHSC_01026	CDS_only_functional	6	6	mpros-477;price2016-H277;chow2021_CD161755_cc45_strain_1;raghuram2023_S0047_cc8_strain_1;nakamura2020_K037_cc8_strain_1;lee2023_2130_cc8_strain_1	6	14200_8#49;SRR3728957;22114_7_65;SRR23267118;DRR107231;SRR10393822	-	conserved hypothetical protein	CDS	996199	997372	1	CDS_NCTC8325_996200_997372	1174	0.0306209	0.638101	mpros;price2016;chow2021;raghuram2023;nakamura2020;lee2023	22;59;45;8
SAOUHSC_02250	CDS_only_functional	4	4	mpros-886;price2016-2408568;raghuram2023_S0060_cc8_strain_2;lydecker2020_2_cc8_strain_1	4	14448_2#1;SRR3731791;SRR23718670;GCA_018211425	-	phage terminase, small subunit, putative	CDS	2085258	2085849	-1	CDS_NCTC8325_2085259_2085849	592	0.0308786	0.638101	mpros;price2016;raghuram2023;lydecker2020	22;25;8
SAOUHSC_00691	CDS_only_functional	5	5	young2017-P095;price2016-2824862;price2016-H173;van-tonder2023_1312_cc15_strain_1;van-tonder2023_1374_cc45_strain_1	5	SRR5250029;SRR3729341;SRR3728976;30602_6_324;ERR5162545	-	undecaprenol kinase, putative	CDS	674808	675684	-1	CDS_NCTC8325_674809_675684	877	0.0313656	0.638101	young2017;price2016;van-tonder2023	30;398;15;45
SAOUHSC_00891	CDS_only_functional	4	4	price2016-2503284;mpros-772;annavajhala2022_2017-038_cc398_strain_1;popovich2020b_231_cc8_strain_1	4	SRR3728772;14208_8#45;SRR15369861;SRR11139433	-	peptidyl-prolyl cis-trans isomerase, cyclophilin-type, putative	CDS	854534	855128	1	CDS_NCTC8325_854535_855128	595	0.0313671	0.638101	price2016;mpros;annavajhala2022;popovich2020b	1;80;398;8
SAOUHSC_01887	CDS_only_functional	6	6	harrison2016-CR43;mpros-824;price2016-H277;price2016-H144;price2016-H285;popovich2020b_74_cc8_strain_1	6	15049_1#66;14623_6#80;SRR3728385;SRR3729489;SRR3729041;SRR11139287	-	riboflavin biosynthesis protein, putative	CDS	1799087	1800269	-1	CDS_NCTC8325_1799088_1800269	1183	0.0315973	0.638101	harrison2016;mpros;price2016;popovich2020b	22;59;5;8
SAOUHSC_01454	CDS_only_functional	5	5	mpros-359;price2013-X035;chow2021_CD150239_cc45_strain_1;popovich2020b_596_cc8_strain_1;lydecker2020_3_cc5_strain_1	5	8525_1#49;SRR2053963;19647_2_43;SRR11139197;GCA_018214105	-	conserved hypothetical protein	CDS	1410724	1411603	-1	CDS_NCTC8325_1410725_1411603	880	0.0317565	0.638101	mpros;price2013;chow2021;popovich2020b;lydecker2020	22;45;8;5
SAOUHSC_02877	CDS_only_functional	7	7	price2016-H213;mpros-192;mpros-87;price2016-2754372;price2016-H247;price2013-X112;popovich2020b_379_cc8_strain_1	7	SRR3730864;8447_7#18;14355_2#42;SRR3731418;SRR3731792;SRR2053891;SRR11139398	-	squalene synthase, putative	CDS	2650766	2652275	-1	CDS_NCTC8325_2650767_2652275	1510	0.0321946	0.638101	price2016;mpros;price2013;popovich2020b	182;22;30;5;8
SAOUHSC_02423	CDS_only_functional	6	6	mpros-402;mpros-534;mpros-261;chow2021_CD151394_cc22_strain_1;raghuram2023_S0120_cc5_strain_1;holt2021_1041_cc97_strain_1	6	14448_3#79;14200_6#68;14355_1#24;19787_1_30;SRR23310106;ERR4845665	-	UDP-N-acetylglucosamine pyrophosphorylase, putative	CDS	2250584	2251772	-1	CDS_NCTC8325_2250585_2251772	1189	0.0322594	0.638101	mpros;chow2021;raghuram2023;holt2021	22;30;5;97
SAOUHSC_00946	CDS_only_functional	8	8	auguet2016-P_0017;mpros-1293;mpros-191;price2016-2683623;tong2015-T65;popovich2020a_50_Pt_cc5_strain_1;raghuram2023_S0144_cc5_strain_1;hall2019_T65_cc8_strain_2	8	ERR1040799;14623_7#60;8447_7#17;SRR3731489;5704_7#9;SRR11089445;SRR23309842;5704_7_9	-	conserved hypothetical protein	CDS	917908	919753	1	CDS_NCTC8325_917909_919753	1846	0.0323123	0.638101	auguet2016;mpros;price2016;tong2015;popovich2020a;raghuram2023;hall2019	22;45;8;5
SAOUHSC_00008	CDS_only_functional	7	7	mpros-350;mpros-92;chow2017-CD140971;price2016-H187;chow2021_CD160336_cc1_strain_1;van-tonder2023_1374_cc45_strain_1;holt2021_1007_cc88_strain_1	7	8525_1#27;8524_3#43;16870_4#17;SRR3729051;22139_4_55;ERR5162545;ERR4845627	-	histidine ammonia-lyase	CDS	10892	12407	1	CDS_NCTC8325_10893_12407	1516	0.0327781	0.638101	mpros;chow2017;price2016;chow2021;van-tonder2023;holt2021	22;45;1;88
SAOUHSC_00965	CDS_only_functional	4	4	price2016-2395978;mpros-300;young2017-P095;price2016-H299	4	SRR3728897;8524_5#72;SRR5250162;SRR3730470	-	conserved hypothetical protein	CDS	941383	941986	1	CDS_NCTC8325_941384_941986	604	0.0328598	0.638101	price2016;mpros;young2017	1;22;30;5
SAOUHSC_00480	CDS_only_functional	6	6	mpros-1203;mpros-315;price2016-H277;chow2021_CD151164_cc45_strain_1;lydecker2020_10_cc5_strain_1;lydecker2020_111_cc15_strain_1	6	14623_3#22;14672_2#66;SRR3728914;19789_4_72;GCA_018214905;GCA_018213805	-	conserved hypothetical protein	CDS	478746	479940	1	CDS_NCTC8325_478747_479940	1195	0.0329304	0.638101	mpros;price2016;chow2021;lydecker2020	22;30;59;45;5;15
SAOUHSC_02376	CDS_only_functional	3	3	mpros-534;chow2017-CD140572;chow2021_CD160775_cc22_strain_1	3	14672_2#27;16870_2#51;22178_2_39	-	conserved hypothetical protein	CDS	2199243	2199594	-1	CDS_NCTC8325_2199244_2199594	352	0.0333172	0.638101	mpros;chow2017;chow2021	22;45
SAOUHSC_02532	CDS_only_functional	3	3	raghuram2023_S0093_cc72_strain_1;popovich2020b_542_cc8_strain_1;sansom2021_542_cc8_strain_1	3	SRR23309789;SRR11139212;SRR13194696	-	conserved hypothetical protein	CDS	2335004	2335355	-1	CDS_NCTC8325_2335005_2335355	352	0.0333172	0.638101	raghuram2023;popovich2020b;sansom2021	72;8
SAOUHSC_00410	CDS_only_functional	6	6	young2017-P040;mpros-312;price2016-H134;van-tonder2023_1073_cc398_strain_1;chow2021_CD162278_cc45_strain_1;hall2019_T327_cc8_strain_1	6	SRR5249845;14208_8#49;SRR3731422;28103_1_40;22139_1_64;10396_5_20	-	conserved hypothetical protein	CDS	410721	411924	1	CDS_NCTC8325_410722_411924	1204	0.0339537	0.645801	young2017;mpros;price2016;van-tonder2023;chow2021;hall2019	1;22;45;398;8
SAOUHSC_00157	CDS_only_functional	5	5	price2016-H199;price2016-H215;price2016-H144;holt2021_1099_cc5_strain_1;lydecker2020_65_cc45_strain_1	5	SRR3731862;SRR3728495;SRR3729489;ERR4845750;GCA_018211245	-	conserved hypothetical protein	CDS	170348	171245	1	CDS_NCTC8325_170349_171245	898	0.0341658	0.645801	price2016;holt2021;lydecker2020	101;30;5;45
SAOUHSC_00883	CDS_only_functional	3	3	mpros-179;mpros-402;price2016-2800717	3	14448_1#12;14623_7#8;SRR3730458	-	monovalent cation/proton antiporter, MnhG/PhaG subunit subfamily, putative	CDS	848192	848549	-1	CDS_NCTC8325_848193_848549	358	0.0347523	0.64841	mpros;price2016	22;59
SAOUHSC_00975	CDS_only_functional	3	3	chow2017-CD140174;price2016-H277;chow2021_CD160570_cc45_strain_1	3	17059_1#8;SRR3728385;22139_3_94	-	conserved hypothetical protein	CDS	948775	949132	-1	CDS_NCTC8325_948776_949132	358	0.0347523	0.64841	chow2017;price2016;chow2021	45;59
SAOUHSC_01371	CDS_only_functional	6	6	price2016-2503284;auguet2016-P_0130;price2016-3459366;price2016-H211;raghuram2023_S0086_cc5_strain_1;raghuram2023_S0018_cc72_strain_1	6	SRR3728772;ERR1040757;SRR3728594;SRR3730915;SRR23310047;SRR23267669	-	tryptophan synthase, beta subunit	CDS	1314818	1316033	1	CDS_NCTC8325_1314819_1316033	1216	0.0353498	0.652795	price2016;auguet2016;raghuram2023	1;22;398;8;5;72
SAOUHSC_00338	CDS_only_functional	9	9	auguet2016-P_0017;harrison2016-CR02;mpros-191;price2016-H118;chow2021_CD160351_cc1_strain_1;chow2021_CD150649_cc22_strain_1;effelsberg2019_worker_D_cc398_strain_2;raghuram2023_S0010_cc5_strain_1;raghuram2023_S0076_cc8_strain_1	9	ERR1040799;15049_1#63;8447_7#17;SRR3731769;22139_4_64;19789_4_15;ERR3466378;SRR23267084;SRR23718638	-	5-methyltetrahydropteroyltriglutamate--homocysteine S-methyltransferase	CDS	349924	352153	-1	CDS_NCTC8325_349925_352153	2230	0.0354387	0.652795	auguet2016;harrison2016;mpros;price2016;chow2021;effelsberg2019;raghuram2023	22;45;1;398;5;8
SAOUHSC_01145	CDS_only_functional	9	9	price2016-H185;chow2021_CD150715_cc22_strain_1;chow2021_CD160775_cc22_strain_1;effelsberg2019_worker_C_cc398_strain_1;effelsberg2019_worker_C_cc398_strain_2;effelsberg2019_worker_A_cc398_strain_2;key2023_16_cc97_strain_1;raghuram2023_S0003_ccND_strain_1;lydecker2020_99_cc5_strain_1	9	SRR3730856;19789_3_14;22178_2_38;ERR3466359;ERR3466392;ERR3466380;SRR14016685;SRR23351850;GCA_018213665	-	penicillin-binding protein 1	CDS	1093873	1096108	1	CDS_NCTC8325_1093874_1096108	2236	0.0359431	0.654509	price2016;chow2021;effelsberg2019;key2023;raghuram2023;lydecker2020	45;22;398;97;ND;5
SAOUHSC_02244	CDS_only_functional	6	6	mpros-64;mpros-697;mpros-191;young2017-P077;price2016-H211;van-tonder2023_1391_cc361_strain_1	6	14200_8#1;14448_2#34;14355_2#69;SRR5251278;SRR3730915;ERR5162564	-	conserved hypothetical protein	CDS	2078220	2079444	1	CDS_NCTC8325_2078221_2079444	1225	0.0364207	0.654509	mpros;young2017;price2016;van-tonder2023	22;398;8;361
SAOUHSC_02988	CDS_only_functional	7	7	price2016-2503284;price2016-H251;price2016-H111;chow2021_CD161369_cc22_strain_1;chow2021_CD160775_cc22_strain_1;effelsberg2019_worker_C_cc398_strain_2;effelsberg2019_worker_A_cc398_strain_2	7	SRR3730715;SRR3729379;SRR3730554;22114_7_14;22178_2_38;ERR3466392;ERR3466380	-	conserved hypothetical protein	CDS	2757023	2758577	-1	CDS_NCTC8325_2757024_2758577	1555	0.0367424	0.654509	price2016;chow2021;effelsberg2019	1;30;59;22;398
SAOUHSC_02744	CDS_only_functional	6	6	mpros-254;harkins2018-SS_157;price2016-H234;price2016-H251;chow2017-CD140764;price2016-H134	6	14200_8#72;ERR1904051;SRR3729335;SRR3729379;16870_3#11;SRR3731340	-	amino acid ABC transporter, ATP-binding protein, putative	CDS	2523006	2524233	-1	CDS_NCTC8325_2523007_2524233	1228	0.0367823	0.654509	mpros;harkins2018;price2016;chow2017	22;30;45
SAOUHSC_01969	CDS_only_functional	3	3	mpros-121;tong2015-T9;raghuram2023_S0003_ccND_strain_1	3	14324_8#70;4925_8#12;SRR23351850	-	conserved hypothetical protein	CDS	1873388	1873754	1	CDS_NCTC8325_1873389_1873754	367	0.0369639	0.654509	mpros;tong2015;raghuram2023	22;8;ND
SAOUHSC_00736	CDS_only_functional	5	5	chow2017-CD140187;chow2017-CD140572;effelsberg2019_worker_C_cc398_strain_1;chow2021_CD140187_cc45_strain_1;nakamura2020_K158_cc5_strain_1	5	17059_1#16;18090_5#14;ERR3466359;17059_1_16;DRR107161	-	conserved hypothetical protein	CDS	721560	722478	-1	CDS_NCTC8325_721561_722478	919	0.037116	0.654509	chow2017;effelsberg2019;chow2021;nakamura2020	45;398;5
SAOUHSC_01386	CDS_only_functional	5	5	chow2017-CD140764;young2017-P059;raghuram2023_S0041_cc72_strain_1;popovich2020b_286_cc8_strain_1;popovich2020b_192_cc8_strain_1	5	16870_3#11;SRR5250425;SRR23449444;SRR11139323;SRR11139452	-	phosphate ABC transporter, permease protein, putative	CDS	1329326	1330244	-1	CDS_NCTC8325_1329327_1330244	919	0.037116	0.654509	chow2017;young2017;raghuram2023;popovich2020b	45;72;8
SAOUHSC_01641	CDS_only_functional	5	5	price2016-2431801;mpros-425;young2017-P023;chow2021_CD151427_cc45_strain_1;holt2021_1041_cc97_strain_1	5	SRR3731916;14623_6#20;SRR5250676;19787_1_41;ERR4845665	-	conserved hypothetical protein	CDS	1558273	1559194	-1	CDS_NCTC8325_1558274_1559194	922	0.0375498	0.656798	price2016;mpros;young2017;chow2021;holt2021	101;22;59;45;97
SAOUHSC_00956	CDS_only_functional	7	7	price2016-H157;young2017-P010;young2017-P095;van-tonder2023_1360_cc398_strain_1;chow2021_CD150606_cc45_strain_1;chow2021_CD151496_cc45_strain_1;chow2021_CD150627_cc45_strain_1	7	SRR3729371;SRR5251318;SRR5250210;ERR5162533;19647_3_41;19787_1_60;19789_4_12	-	peptide chain release factor 3	CDS	930207	931770	1	CDS_NCTC8325_930208_931770	1564	0.0377	0.656798	price2016;young2017;van-tonder2023;chow2021	15;30;398;45
SAOUHSC_01961	CDS_only_functional	5	5	mpros-121;price2016-H123;price2016-H277;price2016-H240;effelsberg2019_worker_C_cc398_strain_1	5	14623_6#21;SRR3731460;SRR3728914;SRR3729169;ERR3466369	-	ferrochelatase	CDS	1867826	1868750	-1	CDS_NCTC8325_1867827_1868750	925	0.0379867	0.657829	mpros;price2016;effelsberg2019	22;59;8;398
SAOUHSC_00695	CDS_only_functional	5	5	mpros-813;price2016-H237;van-tonder2023_1366_cc30_strain_1;hall2019_T59_cc8_strain_1;raghuram2023_S0060_cc8_strain_1	5	14623_6#69;SRR3728774;ERR5162540;10456_3_58;SRR23718717	-	conserved hypothetical protein	CDS	680000	680927	1	CDS_NCTC8325_680001_680927	928	0.0384267	0.657911	mpros;price2016;van-tonder2023;hall2019;raghuram2023	22;59;30;8
SAOUHSC_00922	CDS_only_functional	3	3	price2013-X035;price2013-X112;raghuram2023_S0018_cc5_strain_1	3	SRR2053963;SRR2053891;SRR23351752	-	conserved hypothetical protein	CDS	893396	893768	-1	CDS_NCTC8325_893397_893768	373	0.0384774	0.657911	price2013;raghuram2023	45;5
SAOUHSC_01252	CDS_only_functional	7	7	paterson2015-Staff_D;young2017-P101;harrison2016-GR13;mpros-88;effelsberg2019_worker_C_cc398_strain_1;raghuram2023_S0066_cc8_strain_1;lydecker2020_135_cc5_strain_1	7	10361_1#3;SRR5250173;13414_7#18;14448_1#7;ERR3466359;SRR23718336;GCA_018210705	-	conserved hypothetical protein	CDS	1204524	1206096	1	CDS_NCTC8325_1204525_1206096	1573	0.0386739	0.657911	paterson2015;young2017;harrison2016;mpros;effelsberg2019;raghuram2023;lydecker2020	22;45;5;8;398
SAOUHSC_00199	CDS_only_functional	7	6	mpros-300;ingham2021_D09_cc398_strain_2;chow2021_CD150239_cc45_strain_1;raghuram2023_S0033_cc5_strain_1;raghuram2023_S0017_cc8_strain_1;lydecker2020_110_cc8_strain_1	7	14623_4#10;ERR5270680;ERR5270688;19647_2_43;SRR23267353;SRR23266955;GCA_018209505	-	conserved hypothetical protein	CDS	220760	222338	-1	CDS_NCTC8325_220761_222338	1579	0.0393322	0.665197	mpros;ingham2021;chow2021;raghuram2023;lydecker2020	22;398;45;5;8
SAOUHSC_02814	CDS_only_functional	6	6	mpros-274;mpros-92;price2016-H264;price2016-H277;price2016-H240;chow2021_CD150916_cc22_strain_1	6	14208_8#47;14448_1#19;SRR3730705;SRR3728385;SRR3728572;19647_4_65	-	conserved hypothetical protein	CDS	2591842	2593093	-1	CDS_NCTC8325_2591843_2593093	1252	0.0397572	0.668475	mpros;price2016;chow2021	22;361;59;8
SAOUHSC_01681	CDS_only_functional	5	5	harrison2016-GR11;mpros-291;price2016-H119;young2017-P003;raghuram2023_S0120_cc5_strain_1	5	13415_2#95;14208_8#66;SRR3729105;SRR5249901;SRR23310106	-	ribosomal protein L11 methyltransferase	CDS	1590395	1591334	-1	CDS_NCTC8325_1590396_1591334	940	0.0402176	0.672308	harrison2016;mpros;price2016;young2017;raghuram2023	22;30;5
SAOUHSC_02542	CDS_only_functional	6	6	young2017-P001;chow2017-CD140367;young2017-P073;price2016-H277;hall2019_T327_cc8_strain_1;lydecker2020_24_cc5_strain_1	6	SRR5250326;18090_5#13;SRR5249987;SRR3728385;10396_5_21;GCA_018214305	-	molybdopterin biosynthesis protein moeA, putative	CDS	2338874	2340134	-1	CDS_NCTC8325_2338875_2340134	1261	0.0409109	0.679967	young2017;chow2017;price2016;hall2019;lydecker2020	1;22;59;8;5
SAOUHSC_00728	CDS_only_functional	8	8	price2013-X161;mpros-161;price2016-H217;young2017-P059;chow2021_CD150606_cc45_strain_1;chow2021_CD151496_cc45_strain_1;chow2021_CD150627_cc45_strain_1;popovich2020b_194_cc8_strain_1	8	SRR2053985;14623_8#35;SRR3731332;SRR5251267;19647_3_41;19787_1_60;19789_4_12;SRR11139449	-	conserved hypothetical protein	CDS	710152	712093	1	CDS_NCTC8325_710153_712093	1942	0.0413546	0.683414	price2013;mpros;price2016;young2017;chow2021;popovich2020b	15;22;45;8
SAOUHSC_01801	CDS_only_functional	6	6	price2016-H264;price2013-X035;price2016-2107188;ingham2021_S07_cc398_strain_1;raghuram2023_S0054_cc8_strain_1;lydecker2020_109_cc5_strain_1	6	SRR3730705;SRR2053963;SRR3728749;ERR5270693;SRR23449337;GCA_018209685	-	isocitrate dehydrogenase, NADP-dependent	CDS	1701493	1702762	-1	CDS_NCTC8325_1701494_1702762	1270	0.0420855	0.691541	price2016;price2013;ingham2021;raghuram2023;lydecker2020	361;45;5;398;8
SAOUHSC_00424	CDS_only_functional	4	4	mpros-334;price2013-X035;price2016-2432734;lydecker2020_29_cc8_strain_1	4	8525_1#14;SRR2053963;SRR3729075;GCA_018214445	-	ABC transporter, permease protein, putative	CDS	425738	426398	1	CDS_NCTC8325_425739_426398	661	0.0432636	0.702912	mpros;price2013;price2016;lydecker2020	22;45;8
SAOUHSC_01469	CDS_only_functional	4	4	mpros-140;young2017-P056;price2016-H279;holt2021_1045_cc5_strain_1	4	14672_2#73;SRR5250167;SRR3731487;ERR4845672	-	endonuclease III, putative	CDS	1424646	1425306	-1	CDS_NCTC8325_1424647_1425306	661	0.0432636	0.702912	mpros;young2017;price2016;holt2021	1;45;59;5
SAOUHSC_01034	CDS_only_functional	4	4	mpros-242;price2016-3438563;raghuram2023_S0068_cc5_strain_1;lee2023_2014_cc5_strain_1	4	14448_1#69;SRR3731542;SRR23266905;SRR10393713	-	conserved hypothetical protein	CDS	1003286	1003949	1	CDS_NCTC8325_1003287_1003949	664	0.0438567	0.703329	mpros;price2016;raghuram2023;lee2023	22;30;5
SAOUHSC_02279	CDS_only_functional	4	4	mpros-1162;mpros-1253;mpros-308;price2013-X035	4	14208_8#32;14623_4#38;8524_5#70;SRR2053963	-	conserved hypothetical protein	CDS	2110190	2110853	-1	CDS_NCTC8325_2110191_2110853	664	0.0438567	0.703329	mpros;price2013	22;45
SAOUHSC_01259	CDS_only_functional	3	3	chow2017-CD141228;mpros-191;chow2021_CD141228_cc22_strain_1	3	16870_4#61;8447_7#17;16870_4_61	-	conserved hypothetical protein	CDS	1213675	1214068	1	CDS_NCTC8325_1213676_1214068	394	0.0440189	0.703329	chow2017;mpros;chow2021	22
SAOUHSC_00114	CDS_only_functional	4	4	young2017-P030;harrison2016-CR31;mpros-265;price2016-H123	4	SRR5250435;15049_1#28;14623_8#82;SRR3731460	-	capsular polysaccharide biosynthesis protein, putative	CDS	119491	120160	1	CDS_NCTC8325_119492_120160	670	0.0450566	0.71357	young2017;harrison2016;mpros;price2016	1;22
SAOUHSC_00746	CDS_only_functional	5	5	young2017-P040;chow2021_CD160884_cc22_strain_1;annavajhala2022_2017-119_cc398_strain_1;raghuram2023_S0120_cc5_strain_1;popovich2020b_189_cc8_strain_1	5	SRR5249845;22178_2_47;SRR15369829;SRR23310106;SRR11139331	-	conserved hypothetical protein	CDS	731043	732015	1	CDS_NCTC8325_731044_732015	973	0.0454	0.71357	young2017;chow2021;annavajhala2022;raghuram2023;popovich2020b	1;22;398;5;8
SAOUHSC_01473	CDS_only_functional	5	5	chow2017-CD140572;chow2017-CD140764;chow2017-CD140971;young2017-P101;chow2021_CD160482_cc1_strain_1	5	16870_2#51;16870_3#11;16870_4#17;SRR5250742;22139_4_41	-	BirA bifunctional protein, putative	CDS	1430640	1431612	-1	CDS_NCTC8325_1430641_1431612	973	0.0454	0.71357	chow2017;young2017;chow2021	45;1
SAOUHSC_02750	CDS_only_functional	7	7	mpros-805;price2016-H264;price2016-H211;chow2021_CD151345_cc22_strain_1;van-tonder2023_1380_cc45_strain_1;popovich2020b_74_cc8_strain_1;lydecker2020_75_cc45_strain_1	7	14208_8#90;SRR3730705;SRR3729185;19787_1_11;30602_6_49;SRR11139288;GCA_018209885	-	conserved hypothetical protein	CDS	2525681	2527319	1	CDS_NCTC8325_2525682_2527319	1639	0.0463186	0.723134	mpros;price2016;chow2021;van-tonder2023;popovich2020b;lydecker2020	22;361;8;45
SAOUHSC_02144	CDS_only_functional	3	3	mpros-64;young2017-P053;lydecker2020_120_cc8_strain_1	3	8524_3#24;SRR5250584;GCA_018212965	-	conserved hypothetical protein	CDS	2017722	2018124	1	CDS_NCTC8325_2017723_2018124	403	0.0465086	0.723134	mpros;young2017;lydecker2020	22;45;8
SAOUHSC_01670	CDS_only_functional	3	3	price2016-H197;mpros-350;raghuram2023_S0017_cc5_strain_1	3	SRR3729142;8525_1#27;SRR23267596	-	cytidine deaminase	CDS	1582689	1583094	-1	CDS_NCTC8325_1582690_1583094	406	0.0473537	0.72836	price2016;mpros;raghuram2023	1;22;5
SAOUHSC_02706	CDS_only_functional	6	6	chow2017-CD140572;young2017-P101;key2023_23_cc30_strain_1;popovich2020a_28_Pt_cc5_strain_1;van-tonder2023_1298_cc5_strain_1;raghuram2023_S0016_cc8_strain_1	6	16870_2#51;SRR5250173;SRR14016756;SRR11089371;30602_6_255;SRR23266984	-	immunoglobulin G-binding protein Sbi, putative	CDS	2487382	2488693	1	CDS_NCTC8325_2487383_2488693	1312	0.0478455	0.72836	chow2017;young2017;key2023;popovich2020a;van-tonder2023;raghuram2023	45;30;5;8
SAOUHSC_02272	CDS_only_functional	5	5	mpros-83;harkins2018-SS_039;price2016-H119;van-tonder2023_1435_cc45_strain_1;raghuram2023_S0030_cc8_strain_1	5	14448_1#28;ERR1903989;SRR3729105;ERR5162534;SRR23267004	-	conserved hypothetical protein	CDS	2102462	2103449	-1	CDS_NCTC8325_2102463_2103449	988	0.047881	0.72836	mpros;harkins2018;price2016;van-tonder2023;raghuram2023	22;30;45;8
SAOUHSC_01082	CDS_only_functional	4	4	mpros-133;mpros-477;van-tonder2023_1061_cc15_strain_1;hall2019_T75_cc5_strain_1	4	14623_8#58;14200_8#49;28632_2_14;10456_3_83	-	conserved hypothetical protein	CDS	1045628	1046312	1	CDS_NCTC8325_1045629_1046312	685	0.0481359	0.72836	mpros;van-tonder2023;hall2019	22;15;5
SAOUHSC_01395	CDS_only_functional	5	5	price2016-3449115;mpros-772;young2017-P009;raghuram2023_S0076_cc8_strain_1;lydecker2020_74_cc8_strain_1	5	SRR3728995;14208_8#45;SRR5250096;SRR23267023;GCA_018209565	-	aspartate-semialdehyde dehydrogenase	CDS	1338096	1339086	1	CDS_NCTC8325_1338097_1339086	991	0.0483867	0.72836	price2016;mpros;young2017;raghuram2023;lydecker2020	30;80;8
SAOUHSC_01613	CDS_only_functional	5	5	price2016-2395978;chow2017-CD140187;young2017-P101;chow2021_CD140187_cc45_strain_1;nakamura2020_K176_cc45_strain_1	5	SRR3728897;17059_1#17;SRR5250742;17059_1_17;DRR107171	-	2-oxoisovalerate dehydrogenase, E1 component, alpha subunit, putative	CDS	1536906	1537899	-1	CDS_NCTC8325_1536907_1537899	994	0.0488955	0.72836	price2016;chow2017;young2017;chow2021;nakamura2020	1;45
SAOUHSC_00803	CDS_only_functional	9	9	price2016-2206902;harrison2016-CR31;mpros-1180;mpros-1295;mpros-261;mpros-624;chow2017-CD140971;chow2017-CD140788;chow2021_CD150627_cc45_strain_1	9	SRR3728659;15049_1#35;14623_2#87;14412_8#14;14355_1#24;14623_5#59;16870_4#17;18090_5#20;19789_4_13	-	ribonuclease R, putative	CDS	785348	787721	1	CDS_NCTC8325_785349_787721	2374	0.0489265	0.72836	price2016;harrison2016;mpros;chow2017;chow2021	12;22;30;45;8
SAOUHSC_02846	CDS_only_functional	3	3	harrison2016-GR06;chow2021_CD150442_cc45_strain_1;van-tonder2023_612_cc1290_strain_1	3	13415_2#91;19647_2_50;ERR5162570	-	conserved hypothetical protein	CDS	2620123	2620534	-1	CDS_NCTC8325_2620124_2620534	412	0.0490664	0.72836	harrison2016;chow2021;van-tonder2023	22;45;1290
SAOUHSC_00242	CDS_only_functional	5	5	price2016-H157;chow2017-CD141530;mpros-660;mpros-97;chow2021_CD141530_cc22_strain_1	5	SRR3731941;17150_1#7;14323_1#43;8524_3#62;17150_1_7	-	conserved hypothetical protein	CDS	262381	263380	-1	CDS_NCTC8325_262382_263380	1000	0.0499224	0.72836	price2016;chow2017;mpros;chow2021	15;22
SAOUHSC_01159	CDS_only_functional	10	10	mpros-121;mpros-125;mpros-177;mpros-291;mpros-75;mpros-520;price2013-X035;price2016-H277;raghuram2023_S0120_cc5_strain_1;sansom2021_191_cc8_strain_1	10	14324_8#70;14623_6#41;14623_8#7;14208_8#53;14623_8#86;14355_1#12;SRR2053963;SRR3728914;SRR23310106;SRR13194633	-	isoleucyl-tRNA synthetase	CDS	1107129	1109883	1	CDS_NCTC8325_1107130_1109883	2755	0.0499958	0.72836	mpros;price2013;price2016;raghuram2023;sansom2021	22;30;45;59;5;8
SAOUHSC_02991	CDS_only_functional	4	4	mpros-381;chow2021_CD151164_cc45_strain_1;sansom2021_542_cc8_strain_1;nakamura2020_K037_cc8_strain_1	4	14208_8#20;19789_4_72;SRR13194696;DRR107130	-	conserved hypothetical protein	CDS	2767288	2767981	-1	CDS_NCTC8325_2767289_2767981	694	0.050038	0.72836	mpros;chow2021;sansom2021;nakamura2020	22;45;8
SAOUHSC_02447	CDS_only_functional	5	5	price2016-H264;chow2017-CD140764;nakamura2020_K051_cc1_strain_1;chow2021_CD162113_cc22_strain_1;van-tonder2023_1102_cc22_strain_1	5	SRR3730705;16870_3#10;DRR107238;22139_1_3;28632_2_196	-	conserved hypothetical protein	CDS	2270735	2271737	-1	CDS_NCTC8325_2270736_2271737	1003	0.0504407	0.72836	price2016;chow2017;nakamura2020;chow2021;van-tonder2023	361;45;1;22
SAOUHSC_01137	CDS_only_functional	4	4	price2016-H264;chow2017-CD140572;price2013-X035;chow2021_CD160482_cc1_strain_1	4	SRR3730705;18090_5#14;SRR2053963;22139_4_40	-	conserved hypothetical protein	CDS	1088891	1089587	1	CDS_NCTC8325_1088892_1089587	697	0.050681	0.72836	price2016;chow2017;price2013;chow2021	361;45;1
SAOUHSC_02778	CDS_only_functional	4	4	harrison2016-GR15;mpros-1293;mpros-727;price2016-2754372	4	13414_7#19;14623_7#60;14672_2#52;SRR3731418	-	conserved hypothetical protein	CDS	2554407	2555103	-1	CDS_NCTC8325_2554408_2555103	697	0.050681	0.72836	harrison2016;mpros;price2016	22;30
SAOUHSC_00653	CDS_only_functional	5	5	mpros-813;price2016-H153;chow2017-CD140572;holt2021_1079_cc1_strain_1;van-tonder2023_1276_cc779_strain_1	5	14208_8#51;SRR3728921;18090_5#14;ERR4845722;ERR5162513	-	ferrichrome transport permease fhuB, putative	CDS	642033	643038	1	CDS_NCTC8325_642034_643038	1006	0.050962	0.72836	mpros;price2016;chow2017;holt2021;van-tonder2023	22;45;1;779
SAOUHSC_01889	CDS_only_functional	5	5	price2016-2503284;price2013-X031;price2016-H264;price2016-H181;young2017-P101	5	SRR3728772;SRR2054095;SRR3730705;SRR3730922;SRR5250173	-	riboflavin biosynthesis protein RibD	CDS	1800918	1801923	-1	CDS_NCTC8325_1800919_1801923	1006	0.050962	0.72836	price2016;price2013;young2017	1;30;361;45
SAOUHSC_00504	CDS_only_functional	5	5	mpros-237;young2017-P031;raghuram2023_S0018_cc5_strain_1;nakamura2020_C066_cc5_strain_1;raghuram2023_S0017_cc8_strain_1	5	14623_6#13;SRR5251368;SRR23351750;DRR107108;SRR23266955	-	ATP:guanido phosphotransferase, C-terminal catalytic domain protein	CDS	504204	505212	1	CDS_NCTC8325_504205_505212	1009	0.0514865	0.72836	mpros;young2017;raghuram2023;nakamura2020	5;8
SAOUHSC_00608	CDS_only_functional	5	4	mpros-79;price2016-H153;van-tonder2023_1204_cc72_strain_1;hall2019_T271_cc8_strain_1	5	8524_3#37;SRR3728718;30602_6_126;ERR5162611;10396_5_10	-	alcohol dehydrogenase I, putative	CDS	600267	601278	1	CDS_NCTC8325_600268_601278	1012	0.0520142	0.72836	mpros;price2016;van-tonder2023;hall2019	22;72;8
SAOUHSC_00988	CDS_only_functional	5	5	price2016-H292;young2017-P085;raghuram2023_S0130_cc5_strain_1;lydecker2020_135_cc5_strain_1;lydecker2020_16_cc5_strain_1	5	SRR3728567;SRR5251361;SRR23309847;GCA_018210705;GCA_018211065	-	glutamyl endopeptidase precursor, putative	CDS	959415	960426	-1	CDS_NCTC8325_959416_960426	1012	0.0520142	0.72836	price2016;young2017;raghuram2023;lydecker2020	130;30;5
SAOUHSC_00702	CDS_only_functional	3	3	price2016-2719879;lydecker2020_74_cc8_strain_1;lydecker2020_99_cc8_strain_1	3	SRR3729319;GCA_018213705;GCA_018213685	-	conserved hypothetical protein	CDS	686793	687216	-1	CDS_NCTC8325_686794_687216	424	0.0525813	0.72836	price2016;lydecker2020	1;8
SAOUHSC_01968	CDS_only_functional	3	3	price2016-3427602;young2017-P021;raghuram2023_S0066_cc8_strain_1	3	SRR3731341;SRR5250564;SRR23449630	-	conserved hypothetical protein	CDS	1872824	1873247	1	CDS_NCTC8325_1872825_1873247	424	0.0525813	0.72836	price2016;young2017;raghuram2023	398;8
SAOUHSC_02575	CDS_only_functional	3	3	mpros-108;price2016-3427602;price2013-X112	3	14208_8#62;SRR3731341;SRR2053891	-	conserved hypothetical protein	CDS	2366058	2366481	1	CDS_NCTC8325_2366059_2366481	424	0.0525813	0.72836	mpros;price2016;price2013	1;398;5
SAOUHSC_02964	CDS_only_functional	4	4	mpros-9;mpros-17;price2016-H187;price2016-H211	4	14448_2#44;14324_8#59;SRR3729045;SRR3729185	-	conserved hypothetical protein	CDS	2725950	2726655	-1	CDS_NCTC8325_2725951_2726655	706	0.0526373	0.72836	mpros;price2016	22;361;45;8
SAOUHSC_00726	CDS_only_functional	4	4	harrison2016-GR05;price2016-2878576;chow2021_CD150678_cc22_strain_1;lydecker2020_98_cc5_strain_1	4	13414_7#5;SRR3731431;19647_3_82;GCA_018210665	-	conserved hypothetical protein	CDS	707980	708691	1	CDS_NCTC8325_707981_708691	712	0.0539641	0.743163	harrison2016;price2016;chow2021;lydecker2020	22;59;5
SAOUHSC_00719	CDS_only_functional	4	4	chow2017-CD140268;chow2021_CD160392_cc22_strain_1;chow2021_CD150606_cc45_strain_1;chow2021_CD150627_cc45_strain_1	4	16870_2#19;22139_4_84;19647_3_41;19789_4_12	-	conserved hypothetical protein	CDS	703127	703841	-1	CDS_NCTC8325_703128_703841	715	0.0546342	0.746187	chow2017;chow2021	361;22;45
SAOUHSC_01749	CDS_only_functional	5	5	price2016-3271684;mpros-429;price2016-H226;mpros-772;popovich2020b_607_cc5_strain_1	5	SRR3731483;14623_6#24;SRR3729233;14208_8#45;SRR11139299	-	S-adenosylmethionine:tRNA ribosyltransferase-isomerase	CDS	1653776	1654802	-1	CDS_NCTC8325_1653777_1654802	1027	0.0546997	0.746187	price2016;mpros;popovich2020b	101;45;7;80;5
SAOUHSC_00149	CDS_only_functional	5	5	auguet2016-P_0876;mpros-70;mpros-103;chow2021_CD150882_cc22_strain_1;lydecker2020_65_cc45_strain_1	5	ERR1041027;14623_5#50;8524_3#66;19789_4_41;GCA_018211245	-	N-acetylglutamate gamma-semialdehyde dehydrogenase, putative	CDS	159986	161018	-1	CDS_NCTC8325_159987_161018	1033	0.055796	0.749176	auguet2016;mpros;chow2021;lydecker2020	22;30;45
SAOUHSC_01102	CDS_only_functional	7	7	mpros-300;price2016-H123;young2017-P094;mpros-210;van-tonder2023_1283_cc45_strain_1;sansom2021_151_cc8_strain_1;lydecker2020_24_cc5_strain_1	7	8524_5#72;SRR3731460;SRR5249970;14672_2#61;ERR5162492;SRR13194828;GCA_018214305	-	excinuclease ABC, C subunit	CDS	1062633	1064346	1	CDS_NCTC8325_1062634_1064346	1714	0.0561025	0.749176	mpros;price2016;young2017;van-tonder2023;sansom2021;lydecker2020	22;59;5;45;8
SAOUHSC_00995	CDS_only_functional	3	3	price2016-H264;young2017-P094;holt2021_1079_cc1_strain_1	3	SRR3730705;SRR5249970;ERR4845722	-	conserved hypothetical protein	CDS	968090	968525	-1	CDS_NCTC8325_968091_968525	436	0.0562141	0.749176	price2016;young2017;holt2021	361;59;1
SAOUHSC_01070	CDS_only_functional	3	3	chow2017-CD142136;price2013-X045;holt2021_1021_cc5_strain_1	3	17150_1#50;SRR2054045;ERR4845637	-	conserved hypothetical protein	CDS	1036529	1036964	1	CDS_NCTC8325_1036530_1036964	436	0.0562141	0.749176	chow2017;price2013;holt2021	22;45;5
SAOUHSC_02505	CDS_only_functional	3	3	mpros-871;mpros-71;lee2023_2130_cc8_strain_1	3	14623_8#33;14672_2#84;SRR10393822	-	ribosomal protein L16	CDS	2313508	2313943	-1	CDS_NCTC8325_2313509_2313943	436	0.0562141	0.749176	mpros;lee2023	1;22;8
SAOUHSC_01962	CDS_only_functional	5	5	young2017-P093;mpros-411;chow2021_CD160336_cc1_strain_1;ingham2021_D09_cc398_strain_2;van-tonder2023_1222_cc5_strain_1	5	SRR5250317;14623_4#77;22139_4_56;ERR5270680;30602_6_77	-	uroporphyrinogen decarboxylase	CDS	1868807	1869845	-1	CDS_NCTC8325_1868808_1869845	1039	0.0569048	0.754902	young2017;mpros;chow2021;ingham2021;van-tonder2023	15;22;1;398;5
SAOUHSC_00699	CDS_only_functional	6	6	paterson2015-Staff_D;price2013-X104;raghuram2023_S0009_cc45_strain_1;raghuram2023_S0113_cc5_strain_1;raghuram2023_S0016_cc8_strain_1;popovich2020b_74_cc8_strain_1	6	10770_3#44;SRR2053847;SRR23267692;SRR23309797;SRR23267131;SRR11139288	-	deoxyribodipyrimidine photolyase, putative	CDS	684181	685555	1	CDS_NCTC8325_684182_685555	1375	0.0573554	0.757406	paterson2015;price2013;raghuram2023;popovich2020b	22;30;45;5;8
SAOUHSC_02001	CDS_only_functional	5	5	mpros-1295;mpros-825;price2016-H237;price2016-H277;nakamura2020_C055_cc8_strain_1	5	14412_8#14;14208_8#38;SRR3730686;SRR3728385;DRR107207	-	conserved hypothetical protein	CDS	1910891	1911935	1	CDS_NCTC8325_1910892_1911935	1045	0.0580262	0.759668	mpros;price2016;nakamura2020	22;59;8
SAOUHSC_01372	CDS_only_functional	4	4	mpros-373;price2016-H173;mpros-1136;chow2021_CD160439_cc5_strain_1	4	8525_1#52;SRR3729479;14623_3#84;22139_4_28	-	tryptophan synthase, alpha subunit	CDS	1316025	1316754	1	CDS_NCTC8325_1316026_1316754	730	0.0580521	0.759668	mpros;price2016;chow2021	30;398;72;5
SAOUHSC_00898	CDS_only_functional	6	6	mpros-477;mpros-730;price2016-H174;effelsberg2019_worker_C_cc398_strain_1;annavajhala2022_2017-119_cc398_strain_1;van-tonder2023_1044_cc97_strain_1	6	14208_8#70;14355_2#34;SRR3730881;ERR3466369;SRR15369816;28632_2_271	-	argininosuccinate lyase	CDS	861934	863314	-1	CDS_NCTC8325_861935_863314	1381	0.058316	0.759684	mpros;price2016;effelsberg2019;annavajhala2022;van-tonder2023	22;30;398;97
SAOUHSC_02645	CDS_only_functional	3	3	harrison2016-CR02;mpros-850;hall2019_T358_cc8_strain_1	3	15049_1#4;14448_2#11;10396_5_34	-	conserved hypothetical protein	CDS	2430189	2430633	1	CDS_NCTC8325_2430190_2430633	445	0.0590149	0.765341	harrison2016;mpros;hall2019	22;8
SAOUHSC_00508	CDS_only_functional	5	5	price2016-H197;mpros-308;mpros-534;price2016-H111;chow2021_CD162127_cc22_strain_1	5	SRR3729142;14448_2#30;14200_6#68;SRR3728388;22139_1_9	-	conserved hypothetical protein	CDS	509573	510629	1	CDS_NCTC8325_509574_510629	1057	0.0603068	0.775677	price2016;mpros;chow2021	1;22;59
SAOUHSC_02664	CDS_only_functional	8	8	mpros-74;price2016-H153;price2013-X112;mpros-1317;van-tonder2023_597_cc398_strain_1;hall2019_T59_cc8_strain_1;popovich2020b_151_cc8_strain_1;sansom2021_151_cc8_strain_1	8	8524_3#30;SRR3728921;SRR2053891;14448_3#22;ERR5162541;10456_3_58;SRR11139271;SRR13194669	-	transcriptional regulator, putative	CDS	2448425	2450531	1	CDS_NCTC8325_2448426_2450531	2107	0.0605202	0.775677	mpros;price2016;price2013;van-tonder2023;hall2019;popovich2020b;sansom2021	22;5;8;398
SAOUHSC_01091	CDS_only_functional	4	4	mpros-824;price2016-H226;price2013-X001;raghuram2023_S0003_ccND_strain_1	4	14623_6#80;SRR3729233;SRR2054035;SRR23351850	-	conserved hypothetical protein	CDS	1050761	1051502	1	CDS_NCTC8325_1050762_1051502	742	0.0608667	0.775677	mpros;price2016;price2013;raghuram2023	22;7;88;ND
SAOUHSC_00733	CDS_only_functional	5	5	mpros-292;price2016-2353988;price2016-3010173;chow2021_CD160884_cc22_strain_1;holt2021_1007_cc88_strain_1	5	8524_5#53;SRR3731643;SRR3728634;22178_2_47;ERR4845627	-	histidinol-phosphate aminotransferase	CDS	718985	720044	1	CDS_NCTC8325_718986_720044	1060	0.0608848	0.775677	mpros;price2016;chow2021;holt2021	22;30;45;88
SAOUHSC_00319	CDS_only_functional	5	5	harrison2016-CR02;mpros-190;young2017-P054;nakamura2020_C069_cc15_strain_1;raghuram2023_S0076_cc8_strain_1	5	15049_1#63;14412_8#56;SRR5250283;DRR107215;SRR23718289	-	conserved hypothetical protein	CDS	333951	335013	1	CDS_NCTC8325_333952_335013	1063	0.0614659	0.777701	harrison2016;mpros;young2017;nakamura2020;raghuram2023	22;59;15;8
SAOUHSC_02800	CDS_only_functional	4	4	price2013-X161;mpros-571;annavajhala2022_2017-077_cc15_strain_1;lydecker2020_50_cc8_strain_1	4	SRR2053985;14623_3#73;SRR15369822;GCA_018211865	-	conserved hypothetical protein	CDS	2575878	2576622	1	CDS_NCTC8325_2575879_2576622	745	0.0615814	0.777701	price2013;mpros;annavajhala2022;lydecker2020	15;22;8
SAOUHSC_02351	CDS_only_functional	3	3	mpros-824;raghuram2023_S0044_cc22_strain_1;van-tonder2023_1044_cc97_strain_1	3	14324_8#63;SRR23267658;28103_1_16	-	conserved hypothetical protein	CDS	2173985	2174438	-1	CDS_NCTC8325_2173986_2174438	454	0.06188	0.778074	mpros;raghuram2023;van-tonder2023	22;97
SAOUHSC_02763	CDS_only_functional	4	4	auguet2016-P_0876;mpros-824;young2017-P042;hall2019_T327_cc8_strain_1	4	ERR1041027;14623_6#80;SRR5250670;10396_5_19	-	peptide ABC transporter, ATP-binding protein, putative	CDS	2539488	2540238	-1	CDS_NCTC8325_2539489_2540238	751	0.0630242	0.785461	auguet2016;mpros;young2017;hall2019	22;59;8
SAOUHSC_02719	CDS_only_functional	7	7	price2013-X023;price2016-H119;price2016-H251;chow2017-CD140764;raghuram2023_S0026_cc59_strain_1;raghuram2023_S0047_cc8_strain_1;lee2023_2189_cc8_strain_1	7	SRR2053893;SRR3728568;SRR3729379;16870_3#10;SRR23351927;SRR23449823;SRR10393767	-	conserved hypothetical protein	CDS	2500218	2501982	-1	CDS_NCTC8325_2500219_2501982	1765	0.0634346	0.785461	price2013;price2016;chow2017;raghuram2023;lee2023	30;45;59;8
SAOUHSC_00337	CDS_only_functional	4	4	mpros-381;price2016-2754372;price2016-H277;nakamura2020_K145_cc5_strain_1	4	14208_8#20;SRR3731418;SRR3728957;DRR107155	-	conserved hypothetical protein	CDS	349129	349882	-1	CDS_NCTC8325_349130_349882	754	0.0637522	0.785461	mpros;price2016;nakamura2020	22;30;59;5
SAOUHSC_00573	CDS_only_functional	4	4	price2013-X098;mpros-121;mpros-824;raghuram2023_S0047_cc8_strain_1	4	SRR2053864;14623_5#16;14623_6#80;SRR23267112	-	conserved hypothetical protein	CDS	576152	576905	-1	CDS_NCTC8325_576153_576905	754	0.0637522	0.785461	price2013;mpros;raghuram2023	1;22;8
SAOUHSC_00259	CDS_only_functional	3	3	mpros-92;chow2021_CD152041_cc22_strain_1;chow2021_CD160392_cc22_strain_1	3	8524_3#43;19787_2_29;22139_4_82	-	conserved hypothetical protein	CDS	279336	279795	1	CDS_NCTC8325_279337_279795	460	0.0638255	0.785461	mpros;chow2021	22
SAOUHSC_02359	CDS_only_functional	5	5	mpros-9;mpros-874;hall2019_T95_cc8_strain_1;raghuram2023_S0076_cc8_strain_1;van-tonder2023_612_cc1290_strain_1	5	14623_7#37;14448_2#70;10396_4_2;SRR23718291;ERR5162570	-	peptide chain release factor 1	CDS	2180578	2181655	-1	CDS_NCTC8325_2180579_2181655	1078	0.0644185	0.7894	mpros;hall2019;raghuram2023;van-tonder2023	22;45;8;1290
SAOUHSC_00950	CDS_only_functional	4	4	harrison2016-CR31;price2016-2107188;van-tonder2023_1361_cc1_strain_1;van-tonder2023_1275_cc30_strain_1	4	15049_1#43;SRR3728791;30602_6_336;ERR5162489	-	conserved hypothetical protein	CDS	924132	924891	1	CDS_NCTC8325_924133_924891	760	0.0652214	0.795867	harrison2016;price2016;van-tonder2023	22;5;1;30
SAOUHSC_00759	CDS_only_functional	4	4	mpros-179;mpros-890;chow2021_CD150239_cc45_strain_1;hall2019_T271_cc8_strain_1	4	14623_8#77;14623_8#46;19647_2_43;10396_5_10	-	conserved hypothetical protein	CDS	742041	742803	-1	CDS_NCTC8325_742042_742803	763	0.0659626	0.798175	mpros;chow2021;hall2019	22;45;8
SAOUHSC_02962	CDS_only_functional	4	4	chow2017-CD140955;price2016-H264;price2016-H144;chow2021_CD140955_cc22_strain_1	4	16870_4#7;SRR3730705;SRR3729489;16870_4_7	-	tributyrin esterase, putative	CDS	2722090	2722852	-1	CDS_NCTC8325_2722091_2722852	763	0.0659626	0.798175	chow2017;price2016;chow2021	22;361;5
SAOUHSC_00706	CDS_only_functional	4	4	mpros-194;effelsberg2019_worker_D_cc398_strain_2;raghuram2023_S0026_cc59_strain_1;hall2019_T234_cc8_strain_1	4	9716_3#67;ERR3466378;SRR23351922;10456_7_81	-	conserved hypothetical protein	CDS	690241	691006	1	CDS_NCTC8325_690242_691006	766	0.0667082	0.798239	mpros;effelsberg2019;raghuram2023;hall2019	5;398;59;8
SAOUHSC_02689	CDS_only_functional	3	3	price2016-3238948;price2013-X035;chow2021_CD150627_cc45_strain_1	3	SRR3730508;SRR2053963;19789_4_13	-	conserved hypothetical protein	CDS	2474682	2475150	-1	CDS_NCTC8325_2474683_2475150	469	0.066796	0.798239	price2016;price2013;chow2021	22;45
SAOUHSC_02711	CDS_only_functional	3	3	price2016-H157;price2016-2754372;price2016-H118	3	SRR3728623;SRR3731418;SRR3730912	-	conserved hypothetical protein	CDS	2492703	2493171	-1	CDS_NCTC8325_2492704_2493171	469	0.066796	0.798239	price2016	15;30;45
SAOUHSC_01074	CDS_only_functional	3	3	price2016-2029680;price2016-H180;mpros-1375	3	SRR3729372;SRR3730921;14623_7#31	-	conserved hypothetical protein	CDS	1038979	1039450	1	CDS_NCTC8325_1038980_1039450	472	0.0678	0.806903	price2016;mpros	1;22
SAOUHSC_02138	CDS_only_functional	5	5	mpros-1162;price2016-3384023;chow2017-CD140187;mpros-863;chow2021_CD140187_cc45_strain_1	5	14623_3#77;SRR3729092;17059_1#17;14555_7#90;17059_1_17	-	conserved hypothetical protein	CDS	2011494	2012592	-1	CDS_NCTC8325_2011495_2012592	1099	0.0686834	0.810831	mpros;price2016;chow2017;chow2021	22;30;45
SAOUHSC_02419	CDS_only_functional	3	3	price2016-2440689;mpros-308;van-tonder2023_1395_cc1_strain_1	3	SRR3730437;8524_5#70;30602_6_53	-	conserved hypothetical protein	CDS	2247790	2248264	-1	CDS_NCTC8325_2247791_2248264	475	0.0688108	0.810831	price2016;mpros;van-tonder2023	101;22;1
SAOUHSC_01228	CDS_only_functional	4	4	effelsberg2019_worker_A_cc398_strain_2;popovich2020a_41_Pt_cc5_strain_1;raghuram2023_S0016_cc5_strain_1;raghuram2023_S0093_cc72_strain_1	4	ERR3466384;SRR11089142;SRR23351663;SRR23309786	-	conserved hypothetical protein	CDS	1179704	1180478	1	CDS_NCTC8325_1179705_1180478	775	0.0689711	0.810831	effelsberg2019;popovich2020a;raghuram2023	398;5;72
SAOUHSC_02699	CDS_only_functional	4	4	mpros-571;mpros-64;chow2021_CD160482_cc1_strain_1;raghuram2023_S0014_cc5_strain_1	4	14623_3#73;8524_3#24;22139_4_41;SRR23351643	-	conserved hypothetical protein	CDS	2481980	2482760	-1	CDS_NCTC8325_2481981_2482760	781	0.0705014	0.822832	mpros;chow2021;raghuram2023	22;1;5
SAOUHSC_02885	CDS_only_functional	7	7	chow2017-CD140306;mpros-623;mpros-823;harkins2018-SS_039;chow2021_CD150715_cc22_strain_1;van-tonder2023_1268_cc30_strain_1;chow2021_CD150776_cc45_strain_1	7	18090_5#9;14355_1#89;14623_8#28;ERR1903991;19789_3_15;ERR5162486;19789_4_22	-	conserved hypothetical protein	CDS	2657596	2659408	-1	CDS_NCTC8325_2657597_2659408	1813	0.0708421	0.822832	chow2017;mpros;harkins2018;chow2021;van-tonder2023	1;22;30;45
SAOUHSC_00026	CDS_only_functional	3	3	chow2017-CD140187;chow2017-CD140764;chow2021_CD140187_cc45_strain_1	3	17059_1#16;16870_3#10;17059_1_16	-	conserved hypothetical protein	CDS	33554	34034	-1	CDS_NCTC8325_33555_34034	481	0.0708529	0.822832	chow2017;chow2021	45
SAOUHSC_01326	CDS_only_functional	6	6	young2017-P001;mpros-824;price2016-2225140;price2016-H247;chow2017-CD140174;raghuram2023_S0003_ccND_strain_1	6	SRR5250326;14324_8#63;SRR3730415;SRR3731792;17059_1#7;SRR23351850	-	conserved hypothetical protein	CDS	1268367	1269822	-1	CDS_NCTC8325_1268368_1269822	1456	0.07113	0.822832	young2017;mpros;price2016;chow2017;raghuram2023	1;22;30;45;ND
SAOUHSC_00869	CDS_only_functional	6	6	price2016-2561452;chow2017-CD140306;chow2017-CD140345;mpros-697;price2016-2524558;young2017-P101	6	SRR3729397;16870_2#14;18090_5#12;14448_2#34;SRR3730839;SRR5250173	-	D-alanine-activating enzyme	CDS	834274	835732	1	CDS_NCTC8325_834275_835732	1459	0.0716736	0.824956	price2016;chow2017;mpros;young2017	15;1;22;45
SAOUHSC_01061	CDS_only_functional	3	3	mpros-33;lee2023_2159_cc8_strain_1;lydecker2020_113_cc15_strain_1	3	14200_8#13;SRR10393789;GCA_018213845	-	conserved hypothetical protein	CDS	1025817	1026300	-1	CDS_NCTC8325_1025818_1026300	484	0.0718841	0.824956	mpros;lee2023;lydecker2020	22;8;15
SAOUHSC_01501	CDS_only_functional	6	6	mpros-226;mpros-571;harkins2018-SS_105;price2016-H215;young2017-P077;lydecker2020_29_cc8_strain_1	6	14412_8#58;14355_1#14;ERR1904022;SRR3730723;SRR5251278;GCA_018214805	-	elastin binding protein	CDS	1453687	1455148	-1	CDS_NCTC8325_1453688_1455148	1462	0.0722196	0.82553	mpros;harkins2018;price2016;young2017;lydecker2020	22;30;398;8
SAOUHSC_02329	CDS_only_functional	4	4	mpros-64;chow2017-CD140183;price2016-H277;chow2021_CD140183_cc45_strain_1	4	8524_3#24;17059_1#12;SRR3728957;17059_1_12	-	hydroxyethylthiazole kinase, putative	CDS	2159948	2160740	-1	CDS_NCTC8325_2159949_2160740	793	0.0736137	0.838153	mpros;chow2017;price2016;chow2021	22;45;59
SAOUHSC_00503	CDS_only_functional	3	3	mpros-312;price2016-H123;raghuram2023_S0076_cc8_strain_2	3	14448_1#16;SRR3731460;SRR23718693	-	UvrB/uvrC motif domain protein	CDS	503726	504215	1	CDS_NCTC8325_503727_504215	490	0.0739666	0.838869	mpros;price2016;raghuram2023	22;8
SAOUHSC_00297	CDS_only_functional	4	4	young2017-P040;mpros-308;van-tonder2023_1005_cc45_strain_1;chow2021_CD160439_cc5_strain_1	4	SRR5249845;8524_5#70;28632_2_61;22139_4_29	-	conserved hypothetical protein	CDS	310859	311660	-1	CDS_NCTC8325_310860_311660	802	0.075993	0.856074	young2017;mpros;van-tonder2023;chow2021	1;22;45;5
SAOUHSC_00758	CDS_only_functional	3	3	mpros-137;price2016-H180;young2017-P101	3	14448_1#20;SRR3731504;SRR5250173	-	conserved hypothetical protein	CDS	741529	742024	-1	CDS_NCTC8325_741530_742024	496	0.0760757	0.856074	mpros;price2016;young2017	1;45
SAOUHSC_00455	CDS_only_functional	4	4	mpros-329;mpros-534;price2016-3414160;lydecker2020_21_cc5_strain_1	4	14448_1#81;14200_6#68;SRR3730410;GCA_018210885	-	conserved hypothetical protein	CDS	458183	458987	1	CDS_NCTC8325_458184_458987	805	0.0767946	0.85749	mpros;price2016;lydecker2020	22;30;5
SAOUHSC_00984	CDS_only_functional	4	4	price2016-H157;price2016-2503284;mpros-191;price2016-2878576	4	SRR3729480;SRR3728772;14355_2#69;SRR3731431	-	conserved hypothetical protein	CDS	955929	956733	1	CDS_NCTC8325_955930_956733	805	0.0767946	0.85749	price2016;mpros	15;1;22;59
SAOUHSC_00493	CDS_only_functional	6	6	price2016-2206902;mpros-132;mpros-291;price2016-2754372;price2016-3384023;price2016-H144	6	SRR3728659;14448_1#30;14448_2#18;SRR3731418;SRR3729271;SRR3730491	-	lysyl-tRNA synthetase	CDS	490079	491567	1	CDS_NCTC8325_490080_491567	1489	0.0772406	0.859153	price2016;mpros	12;22;30;5
SAOUHSC_00520	CDS_only_functional	3	3	chow2017-CD140232;chow2021_CD151496_cc45_strain_1;chow2021_CD140232_cc5_strain_1	3	17059_1#76;19787_1_59;17059_1_76	-	ribosomal protein L10	CDS	520250	520751	1	CDS_NCTC8325_520251_520751	502	0.078211	0.860191	chow2017;chow2021	5;45
SAOUHSC_02108	CDS_only_functional	3	3	mpros-300;price2016-H153;harkins2018-SS_157	3	8524_5#72;SRR3728921;ERR1904048	-	ferritin, putative	CDS	1981618	1982119	1	CDS_NCTC8325_1981619_1982119	502	0.078211	0.860191	mpros;price2016;harkins2018	22;30
SAOUHSC_01415	CDS_only_functional	4	4	young2017-P086;price2013-X081;chow2021_CD150882_cc22_strain_1;raghuram2023_S0113_cc5_strain_1	4	SRR5251355;SRR2054057;19789_4_40;SRR23309768	-	conserved hypothetical protein	CDS	1354527	1355337	-1	CDS_NCTC8325_1354528_1355337	811	0.0784105	0.860191	young2017;price2013;chow2021;raghuram2023	15;45;22;5
SAOUHSC_02736	CDS_only_functional	6	6	mpros-1232;mpros-87;chow2017-CD140187;chow2017-CD140971;chow2021_CD140187_cc45_strain_1;raghuram2023_S0120_cc5_strain_1	6	14623_4#15;14355_2#42;17059_1#16;16870_4#18;17059_1_16;SRR23310106	-	conserved hypothetical protein	CDS	2515105	2516602	1	CDS_NCTC8325_2515106_2516602	1498	0.078957	0.860191	mpros;chow2017;chow2021;raghuram2023	1;22;45;5
SAOUHSC_01108	CDS_only_functional	3	3	mpros-774;paterson2015-Staff_D;price2013-X104	3	14208_8#22;10770_3#48;SRR2054081	-	conserved hypothetical protein	CDS	1069544	1070048	1	CDS_NCTC8325_1069545_1070048	505	0.0792885	0.860191	mpros;paterson2015;price2013	22;30
SAOUHSC_00102	CDS_only_functional	4	4	chow2017-CD140367;price2016-2107188;raghuram2023_S0047_cc8_strain_1;van-tonder2023_1355_cc8_strain_1	4	16870_2#39;SRR3728791;SRR23267116;30602_6_219	-	phosphonates ABC transporter, permease protein CC0363, putative	CDS	106506	107322	-1	CDS_NCTC8325_106507_107322	817	0.0800432	0.860191	chow2017;price2016;raghuram2023;van-tonder2023	22;5;8
SAOUHSC_01261	CDS_only_functional	5	5	young2017-P096;chow2021_CD160498_cc1_strain_1;chow2021_CD160661_cc22_strain_1;chow2021_CD150627_cc45_strain_1;lee2023_1078_cc8_strain_1	5	SRR5251308;22139_4_47;22178_2_15;19789_4_12;SRR10393658	-	competence-damage inducible protein cinA	CDS	1214906	1216058	1	CDS_NCTC8325_1214907_1216058	1153	0.0803467	0.860191	young2017;chow2021;lee2023	22;1;45;8
SAOUHSC_00663	CDS_only_functional	3	3	ingham2021_D02_cc398_strain_3;chow2021_CD151496_cc45_strain_1;lydecker2020_99_cc5_strain_1	3	ERR5270564;19787_1_59;GCA_018213665	-	conserved hypothetical protein	CDS	650529	651036	-1	CDS_NCTC8325_650530_651036	508	0.0803723	0.860191	ingham2021;chow2021;lydecker2020	398;45;5
SAOUHSC_01113	CDS_only_functional	3	3	price2013-X022;annavajhala2022_2017-151_cc15_strain_1;raghuram2023_S0044_cc22_strain_1	3	SRR2053918;SRR15369806;SRR23267654	-	conserved hypothetical protein	CDS	1072307	1072814	1	CDS_NCTC8325_1072308_1072814	508	0.0803723	0.860191	price2013;annavajhala2022;raghuram2023	30;15;22
SAOUHSC_01797	CDS_only_functional	9	9	price2016-H275;mpros-18;mpros-1162;price2013-X035;price2016-H118;price2016-H277;holt2021_1079_cc15_strain_1;chow2021_CD160480_cc22_strain_1;chow2021_CD160775_cc22_strain_1	9	SRR3731472;8524_5#27;14623_3#77;SRR2053963;SRR3728590;SRR3728957;ERR4845718;22139_4_37;22178_2_39	-	DNA polymerase I	CDS	1693828	1696459	-1	CDS_NCTC8325_1693829_1696459	2632	0.0807046	0.860191	price2016;mpros;price2013;holt2021;chow2021	15;1;22;45;59
SAOUHSC_02011	CDS_only_functional	4	4	chow2017-CD140187;effelsberg2019_worker_C_cc398_strain_2;chow2021_CD140187_cc45_strain_1;van-tonder2023_1278_cc45_strain_1	4	17059_1#17;ERR3466392;17059_1_17;30602_6_33	-	conserved hypothetical protein	CDS	1920092	1920911	-1	CDS_NCTC8325_1920093_1920911	820	0.0808659	0.860191	chow2017;effelsberg2019;chow2021;van-tonder2023	45;398
SAOUHSC_00989	CDS_only_functional	5	5	mpros-121;young2017-P049;chow2017-CD140189;price2016-H118;lee2023_2159_cc8_strain_1	5	14324_8#70;SRR5251396;17059_1#19;SRR3729203;SRR10393789	-	conserved hypothetical protein	CDS	960953	962108	-1	CDS_NCTC8325_960954_962108	1156	0.0810238	0.860191	mpros;young2017;chow2017;price2016;lee2023	22;30;45;8
SAOUHSC_01360	CDS_only_functional	3	3	mpros-300;price2016-H202;lee2023_1113_cc8_strain_1	3	14623_4#10;SRR3731407;SRR10393626	-	peptide methionine sulfoxide reductase	CDS	1304208	1304718	-1	CDS_NCTC8325_1304209_1304718	511	0.0814626	0.860191	mpros;price2016;lee2023	22;30;8
SAOUHSC_02770	CDS_only_functional	4	4	chow2017-CD140306;mpros-774;price2016-3438563;hall2019_T188_cc8_strain_1	4	18090_5#9;14208_8#22;SRR3731542;10456_7_5	-	conserved hypothetical protein	CDS	2546720	2547542	-1	CDS_NCTC8325_2546721_2547542	823	0.0816928	0.860191	chow2017;mpros;price2016;hall2019	1;22;30;8
SAOUHSC_00258	CDS_only_functional	10	10	chow2017-CD140955;mpros-104;mpros-121;mpros-312;chow2017-CD140971;young2017-P101;price2016-H277;chow2021_CD150715_cc22_strain_1;annavajhala2022_2017-119_cc398_strain_1;van-tonder2023_1355_cc8_strain_1	10	16870_4#6;14448_1#44;14623_5#16;8524_5#73;16870_4#17;SRR5250173;SRR3728385;19789_3_15;SRR15369816;ERR5162527	-	conserved hypothetical protein	CDS	276307	279337	1	CDS_NCTC8325_276308_279337	3031	0.0817955	0.860191	chow2017;mpros;young2017;price2016;chow2021;annavajhala2022;van-tonder2023	22;45;59;398;8
SAOUHSC_02860	CDS_only_functional	5	5	chow2017-CD140367;mpros-381;price2016-H264;raghuram2023_S0029_cc398_strain_1;holt2021_1027_cc5_strain_1	5	16870_2#39;8525_1#72;SRR3730705;SRR23267242;ERR4845658	-	HMG-CoA synthase, putative	CDS	2631567	2632734	1	CDS_NCTC8325_2631568_2632734	1168	0.0837623	0.875904	chow2017;mpros;price2016;raghuram2023;holt2021	22;361;398;5
SAOUHSC_01379	CDS_only_functional	4	4	mpros-291;mpros-766;tong2015-T59;raghuram2023_S0048_cc15_strain_1	4	14355_2#65;14200_7#5;5150_8#8;SRR23266893	-	oligopeptide transporter putative membrane permease domain	CDS	1323164	1323995	-1	CDS_NCTC8325_1323165_1323995	832	0.0841983	0.875904	mpros;tong2015;raghuram2023	22;8;15
SAOUHSC_02900	CDS_only_functional	4	3	mpros-345;mpros-261;auguet2016-P_0315	4	14623_8#51;14555_7#35;14672_2#53;ERR1040903	-	conserved hypothetical protein	CDS	2669371	2670202	1	CDS_NCTC8325_2669372_2670202	832	0.0841983	0.875904	mpros;auguet2016	22;30;88
SAOUHSC_01064	CDS_only_functional	11	11	price2013-X035;price2016-H187;young2017-P053;young2017-P101;mpros-216;price2016-2961570;van-tonder2023_1102_cc22_strain_1;van-tonder2023_1200_cc22_strain_1;popovich2020b_124_cc5_strain_1;van-tonder2023_1204_cc72_strain_1;nakamura2020_K100_cc97_strain_1	11	SRR2053963;SRR3729045;SRR5249918;SRR5250173;14200_8#5;SRR3728906;28632_2_196;ERR5162608;SRR11139283;30602_6_126;DRR107259	-	pyruvate carboxylase	CDS	1028809	1032262	1	CDS_NCTC8325_1028810_1032262	3454	0.085053	0.87771	price2013;price2016;young2017;mpros;van-tonder2023;popovich2020b;nakamura2020	45;5;8;22;72;97
SAOUHSC_00209	CDS_only_functional	6	6	chow2017-CD140367;mpros-789;mpros-210;holt2021_1079_cc15_strain_1;key2023_26_cc361_strain_1;raghuram2023_S0026_cc59_strain_1	6	18090_5#13;14672_2#49;14672_2#61;ERR4845720;SRR14017205;SRR23351626	-	PTS system, glucose-specific IIBC component, putative	CDS	229610	231140	-1	CDS_NCTC8325_229611_231140	1531	0.0854318	0.87771	chow2017;mpros;holt2021;key2023;raghuram2023	22;5;15;361;59
SAOUHSC_01243	CDS_only_functional	5	5	price2016-H280;mpros-373;ingham2021_D09_cc398_strain_2;van-tonder2023_1066_cc45_strain_1;key2023_9_cc5_strain_1	5	SRR3731863;14623_8#64;ERR5270680;28103_1_154;SRR13995524	-	transcription termination-antitermination factor, putative	CDS	1194612	1195788	1	CDS_NCTC8325_1194613_1195788	1177	0.0858479	0.87771	price2016;mpros;ingham2021;van-tonder2023;key2023	22;30;398;45;5
SAOUHSC_01097	CDS_only_functional	3	3	mpros-308;nakamura2020_K162_cc12_strain_1;chow2021_CD160378_cc22_strain_1	3	14448_2#30;DRR107163;22139_4_76	-	conserved hypothetical protein	CDS	1057089	1057611	1	CDS_NCTC8325_1057090_1057611	523	0.0858872	0.87771	mpros;nakamura2020;chow2021	22;12
SAOUHSC_02008	CDS_only_functional	4	4	chow2017-CD140306;mpros-1317;key2023_16_cc97_strain_1;lydecker2020_99_cc5_strain_1	4	16870_2#14;14623_5#36;SRR14016685;GCA_018213665	-	conserved hypothetical protein	CDS	1917423	1918260	-1	CDS_NCTC8325_1917424_1918260	838	0.0858893	0.87771	chow2017;mpros;key2023;lydecker2020	1;8;97;5
SAOUHSC_00441	CDS_only_functional	3	3	harrison2016-CR31;mpros-1321;mpros-291	3	15049_1#12;14623_7#90;14672_2#69	-	conserved hypothetical protein	CDS	444666	445191	1	CDS_NCTC8325_444667_445191	526	0.0870091	0.885392	harrison2016;mpros	22
SAOUHSC_00710	CDS_only_functional	5	5	mpros-327;mpros-432;mpros-503;chow2017-CD140764;popovich2020b_224_cc5_strain_1	5	8525_1#23;14200_8#73;14672_2#63;16870_3#10;SRR11139347	-	N-acetylglucosamine-6-phosphate deacetylase	CDS	694194	695376	1	CDS_NCTC8325_694195_695376	1183	0.0872533	0.885392	mpros;chow2017;popovich2020b	22;45;5
SAOUHSC_00195	CDS_only_functional	5	5	mpros-555;mpros-907;price2013-X035;ingham2021_D06_cc398_strain_1;raghuram2023_S0089_cc59_strain_1	5	14200_6#92;14623_2#78;SRR2053963;ERR5270616;SRR23309788	-	acetyl-CoA acetyltransferase, putative	CDS	214245	215430	-1	CDS_NCTC8325_214246_215430	1186	0.0879605	0.889447	mpros;price2013;ingham2021;raghuram2023	22;45;398;59
SAOUHSC_00106	CDS_only_functional	6	6	price2016-H157;mpros-465;price2013-X035;van-tonder2023_1296_cc1_strain_1;van-tonder2023_1204_cc72_strain_1;raghuram2023_S0047_cc8_strain_1	6	SRR3728666;14200_6#86;SRR2053963;ERR5162506;30602_6_126;SRR23267110	-	conserved hypothetical protein	CDS	110292	111837	1	CDS_NCTC8325_110293_111837	1546	0.0884688	0.890402	price2016;mpros;price2013;van-tonder2023;raghuram2023	15;22;45;1;72;8
SAOUHSC_00532	CDS_only_functional	5	5	auguet2016-P_0718;mpros-1317;effelsberg2019_worker_C_cc398_strain_1;lee2023_2040_cc59_strain_1;raghuram2023_S0029_cc5_strain_1	5	ERR1040921;14448_3#22;ERR3466379;SRR10393676;SRR23351677	-	conserved hypothetical protein	CDS	536141	537329	1	CDS_NCTC8325_536142_537329	1189	0.0886707	0.890402	auguet2016;mpros;effelsberg2019;lee2023;raghuram2023	22;8;398;59;5
SAOUHSC_01758	CDS_only_functional	3	3	mpros-772;chow2021_CD150619_cc22_strain_1;effelsberg2019_worker_A_cc398_strain_1	3	14208_8#45;19789_4_8;ERR3466360	-	conserved hypothetical protein	CDS	1659667	1660198	-1	CDS_NCTC8325_1659668_1660198	532	0.0892712	0.89333	mpros;chow2021;effelsberg2019	80;22;398
SAOUHSC_02797	CDS_only_functional	5	5	young2017-P090;key2023_26_cc361_strain_1;key2023_26_cc361_strain_2;key2023_26_cc361_strain_3;raghuram2023_S0060_cc8_strain_1	5	SRR5249953;SRR14017148;SRR14017156;SRR14017157;SRR23267704	-	conserved hypothetical protein	CDS	2568431	2569625	-1	CDS_NCTC8325_2568432_2569625	1195	0.0901	0.894603	young2017;key2023;raghuram2023	8;361
SAOUHSC_01356	CDS_only_functional	4	4	mpros-140;price2016-2878576;price2016-H237;price2016-H144	4	8490_3#48;SRR3731431;SRR3730414;SRR3730491	-	transcriptional antiterminator	CDS	1298808	1299660	1	CDS_NCTC8325_1298809_1299660	853	0.0901885	0.894603	mpros;price2016	1;59;5
SAOUHSC_01975	CDS_only_functional	5	5	mpros-350;price2016-H247;price2016-H316;sansom2021_191_cc8_strain_1;key2023_16_cc97_strain_1	5	8525_1#27;SRR3731792;SRR3729374;SRR13194633;SRR18339427	-	conserved hypothetical protein	CDS	1880195	1881392	-1	CDS_NCTC8325_1880196_1881392	1198	0.0908191	0.894603	mpros;price2016;sansom2021;key2023	22;30;8;97
SAOUHSC_01317	CDS_only_functional	4	4	price2016-2401930;mpros-579;raghuram2023_S0044_cc22_strain_1;chow2021_CD150446_cc8_strain_1	4	SRR3728387;14623_8#15;SRR23267657;19647_2_54	-	conserved hypothetical protein	CDS	1260031	1260886	-1	CDS_NCTC8325_1260032_1260886	856	0.0910605	0.894603	price2016;mpros;raghuram2023;chow2021	1;22;8
SAOUHSC_01178	CDS_only_functional	5	5	harrison2016-GR11;mpros-88;van-tonder2023_1296_cc1_strain_1;chow2021_CD150186_cc45_strain_1;lydecker2020_2_cc8_strain_1	5	13414_7#15;14448_1#77;ERR5162506;19647_2_37;GCA_018211605	-	phosphopantothenoylcysteine decarboxylase/phosphopantothenate--cysteine ligase	CDS	1127907	1129107	1	CDS_NCTC8325_1127908_1129107	1201	0.0915411	0.894603	harrison2016;mpros;van-tonder2023;chow2021;lydecker2020	22;8;1;45
SAOUHSC_00376	CDS_only_functional	3	3	young2017-P055;chow2017-CD140729;mpros-95	3	SRR5251279;16870_3#2;14208_8#37	-	conserved hypothetical protein	CDS	383357	383894	-1	CDS_NCTC8325_383358_383894	538	0.0915578	0.894603	young2017;chow2017;mpros	30;8
SAOUHSC_01263	CDS_only_functional	6	6	mpros-463;mpros-823;mpros-261;young2017-P015;price2013-X035;hall2019_T249_cc8_strain_1	6	14324_8#65;14208_8#13;14355_1#24;SRR5250369;SRR2053963;10396_5_66	-	conserved hypothetical protein	CDS	1217619	1219179	1	CDS_NCTC8325_1217620_1219179	1561	0.0915638	0.894603	mpros;young2017;price2013;hall2019	22;30;45;8
SAOUHSC_00485	CDS_only_functional	3	3	mpros-92;hall2019_T75_cc5_strain_1;raghuram2023_S0016_cc8_strain_1	3	8524_3#43;10456_3_88;SRR23266984	-	hypoxanthine phosphoribosyltransferase	CDS	482595	483135	1	CDS_NCTC8325_482596_483135	541	0.0927101	0.899724	mpros;hall2019;raghuram2023	22;5;8
SAOUHSC_01665	CDS_only_functional	3	3	price2016-2755035;price2016-H153;price2013-X023	3	SRR3731646;SRR3728718;SRR2053893	-	CBS domain protein	CDS	1578516	1579056	-1	CDS_NCTC8325_1578517_1579056	541	0.0927101	0.899724	price2016;price2013	130;22;30
SAOUHSC_00958	CDS_only_functional	8	8	chow2017-CD140367;mpros-226;mpros-697;harkins2018-SS_149;price2016-2754372;price2016-H277;nakamura2020_C050_cc51_strain_1;lydecker2020_10_cc5_strain_1	8	16870_2#39;14412_8#58;14448_2#34;ERR1904040;SRR3731418;SRR3728914;DRR107204;GCA_018211105	-	serine protease HtrA, putative	CDS	933093	935418	1	CDS_NCTC8325_933094_935418	2326	0.0933652	0.900845	chow2017;mpros;harkins2018;price2016;nakamura2020;lydecker2020	22;30;59;51;5
SAOUHSC_02987	CDS_only_functional	6	6	price2016-2440689;harkins2018-SS_045;paterson2015-Staff_D;chow2021_CD161484_cc22_strain_1;hall2019_T234_cc8_strain_1;raghuram2023_S0076_cc8_strain_2	6	SRR3728626;ERR1903992;10770_3#48;22114_7_31;10396_5_68;SRR23718641	-	conserved hypothetical protein	CDS	2755465	2757034	-1	CDS_NCTC8325_2755466_2757034	1570	0.0934486	0.900845	price2016;harkins2018;paterson2015;chow2021;hall2019;raghuram2023	101;15;22;8
SAOUHSC_02601	CDS_only_functional	5	5	chow2017-CD140345;price2016-2395978;mpros-385;mpros-429;lee2023_2040_cc59_strain_1	5	18090_5#12;SRR3728897;14623_8#20;14623_6#24;SRR10393675	-	Na+/H+ antiporter, putative	CDS	2390181	2391393	-1	CDS_NCTC8325_2390182_2391393	1213	0.0944588	0.907558	chow2017;price2016;mpros;lee2023	1;22;45;59
SAOUHSC_00870	CDS_only_functional	5	5	chow2017-CD140345;young2017-P040;mpros-133;price2016-H134;chow2021_CD150715_cc22_strain_1	5	18090_5#12;SRR5249845;14623_8#58;SRR3731422;19789_3_15	-	dltB protein, putative	CDS	835728	836943	1	CDS_NCTC8325_835729_836943	1216	0.0951956	0.910113	chow2017;young2017;mpros;price2016;chow2021	1;22;45
SAOUHSC_02760	CDS_only_functional	6	6	chow2017-CD140306;harrison2016-GR05;mpros-1314;mpros-300;lydecker2020_75_cc45_strain_1;lydecker2020_99_cc5_strain_1	6	18090_5#9;13415_2#90;14623_5#88;8524_5#72;GCA_018209885;GCA_018210625	-	glutamate synthase alpha subunit, putative	CDS	2535538	2537116	-1	CDS_NCTC8325_2535539_2537116	1579	0.0953542	0.910113	chow2017;harrison2016;mpros;lydecker2020	1;22;45;5
SAOUHSC_00997	CDS_only_functional	5	5	mpros-800;young2017-P067;van-tonder2023_1361_cc1_strain_1;nakamura2020_K036_cc8_strain_1;van-tonder2023_1276_cc779_strain_1	5	14208_8#15;SRR5250012;ERR5162535;DRR107230;30602_6_69	-	conserved hypothetical protein	CDS	969197	970415	-1	CDS_NCTC8325_969198_970415	1219	0.0959353	0.910853	mpros;young2017;van-tonder2023;nakamura2020	361;59;1;8;779
SAOUHSC_02152	CDS_only_functional	4	4	young2017-P094;van-tonder2023_1077_cc5_strain_1;raghuram2023_S0017_cc8_strain_1;van-tonder2023_612_cc1290_strain_1	4	SRR5249970;28103_1_270;SRR23266956;ERR5162590	-	ABC transporter, ATP-binding protein, putative	CDS	2023887	2024760	-1	CDS_NCTC8325_2023888_2024760	874	0.0963765	0.910853	young2017;van-tonder2023;raghuram2023	59;5;8;1290
SAOUHSC_02589	CDS_only_functional	4	4	mpros-279;mpros-706;mpros-821;raghuram2023_S0044_cc22_strain_1	4	14448_2#26;14208_8#36;14623_6#77;SRR23267655	-	conserved hypothetical protein	CDS	2380508	2381381	1	CDS_NCTC8325_2380509_2381381	874	0.0963765	0.910853	mpros;raghuram2023	22
SAOUHSC_01496	CDS_only_functional	3	3	mpros-1162;mpros-194;raghuram2023_S0113_cc5_strain_1	3	14208_8#32;14324_8#72;SRR23310158	-	cytidylate kinase	CDS	1450480	1451032	-1	CDS_NCTC8325_1450481_1451032	553	0.097379	0.914351	mpros;raghuram2023	22;5
SAOUHSC_01922	CDS_only_functional	3	3	chow2017-CD140187;ingham2021_D09_cc398_strain_2;chow2021_CD140187_cc45_strain_1	3	17059_1#17;ERR5270680;17059_1_17	-	conserved hypothetical protein	CDS	1829577	1830129	1	CDS_NCTC8325_1829578_1830129	553	0.097379	0.914351	chow2017;ingham2021;chow2021	45;398
SAOUHSC_00968	CDS_only_functional	7	7	chow2017-CD140030;price2016-H159;price2013-X072;price2013-X035;price2013-X112;chow2021_CD140030_cc22_strain_1;raghuram2023_S0070_cc398_strain_1	7	17059_1#1;SRR3730924;SRR2053880;SRR2053963;SRR2053891;17059_1_1;SRR23267542	-	conserved hypothetical protein	CDS	943329	945294	1	CDS_NCTC8325_943330_945294	1966	0.0977262	0.914641	chow2017;price2016;price2013;chow2021;raghuram2023	22;30;45;5;398
SAOUHSC_01214	CDS_only_functional	4	4	mpros-1162;price2013-X022;price2016-3041545;van-tonder2023_1204_cc72_strain_1	4	14623_3#77;SRR2053918;SRR3730798;30602_6_126	-	conserved hypothetical protein	CDS	1165141	1166026	1	CDS_NCTC8325_1165142_1166026	886	0.0999996	0.926743	mpros;price2013;price2016;van-tonder2023	22;30;7;72
SAOUHSC_02448	CDS_only_functional	4	4	price2016-2592681;price2016-H111;van-tonder2023_1204_cc72_strain_1;chow2021_CD151343_cc8_strain_1	4	SRR3730635;SRR3730554;ERR5162611;19787_1_10	-	conserved hypothetical protein	CDS	2272019	2272904	-1	CDS_NCTC8325_2272020_2272904	886	0.0999996	0.926743	price2016;van-tonder2023;chow2021	30;59;72;8
SAOUHSC_02519	CDS_only_functional	4	4	chow2017-CD140572;price2016-2800717;hall2019_T59_cc8_strain_1;van-tonder2023_1276_cc779_strain_1	4	16870_2#51;SRR3730458;10456_3_59;ERR5162513	-	conserved hypothetical protein	CDS	2322845	2323733	1	CDS_NCTC8325_2322846_2323733	889	0.100915	0.926743	chow2017;price2016;hall2019;van-tonder2023	45;59;8;779
SAOUHSC_02955	CDS_only_functional	4	4	mpros-121;mpros-56;mpros-772;raghuram2023_S0054_cc8_strain_1	4	14324_8#70;14623_5#31;14200_7#7;SRR23449337	-	sensor histidine kinase, putative	CDS	2717696	2718584	-1	CDS_NCTC8325_2717697_2718584	889	0.100915	0.926743	mpros;raghuram2023	22;80;8
SAOUHSC_00827	CDS_only_functional	3	3	young2017-P010;price2016-2395978;price2016-2754372	3	SRR5250647;SRR3728897;SRR3731418	-	conserved hypothetical protein	CDS	804681	805242	1	CDS_NCTC8325_804682_805242	562	0.100942	0.926743	young2017;price2016	15;1;30
SAOUHSC_01768	CDS_only_functional	3	3	harrison2016-CR31;mpros-257;mpros-97	3	15049_1#19;8524_5#5;8524_3#62	-	conserved hypothetical protein	CDS	1668708	1669269	1	CDS_NCTC8325_1668709_1669269	562	0.100942	0.926743	harrison2016;mpros	22
SAOUHSC_01658	CDS_only_functional	4	4	price2013-X112;young2017-P009;chow2021_CD150606_cc45_strain_1;raghuram2023_S0073_cc5_strain_1	4	SRR2053891;SRR5250096;19647_3_42;SRR23267211	-	endonuclease IV, putative	CDS	1570226	1571117	-1	CDS_NCTC8325_1570227_1571117	892	0.101835	0.929039	price2013;young2017;chow2021;raghuram2023	5;8;45
SAOUHSC_02522	CDS_only_functional	4	4	mpros-477;mpros-74;young2017-P101;raghuram2023_S0031_cc5_strain_1	4	14200_8#49;8524_3#30;SRR5250173;SRR23267366	-	conserved hypothetical protein	CDS	2325195	2326086	-1	CDS_NCTC8325_2325196_2326086	892	0.101835	0.929039	mpros;young2017;raghuram2023	22;45;5
SAOUHSC_02696	CDS_only_functional	5	5	price2013-X035;young2017-P094;chow2021_CD151071_cc22_strain_1;raghuram2023_S0120_cc5_strain_1;raghuram2023_S0139_cc8_strain_1	5	SRR2053963;SRR5249970;19789_4_58;SRR23310106;SRR23309698	-	fmhA protein, putative	CDS	2479205	2480456	1	CDS_NCTC8325_2479206_2480456	1252	0.104263	0.939592	price2013;young2017;chow2021;raghuram2023	45;59;22;5;8
SAOUHSC_00515	CDS_only_functional	3	3	auguet2016-P_0718;mpros-216;raghuram2023_S0009_cc45_strain_1	3	ERR1040927;14200_8#5;SRR23267368	-	conserved hypothetical protein	CDS	516849	517419	1	CDS_NCTC8325_516850_517419	571	0.104556	0.939592	auguet2016;mpros;raghuram2023	22;5;45
SAOUHSC_02891	CDS_only_functional	3	3	mpros-75;mpros-916;mpros-194	3	14623_8#86;14623_2#36;9716_3#67	-	conserved hypothetical protein	CDS	2663457	2664027	1	CDS_NCTC8325_2663458_2664027	571	0.104556	0.939592	mpros	22;30;5
SAOUHSC_03046	CDS_only_functional	3	3	mpros-297;ingham2021_D02_cc398_strain_6;popovich2020a_69_Pt_cc8_strain_1	3	14448_2#14;ERR5270580;SRR11089334	-	Helix-turn-helix domain protein	CDS	2813373	2813943	-1	CDS_NCTC8325_2813374_2813943	571	0.104556	0.939592	mpros;ingham2021;popovich2020a	22;398;8
SAOUHSC_02619	CDS_only_functional	4	4	mpros-254;nakamura2020_K153_cc20_strain_1;holt2021_1021_cc5_strain_1;raghuram2023_S0057_cc8_strain_1	4	8447_7#92;DRR107283;ERR4845640;SRR23267046	-	conserved hypothetical protein	CDS	2407322	2408222	-1	CDS_NCTC8325_2407323_2408222	901	0.104616	0.939592	mpros;nakamura2020;holt2021;raghuram2023	22;20;5;8
SAOUHSC_00078	CDS_only_functional	5	5	harrison2016-CR42;price2016-H123;mpros-1136;mpros-1317;van-tonder2023_625_cc361_strain_1	5	15049_1#42;SRR3731460;14623_8#14;14623_5#36;ERR5162596	-	conserved hypothetical protein	CDS	83504	84761	1	CDS_NCTC8325_83505_84761	1258	0.105814	0.947415	harrison2016;price2016;mpros;van-tonder2023	22;72;8;361
SAOUHSC_01318	CDS_only_functional	3	3	price2016-H149;price2016-H118;mpros-772	3	SRR3730490;SRR3729000;14208_8#45	-	conserved hypothetical protein	CDS	1261216	1261792	1	CDS_NCTC8325_1261217_1261792	577	0.106994	0.950125	price2016;mpros	30;45;80
SAOUHSC_01352	CDS_only_functional	8	8	mpros-179;mpros-410;mpros-1286;price2016-H264;chow2021_CD152585_cc22_strain_1;chow2021_CD150649_cc22_strain_1;ingham2021_D06_cc398_strain_1;chow2021_CD150606_cc45_strain_1	8	14448_1#12;14448_1#67;14623_8#38;SRR3730705;19787_2_55;19789_4_16;ERR5270616;19647_3_42	-	DNA topoisomerase IV, A subunit	CDS	1294196	1296599	1	CDS_NCTC8325_1294197_1296599	2404	0.107113	0.950125	mpros;price2016;chow2021;ingham2021	22;30;361;398;45
SAOUHSC_01778	CDS_only_functional	5	5	harrison2016-CR31;mpros-824;price2016-3444388;price2016-H277;raghuram2023_S0026_cc59_strain_1	5	15049_1#7;14324_8#63;SRR3728414;SRR3728957;SRR23351923	-	ATP-dependent Clp protease, ATP-binding subunit ClpX	CDS	1677873	1679136	-1	CDS_NCTC8325_1677874_1679136	1264	0.107377	0.950125	harrison2016;mpros;price2016;raghuram2023	22;45;59
SAOUHSC_02554	CDS_only_functional	4	4	chow2021_CD162079_cc22_strain_1;raghuram2023_S0029_cc398_strain_1;raghuram2023_S0046_cc5_strain_1;popovich2020b_224_cc5_strain_1	4	22114_7_85;SRR23267240;SRR23449508;SRR11139358	-	conserved hypothetical protein	CDS	2348592	2349501	-1	CDS_NCTC8325_2348593_2349501	910	0.107431	0.950125	chow2021;raghuram2023;popovich2020b	22;398;5
SAOUHSC_01179	CDS_only_functional	8	8	chow2017-CD140345;mpros-261;mpros-473;auguet2016-P_0315;mpros-1317;van-tonder2023_1312_cc15_strain_1;raghuram2023_S0013_cc8_strain_1;lydecker2020_57_cc5_strain_1	8	18090_5#12;14555_7#35;14623_4#27;ERR1040903;14623_5#36;30602_6_324;SRR23267271;GCA_018211305	-	primosomal protein N	CDS	1129106	1131515	1	CDS_NCTC8325_1129107_1131515	2410	0.108214	0.95129	chow2017;mpros;auguet2016;van-tonder2023;raghuram2023;lydecker2020	1;30;5;88;8;15
SAOUHSC_03011	CDS_only_functional	3	3	mpros-416;mpros-907;lydecker2020_3_cc5_strain_1	3	14623_8#80;14412_8#53;GCA_018211005	-	imidazoleglycerol-phosphate dehydratase, putative	CDS	2784827	2785406	-1	CDS_NCTC8325_2784828_2785406	580	0.108221	0.95129	mpros;lydecker2020	22;5
SAOUHSC_01872	CDS_only_functional	5	5	harrison2016-GR05;paterson2015-Staff_D;price2016-H144;raghuram2023_S0044_cc22_strain_1;hall2019_T234_cc8_strain_1	5	13414_7#5;10770_3#51;SRR3729489;SRR23267655;10396_5_68	-	conserved hypothetical protein	CDS	1780196	1781465	1	CDS_NCTC8325_1780197_1781465	1270	0.108951	0.954805	harrison2016;paterson2015;price2016;raghuram2023;hall2019	22;5;8
SAOUHSC_01711	CDS_only_functional	4	4	harrison2016-CR02;price2016-H173;chow2021_CD150422_cc1_strain_1;ingham2021_D02_cc398_strain_6	4	15049_1#67;SRR3729459;19647_4_21;ERR5270573	-	conserved hypothetical protein	CDS	1617864	1618779	-1	CDS_NCTC8325_1617865_1618779	916	0.109327	0.955207	harrison2016;price2016;chow2021;ingham2021	22;398;1
SAOUHSC_01875	CDS_only_functional	8	8	young2017-P104;price2013-X031;chow2017-CD140764;young2017-P009;chow2021_CD160963_cc22_strain_1;effelsberg2019_worker_A_cc398_strain_2;popovich2020b_224_cc5_strain_1;raghuram2023_S0016_cc8_strain_1	8	SRR5250099;SRR2054095;16870_3#11;SRR5250096;22178_2_61;ERR3466385;SRR11139379;SRR23266984	-	leucyl-tRNA synthetase	CDS	1788817	1791235	-1	CDS_NCTC8325_1788818_1791235	2419	0.109878	0.957131	young2017;price2013;chow2017;chow2021;effelsberg2019;popovich2020b;raghuram2023	15;30;45;8;22;398;5
SAOUHSC_01791	CDS_only_functional	4	4	mpros-177;raghuram2023_S0060_cc8_strain_1;raghuram2023_S0003_ccND_strain_1;lydecker2020_3_cc5_strain_1	4	14623_8#7;SRR23267706;SRR23351852;GCA_018211005	-	conserved hypothetical protein	CDS	1688105	1689026	-1	CDS_NCTC8325_1688106_1689026	922	0.111238	0.966064	mpros;raghuram2023;lydecker2020	22;8;ND;5
SAOUHSC_01478	CDS_only_functional	3	3	price2016-2395978;hall2019_T358_cc8_strain_1;hall2019_T65_cc8_strain_1	3	SRR3729346;10396_5_34;10396_6_33	-	conserved hypothetical protein	CDS	1435594	1436182	-1	CDS_NCTC8325_1435595_1436182	589	0.111934	0.969204	price2016;hall2019	1;8
SAOUHSC_01071	CDS_only_functional	4	3	young2017-P095;price2016-H264;raghuram2023_S0010_cc5_strain_1	3	SRR5250306;SRR3730705;SRR23267379	-	glycerophosphoryl diester phosphodiesterase, putative	CDS	1037026	1037953	-1	CDS_NCTC8325_1037027_1037953	928	0.113163	0.976919	young2017;price2016;raghuram2023	30;361;5
SAOUHSC_01799	CDS_only_functional	6	6	price2016-2395978;price2016-H277;ingham2021_D02_cc398_strain_6;raghuram2023_S0010_cc5_strain_1;van-tonder2023_1204_cc72_strain_1;popovich2020b_192_cc8_strain_1	6	SRR3728897;SRR3728914;ERR5270572;SRR23351838;30602_6_126;SRR11139452	-	Histidine kinase-, DNA gyrase B-, and HSP90-like ATPase domain protein	CDS	1698738	1700400	-1	CDS_NCTC8325_1698739_1700400	1663	0.114122	0.97943	price2016;ingham2021;raghuram2023;van-tonder2023;popovich2020b	1;59;398;5;72;8
SAOUHSC_02140	CDS_only_functional	4	4	chow2017-CD140572;price2013-X035;price2013-X174;van-tonder2023_1395_cc1_strain_1	4	16870_2#51;SRR2053963;SRR2054046;30602_6_53	-	conserved hypothetical protein	CDS	2013576	2014506	1	CDS_NCTC8325_2013577_2014506	931	0.114131	0.97943	chow2017;price2013;van-tonder2023	45;1
SAOUHSC_02406	CDS_only_functional	4	4	mpros-1162;mpros-821;mpros-772;annavajhala2022_2017-119_cc398_strain_1	4	14623_3#77;14448_2#19;14208_8#45;SRR15369816	-	conserved hypothetical protein	CDS	2234217	2235150	-1	CDS_NCTC8325_2234218_2235150	934	0.115103	0.984848	mpros;annavajhala2022	22;80;398
SAOUHSC_01845	CDS_only_functional	6	6	mpros-192;price2016-2170485;chow2021_CD161369_cc22_strain_1;raghuram2023_S0092_cc59_strain_1;lydecker2020_94_cc8_strain_1;lydecker2020_28_cc8_strain_1	6	14623_5#66;SRR3730461;22114_7_15;SRR23449243;GCA_018210475;GCA_018214925	-	formate-tetrahydrofolate ligase, putative	CDS	1750439	1752107	-1	CDS_NCTC8325_1750440_1752107	1669	0.115529	0.985574	mpros;price2016;chow2021;raghuram2023;lydecker2020	22;5;59;8
SAOUHSC_00606	CDS_only_functional	5	3	harrison2016-GR05;price2013-X022;price2016-H277	4	13415_2#90;SRR2053918;SRR3728385;SRR3728914	-	conserved hypothetical protein	CDS	597924	599220	1	CDS_NCTC8325_597925_599220	1297	0.116171	0.986973	harrison2016;price2013;price2016	22;30;59
SAOUHSC_00094	CDS_only_functional	3	3	raghuram2023_S0016_cc8_strain_1;lydecker2020_135_cc5_strain_1;lydecker2020_118_cc5_strain_1	3	SRR23266984;GCA_018210265;GCA_018213205	-	conserved hypothetical protein	CDS	100454	101054	1	CDS_NCTC8325_100455_101054	601	0.11696	0.986973	raghuram2023;lydecker2020	8;5
SAOUHSC_00014	CDS_only_functional	4	4	mpros-547;harkins2018-SS_105;price2016-2432734;raghuram2023_S0031_cc5_strain_1	4	14200_8#21;ERR1904023;SRR3729075;SRR23267366	-	conserved hypothetical protein	CDS	17364	18303	1	CDS_NCTC8325_17365_18303	940	0.117058	0.986973	mpros;harkins2018;price2016;raghuram2023	22;30;8;5
SAOUHSC_00765	CDS_only_functional	4	4	chow2017-CD140367;mpros-1235;van-tonder2023_1200_cc22_strain_1;key2023_12_cc1290_strain_1	4	16870_2#39;14623_7#25;30602_6_20;SRR18339399	-	conserved hypothetical protein	CDS	747287	748226	1	CDS_NCTC8325_747288_748226	940	0.117058	0.986973	chow2017;mpros;van-tonder2023;key2023	22;1290
SAOUHSC_00327	CDS_only_functional	6	6	price2016-H137;price2013-X035;chow2021_CD160963_cc22_strain_1;chow2021_CD150186_cc45_strain_1;lee2023_2011_cc8_strain_1;lydecker2020_3_cc5_strain_1	6	SRR3728952;SRR2053963;22178_2_61;19647_2_36;SRR10393745;GCA_018214105	-	conserved hypothetical protein	CDS	339970	341653	1	CDS_NCTC8325_339971_341653	1684	0.119085	0.995986	price2016;price2013;chow2021;lee2023;lydecker2020	30;45;22;8;5
SAOUHSC_02915	CDS_only_functional	6	6	harrison2016-CR42;nakamura2020_K172_cc1_strain_1;chow2021_CD150649_cc22_strain_1;chow2021_CD150776_cc45_strain_1;raghuram2023_S0144_cc5_strain_1;raghuram2023_S0046_cc5_strain_1	6	15049_1#48;DRR107291;19789_4_16;19789_4_21;SRR23363989;SRR23449506	-	conserved hypothetical protein	CDS	2680486	2682169	1	CDS_NCTC8325_2680487_2682169	1684	0.119085	0.995986	harrison2016;nakamura2020;chow2021;raghuram2023	22;1;45;5
SAOUHSC_01165	CDS_only_functional	5	5	mpros-571;price2016-H185;mpros-175;raghuram2023_S0080_cc5_strain_1;lydecker2020_98_cc5_strain_1	5	14623_3#73;SRR3730677;8490_3#95;SRR23267383;GCA_018213745	-	uracil permease, putative	CDS	1114346	1115654	1	CDS_NCTC8325_1114347_1115654	1309	0.119451	0.995986	mpros;price2016;raghuram2023;lydecker2020	22;45;5
SAOUHSC_02945	CDS_only_functional	3	3	mpros-97;price2016-H264;mpros-237	3	8524_3#62;SRR3730705;14623_6#13	-	siroheme synthase, putative	CDS	2709972	2710578	-1	CDS_NCTC8325_2709973_2710578	607	0.119504	0.995986	mpros;price2016	22;361;5
SAOUHSC_02114	CDS_only_functional	4	4	mpros-813;chow2021_CD150715_cc22_strain_1;chow2021_CD160775_cc22_strain_1;sansom2021_542_cc8_strain_1	4	14623_6#69;19789_3_14;22178_2_38;SRR13194696	-	conserved hypothetical protein	CDS	1986588	1987536	-1	CDS_NCTC8325_1986589_1987536	949	0.120017	0.997382	mpros;chow2021;sansom2021	22;8
SAOUHSC_00248	CDS_only_functional	4	4	nakamura2020_C050_cc51_strain_1;holt2021_1021_cc5_strain_1;lydecker2020_96_cc5_strain_1;lydecker2020_10_cc5_strain_1	4	DRR107204;ERR4845637;GCA_018209145;GCA_018211105	-	peptidoglycan hydrolase, putative	CDS	267752	268703	1	CDS_NCTC8325_267753_268703	952	0.12101	0.99784	nakamura2020;holt2021;lydecker2020	51;5
SAOUHSC_00299	CDS_only_functional	5	5	mpros-823;price2013-X035;price2016-H145;nakamura2020_K158_cc5_strain_1;raghuram2023_S0003_ccND_strain_1	5	14623_6#82;SRR2053963;SRR3729302;DRR107161;SRR23351850	-	conserved hypothetical protein	CDS	312594	313908	-1	CDS_NCTC8325_312595_313908	1315	0.121107	0.99784	mpros;price2013;price2016;nakamura2020;raghuram2023	22;45;5;ND
SAOUHSC_02107	CDS_only_functional	5	5	mpros-257;price2013-X023;price2016-H277;van-tonder2023_1395_cc1_strain_1;van-tonder2023_1393_cc30_strain_1	5	14623_8#22;SRR2053911;SRR3728385;30602_6_53;30602_6_271	-	UDP-N-acetylmuramyl tripeptide synthetase, putative	CDS	1980013	1981327	-1	CDS_NCTC8325_1980014_1981327	1315	0.121107	0.99784	mpros;price2013;price2016;van-tonder2023	22;30;59;1
SAOUHSC_00271	CDS_only_functional	3	3	effelsberg2019_worker_C_cc398_strain_2;effelsberg2019_worker_A_cc398_strain_2;raghuram2023_S0068_cc5_strain_1	3	ERR3466392;ERR3466380;SRR23266905	-	conserved hypothetical protein	CDS	290953	291565	1	CDS_NCTC8325_290954_291565	613	0.122069	1	effelsberg2019;raghuram2023	398;5
SAOUHSC_01148	CDS_only_functional	5	5	mpros-359;mpros-191;price2016-H165;price2016-2423610;lydecker2020_74_cc8_strain_1	5	14208_8#2;8447_7#17;SRR3730679;SRR3728989;GCA_018209565	-	cell division protein, putative	CDS	1098731	1100051	1	CDS_NCTC8325_1098732_1100051	1321	0.122774	1	mpros;price2016;lydecker2020	22;30;8
SAOUHSC_03024	CDS_only_functional	4	4	mpros-687;price2016-H277;chow2021_CD150619_cc22_strain_1;chow2021_CD160394_cc22_strain_1	4	14355_2#55;SRR3728385;19789_4_10;22139_4_87	-	conserved hypothetical protein	CDS	2797472	2798429	1	CDS_NCTC8325_2797473_2798429	958	0.123008	1	mpros;price2016;chow2021	22;59
SAOUHSC_01423	CDS_only_functional	3	3	mpros-74;price2016-2754372;lydecker2020_94_cc8_strain_1	3	14448_1#88;SRR3731418;GCA_018212505	-	conserved hypothetical protein	CDS	1363078	1363693	-1	CDS_NCTC8325_1363079_1363693	616	0.123359	1	mpros;price2016;lydecker2020	22;30;8
SAOUHSC_02986	CDS_only_functional	4	4	mpros-824;price2016-H277;chow2021_CD150627_cc45_strain_1;lydecker2020_25_cc5_strain_1	4	14324_8#63;SRR3728385;19789_4_12;GCA_018214365	-	conserved hypothetical protein	CDS	2754528	2755488	-1	CDS_NCTC8325_2754529_2755488	961	0.124012	1	mpros;price2016;chow2021;lydecker2020	22;59;45;5
SAOUHSC_01837	CDS_only_functional	3	3	price2013-X134;raghuram2023_S0086_cc5_strain_1;raghuram2023_S0139_cc8_strain_2	3	SRR2053924;SRR23310047;SRR23309705	-	1-acyl-sn-glycerol-3-phosphate acyltransferases domain protein	CDS	1742509	1743127	-1	CDS_NCTC8325_1742510_1743127	619	0.124653	1	price2013;raghuram2023	8;5
SAOUHSC_00931	CDS_only_functional	4	4	price2013-X035;price2016-2107188;chow2021_CD161607_cc22_strain_1;van-tonder2023_1377_cc8_strain_1	4	SRR2053963;SRR3728791;22114_7_38;ERR5162550	-	oligopeptide ABC transporter, permease protein, putative	CDS	903650	904613	1	CDS_NCTC8325_903651_904613	964	0.125019	1	price2013;price2016;chow2021;van-tonder2023	45;5;22;8
SAOUHSC_01262	CDS_only_functional	4	4	paterson2015-Staff_D;chow2017-CD140183;chow2021_CD140183_cc45_strain_1;lydecker2020_24_cc5_strain_1	4	10361_1#92;17059_1#12;17059_1_12;GCA_018214245	-	recombination protein RecA, putative	CDS	1216297	1217266	1	CDS_NCTC8325_1216298_1217266	970	0.127044	1	paterson2015;chow2017;chow2021;lydecker2020	22;45;5
SAOUHSC_02638	CDS_only_functional	4	4	mpros-102;chow2017-CD140572;chow2017-CD140971;nakamura2020_K036_cc8_strain_1	4	14200_6#24;16870_2#51;16870_4#17;DRR107230	-	conserved hypothetical protein	CDS	2424091	2425060	1	CDS_NCTC8325_2424092_2425060	970	0.127044	1	mpros;chow2017;nakamura2020	22;45;8
SAOUHSC_01860	CDS_only_functional	2	2	mpros-350;young2017-P077	2	14200_6#76;SRR5251278	-	conserved hypothetical protein	CDS	1768585	1768897	-1	CDS_NCTC8325_1768586_1768897	313	0.127324	1	mpros;young2017	22;398
SAOUHSC_00450	CDS_only_functional	5	5	mpros-191;ingham2021_D02_cc398_strain_6;ingham2021_D06_cc398_strain_1;ingham2021_D08_cc398_strain_1;van-tonder2023_1276_cc779_strain_1	5	8447_7#17;ERR5270573;ERR5270614;ERR5270675;30602_6_69	-	Orn/Lys/Arg decarboxylase, putative	CDS	454729	456067	1	CDS_NCTC8325_454730_456067	1339	0.127838	1	mpros;ingham2021;van-tonder2023	22;398;779
SAOUHSC_00173	CDS_only_functional	3	3	mpros-219;price2016-H277;van-tonder2023_1174_cc8_strain_1	3	14208_8#78;SRR3728957;28632_2_226	-	acyl carrier phosphodiesterase	CDS	189694	190321	-1	CDS_NCTC8325_189695_190321	628	0.128567	1	mpros;price2016;van-tonder2023	22;59;8
SAOUHSC_01287	CDS_only_functional	5	5	mpros-257;mpros-886;price2016-2849664;price2016-H246;raghuram2023_S0047_cc8_strain_1	5	8524_5#5;14623_3#56;SRR3728927;SRR3729467;SRR23267113	-	glutamine synthetase, type I	CDS	1242807	1244148	1	CDS_NCTC8325_1242808_1244148	1342	0.128691	1	mpros;price2016;raghuram2023	22;30;45;8
SAOUHSC_01456	CDS_only_functional	5	5	chow2017-CD140490;mpros-308;mpros-97;price2013-X022;van-tonder2023_1204_cc72_strain_1	5	16870_2#43;14448_2#30;8524_3#62;SRR2053918;30602_6_126	-	conserved hypothetical protein	CDS	1415366	1416707	1	CDS_NCTC8325_1415367_1416707	1342	0.128691	1	chow2017;mpros;price2013;van-tonder2023	22;30;72
SAOUHSC_02389	CDS_only_functional	4	4	price2016-2754372;hall2019_T358_cc8_strain_1;hall2019_T249_cc8_strain_1;lydecker2020_105_cc398_strain_1	4	SRR3731418;10396_5_34;10396_5_66;GCA_018209165	-	cation efflux family protein, putative	CDS	2209328	2210309	1	CDS_NCTC8325_2209329_2210309	982	0.131136	1	price2016;hall2019;lydecker2020	30;8;398
SAOUHSC_01370	CDS_only_functional	3	3	mpros-1166;key2023_26_cc361_strain_1;key2023_26_cc361_strain_3	3	14623_2#66;SRR14017148;SRR14017157	-	N-(5'phosphoribosyl)anthranilate isomerase, putative	CDS	1314193	1314826	1	CDS_NCTC8325_1314194_1314826	634	0.1312	1	mpros;key2023	45;361
SAOUHSC_00267	CDS_only_functional	2	2	price2013-X035;raghuram2023_S0026_cc72_strain_1	2	SRR2053963;SRR23267326	-	conserved hypothetical protein	CDS	287242	287560	1	CDS_NCTC8325_287243_287560	319	0.13127	1	price2013;raghuram2023	45;72
SAOUHSC_02524	CDS_only_functional	2	2	mpros-297;hall2019_T249_cc8_strain_1	2	8524_5#56;10396_5_66	-	conserved hypothetical protein	CDS	2326645	2326963	1	CDS_NCTC8325_2326646_2326963	319	0.13127	1	mpros;hall2019	22;8
SAOUHSC_00099	CDS_only_functional	5	5	mpros-279;mpros-660;price2013-X035;young2017-P094;raghuram2023_S0068_cc5_strain_1	5	14448_2#26;14323_1#43;SRR2053963;SRR5249970;SRR23267246	-	conserved hypothetical protein	CDS	103074	104427	1	CDS_NCTC8325_103075_104427	1354	0.13213	1	mpros;price2013;young2017;raghuram2023	22;45;59;5
SAOUHSC_01361	CDS_only_functional	4	4	mpros-774;mpros-907;price2016-H279;raghuram2023_S0035_cc8_strain_1	4	14208_8#72;14412_8#53;SRR3728969;SRR23267313	-	transcriptional regulator, putative	CDS	1304854	1305838	1	CDS_NCTC8325_1304855_1305838	985	0.132167	1	mpros;price2016;raghuram2023	22;59;8
SAOUHSC_02401	CDS_only_functional	7	7	mpros-1232;mpros-1162;mpros-1203;mpros-33;price2016-2760555;tong2015-T183;raghuram2023_S0070_cc398_strain_1	7	14623_7#45;14208_8#9;14448_1#54;14200_8#13;SRR3730690;4950_3#10;SRR23267627	-	conserved hypothetical protein	CDS	2221119	2223252	1	CDS_NCTC8325_2221120_2223252	2134	0.132811	1	mpros;price2016;tong2015;raghuram2023	1;22;398;8
SAOUHSC_00315	CDS_only_functional	5	5	harrison2016-CR31;price2016-H264;mpros-857;chow2021_CD160348_cc1_strain_1;lydecker2020_85_cc8_strain_1	5	15049_1#8;SRR3730705;14208_8#42;22139_4_61;GCA_018213265	-	conserved hypothetical protein	CDS	329363	330719	1	CDS_NCTC8325_329364_330719	1357	0.132996	1	harrison2016;price2016;mpros;chow2021;lydecker2020	22;361;45;1;8
SAOUHSC_01197	CDS_only_functional	4	4	price2013-X161;mpros-920;mpros-97;raghuram2023_S0041_cc72_strain_1	4	SRR2053985;14412_8#78;8524_3#62;SRR23449440	-	fatty acid/phospholipid synthesis protein PlsX	CDS	1148669	1149656	1	CDS_NCTC8325_1148670_1149656	988	0.133202	1	price2013;mpros;raghuram2023	15;22;72
SAOUHSC_01499	CDS_only_functional	4	4	mpros-730;price2016-H123;tong2015-T12;raghuram2023_S0069_cc8_strain_1	4	14208_8#18;SRR3731460;4925_8#5;SRR23718226	-	conserved hypothetical protein	CDS	1452299	1453286	-1	CDS_NCTC8325_1452300_1453286	988	0.133202	1	mpros;price2016;tong2015;raghuram2023	22;8
SAOUHSC_00834	CDS_only_functional	2	2	price2016-2561518;raghuram2023_S0010_cc5_strain_1	2	SRR3730874;SRR23718504	-	thioredoxin, putative	CDS	809037	809358	-1	CDS_NCTC8325_809038_809358	322	0.133254	1	price2016;raghuram2023	5
SAOUHSC_00317	CDS_only_functional	5	5	price2016-H304;mpros-1180;mpros-243;paterson2015-Staff_A;lydecker2020_91_cc8_strain_1	5	SRR3730623;14623_4#9;8447_7#77;10361_1#89;GCA_018210085	-	glycerol-3-phosphate transporter	CDS	331345	332704	-1	CDS_NCTC8325_331346_332704	1360	0.133865	1	price2016;mpros;paterson2015;lydecker2020	1;22;8
SAOUHSC_02700	CDS_only_functional	5	5	mpros-1235;mpros-1321;mpros-623;price2013-X022;nakamura2020_K051_cc1_strain_1	5	14623_4#20;14623_7#90;14355_1#89;SRR2053918;DRR107238	-	conserved hypothetical protein	CDS	2482880	2484239	-1	CDS_NCTC8325_2482881_2484239	1360	0.133865	1	mpros;price2013;nakamura2020	22;30;1
SAOUHSC_02983	CDS_only_functional	5	5	price2016-3438563;price2016-H178;annavajhala2022_2017-077_cc15_strain_1;chow2021_CD161607_cc22_strain_1;raghuram2023_S0029_cc398_strain_1	5	SRR3731542;SRR3730665;SRR15369822;22114_7_39;SRR23267636	-	conserved hypothetical protein	CDS	2749271	2750630	-1	CDS_NCTC8325_2749272_2750630	1360	0.133865	1	price2016;annavajhala2022;chow2021;raghuram2023	30;398;15;22
SAOUHSC_01676	CDS_only_functional	4	4	price2013-X174;van-tonder2023_1266_cc22_strain_1;raghuram2023_S0113_cc5_strain_1;holt2021_1049_cc5_strain_1	4	SRR2054046;ERR5162485;SRR23309768;ERR4845690	-	conserved hypothetical protein	CDS	1585885	1586875	-1	CDS_NCTC8325_1585886_1586875	991	0.13424	1	price2013;van-tonder2023;raghuram2023;holt2021	45;22;5
SAOUHSC_02582	CDS_only_functional	9	9	price2016-H180;price2016-H197;mpros-813;price2016-2754372;chow2021_CD162127_cc22_strain_1;raghuram2023_S0092_cc59_strain_1;hall2019_T99_cc8_strain_1;hall2019_T232_cc8_strain_1;raghuram2023_S0016_cc8_strain_1	9	SRR3730789;SRR3730682;14623_6#69;SRR3731418;22139_1_9;SRR23449243;10396_4_24;10456_7_71;SRR23266984	-	formate dehydrogenase, alpha subunit, putative	CDS	2371791	2374746	-1	CDS_NCTC8325_2371792_2374746	2956	0.134855	1	price2016;mpros;chow2021;raghuram2023;hall2019	1;22;30;59;8
SAOUHSC_00592	CDS_only_functional	3	3	lydecker2020_79_cc5_strain_1;lydecker2020_8_cc5_strain_1;lydecker2020_118_cc5_strain_1	3	GCA_018210325;GCA_018211705;GCA_018213345	-	conserved hypothetical protein	CDS	590588	591230	1	CDS_NCTC8325_590589_591230	643	0.135184	1	lydecker2020	5
SAOUHSC_01585	CDS_only_functional	6	6	mpros-137;price2016-2029680;price2016-H173;mpros-380;nakamura2020_K145_cc5_strain_1;raghuram2023_S0003_ccND_strain_1	6	14448_1#20;SRR3729418;SRR3728976;8525_1#70;DRR107155;SRR23718708	-	staphylococcal respiratory response protein SrrB, putative	CDS	1511733	1513485	-1	CDS_NCTC8325_1511734_1513485	1753	0.136123	1	mpros;price2016;nakamura2020;raghuram2023	1;398;5;ND
SAOUHSC_01865	CDS_only_functional	3	3	mpros-230;price2013-X035;chow2021_CD151343_cc8_strain_1	3	14623_4#88;SRR2053963;19787_1_10	-	conserved hypothetical protein	CDS	1771872	1772517	-1	CDS_NCTC8325_1771873_1772517	646	0.136521	1	mpros;price2013;chow2021	22;45;8
SAOUHSC_00673	CDS_only_functional	7	7	price2016-H180;paterson2015-Staff_A;harkins2018-SS_149;price2016-2754372;price2016-H211;van-tonder2023_1105_cc59_strain_1;van-tonder2023_612_cc1290_strain_1	7	SRR3730789;10361_1#1;ERR1904037;SRR3731418;SRR3730915;28632_2_292;ERR5162590	-	conserved hypothetical protein	CDS	662030	664181	1	CDS_NCTC8325_662031_664181	2152	0.136898	1	price2016;paterson2015;harkins2018;van-tonder2023	1;22;30;8;59;1290
SAOUHSC_02300	CDS_only_functional	2	2	mpros-571;price2016-H187	2	14623_3#73;SRR3729045	-	STAS domain, putative	CDS	2133154	2133481	-1	CDS_NCTC8325_2133155_2133481	328	0.137241	1	mpros;price2016	22;45
SAOUHSC_01128	CDS_only_functional	4	4	chow2017-CD140971;price2016-2107188;price2013-X001;raghuram2023_S0017_cc8_strain_1	4	16870_4#18;SRR3728749;SRR2054035;SRR23266955	-	ornithine carbamoyltransferase	CDS	1081622	1082624	1	CDS_NCTC8325_1081623_1082624	1003	0.138424	1	chow2017;price2016;price2013;raghuram2023	45;5;88;8
SAOUHSC_01884	CDS_only_functional	4	3	harkins2018-SS_157;chow2021_CD160884_cc22_strain_1;chow2021_CD140349_cc30_strain_1	3	ERR1904049;22178_2_47;16870_2_32	-	conserved hypothetical protein	CDS	1797487	1798489	1	CDS_NCTC8325_1797488_1798489	1003	0.138424	1	harkins2018;chow2021	30;22
SAOUHSC_01915	CDS_only_functional	4	4	price2016-H236;mpros-121;mpros-261;lydecker2020_57_cc5_strain_1	4	SRR3728784;14623_6#21;14672_2#53;GCA_018212005	-	conserved hypothetical protein	CDS	1823265	1824267	-1	CDS_NCTC8325_1823266_1824267	1003	0.138424	1	price2016;mpros;lydecker2020	130;22;30;5
SAOUHSC_01918	CDS_only_functional	3	3	mpros-329;nakamura2020_K051_cc1_strain_1;popovich2020b_184_cc8_strain_1	3	14672_2#19;DRR107136;SRR11139214	-	conserved hypothetical protein	CDS	1826666	1827317	1	CDS_NCTC8325_1826667_1827317	652	0.13921	1	mpros;nakamura2020;popovich2020b	22;1;8
SAOUHSC_00012	CDS_only_functional	2	2	chow2021_CD150422_cc1_strain_1;chow2021_CD160482_cc1_strain_1	2	19647_4_21;22139_4_41	-	conserved hypothetical protein	CDS	15413	15743	1	CDS_NCTC8325_15414_15743	331	0.139244	1	chow2021	1
SAOUHSC_00887	CDS_only_functional	2	2	price2016-H174;price2013-X045	2	SRR3730881;SRR2054045	-	Na+/H+ antiporter subunit, putative	CDS	850789	851119	-1	CDS_NCTC8325_850790_851119	331	0.139244	1	price2016;price2013	30;45
SAOUHSC_02284	CDS_only_functional	4	4	mpros-534;price2013-X112;chow2021_CD160348_cc1_strain_1;raghuram2023_S0009_cc45_strain_1	4	14200_6#68;SRR2053891;22139_4_62;SRR23351772	-	ketol-acid reductoisomerase	CDS	2115681	2116686	1	CDS_NCTC8325_2115682_2116686	1006	0.139478	1	mpros;price2013;chow2021;raghuram2023	22;5;1;45
SAOUHSC_02978	CDS_only_functional	9	9	price2016-H236;mpros-756;mpros-824;chow2017-CD140764;chow2021_CD160504_cc1_strain_1;raghuram2023_S0070_cc398_strain_1;holt2021_1007_cc88_strain_1;hall2019_T234_cc8_strain_1;lee2023_2159_cc8_strain_1	9	SRR3731566;14412_8#72;14324_8#63;16870_3#11;22139_4_53;SRR23648571;ERR4845627;10456_7_81;SRR10393789	-	phage infection protein, putative	CDS	2741076	2744058	-1	CDS_NCTC8325_2741077_2744058	2983	0.14006	1	price2016;mpros;chow2017;chow2021;raghuram2023;holt2021;hall2019;lee2023	130;22;45;1;398;88;8
SAOUHSC_02714	CDS_only_functional	4	4	chow2021_CD160498_cc1_strain_1;chow2021_CD150952_cc45_strain_1;lydecker2020_74_cc8_strain_1;lydecker2020_99_cc8_strain_1	4	22139_4_46;19647_3_26;GCA_018209565;GCA_018209585	-	biotin synthase	CDS	2494977	2495985	-1	CDS_NCTC8325_2494978_2495985	1009	0.140536	1	chow2021;lydecker2020	1;45;8
SAOUHSC_02968	CDS_only_functional	4	4	chow2017-CD140367;mpros-381;mpros-216;hall2019_T327_cc8_strain_1	4	18090_5#13;8525_1#72;14555_7#72;10396_5_24	-	ornithine carbamoyltransferase	CDS	2729232	2730243	-1	CDS_NCTC8325_2729233_2730243	1012	0.141597	1	chow2017;mpros;hall2019	22;5;8
SAOUHSC_00564	CDS_only_functional	3	3	price2016-2755035;chow2021_CD160504_cc1_strain_1;lydecker2020_109_cc5_strain_1	3	SRR3731549;22139_4_53;GCA_018209685	-	uracil-DNA glycosylase	CDS	571089	571746	1	CDS_NCTC8325_571090_571746	658	0.141916	1	price2016;chow2021;lydecker2020	130;1;5
SAOUHSC_00524	CDS_only_functional	10	8	mpros-312;chow2017-CD140826;van-tonder2023_1067_cc1_strain_1;chow2021_CD162278_cc45_strain_1;van-tonder2023_1377_cc8_strain_1;holt2021_1041_cc97_strain_1;lydecker2020_85_cc8_strain_1;lydecker2020_143_cc8_strain_1	9	14623_8#54;16870_3#72;28103_1_263;22139_1_63;ERR5162550;ERR4845666;GCA_018213265;GCA_018209905;GCA_018209925	-	RNA polymerase beta chain, putative	CDS	522300	525711	1	CDS_NCTC8325_522301_525711	3412	0.142201	1	mpros;chow2017;van-tonder2023;chow2021;holt2021;lydecker2020	22;45;1;8;97
SAOUHSC_01728	CDS_only_functional	4	4	mpros-1235;mpros-273;price2013-X035;hall2019_T99_cc8_strain_1	4	14623_7#25;8524_5#30;SRR2053963;10396_4_20	-	conserved hypothetical protein	CDS	1634412	1635426	1	CDS_NCTC8325_1634413_1635426	1015	0.14266	1	mpros;price2013;hall2019	22;45;8
SAOUHSC_02653	CDS_only_functional	2	2	chow2021_CD151496_cc45_strain_1;chow2021_CD150627_cc45_strain_1	2	19787_1_60;19789_4_12	-	conserved hypothetical protein	CDS	2439449	2439785	-1	CDS_NCTC8325_2439450_2439785	337	0.14327	1	chow2021	45
SAOUHSC_01420	CDS_only_functional	3	3	price2013-X147;raghuram2023_S0018_cc72_strain_1;van-tonder2023_1044_cc97_strain_1	3	SRR2053925;SRR23267463;28103_1_16	-	DNA-binding response regulator, putative	CDS	1361632	1362292	-1	CDS_NCTC8325_1361633_1362292	661	0.143275	1	price2013;raghuram2023;van-tonder2023	5;72;97
SAOUHSC_02724	CDS_only_functional	3	3	price2013-X112;effelsberg2019_worker_D_cc398_strain_2;van-tonder2023_1290_cc5_strain_1	3	SRR2053891;ERR3466381;ERR5162500	-	conserved hypothetical protein	CDS	2504706	2505366	1	CDS_NCTC8325_2504707_2505366	661	0.143275	1	price2013;effelsberg2019;van-tonder2023	5;398
SAOUHSC_03033	CDS_only_functional	4	4	mpros-133;price2016-H264;young2017-P027;mpros-772	4	8490_3#40;SRR3730705;SRR5250025;14200_7#7	-	high affinity nickel transporter, putative	CDS	2805005	2806022	1	CDS_NCTC8325_2805006_2806022	1018	0.143727	1	mpros;price2016;young2017	22;361;59;80
SAOUHSC_03052	CDS_only_functional	6	6	mpros-97;price2016-3407834;chow2017-CD140187;price2016-2561518;price2016-H211;chow2021_CD160953_cc45_strain_1	6	8524_3#62;SRR3728543;17059_1#17;SRR3728554;SRR3730915;22178_2_58	-	glucose inhibited division protein A, putative	CDS	2817073	2818858	-1	CDS_NCTC8325_2817074_2818858	1786	0.144655	1	mpros;price2016;chow2017;chow2021	22;30;45;5;8
SAOUHSC_01013	CDS_only_functional	7	7	mpros-219;mpros-191;ingham2021_D02_cc398_strain_6;key2023_22_cc45_strain_1;hall2019_T358_cc8_strain_1;popovich2020b_262_cc8_strain_1;lydecker2020_29_cc8_strain_1	7	14623_8#74;8447_7#17;ERR5270577;SRR14016783;10396_5_72;SRR11139417;GCA_018214445	-	phosphoribosylformylglycinamidine synthase II	CDS	982551	984741	1	CDS_NCTC8325_982552_984741	2191	0.145961	1	mpros;ingham2021;key2023;hall2019;popovich2020b;lydecker2020	22;398;45;8
SAOUHSC_00556	CDS_only_functional	5	5	price2016-H236;mpros-449;tong2015-T159;popovich2020a_81_Pt_cc22_strain_1;lydecker2020_65_cc45_strain_1	5	SRR3729236;14200_8#25;5227_1#3;SRR11089262;GCA_018211245	-	proline/betaine transporter, putative	CDS	564127	565528	1	CDS_NCTC8325_564128_565528	1402	0.146287	1	price2016;mpros;tong2015;popovich2020a;lydecker2020	130;22;8;45
SAOUHSC_01792	CDS_only_functional	5	5	mpros-33;price2016-3450127;price2013-X081;mpros-844;young2017-P009	5	14448_1#65;SRR3728655;SRR2054057;14208_8#65;SRR5250360	-	conserved hypothetical protein	CDS	1689025	1690426	-1	CDS_NCTC8325_1689026_1690426	1402	0.146287	1	mpros;price2016;price2013;young2017	22;30;45;5;8
SAOUHSC_01794	CDS_only_functional	4	4	mpros-150;mpros-192;mpros-254;lee2023_2189_cc8_strain_1	4	8490_3#60;14623_5#66;8447_7#92;SRR10393775	-	glyceraldehyde-3-phosphate dehydrogenase, type I	CDS	1691106	1692132	-1	CDS_NCTC8325_1691107_1692132	1027	0.146947	1	mpros;lee2023	22;8
SAOUHSC_01468	CDS_only_functional	2	2	mpros-220;price2013-X022	2	8447_7#53;SRR2053918	-	conserved hypothetical protein	CDS	1424300	1424642	-1	CDS_NCTC8325_1424301_1424642	343	0.14732	1	mpros;price2013	22;30
SAOUHSC_00298	CDS_only_functional	3	3	mpros-350;popovich2020a_41_Pt_cc5_strain_1;van-tonder2023_1093_cc5_strain_1	3	8525_1#27;SRR11089142;28632_2_26	-	conserved hypothetical protein	CDS	311799	312468	1	CDS_NCTC8325_311800_312468	670	0.14738	1	mpros;popovich2020a;van-tonder2023	22;5
SAOUHSC_00118	CDS_only_functional	4	4	young2017-P040;price2013-X035;price2016-H277;chow2021_CD150608_cc22_strain_1	4	SRR5249845;SRR2053963;SRR3728385;19647_3_43	-	capsular polysaccharide biosynthesis protein Cap5E, putative	CDS	123461	124490	1	CDS_NCTC8325_123462_124490	1030	0.148026	1	young2017;price2013;price2016;chow2021	1;45;59;22
SAOUHSC_01043	CDS_only_functional	5	5	mpros-107;mpros-823;mpros-1296;nakamura2020_C069_cc15_strain_1;effelsberg2019_worker_D_cc398_strain_1	5	14208_8#14;14623_6#82;14623_5#10;DRR107215;ERR3466362	-	dihydrolipoamide dehydrogenase	CDS	1011886	1013293	1	CDS_NCTC8325_1011887_1013293	1408	0.148101	1	mpros;nakamura2020;effelsberg2019	22;45;15;398
SAOUHSC_01366	CDS_only_functional	5	5	price2016-H184;harrison2016-CR42;price2013-X035;mpros-1136;van-tonder2023_1259_cc15_strain_1	5	SRR3731443;15049_1#21;SRR2053963;14623_3#84;30602_6_170	-	anthranilate synthase component I	CDS	1310436	1311843	1	CDS_NCTC8325_1310437_1311843	1408	0.148101	1	price2016;harrison2016;price2013;mpros;van-tonder2023	12;22;45;72;15
SAOUHSC_02372	CDS_only_functional	3	3	price2016-H240;van-tonder2023_1356_cc15_strain_1;ingham2021_D02_cc398_strain_6	3	SRR3730467;ERR5162529;ERR5270580	-	conserved hypothetical protein	CDS	2194863	2195535	-1	CDS_NCTC8325_2194864_2195535	673	0.148756	1	price2016;van-tonder2023;ingham2021	8;15;398
SAOUHSC_02547	CDS_only_functional	3	3	mpros-92;paterson2015-Staff_D;raghuram2023_S0054_cc8_strain_1	3	14448_1#19;10770_3#66;SRR23449591	-	molybdenum ABC transporter, permease protein, putative	CDS	2343009	2343681	-1	CDS_NCTC8325_2343010_2343681	673	0.148756	1	mpros;paterson2015;raghuram2023	22;8
SAOUHSC_02829	CDS_only_functional	3	3	mpros-534;key2023_20_cc30_strain_1;raghuram2023_S0031_cc5_strain_1	3	14672_2#27;SRR14016855;SRR23351903	-	NAD(P)H-flavin oxidoreductase, putative	CDS	2607116	2607788	-1	CDS_NCTC8325_2607117_2607788	673	0.148756	1	mpros;key2023;raghuram2023	22;30;5
SAOUHSC_01868	CDS_only_functional	5	5	mpros-1265;chow2021_CD161765_cc22_strain_1;raghuram2023_S0009_cc45_strain_1;raghuram2023_S0066_cc8_strain_1;lydecker2020_90_cc5_strain_1	5	14623_4#61;22114_7_48;SRR23351775;SRR23718337;GCA_018212545	-	conserved hypothetical protein	CDS	1774724	1776134	-1	CDS_NCTC8325_1774725_1776134	1411	0.149011	1	mpros;chow2021;raghuram2023;lydecker2020	22;45;8;5
SAOUHSC_00776	CDS_only_functional	4	4	mpros-1273;price2016-H153;van-tonder2023_1197_cc30_strain_1;raghuram2023_S0031_cc5_strain_1	4	14623_8#40;SRR3730526;30602_6_231;SRR23267366	-	excinuclease ABC, B subunit	CDS	756469	757501	1	CDS_NCTC8325_756470_757501	1033	0.149109	1	mpros;price2016;van-tonder2023;raghuram2023	22;30;5
SAOUHSC_01671	CDS_only_functional	2	2	price2016-H264;young2017-P094	2	SRR3730705;SRR5249970	-	diacylglycerol kinase, putative	CDS	1583104	1583449	-1	CDS_NCTC8325_1583105_1583449	346	0.149354	1	price2016;young2017	361;59
SAOUHSC_02845	CDS_only_functional	2	2	mpros-697;young2017-P019	2	14448_2#34;SRR5250420	-	conserved hypothetical protein	CDS	2619737	2620082	-1	CDS_NCTC8325_2619738_2620082	346	0.149354	1	mpros;young2017	22;30
SAOUHSC_02654	CDS_only_functional	4	4	price2016-3438563;price2016-H234;mpros-475;hall2019_T358_cc8_strain_1	4	SRR3731542;SRR3731719;14623_6#39;10396_5_34	-	conserved hypothetical protein	CDS	2439886	2440921	-1	CDS_NCTC8325_2439887_2440921	1036	0.150194	1	price2016;mpros;hall2019	30;5;8
SAOUHSC_02005	CDS_only_functional	4	4	mpros-97;raghuram2023_S0044_cc22_strain_1;van-tonder2023_597_cc398_strain_1;nakamura2020_K145_cc5_strain_1	4	8524_3#62;SRR23267655;ERR5162541;DRR107279	-	A/G-specific adenine glycosylase, putative	CDS	1914996	1916034	-1	CDS_NCTC8325_1914997_1916034	1039	0.151283	1	mpros;raghuram2023;van-tonder2023;nakamura2020	22;398;5
SAOUHSC_01661	CDS_only_functional	3	3	nakamura2020_K051_cc1_strain_1;effelsberg2019_worker_C_cc398_strain_1;popovich2020a_69_Pt_cc8_strain_1	3	DRR107136;ERR3466369;SRR11089334	-	conserved hypothetical protein	CDS	1573689	1574367	-1	CDS_NCTC8325_1573690_1574367	679	0.151522	1	nakamura2020;effelsberg2019;popovich2020a	1;398;8
SAOUHSC_00180	CDS_only_functional	4	4	mpros-291;mpros-477;chow2021_CD150014_cc45_strain_1;lydecker2020_10_cc5_strain_1	4	14355_2#65;14323_1#87;19647_2_5;GCA_018211105	-	conserved hypothetical protein	CDS	197158	198199	1	CDS_NCTC8325_197159_198199	1042	0.152374	1	mpros;chow2021;lydecker2020	22;45;5
SAOUHSC_00854	CDS_only_functional	4	4	price2013-X182;nakamura2020_K051_cc1_strain_1;annavajhala2022_2017-119_cc398_strain_1;hall2019_T249_cc8_strain_1	4	SRR2054066;DRR107136;SRR15369816;10396_5_66	-	conserved hypothetical protein	CDS	824164	825205	1	CDS_NCTC8325_824165_825205	1042	0.152374	1	price2013;nakamura2020;annavajhala2022;hall2019	15;1;398;8
SAOUHSC_02146	CDS_only_functional	4	4	price2016-H197;chow2017-CD140367;mpros-861;mpros-237	4	SRR3730492;18090_5#13;14208_8#30;14623_6#13	-	conserved hypothetical protein	CDS	2019320	2020361	1	CDS_NCTC8325_2019321_2020361	1042	0.152374	1	price2016;chow2017;mpros	1;22;5
SAOUHSC_00911	CDS_only_functional	6	6	price2016-H180;harrison2016-CR31;harrison2016-GR05;paterson2015-Staff_A;price2016-H183;raghuram2023_S0113_cc5_strain_1	6	SRR3731504;15049_1#38;13415_2#90;10770_4#58;SRR3729465;SRR23309770	-	conserved hypothetical protein	CDS	880618	882433	1	CDS_NCTC8325_880619_882433	1816	0.152617	1	price2016;harrison2016;paterson2015;raghuram2023	1;22;5
SAOUHSC_01383	CDS_only_functional	6	6	chow2021_CD150748_cc22_strain_1;ingham2021_D09_cc398_strain_2;van-tonder2023_1167_cc59_strain_1;raghuram2023_S0010_cc5_strain_1;popovich2020b_157_cc8_strain_1;lydecker2020_50_cc8_strain_1	6	19789_3_32;ERR5270680;28632_2_181;SRR23267378;SRR11139217;GCA_018210905	-	conserved hypothetical protein	CDS	1325826	1327641	1	CDS_NCTC8325_1325827_1327641	1816	0.152617	1	chow2021;ingham2021;van-tonder2023;raghuram2023;popovich2020b;lydecker2020	22;398;59;5;8
SAOUHSC_01614	CDS_only_functional	5	5	price2016-2395978;mpros-121;harkins2018-SS_157;mpros-237;annavajhala2022_2017-119_cc398_strain_1	5	SRR3728897;8490_3#36;ERR1904047;14623_6#13;SRR15369816	-	dihydrolipoamide dehydrogenase	CDS	1537914	1539336	-1	CDS_NCTC8325_1537915_1539336	1423	0.152676	1	price2016;mpros;harkins2018;annavajhala2022	1;22;30;5;398
SAOUHSC_01464	CDS_only_functional	2	2	mpros-350;lydecker2020_29_cc8_strain_1	2	8525_1#27;GCA_018214445	-	conserved hypothetical protein	CDS	1420038	1420389	-1	CDS_NCTC8325_1420039_1420389	352	0.153438	1	mpros;lydecker2020	22;8
SAOUHSC_02958	CDS_only_functional	5	5	price2016-H184;price2016-H128;chow2017-CD140306;mpros-242;nakamura2020_K174_cc8_strain_1	5	SRR3731443;SRR3728986;18090_5#9;14208_8#24;DRR107170	-	alkaline phosphatase III precursor, putative	CDS	2719683	2721108	1	CDS_NCTC8325_2719684_2721108	1426	0.153598	1	price2016;chow2017;mpros;nakamura2020	12;15;1;22;8
SAOUHSC_02422	CDS_only_functional	3	3	van-tonder2023_1114_cc30_strain_1;van-tonder2023_1355_cc8_strain_1;lydecker2020_143_cc8_strain_1	3	28632_2_9;ERR5162527;GCA_018209905	-	conserved hypothetical protein	CDS	2249882	2250566	-1	CDS_NCTC8325_2249883_2250566	685	0.154304	1	van-tonder2023;lydecker2020	30;8
SAOUHSC_00117	CDS_only_functional	6	6	auguet2016-P_0130;mpros-97;price2016-H264;price2013-X035;raghuram2023_S0048_cc15_strain_1;key2023_12_cc1290_strain_1	6	ERR1040796;8524_3#62;SRR3730705;SRR2053963;SRR23266894;SRR18339436	-	capsular polysaccharide biosynthesis protein Cap5D, putative	CDS	121648	123472	1	CDS_NCTC8325_121649_123472	1825	0.155043	1	auguet2016;mpros;price2016;price2013;raghuram2023;key2023	22;361;45;15;1290
SAOUHSC_00818	CDS_only_functional	3	3	mpros-118;price2016-H264;price2016-H285	3	14208_8#25;SRR3730705;SRR3729041	-	thermonuclease precursor	CDS	800033	800720	1	CDS_NCTC8325_800034_800720	688	0.1557	1	mpros;price2016	22;361;5
SAOUHSC_01702	CDS_only_functional	3	3	price2016-H170;mpros-668;chow2021_CD152041_cc22_strain_1	3	SRR3728797;14323_1#54;19787_2_29	-	MTA/SAH nucleosidase	CDS	1609898	1610585	-1	CDS_NCTC8325_1609899_1610585	688	0.1557	1	price2016;mpros;chow2021	22;5
SAOUHSC_00021	CDS_only_functional	6	6	mpros-1332;mpros-254;price2016-H251;chow2017-CD140764;chow2021_CD160884_cc22_strain_1;holt2021_1027_cc5_strain_1	6	14623_5#58;14200_8#72;SRR3729379;16870_3#10;22178_2_46;ERR4845655	-	sensory box histidine kinase VicK, putative	CDS	25644	27471	1	CDS_NCTC8325_25645_27471	1828	0.155856	1	mpros;price2016;chow2017;chow2021;holt2021	22;30;45;5
SAOUHSC_02666	CDS_only_functional	2	2	nakamura2020_K051_cc1_strain_1;lydecker2020_28_cc8_strain_1	2	DRR107136;GCA_018214925	-	conserved hypothetical protein	CDS	2451288	2451645	1	CDS_NCTC8325_2451289_2451645	358	0.157544	1	nakamura2020;lydecker2020	1;8
SAOUHSC_02641	CDS_only_functional	4	4	price2016-H251;young2017-P101;mpros-194;lydecker2020_49_cc59_strain_1	4	SRR3729379;SRR5250742;14324_8#72;GCA_018213965	-	permease, putative domain protein	CDS	2426795	2427851	-1	CDS_NCTC8325_2426796_2427851	1057	0.157876	1	price2016;young2017;mpros;lydecker2020	30;45;5;59
SAOUHSC_01930	CDS_only_functional	2	2	price2016-H173;lydecker2020_119_cc72_strain_1	2	SRR3728720;GCA_018213065	-	conserved hypothetical protein	CDS	1833475	1833835	-1	CDS_NCTC8325_1833476_1833835	361	0.159604	1	price2016;lydecker2020	398;72
SAOUHSC_02306	CDS_only_functional	2	2	harkins2018-SS_157;price2016-2800717	2	ERR1904049;SRR3730458	-	holo-(acyl-carrier-protein) synthase	CDS	2136766	2137126	-1	CDS_NCTC8325_2136767_2137126	361	0.159604	1	harkins2018;price2016	30;59
SAOUHSC_02602	CDS_only_functional	2	2	paterson2015-Staff_D;chow2021_CD160247_cc22_strain_1	2	12029_1#51;22139_3_73	-	hypothetical protein	CDS	2391277	2391637	1	CDS_NCTC8325_2391278_2391637	361	0.159604	1	paterson2015;chow2021	22
SAOUHSC_02994	CDS_only_functional	2	2	tong2015-T358;hall2019_T358_cc8_strain_1	2	4925_6#1;10396_5_43	-	conserved hypothetical protein	CDS	2769117	2769477	1	CDS_NCTC8325_2769118_2769477	361	0.159604	1	tong2015;hall2019	8
SAOUHSC_00392	CDS_only_functional	3	3	price2016-H251;chow2017-CD140572;price2013-X035	3	SRR3729379;18090_5#14;SRR2053963	-	conserved hypothetical protein	CDS	395236	395932	1	CDS_NCTC8325_395237_395932	697	0.159915	1	price2016;chow2017;price2013	30;45
SAOUHSC_01321	CDS_only_functional	4	4	price2013-X034;chow2017-CD140572;ingham2021_D09_cc398_strain_2;van-tonder2023_1143_cc5_strain_1	4	SRR2054098;18090_5#14;ERR5270680;28103_1_312	-	threonine synthase	CDS	1264704	1265766	1	CDS_NCTC8325_1264705_1265766	1063	0.160098	1	price2013;chow2017;ingham2021;van-tonder2023	30;45;398;5
SAOUHSC_00006	CDS_only_functional	8	7	price2013-X098;price2016-H264;price2016-H277;young2017-P042;van-tonder2023_1395_cc1_strain_1;raghuram2023_S0044_cc22_strain_1;lydecker2020_118_cc5_strain_1	7	SRR2053864;SRR3730705;SRR3728914;SRR5250670;30602_6_53;SRR23267655;GCA_018213165	-	DNA gyrase, A subunit	CDS	7004	9668	1	CDS_NCTC8325_7005_9668	2665	0.160534	1	price2013;price2016;young2017;van-tonder2023;raghuram2023;lydecker2020	1;361;59;22;5
SAOUHSC_00268	CDS_only_functional	6	6	young2017-P101;price2016-H240;chow2021_CD150606_cc45_strain_1;chow2021_CD151496_cc45_strain_1;chow2021_CD150627_cc45_strain_1;nakamura2020_C055_cc8_strain_1	6	SRR5250742;SRR3729169;19647_3_41;19787_1_60;19789_4_12;DRR107102	-	conserved hypothetical protein	CDS	287569	289414	1	CDS_NCTC8325_287570_289414	1846	0.160769	1	young2017;price2016;chow2021;nakamura2020	45;8
SAOUHSC_02303	CDS_only_functional	2	2	harrison2016-CR31;mpros-308	2	15049_1#56;14448_2#30	-	conserved hypothetical protein	CDS	2134938	2135301	-1	CDS_NCTC8325_2134939_2135301	364	0.161669	1	harrison2016;mpros	22
SAOUHSC_00660	CDS_only_functional	4	4	price2016-H119;raghuram2023_S0068_cc5_strain_1;raghuram2023_S0120_cc5_strain_1;popovich2020b_235_cc8_strain_1	4	SRR3728568;SRR23648574;SRR23449040;SRR11139428	-	conserved hypothetical protein	CDS	647302	648370	1	CDS_NCTC8325_647303_648370	1069	0.16233	1	price2016;raghuram2023;popovich2020b	30;5;8
SAOUHSC_02942	CDS_only_functional	6	6	harrison2016-CR02;mpros-409;price2016-H134;young2017-P101;effelsberg2019_worker_D_cc398_strain_2;van-tonder2023_1062_cc5_strain_1	6	15049_1#63;14208_8#87;SRR3731340;SRR5250742;ERR3466381;28103_1_261	-	anaerobic ribonucleoside-triphosphate reductase, putative	CDS	2706012	2707863	-1	CDS_NCTC8325_2706013_2707863	1852	0.162422	1	harrison2016;mpros;price2016;young2017;effelsberg2019;van-tonder2023	22;45;398;5
SAOUHSC_00559	CDS_only_functional	2	2	price2016-H181;mpros-772	2	SRR3728936;14208_8#45	-	conserved hypothetical protein	CDS	568563	568929	1	CDS_NCTC8325_568564_568929	367	0.16374	1	price2016;mpros	45;80
SAOUHSC_01903	CDS_only_functional	2	2	chow2017-CD140174;chow2021_CD150810_cc22_strain_1	2	17059_1#7;19789_3_76	-	conserved hypothetical protein	CDS	1812692	1813058	1	CDS_NCTC8325_1812693_1813058	367	0.16374	1	chow2017;chow2021	45;22
SAOUHSC_00973	CDS_only_functional	3	3	holt2021_1079_cc15_strain_1;popovich2020b_500_cc8_strain_1;lydecker2020_16_cc5_strain_1	3	ERR4845718;SRR11139371;GCA_018211065	-	conserved hypothetical protein	CDS	947204	947912	1	CDS_NCTC8325_947205_947912	709	0.165586	1	holt2021;popovich2020b;lydecker2020	15;8;5
SAOUHSC_00179	CDS_only_functional	4	4	price2016-H264;price2016-H144;holt2021_1046_cc12_strain_1;raghuram2023_S0076_cc8_strain_2	4	SRR3730705;SRR3730491;ERR4845682;SRR23718693	-	conserved hypothetical protein	CDS	196057	197134	1	CDS_NCTC8325_196058_197134	1078	0.1657	1	price2016;holt2021;raghuram2023	361;5;12;8
SAOUHSC_02755	CDS_only_functional	4	4	mpros-203;young2017-P001;chow2021_CD160219_cc22_strain_1;chow2021_CD151343_cc8_strain_1	4	8447_7#29;SRR5250272;22139_3_47;19787_1_10	-	conserved hypothetical protein	CDS	2532602	2533679	-1	CDS_NCTC8325_2532603_2533679	1078	0.1657	1	mpros;young2017;chow2021	1;22;8
SAOUHSC_01472	CDS_only_functional	8	8	mpros-261;price2016-2754372;young2017-P036;price2013-X112;raghuram2023_S0045_cc15_strain_1;chow2021_CD150649_cc22_strain_1;van-tonder2023_1374_cc45_strain_1;lydecker2020_74_cc8_strain_1	8	14355_1#24;SRR3731418;SRR5249973;SRR2053891;SRR23449618;19789_4_15;ERR5162545;GCA_018210605	-	DnaQ family exonuclease/DinG family helicase, putative	CDS	1427923	1430617	-1	CDS_NCTC8325_1427924_1430617	2695	0.167358	1	mpros;price2016;young2017;price2013;raghuram2023;chow2021;van-tonder2023;lydecker2020	30;5;15;22;45;8
SAOUHSC_02916	CDS_only_functional	2	2	chow2021_CD160548_cc22_strain_1;lydecker2020_79_cc5_strain_1	2	22139_3_79;GCA_018210345	-	aspartate 1-decarboxylase	CDS	2682297	2682669	-1	CDS_NCTC8325_2682298_2682669	373	0.167894	1	chow2021;lydecker2020	22;5
SAOUHSC_01254	CDS_only_functional	3	3	mpros-124;chow2021_CD160394_cc22_strain_1;effelsberg2019_worker_C_cc398_strain_1	3	14623_5#52;22139_4_86;ERR3466359	-	conserved hypothetical protein	CDS	1208725	1209439	1	CDS_NCTC8325_1208726_1209439	715	0.168444	1	mpros;chow2021;effelsberg2019	22;398
SAOUHSC_01901	CDS_only_functional	3	3	mpros-571;van-tonder2023_1204_cc72_strain_1;nakamura2020_C071_cc8_strain_1	3	14623_3#73;30602_6_126;DRR107111	-	conserved hypothetical protein	CDS	1811161	1811875	-1	CDS_NCTC8325_1811162_1811875	715	0.168444	1	mpros;van-tonder2023;nakamura2020	22;72;8
SAOUHSC_01400	CDS_only_functional	4	4	young2017-P055;price2016-H318;hall2019_T75_cc5_strain_1;holt2021_1049_cc5_strain_1	4	SRR5250031;SRR3730466;10456_3_83;ERR4845690	-	alanine racemase, putative	CDS	1342738	1343824	1	CDS_NCTC8325_1342739_1343824	1087	0.169095	1	young2017;price2016;hall2019;holt2021	30;8;5
SAOUHSC_00618	CDS_only_functional	3	3	harkins2018-SS_149;chow2017-CD140764;chow2017-CD140971	3	ERR1904037;16870_3#11;16870_4#17	-	conserved hypothetical protein	CDS	609376	610093	1	CDS_NCTC8325_609377_610093	718	0.169879	1	harkins2018;chow2017	30;45
SAOUHSC_00279	CDS_only_functional	2	2	price2016-2198644;effelsberg2019_worker_C_cc398_strain_1	2	SRR3731456;ERR3466359	-	conserved hypothetical protein	CDS	295205	295580	1	CDS_NCTC8325_295206_295580	376	0.169978	1	price2016;effelsberg2019	1;398
SAOUHSC_01637	CDS_only_functional	2	2	harrison2016-CR42;mpros-789	2	15049_1#21;14672_2#49	-	conserved hypothetical protein	CDS	1556823	1557198	-1	CDS_NCTC8325_1556824_1557198	376	0.169978	1	harrison2016;mpros	22
SAOUHSC_01204	CDS_only_functional	10	10	mpros-660;mpros-344;price2016-H251;price2016-3278992;young2017-P037;mpros-194;chow2021_CD150715_cc22_strain_1;hall2019_T271_cc8_strain_1;raghuram2023_S0069_cc8_strain_1;lydecker2020_141_cc5_strain_1	10	14208_8#41;14448_1#24;SRR3729379;SRR3729285;SRR5249917;14324_8#72;19789_3_14;10396_5_13;SRR23266897;GCA_018209745	-	SMC family, C-terminal domain family	CDS	1152771	1156338	1	CDS_NCTC8325_1152772_1156338	3568	0.172184	1	mpros;price2016;young2017;chow2021;hall2019;raghuram2023;lydecker2020	22;30;45;59;5;8
SAOUHSC_01046	CDS_only_functional	4	4	mpros-258;price2016-2754372;mpros-1213;mpros-475	4	8524_5#1;SRR3731418;14412_8#63;14672_2#18	-	ABC transporter domain protein	CDS	1014431	1015526	1	CDS_NCTC8325_1014432_1015526	1096	0.172513	1	mpros;price2016	22;30;5
SAOUHSC_02357	CDS_only_functional	4	4	mpros-1162;mpros-179;price2016-H264;mpros-772	4	14623_3#77;14623_8#77;SRR3730705;14200_7#7	-	conserved hypothetical protein	CDS	2178625	2179723	-1	CDS_NCTC8325_2178626_2179723	1099	0.173658	1	mpros;price2016	22;361;80
SAOUHSC_00468	CDS_only_functional	2	2	mpros-1267;chow2017-CD140764	2	14623_4#59;16870_3#11	-	conserved hypothetical protein	CDS	468476	468857	1	CDS_NCTC8325_468477_468857	382	0.174159	1	mpros;chow2017	1;45
SAOUHSC_00565	CDS_only_functional	2	2	chow2021_CD150619_cc22_strain_1;lee2023_1142_cc5_strain_1	2	19789_4_8;SRR10393593	-	conserved hypothetical protein	CDS	571746	572127	1	CDS_NCTC8325_571747_572127	382	0.174159	1	chow2021;lee2023	22;5
SAOUHSC_01586	CDS_only_functional	3	3	mpros-477;price2016-H151;raghuram2023_S0144_cc5_strain_1	3	14323_1#87;SRR3728556;SRR23309841	-	DNA-binding response regulator, putative	CDS	1513465	1514191	-1	CDS_NCTC8325_1513466_1514191	727	0.174203	1	mpros;price2016;raghuram2023	22;398;5
SAOUHSC_02933	CDS_only_functional	5	5	price2013-X093;price2016-H264;price2016-H277;chow2021_CD150606_cc45_strain_1;lee2023_2189_cc8_strain_1	5	SRR2053910;SRR3730705;SRR3728385;19647_3_42;SRR10393767	-	betaine aldehyde dehydrogenase	CDS	2699894	2701385	-1	CDS_NCTC8325_2699895_2701385	1492	0.174452	1	price2013;price2016;chow2021;lee2023	15;361;59;45;8
SAOUHSC_02881	CDS_only_functional	5	5	young2017-P040;mpros-577;price2016-H118;young2017-P094;lydecker2020_18_cc15_strain_1	5	SRR5249845;14623_6#37;SRR3728590;SRR5249970;GCA_018211745	-	conserved hypothetical protein	CDS	2654319	2655813	-1	CDS_NCTC8325_2654320_2655813	1495	0.175424	1	young2017;mpros;price2016;lydecker2020	1;22;45;59;15
SAOUHSC_01480	CDS_only_functional	4	4	chow2017-CD140030;price2016-H251;chow2017-CD140764;chow2021_CD140030_cc22_strain_1	4	17059_1#1;SRR3729379;16870_3#10;17059_1_1	-	conserved hypothetical protein	CDS	1436760	1437864	-1	CDS_NCTC8325_1436761_1437864	1105	0.175956	1	chow2017;price2016;chow2021	22;30;45
SAOUHSC_01589	CDS_only_functional	3	3	mpros-1180;mpros-194;raghuram2023_S0009_cc45_strain_1	3	14623_4#9;14324_8#72;SRR23267058	-	conserved hypothetical protein	CDS	1515588	1516320	-1	CDS_NCTC8325_1515589_1516320	733	0.177102	1	mpros;raghuram2023	22;5;45
SAOUHSC_00025	CDS_only_functional	7	7	price2016-2224886;chow2017-CD141405;harrison2016-GR11;mpros-191;harkins2018-SS_039;raghuram2023_S0001_cc1_strain_1;popovich2020b_384_cc8_strain_1	7	SRR3729434;16870_4#72;13414_7#15;8447_7#17;ERR1903989;SRR23351621;SRR11139396	-	conserved hypothetical protein	CDS	31004	33323	1	CDS_NCTC8325_31005_33323	2320	0.177849	1	price2016;chow2017;harrison2016;mpros;harkins2018;raghuram2023;popovich2020b	15;22;30;1;8
SAOUHSC_01981	CDS_only_functional	4	4	harkins2018-SS_026;price2016-H237;popovich2020a_69_Pt_cc8_strain_1;lee2023_2011_cc8_strain_1	4	ERR1903986;SRR3728774;SRR11089334;SRR10393744	-	sensor histidine kinase, putative	CDS	1885344	1886457	-1	CDS_NCTC8325_1885345_1886457	1114	0.179422	1	harkins2018;price2016;popovich2020a;lee2023	30;59;8
SAOUHSC_01587	CDS_only_functional	3	3	mpros-191;young2017-P094;raghuram2023_S0120_cc5_strain_1	3	8447_7#17;SRR5249970;SRR23310106	-	ribosomal large subunit pseudouridine synthase B, putative	CDS	1514323	1515061	-1	CDS_NCTC8325_1514324_1515061	739	0.180015	1	mpros;young2017;raghuram2023	22;59;5
SAOUHSC_02587	CDS_only_functional	3	3	mpros-916;chow2017-CD140971;raghuram2023_S0069_cc8_strain_1	3	14208_8#84;16870_4#18;SRR23448926	-	conserved hypothetical protein	CDS	2378948	2379686	-1	CDS_NCTC8325_2378949_2379686	739	0.180015	1	mpros;chow2017;raghuram2023	30;45;8
SAOUHSC_01967	CDS_only_functional	3	3	chow2021_CD150916_cc22_strain_1;chow2021_CD150619_cc22_strain_1;raghuram2023_S0032_cc5_strain_1	3	19647_4_64;19789_4_8;SRR23718543	-	ABC transporter, ATP-binding protein, putative	CDS	1871950	1872691	-1	CDS_NCTC8325_1871951_1872691	742	0.181477	1	chow2021;raghuram2023	22;5
SAOUHSC_02457	CDS_only_functional	3	3	mpros-118;mpros-75;price2016-2754372	3	14208_8#25;14623_8#86;SRR3731418	-	transcriptional regulator, Sir2 family, putative	CDS	2280888	2281629	1	CDS_NCTC8325_2280889_2281629	742	0.181477	1	mpros;price2016	22;30
SAOUHSC_01219	CDS_only_functional	4	4	mpros-312;chow2017-CD140572;nakamura2020_K145_cc5_strain_1;key2023_28_cc8_strain_1	4	14448_1#16;16870_2#51;DRR107155;SRR14017058	-	cell wall hydrolase, putative	CDS	1169208	1170327	1	CDS_NCTC8325_1169209_1170327	1120	0.181745	1	mpros;chow2017;nakamura2020;key2023	22;45;5;8
SAOUHSC_00732	CDS_only_functional	5	5	chow2017-CD140630;price2013-X035;van-tonder2023_1361_cc1_strain_1;chow2021_CD140630_cc22_strain_1;ingham2021_D02_cc398_strain_6	5	16870_2#60;SRR2053963;ERR5162535;16870_2_60;ERR5270573	-	amino acid ABC transporter, permease protein, putative	CDS	717231	718746	1	CDS_NCTC8325_717232_718746	1516	0.18229	1	chow2017;price2013;van-tonder2023;chow2021;ingham2021	22;45;1;398
SAOUHSC_02791	CDS_only_functional	2	2	chow2021_CD161765_cc22_strain_1;popovich2020b_74_cc8_strain_1	2	22114_7_47;SRR11139287	-	pyrophosphohydrolase, putative	CDS	2564790	2565183	-1	CDS_NCTC8325_2564791_2565183	394	0.182568	1	chow2021;popovich2020b	22;8
SAOUHSC_02569	CDS_only_functional	3	3	chow2017-CD140764;chow2021_CD140764_cc45_strain_1;popovich2020b_235_cc8_strain_1	3	16870_3#10;16870_3_10;SRR11139428	-	conserved hypothetical protein	CDS	2358663	2359407	-1	CDS_NCTC8325_2358664_2359407	745	0.182941	1	chow2017;chow2021;popovich2020b	45;8
SAOUHSC_00685	CDS_only_functional	2	2	mpros-18;price2016-H311	2	8524_5#27;SRR3730843	-	conserved hypothetical protein	CDS	671374	671770	1	CDS_NCTC8325_671375_671770	397	0.18468	1	mpros;price2016	1
SAOUHSC_01894	CDS_only_functional	2	2	young2017-P010;price2016-H279	2	SRR5250647;SRR3731487	-	arsenate reductase	CDS	1806091	1806487	1	CDS_NCTC8325_1806092_1806487	397	0.18468	1	young2017;price2016	15;59
SAOUHSC_00280	CDS_only_functional	2	2	mpros-223;popovich2020b_250_cc5_strain_1	2	14623_8#71;SRR11139317	-	conserved hypothetical protein	CDS	295732	296131	1	CDS_NCTC8325_295733_296131	400	0.186795	1	mpros;popovich2020b	22;5
SAOUHSC_02477	CDS_only_functional	2	2	mpros-1306;holt2021_1027_cc5_strain_1	2	14623_5#19;ERR4845655	-	ribosomal protein S9, putative	CDS	2299326	2299725	-1	CDS_NCTC8325_2299327_2299725	400	0.186795	1	mpros;holt2021	22;5
SAOUHSC_00335	CDS_only_functional	4	4	mpros-192;price2016-2754372;raghuram2023_S0069_cc8_strain_1;raghuram2023_S0057_cc8_strain_1	4	14623_5#66;SRR3731418;SRR23718227;SRR23267046	-	conserved hypothetical protein	CDS	346193	347327	-1	CDS_NCTC8325_346194_347327	1135	0.187596	1	mpros;price2016;raghuram2023	22;30;8
SAOUHSC_00294	CDS_only_functional	5	5	mpros-1235;price2016-H153;price2016-H173;price2016-H277;raghuram2023_S0044_cc22_strain_1	5	14623_4#20;SRR3728921;SRR3728976;SRR3728385;SRR23449206	-	conserved hypothetical protein	CDS	307110	308643	-1	CDS_NCTC8325_307111_308643	1534	0.188252	1	mpros;price2016;raghuram2023	22;398;59
SAOUHSC_01408	CDS_only_functional	4	4	price2016-H289;mpros-874;nakamura2020_K051_cc1_strain_1;lydecker2020_10_cc5_strain_1	4	SRR3728744;14623_7#26;DRR107238;GCA_018214905	-	conserved hypothetical protein	CDS	1347707	1348844	1	CDS_NCTC8325_1347708_1348844	1138	0.188773	1	price2016;mpros;nakamura2020;lydecker2020	30;45;1;5
SAOUHSC_00483	CDS_only_functional	2	2	young2017-P085;lydecker2020_91_cc8_strain_1	2	SRR5251409;GCA_018209105	-	S1 RNA binding domain protein	CDS	480714	481116	1	CDS_NCTC8325_480715_481116	403	0.188914	1	young2017;lydecker2020	30;8
SAOUHSC_01144	CDS_only_functional	2	2	harrison2016-CR31;mpros-350	2	15049_1#8;8525_1#27	-	conserved hypothetical protein	CDS	1093491	1093893	1	CDS_NCTC8325_1093492_1093893	403	0.188914	1	harrison2016;mpros	22
SAOUHSC_01879	CDS_only_functional	2	2	tong2015-T159;chow2021_CD150649_cc22_strain_1	2	5227_1#2;19789_4_16	-	virulence factor regulator protein	CDS	1794446	1794848	-1	CDS_NCTC8325_1794447_1794848	403	0.188914	1	tong2015;chow2021	8;22
SAOUHSC_00558	CDS_only_functional	4	4	mpros-640;price2016-3435254;young2017-P090;lydecker2020_65_cc45_strain_1	4	14323_1#18;SRR3729498;SRR5249953;GCA_018211245	-	acetyl-CoA acetyltransferase, putative	CDS	567449	568589	1	CDS_NCTC8325_567450_568589	1141	0.189953	1	mpros;price2016;young2017;lydecker2020	1;88;8;45
SAOUHSC_01748	CDS_only_functional	4	4	harrison2016-CR31;mpros-118;mpros-449;price2016-H289	4	15049_1#43;14208_8#25;14672_2#50;SRR3728723	-	queuine tRNA-ribosyltransferase	CDS	1652614	1653754	-1	CDS_NCTC8325_1652615_1653754	1141	0.189953	1	harrison2016;mpros;price2016	22;30
SAOUHSC_00512	CDS_only_functional	2	2	popovich2020a_93_Pt_cc5_strain_1;raghuram2023_S0069_cc8_strain_1	2	SRR11089070;SRR23266902	-	conserved hypothetical protein	CDS	515086	515491	1	CDS_NCTC8325_515087_515491	406	0.191036	1	popovich2020a;raghuram2023	5;8
SAOUHSC_00138	CDS_only_functional	3	3	chow2017-CD140367;mpros-1162;mpros-527	3	18090_5#13;14623_3#77;14200_6#27	-	conserved hypothetical protein	CDS	143382	144144	1	CDS_NCTC8325_143383_144144	763	0.191793	1	chow2017;mpros	22
SAOUHSC_00237	CDS_only_functional	3	3	price2013-X035;chow2021_CD160376_cc1_strain_1;lydecker2020_94_cc8_strain_1	3	SRR2053963;22139_4_75;GCA_018209265	-	conserved hypothetical protein	CDS	258895	259657	-1	CDS_NCTC8325_258896_259657	763	0.191793	1	price2013;chow2021;lydecker2020	45;1;8
SAOUHSC_00313	CDS_only_functional	6	6	mpros-140;price2016-H264;price2016-2824862;young2017-P094;price2016-H240;lee2023_2159_cc8_strain_1	6	14672_2#73;SRR3730705;SRR3731718;SRR5249970;SRR3728684;SRR10393794	-	conserved hypothetical protein	CDS	326670	328626	-1	CDS_NCTC8325_326671_328626	1957	0.192464	1	mpros;price2016;young2017;lee2023	1;361;398;59;8
SAOUHSC_00640	CDS_only_functional	3	3	mpros-620;price2013-X140;raghuram2023_S0109_cc72_strain_1	3	14355_1#81;SRR2053955;SRR23448921	-	conserved hypothetical protein	CDS	628913	629678	1	CDS_NCTC8325_628914_629678	766	0.193279	1	mpros;price2013;raghuram2023	22;30;72
SAOUHSC_00708	CDS_only_functional	6	6	mpros-813;mpros-890;price2013-X112;van-tonder2023_1172_cc30_strain_1;lydecker2020_3_cc5_strain_1;lydecker2020_54_cc5_strain_1	6	14623_6#69;14623_2#16;SRR2053891;28103_1_138;GCA_018214105;GCA_018211945	-	fructose specific permease, putative	CDS	691928	693887	1	CDS_NCTC8325_691929_693887	1960	0.193352	1	mpros;price2013;van-tonder2023;lydecker2020	22;5;30
SAOUHSC_00069	CDS_only_functional	5	5	chow2017-CD140345;mpros-1162;price2013-X168;price2013-X112;raghuram2023_S0048_cc15_strain_1	5	18090_5#12;14208_8#32;SRR2054034;SRR2053891;SRR23267582	-	protein A	CDS	73428	74979	-1	CDS_NCTC8325_73429_74979	1552	0.194283	1	chow2017;mpros;price2013;raghuram2023	1;22;5;15
SAOUHSC_02998	CDS_only_functional	3	3	mpros-710;mpros-824;mpros-261	3	14355_2#12;14324_8#63;14672_2#53	-	capsular polysaccharide biosynthesis protein, Cap5C	CDS	2771465	2772233	-1	CDS_NCTC8325_2771466_2772233	769	0.194767	1	mpros	22;30
SAOUHSC_02104	CDS_only_functional	2	2	chow2021_CD150627_cc45_strain_1;van-tonder2023_1044_cc97_strain_1	2	19789_4_13;28103_1_16	-	conserved hypothetical protein	CDS	1978642	1979056	-1	CDS_NCTC8325_1978643_1979056	415	0.197419	1	chow2021;van-tonder2023	45;97
SAOUHSC_01735	CDS_only_functional	3	3	lydecker2020_90_cc5_strain_2;lydecker2020_89_cc5_strain_1;lydecker2020_28_cc8_strain_1	3	GCA_018209385;GCA_018209525;GCA_018214925	-	conserved hypothetical protein	CDS	1638073	1638847	-1	CDS_NCTC8325_1638074_1638847	775	0.197753	1	lydecker2020	5;8
SAOUHSC_00461	CDS_only_functional	6	6	harrison2016-CR02;mpros-191;nakamura2020_C069_cc15_strain_1;raghuram2023_S0084_cc30_strain_1;raghuram2023_S0068_cc5_strain_1;raghuram2023_S0017_cc8_strain_1	6	15049_1#47;8447_7#17;DRR107110;SRR23449557;SRR23266912;SRR23266955	-	methionyl-tRNA synthetase, putative	CDS	461716	463690	1	CDS_NCTC8325_461717_463690	1975	0.197815	1	harrison2016;mpros;nakamura2020;raghuram2023	22;15;30;5;8
SAOUHSC_01832	CDS_only_functional	4	4	harrison2016-CR02;price2016-H123;young2017-P056;van-tonder2023_1356_cc15_strain_1	4	15049_1#20;SRR3731460;SRR5250084;ERR5162529	-	conserved hypothetical protein	CDS	1736777	1737938	1	CDS_NCTC8325_1736778_1737938	1162	0.198275	1	harrison2016;price2016;young2017;van-tonder2023	22;45;15
SAOUHSC_00086	CDS_only_functional	3	3	chow2017-CD140367;price2013-X035;van-tonder2023_1026_cc398_strain_1	3	18090_5#13;SRR2053963;28103_1_2	-	3-ketoacyl-acyl carrier protein reductase, putative	CDS	92457	93234	1	CDS_NCTC8325_92458_93234	778	0.19925	1	chow2017;price2013;van-tonder2023	22;45;398
SAOUHSC_00703	CDS_only_functional	4	4	mpros-477;mpros-547;mpros-697;chow2021_CD161766_cc22_strain_1	4	14208_8#70;14324_8#22;14448_2#34;22114_7_50	-	quinolone resistance norA protein, putative	CDS	687424	688591	1	CDS_NCTC8325_687425_688591	1168	0.200673	1	mpros;chow2021	22
SAOUHSC_00865	CDS_only_functional	3	3	mpros-308;chow2021_CD160498_cc1_strain_1;ingham2021_D06_cc398_strain_1	3	8524_5#70;22139_4_47;ERR5270614	-	conserved hypothetical protein	CDS	831923	832703	1	CDS_NCTC8325_831924_832703	781	0.200749	1	mpros;chow2021;ingham2021	22;1;398
SAOUHSC_00314	CDS_only_functional	2	2	price2016-2198644;price2016-3449573	2	SRR3731806;SRR3729415	-	conserved hypothetical protein	CDS	328837	329257	1	CDS_NCTC8325_328838_329257	421	0.20169	1	price2016	1
SAOUHSC_02356	CDS_only_functional	2	2	price2016-2754372;price2016-H186	2	SRR3731418;SRR3730556	-	conserved hypothetical protein	CDS	2178209	2178629	-1	CDS_NCTC8325_2178210_2178629	421	0.20169	1	price2016	30;8
SAOUHSC_02626	CDS_only_functional	2	2	chow2021_CD151071_cc22_strain_1;nakamura2020_K145_cc5_strain_1	2	19789_4_59;DRR107279	-	conserved hypothetical protein	CDS	2414311	2414731	1	CDS_NCTC8325_2414312_2414731	421	0.20169	1	chow2021;nakamura2020	22;5
SAOUHSC_01342	CDS_only_functional	8	8	mpros-1162;mpros-410;mpros-527;mpros-675;harkins2018-SS_094;chow2021_CD161607_cc22_strain_1;chow2021_CD161765_cc22_strain_1;van-tonder2023_612_cc1290_strain_1	8	14208_8#9;14448_1#67;14208_8#16;14412_8#81;ERR1904013;22114_7_38;22114_7_48;ERR5162570	-	conserved hypothetical protein	CDS	1280955	1283799	1	CDS_NCTC8325_1280956_1283799	2845	0.203348	1	mpros;harkins2018;chow2021;van-tonder2023	22;5;1290
SAOUHSC_00518	CDS_only_functional	2	2	harrison2016-CR31;lee2023_2011_cc8_strain_1	2	15049_1#53;SRR10393747	-	ribosomal protein L11	CDS	518656	519079	1	CDS_NCTC8325_518657_519079	424	0.203829	1	harrison2016;lee2023	22;8
SAOUHSC_00155	CDS_only_functional	6	5	mpros-534;mpros-774;price2013-X112;price2016-H183;van-tonder2023_595_cc398_strain_1	6	14200_6#68;14208_8#22;14208_8#72;SRR2053891;SRR3729465;ERR5162561	-	PTS system, glucose-specific component	CDS	166662	168660	-1	CDS_NCTC8325_166663_168660	1999	0.205034	1	mpros;price2013;price2016;van-tonder2023	22;5;398
SAOUHSC_00167	CDS_only_functional	5	5	mpros-279;raghuram2023_S0086_cc5_strain_1;raghuram2023_S0120_cc5_strain_1;holt2021_1041_cc97_strain_1;lydecker2020_49_cc59_strain_1	5	14448_2#26;SRR23310039;SRR23310106;ERR4845666;GCA_018214405	-	peptide ABC transporter, ATP-binding protein, putative	CDS	180401	181994	-1	CDS_NCTC8325_180402_181994	1594	0.20861	1	mpros;raghuram2023;holt2021;lydecker2020	22;5;97;59
SAOUHSC_02550	CDS_only_functional	3	3	price2016-2503284;mpros-144;key2023_16_cc97_strain_1	3	SRR3728772;14672_2#88;SRR14016685	-	formate dehydrogenase family accessory protein FdhD	CDS	2344766	2345564	1	CDS_NCTC8325_2344767_2345564	799	0.209801	1	price2016;mpros;key2023	1;22;97
SAOUHSC_01485	CDS_only_functional	2	2	mpros-334;young2017-P101	2	8525_1#14;SRR5250742	-	nucleoside diphosphate kinase, putative	CDS	1442370	1442802	-1	CDS_NCTC8325_1442371_1442802	433	0.21026	1	mpros;young2017	22;45
SAOUHSC_02426	CDS_only_functional	4	4	mpros-916;mpros-216;raghuram2023_S0063_cc20_strain_1;annavajhala2022_2017-093_cc398_strain_1	4	14208_8#84;14672_2#86;SRR23267563;SRR15369835	-	membrane protein, putative	CDS	2252899	2254093	-1	CDS_NCTC8325_2252900_2254093	1195	0.211568	1	mpros;raghuram2023;annavajhala2022	30;5;20;398
SAOUHSC_00918	CDS_only_functional	2	2	young2017-P010;young2017-P094	2	SRR5250647;SRR5249970	-	truncated MHC class II analog protein	CDS	889973	890408	1	CDS_NCTC8325_889974_890408	436	0.212409	1	young2017	15;59
SAOUHSC_02280	CDS_only_functional	2	2	mpros-477;auguet2016-P_0315	2	14208_8#70;ERR1040903	-	conserved hypothetical protein	CDS	2110833	2111268	-1	CDS_NCTC8325_2110834_2111268	436	0.212409	1	mpros;auguet2016	22;88
SAOUHSC_02402	CDS_only_functional	2	2	mpros-477;mpros-825	2	14200_8#49;14208_8#38	-	PTS system, mannitol-specific IIa component, putative	CDS	2223263	2223698	1	CDS_NCTC8325_2223264_2223698	436	0.212409	1	mpros	22
SAOUHSC_02597	CDS_only_functional	5	5	price2016-H137;price2016-H289;chow2021_CD160548_cc22_strain_1;van-tonder2023_1365_cc22_strain_1;effelsberg2019_worker_D_cc398_strain_2	5	SRR3730697;SRR3730760;22139_3_80;ERR5162539;ERR3466381	-	PTS system component, putative	CDS	2386752	2388357	-1	CDS_NCTC8325_2386753_2388357	1606	0.212765	1	price2016;chow2021;van-tonder2023;effelsberg2019	30;22;398
SAOUHSC_00957	CDS_only_functional	3	3	price2016-H119;young2017-P101;chow2021_CD160439_cc5_strain_1	3	SRR3731671;SRR5250173;22139_4_29	-	conserved hypothetical protein	CDS	932071	932875	1	CDS_NCTC8325_932072_932875	805	0.212839	1	price2016;young2017;chow2021	30;45;5
SAOUHSC_02903	CDS_only_functional	3	3	harrison2016-CR31;van-tonder2023_1395_cc1_strain_1;raghuram2023_S0072_cc30_strain_1	3	15049_1#22;30602_6_53;SRR23718730	-	conserved hypothetical protein	CDS	2671851	2672655	-1	CDS_NCTC8325_2671852_2672655	805	0.212839	1	harrison2016;van-tonder2023;raghuram2023	22;1;30
SAOUHSC_02121	CDS_only_functional	4	4	chow2021_CD160963_cc22_strain_1;annavajhala2022_2017-131_cc398_strain_1;raghuram2023_S0070_cc398_strain_1;lee2023_2159_cc8_strain_1	4	22178_2_62;SRR15369828;SRR23267624;SRR10393789	-	conserved hypothetical protein	CDS	1993499	1994699	-1	CDS_NCTC8325_1993500_1994699	1201	0.214012	1	chow2021;annavajhala2022;raghuram2023;lee2023	22;398;8
SAOUHSC_01019	CDS_only_functional	3	3	price2016-2503284;mpros-191;chow2021_CD141521_cc45_strain_1	3	SRR3728772;8447_7#17;17150_1_3	-	conserved hypothetical protein	CDS	990820	991627	-1	CDS_NCTC8325_990821_991627	808	0.214361	1	price2016;mpros;chow2021	1;22;45
SAOUHSC_01820	CDS_only_functional	4	4	mpros-774;chow2021_CD161369_cc22_strain_1;lydecker2020_135_cc5_strain_1;lydecker2020_3_cc5_strain_1	4	14208_8#22;22114_7_15;GCA_018210265;GCA_018214105	-	acetate kinase	CDS	1725537	1726740	-1	CDS_NCTC8325_1725538_1726740	1204	0.215237	1	mpros;chow2021;lydecker2020	22;5
SAOUHSC_00206	CDS_only_functional	3	3	chow2017-CD140971;young2017-P048;lydecker2020_119_cc72_strain_1	3	16870_4#18;SRR5250629;GCA_018209125	-	L-lactate dehydrogenase	CDS	228481	229291	1	CDS_NCTC8325_228482_229291	811	0.215885	1	chow2017;young2017;lydecker2020	45;8;72
SAOUHSC_00899	CDS_only_functional	4	4	price2016-2224886;price2016-H277;chow2021_CD150239_cc45_strain_1;nakamura2020_K158_cc5_strain_1	4	SRR3728754;SRR3728957;19647_2_44;DRR107161	-	argininosuccinate synthase	CDS	863303	864509	-1	CDS_NCTC8325_863304_864509	1207	0.216463	1	price2016;chow2021;nakamura2020	15;59;45;5
SAOUHSC_01394	CDS_only_functional	4	4	price2016-H180;mpros-190;mpros-273;price2016-3415311	4	SRR3731504;14412_8#56;8524_5#30;SRR3731839	-	aspartokinase II, putative	CDS	1336827	1338033	1	CDS_NCTC8325_1336828_1338033	1207	0.216463	1	price2016;mpros	1;22
SAOUHSC_02492	CDS_only_functional	2	2	price2013-X126;chow2021_CD150975_cc22_strain_1	2	SRR2054043;19789_4_43	-	ribosomal protein L15	CDS	2308940	2309381	-1	CDS_NCTC8325_2308941_2309381	442	0.216712	1	price2013;chow2021	1;22
SAOUHSC_01899	CDS_only_functional	2	2	harkins2018-SS_105;hall2019_T249_cc8_strain_1	2	ERR1904023;10396_5_66	-	conserved hypothetical protein	CDS	1809347	1809791	-1	CDS_NCTC8325_1809348_1809791	445	0.218866	1	harkins2018;hall2019	30;8
SAOUHSC_00197	CDS_only_functional	4	4	price2016-3188416;chow2017-CD140367;mpros-308;price2016-H279	4	SRR3729229;18090_5#13;14623_8#73;SRR3728635	-	conserved hypothetical protein	CDS	217906	219118	-1	CDS_NCTC8325_217907_219118	1213	0.218922	1	price2016;chow2017;mpros	15;22;59
SAOUHSC_00692	CDS_only_functional	5	5	price2016-H123;mpros-261;price2016-H111;ingham2021_D06_cc398_strain_1;raghuram2023_S0047_cc8_strain_1	5	SRR3731460;14672_2#53;SRR3731426;ERR5270614;SRR23718250	-	conserved hypothetical protein	CDS	675902	677534	1	CDS_NCTC8325_675903_677534	1633	0.222208	1	price2016;mpros;ingham2021;raghuram2023	22;30;59;398;8
SAOUHSC_01592	CDS_only_functional	2	2	price2016-H236;chow2021_CD160732_cc22_strain_1	2	SRR3728784;22178_2_22	-	transcriptional regulator, Fur, putative	CDS	1517931	1518381	-1	CDS_NCTC8325_1517932_1518381	451	0.22318	1	price2016;chow2021	130;22
SAOUHSC_02912	CDS_only_functional	2	2	van-tonder2023_1229_cc398_strain_1;popovich2020a_91_Pt_cc5_strain_1	2	ERR5162471;SRR11089082	-	conserved hypothetical protein	CDS	2679236	2679686	1	CDS_NCTC8325_2679237_2679686	451	0.22318	1	van-tonder2023;popovich2020a	398;5
SAOUHSC_02970	CDS_only_functional	2	2	mpros-58;mpros-813	2	14672_2#4;14623_6#69	-	conserved hypothetical protein	CDS	2731857	2732307	-1	CDS_NCTC8325_2731858_2732307	451	0.22318	1	mpros	22
SAOUHSC_00281	CDS_only_functional	3	3	mpros-1165;harkins2018-SS_250;van-tonder2023_1359_cc30_strain_1	3	14623_2#65;ERR1904053;30602_6_315	-	conserved hypothetical protein	CDS	296346	297171	-1	CDS_NCTC8325_296347_297171	826	0.223541	1	mpros;harkins2018;van-tonder2023	22;30
SAOUHSC_02240	CDS_only_functional	3	3	mpros-121;price2016-H251;hall2019_T99_cc8_strain_1	3	14324_8#70;SRR3729379;10396_4_16	-	truncated beta-hemolysin	CDS	2074630	2075455	1	CDS_NCTC8325_2074631_2075455	826	0.223541	1	mpros;price2016;hall2019	22;30;8
SAOUHSC_01824	CDS_only_functional	4	4	mpros-410;mpros-465;price2016-H187;van-tonder2023_1395_cc1_strain_1	4	14448_1#67;14200_6#86;SRR3729045;ERR5162525	-	thiamine biosynthesis protein ThiI	CDS	1729303	1730527	-1	CDS_NCTC8325_1729304_1730527	1225	0.223862	1	mpros;price2016;van-tonder2023	22;45;1
SAOUHSC_01882	CDS_only_functional	3	3	young2017-P069;mpros-92;popovich2020a_94_Pt_cc8_strain_1	3	SRR5250494;14448_1#19;SRR11089392	-	conserved hypothetical protein	CDS	1796426	1797254	-1	CDS_NCTC8325_1796427_1797254	829	0.225078	1	young2017;mpros;popovich2020a	130;22;8
SAOUHSC_00571	CDS_only_functional	2	2	raghuram2023_S0084_cc30_strain_1;hall2019_T327_cc8_strain_1	2	SRR23449402;10396_5_18	-	conserved hypothetical protein	CDS	574374	574827	-1	CDS_NCTC8325_574375_574827	454	0.22534	1	raghuram2023;hall2019	30;8
SAOUHSC_01648	CDS_only_functional	2	2	holt2021_1041_cc97_strain_1;lydecker2020_89_cc5_strain_1	2	ERR4845666;GCA_018210445	-	conserved hypothetical protein	CDS	1562457	1562910	-1	CDS_NCTC8325_1562458_1562910	454	0.22534	1	holt2021;lydecker2020	97;5
SAOUHSC_00438	CDS_only_functional	5	5	price2016-H106;mpros-410;price2016-3415311;mpros-261;van-tonder2023_1223_cc59_strain_1	5	SRR3728931;14200_8#79;SRR3731839;14355_1#24;30602_6_226	-	alpha amylase family protein, putative	CDS	441634	443275	1	CDS_NCTC8325_441635_443275	1642	0.225384	1	price2016;mpros;van-tonder2023	15;22;30;59
SAOUHSC_02848	CDS_only_functional	6	6	young2017-P040;chow2017-CD141192;mpros-97;chow2021_CD141192_cc22_strain_1;raghuram2023_S0124_cc30_strain_1;chow2021_CD160439_cc5_strain_1	6	SRR5249845;16870_4#52;14448_1#41;16870_4_52;SRR23449000;22139_4_28	-	PTS system glucose-specific IIABC component	CDS	2620913	2622980	-1	CDS_NCTC8325_2620914_2622980	2068	0.226291	1	young2017;chow2017;mpros;chow2021;raghuram2023	1;22;30;5
SAOUHSC_00326	CDS_only_functional	4	4	price2016-H236;chow2017-CD140887;mpros-675;chow2021_CD140887_cc22_strain_1	4	SRR3728784;16870_3#83;14672_2#60;16870_3_83	-	conserved hypothetical protein	CDS	338730	339960	1	CDS_NCTC8325_338731_339960	1231	0.226342	1	price2016;chow2017;mpros;chow2021	130;22
SAOUHSC_01707	CDS_only_functional	4	4	mpros-125;mpros-95;raghuram2023_S0093_cc72_strain_1;raghuram2023_S0056_cc8_strain_1	4	14200_6#80;14208_8#77;SRR23309786;SRR23266937	-	conserved hypothetical protein	CDS	1614044	1615274	-1	CDS_NCTC8325_1614045_1615274	1231	0.226342	1	mpros;raghuram2023	22;8;72
SAOUHSC_01629	CDS_only_functional	3	3	chow2017-CD140367;mpros-359;price2016-H277	3	16870_2#39;14208_8#2;SRR3728957	-	conserved hypothetical protein	CDS	1550246	1551077	-1	CDS_NCTC8325_1550247_1551077	832	0.226618	1	chow2017;mpros;price2016	22;59
SAOUHSC_01752	CDS_only_functional	2	2	price2016-H280;sansom2021_384_cc8_strain_1	2	SRR3730758;SRR13194784	-	ACT domain protein	CDS	1656455	1656911	-1	CDS_NCTC8325_1656456_1656911	457	0.227501	1	price2016;sansom2021	22;8
SAOUHSC_02759	CDS_only_functional	2	2	price2016-H277;lydecker2020_57_cc5_strain_1	2	SRR3728957;GCA_018212005	-	conserved hypothetical protein	CDS	2534915	2535371	1	CDS_NCTC8325_2534916_2535371	457	0.227501	1	price2016;lydecker2020	59;5
SAOUHSC_01222	CDS_only_functional	6	6	price2016-H173;chow2017-CD140187;van-tonder2023_1361_cc1_strain_1;chow2021_CD140187_cc45_strain_1;raghuram2023_S0009_cc45_strain_1;raghuram2023_S0047_cc8_strain_1	6	SRR3728976;17059_1#16;ERR5162535;17059_1_16;SRR23648488;SRR23267116	-	DNA topoisomerase I	CDS	1172817	1174893	1	CDS_NCTC8325_1172818_1174893	2077	0.229115	1	price2016;chow2017;van-tonder2023;chow2021;raghuram2023	398;45;1;8
SAOUHSC_00800	CDS_only_functional	2	2	young2017-P080;hall2019_T358_cc8_strain_1	2	SRR5250797;10396_5_34	-	conserved hypothetical protein	CDS	783700	784159	1	CDS_NCTC8325_783701_784159	460	0.229663	1	young2017;hall2019	30;8
SAOUHSC_02354	CDS_only_functional	4	4	price2016-2431801;mpros-571;mpros-429;price2016-H277	4	SRR3731503;14623_3#73;14623_6#24;SRR3728385	-	serine hydroxymethyltransferase, putative	CDS	2176313	2177552	-1	CDS_NCTC8325_2176314_2177552	1240	0.230077	1	price2016;mpros	101;22;45;59
SAOUHSC_03002	CDS_only_functional	4	4	price2016-H275;chow2017-CD140572;van-tonder2023_1259_cc15_strain_1;lydecker2020_135_cc5_strain_1	4	SRR3731472;16870_2#51;30602_6_170;GCA_018210265	-	intercellular adhesion protein A, putative	CDS	2775173	2776412	1	CDS_NCTC8325_2775174_2776412	1240	0.230077	1	price2016;chow2017;van-tonder2023;lydecker2020	15;45;5
SAOUHSC_01433	CDS_only_functional	3	3	chow2021_CD150715_cc22_strain_1;raghuram2023_S0084_cc30_strain_1;raghuram2023_S0026_cc59_strain_1	3	19789_3_15;SRR23449557;SRR23266926	-	conserved hypothetical protein	CDS	1369155	1369995	-1	CDS_NCTC8325_1369156_1369995	841	0.231249	1	chow2021;raghuram2023	22;30;59
SAOUHSC_01067	CDS_only_functional	2	2	price2016-2755035;hall2019_T92_cc8_strain_1	2	SRR3731646;10702_4_35	-	conserved hypothetical protein	CDS	1034688	1035150	1	CDS_NCTC8325_1034689_1035150	463	0.231827	1	price2016;hall2019	130;8
SAOUHSC_01759	CDS_only_functional	3	3	young2017-P010;chow2021_CD151164_cc45_strain_1;hall2019_T228_cc5_strain_1	3	SRR5251375;19789_4_73;10456_7_66	-	rod shape-determining protein MreC	CDS	1660197	1661040	-1	CDS_NCTC8325_1660198_1661040	844	0.232796	1	young2017;chow2021;hall2019	15;45;5
SAOUHSC_00804	CDS_only_functional	2	2	price2016-H174;mpros-194	2	SRR3731568;14324_8#72	-	SsrA-binding protein	CDS	787742	788207	1	CDS_NCTC8325_787743_788207	466	0.233992	1	price2016;mpros	30;5
SAOUHSC_00850	CDS_only_functional	2	2	price2016-H277;price2016-H144	2	SRR3728957;SRR3730491	-	conserved hypothetical protein	CDS	821143	821608	1	CDS_NCTC8325_821144_821608	466	0.233992	1	price2016	59;5
SAOUHSC_01624	CDS_only_functional	2	2	mpros-618;young2017-P050	2	14672_2#10;SRR5249977	-	acetyl-CoA carboxylase, biotin carboxyl carrier protein	CDS	1546682	1547147	-1	CDS_NCTC8325_1546683_1547147	466	0.233992	1	mpros;young2017	22;30
SAOUHSC_00342	CDS_only_functional	3	3	mpros-1165;mpros-668;van-tonder2023_589_cc30_strain_1	3	14623_2#65;14323_1#54;28632_2_104	-	chromosome partioning protein, ParB family, putative	CDS	356883	357729	1	CDS_NCTC8325_356884_357729	847	0.234345	1	mpros;van-tonder2023	22;5;30
SAOUHSC_02813	CDS_only_functional	3	3	mpros-1235;mpros-381;mpros-237	3	14623_7#25;14208_8#20;14623_6#13	-	conserved hypothetical protein	CDS	2591199	2592045	-1	CDS_NCTC8325_2591200_2592045	847	0.234345	1	mpros	22;5
SAOUHSC_00486	CDS_only_functional	6	6	mpros-579;price2016-H123;mpros-261;price2013-X035;young2017-P089;chow2021_CD151345_cc22_strain_1	6	14623_8#50;SRR3731460;8524_5#7;SRR2053963;SRR5250555;19787_1_12	-	conserved hypothetical protein	CDS	483391	485485	1	CDS_NCTC8325_483392_485485	2095	0.234796	1	mpros;price2016;price2013;young2017;chow2021	22;30;45;5
SAOUHSC_02270	CDS_only_functional	4	4	mpros-1235;mpros-87;price2016-H153;price2016-H264	4	14623_4#20;14355_2#42;SRR3728921;SRR3730705	-	ammonium transporter	CDS	2100720	2101971	-1	CDS_NCTC8325_2100721_2101971	1252	0.235079	1	mpros;price2016	22;361
SAOUHSC_01251	CDS_only_functional	6	6	paterson2015-Staff_A;price2016-H119;young2017-P101;van-tonder2023_1395_cc1_strain_1;sansom2021_151_cc8_strain_1;holt2021_1041_cc97_strain_1	6	10770_5#64;SRR3731671;SRR5250173;30602_6_53;SRR13194828;ERR4845666	-	polyribonucleotide nucleotidyltransferase, putative	CDS	1202090	1204187	1	CDS_NCTC8325_1202091_1204187	2098	0.235747	1	paterson2015;price2016;young2017;van-tonder2023;sansom2021;holt2021	22;30;45;1;8;97
SAOUHSC_03021	CDS_only_functional	3	3	mpros-261;raghuram2023_S0069_cc8_strain_1;lee2023_2075_cc8_strain_1	3	14355_1#24;SRR23266897;SRR10393634	-	conserved hypothetical protein	CDS	2794365	2795214	-1	CDS_NCTC8325_2794366_2795214	850	0.235896	1	mpros;raghuram2023;lee2023	30;8
SAOUHSC_00903	CDS_only_functional	2	2	mpros-1263;price2013-X034	2	14623_8#43;SRR2054098	-	Signal peptidase IB, putative	CDS	867743	868211	1	CDS_NCTC8325_867744_868211	469	0.236158	1	mpros;price2013	22;30
SAOUHSC_01242	CDS_only_functional	2	2	young2017-P101;raghuram2023_S0047_cc8_strain_1	2	SRR5250173;SRR23267110	-	conserved hypothetical protein	CDS	1194124	1194592	1	CDS_NCTC8325_1194125_1194592	469	0.236158	1	young2017;raghuram2023	45;8
SAOUHSC_01348	CDS_only_functional	2	2	chow2021_CD161765_cc22_strain_1;van-tonder2023_1310_cc30_strain_1	2	22114_7_47;ERR5162514	-	conserved hypothetical protein	CDS	1290045	1290513	1	CDS_NCTC8325_1290046_1290513	469	0.236158	1	chow2021;van-tonder2023	22;30
SAOUHSC_00846	CDS_only_functional	3	3	chow2017-CD140187;price2016-H277;chow2021_CD140187_cc45_strain_1	3	17059_1#17;SRR3728957;17059_1_17	-	conserved hypothetical protein	CDS	816452	817304	-1	CDS_NCTC8325_816453_817304	853	0.237449	1	chow2017;price2016;chow2021	45;59
SAOUHSC_02312	CDS_only_functional	5	5	young2017-P040;mpros-219;price2016-H200;young2017-P064;price2016-H111	5	SRR5250687;14623_8#74;SRR3729462;SRR5250719;SRR3728805	-	potassium-transporting ATPase, A subunit	CDS	2142497	2144174	-1	CDS_NCTC8325_2142498_2144174	1678	0.238216	1	young2017;mpros;price2016	1;22;30;45;59
SAOUHSC_00325	CDS_only_functional	3	3	mpros-261;price2016-2673347;nakamura2020_K174_cc8_strain_1	3	14355_1#24;SRR3730480;DRR107292	-	conserved hypothetical protein	CDS	337879	338734	1	CDS_NCTC8325_337880_338734	856	0.239004	1	mpros;price2016;nakamura2020	30;8
SAOUHSC_01895	CDS_only_functional	3	3	chow2017-CD140345;mpros-571;raghuram2023_S0043_cc1_strain_1	3	18090_5#12;14355_1#14;SRR23267073	-	conserved hypothetical protein	CDS	1806781	1807636	-1	CDS_NCTC8325_1806782_1807636	856	0.239004	1	chow2017;mpros;raghuram2023	1;22
SAOUHSC_01363	CDS_only_functional	4	4	price2016-2431801;mpros-175;chow2021_CD162278_cc45_strain_1;raghuram2023_S0120_cc5_strain_1	4	SRR3731916;14323_1#8;22139_1_63;SRR23310114	-	conserved hypothetical protein	CDS	1306258	1307521	1	CDS_NCTC8325_1306259_1307521	1264	0.240107	1	price2016;mpros;chow2021;raghuram2023	101;5;45
SAOUHSC_01373	CDS_only_functional	4	4	harrison2016-GR05;harkins2018-SS_105;chow2021_CD160219_cc22_strain_1;nakamura2020_K024_cc51_strain_1	4	13414_7#5;ERR1904024;22139_3_47;DRR107226	-	methicillin resistance factor, FemA, putative	CDS	1317075	1318338	1	CDS_NCTC8325_1317076_1318338	1264	0.240107	1	harrison2016;harkins2018;chow2021;nakamura2020	22;30;51
SAOUHSC_01738	CDS_only_functional	4	4	price2016-H264;chow2017-CD140764;price2016-H144;ingham2021_D06_cc398_strain_1	4	SRR3730705;16870_3#11;SRR3729489;ERR5270616	-	histidyl-tRNA synthetase	CDS	1641089	1642352	-1	CDS_NCTC8325_1641090_1642352	1264	0.240107	1	price2016;chow2017;ingham2021	361;45;5;398
SAOUHSC_00065	CDS_only_functional	2	2	mpros-261;price2016-H119	2	14355_1#24;SRR3728568	-	conserved hypothetical protein	CDS	70772	71246	1	CDS_NCTC8325_70773_71246	475	0.240493	1	mpros;price2016	30
SAOUHSC_00676	CDS_only_functional	2	2	price2013-X001;van-tonder2023_1044_cc97_strain_1	2	SRR2054035;28632_2_271	-	conserved hypothetical protein	CDS	665591	666065	1	CDS_NCTC8325_665592_666065	475	0.240493	1	price2013;van-tonder2023	88;97
SAOUHSC_00716	CDS_only_functional	2	2	price2013-X031;popovich2020a_71_Pt_cc8_strain_1	2	SRR2054095;SRR11089311	-	conserved hypothetical protein	CDS	700909	701383	-1	CDS_NCTC8325_700910_701383	475	0.240493	1	price2013;popovich2020a	30;8
SAOUHSC_02726	CDS_only_functional	2	2	price2013-X112;mpros-772	2	SRR2053891;14208_8#45	-	positive transcriptional activator, putative	CDS	2506881	2507355	-1	CDS_NCTC8325_2506882_2507355	475	0.240493	1	price2013;mpros	5;80
SAOUHSC_02527	CDS_only_functional	4	4	young2017-P101;young2017-P031;chow2021_CD161607_cc22_strain_1;raghuram2023_S0084_cc30_strain_1	4	SRR5250173;SRR5251368;22114_7_38;SRR23449557	-	FmhB protein, putative	CDS	2330433	2331699	-1	CDS_NCTC8325_2330434_2331699	1267	0.241368	1	young2017;chow2021;raghuram2023	45;5;22;30
SAOUHSC_00373	CDS_only_functional	4	4	harrison2016-CR02;mpros-766;mpros-191;price2016-3414160	4	15049_1#30;14448_1#56;8447_7#17;SRR3730410	-	xanthine permease, putative	CDS	378906	380175	1	CDS_NCTC8325_378907_380175	1270	0.24263	1	harrison2016;mpros;price2016	22;30
SAOUHSC_01282	CDS_only_functional	2	2	chow2021_CD140783_cc22_strain_1;chow2021_CD150288_cc22_strain_1	2	16870_3_20;19647_4_40	-	conserved hypothetical protein	CDS	1239094	1239571	-1	CDS_NCTC8325_1239095_1239571	478	0.242662	1	chow2021	22
SAOUHSC_01332	CDS_only_functional	3	3	mpros-756;chow2021_CD160775_cc22_strain_1;van-tonder2023_1288_cc45_strain_1	3	14412_8#67;22178_2_39;30602_6_158	-	conserved hypothetical protein	CDS	1273814	1274678	1	CDS_NCTC8325_1273815_1274678	865	0.243678	1	mpros;chow2021;van-tonder2023	22;45
SAOUHSC_01656	CDS_only_functional	3	3	price2016-2288814;mpros-475;chow2021_CD141521_cc45_strain_1	3	SRR3728937;14672_2#18;17150_1_3	-	conserved hypothetical protein	CDS	1568410	1569274	-1	CDS_NCTC8325_1568411_1569274	865	0.243678	1	price2016;mpros;chow2021	30;5;45
SAOUHSC_00027	CDS_only_functional	2	1	lydecker2020_91_cc8_strain_1	2	GCA_018209105;GCA_018213305	-	conserved hypothetical protein	CDS	33690	34170	1	CDS_NCTC8325_33691_34170	481	0.244832	1	lydecker2020	8
SAOUHSC_00146	CDS_only_functional	2	2	price2013-X072;raghuram2023_S0034_cc8_strain_1	2	SRR2053880;SRR23267534	-	conserved hypothetical protein	CDS	157204	157684	-1	CDS_NCTC8325_157205_157684	481	0.244832	1	price2013;raghuram2023	30;8
SAOUHSC_02556	CDS_only_functional	3	3	chow2017-CD140030;mpros-261;chow2021_CD140030_cc22_strain_1	3	17059_1#1;14355_1#24;17059_1_1	-	conserved hypothetical protein	CDS	2350013	2350880	-1	CDS_NCTC8325_2350014_2350880	868	0.245239	1	chow2017;mpros;chow2021	22;30
SAOUHSC_02704	CDS_only_functional	3	3	harrison2016-CR31;chow2021_CD160498_cc1_strain_1;raghuram2023_S0084_cc30_strain_1	3	15049_1#22;22139_4_46;SRR23449408	-	conserved hypothetical protein	CDS	2485764	2486631	-1	CDS_NCTC8325_2485765_2486631	868	0.245239	1	harrison2016;chow2021;raghuram2023	22;1;30
SAOUHSC_00282	CDS_only_functional	4	4	price2016-H119;price2013-X081;chow2021_CD160219_cc22_strain_1;hall2019_T59_cc8_strain_1	4	SRR3728568;SRR2054057;22139_3_47;10456_3_50	-	branched-chain amino acid transport system II carrier protein	CDS	297407	298685	-1	CDS_NCTC8325_297408_298685	1279	0.246426	1	price2016;price2013;chow2021;hall2019	30;45;22;8
SAOUHSC_02517	CDS_only_functional	6	6	mpros-265;mpros-527;mpros-623;price2016-H153;price2013-X022;price2016-H240	6	14355_1#72;14200_6#27;14412_8#80;SRR3728921;SRR2053918;SRR3729169	-	DNA topoisomerase III, putative	CDS	2320523	2322659	-1	CDS_NCTC8325_2320524_2322659	2137	0.248216	1	mpros;price2016;price2013	22;30;8
SAOUHSC_01796	CDS_only_functional	3	3	harrison2016-GR05;van-tonder2023_1298_cc5_strain_1;popovich2020b_192_cc8_strain_1	3	13414_7#5;30602_6_255;SRR11139452	-	formamidopyrimidine-DNA glycosylase	CDS	1692940	1693813	-1	CDS_NCTC8325_1692941_1693813	874	0.248366	1	harrison2016;van-tonder2023;popovich2020b	22;5;8
SAOUHSC_00019	CDS_only_functional	4	4	mpros-137;mpros-113;price2013-X112;lydecker2020_21_cc5_strain_1	4	8490_3#43;14448_3#61;SRR2053891;GCA_018214345	-	adenylosuccinate synthetase	CDS	22443	23727	1	CDS_NCTC8325_22444_23727	1285	0.248964	1	mpros;price2013;lydecker2020	1;22;5
SAOUHSC_00783	CDS_only_functional	2	2	mpros-203;van-tonder2023_1273_cc59_strain_1	2	14448_1#71;ERR5162488	-	conserved hypothetical protein	CDS	764954	765440	1	CDS_NCTC8325_764955_765440	487	0.249174	1	mpros;van-tonder2023	1;59
SAOUHSC_00160	CDS_only_functional	3	3	price2016-H119;nakamura2020_K153_cc20_strain_1;chow2021_CD161607_cc22_strain_1	3	SRR3731556;DRR107283;22114_7_38	-	conserved hypothetical protein	CDS	172713	173589	1	CDS_NCTC8325_172714_173589	877	0.249932	1	price2016;nakamura2020;chow2021	30;20;22
SAOUHSC_00771	CDS_only_functional	3	3	mpros-821;price2016-H118;hall2019_T65_cc8_strain_1	3	14448_1#53;SRR3728590;10396_6_33	-	peptide chain release factor 2, putative	CDS	753020	753896	1	CDS_NCTC8325_753021_753896	877	0.249932	1	mpros;price2016;hall2019	22;45;8
SAOUHSC_01256	CDS_only_functional	4	4	price2016-2503284;price2016-H127;mpros-279;chow2021_CD160348_cc1_strain_1	4	SRR3728772;SRR3728586;14448_2#26;22139_4_62	-	conserved hypothetical protein	CDS	1210734	1212021	1	CDS_NCTC8325_1210735_1212021	1288	0.250235	1	price2016;mpros;chow2021	1;22
SAOUHSC_02886	CDS_only_functional	2	2	auguet2016-P_0718;chow2021_CD160775_cc22_strain_1	2	ERR1040927;22178_2_39	-	conserved hypothetical protein	CDS	2659919	2660408	-1	CDS_NCTC8325_2659920_2660408	490	0.251346	1	auguet2016;chow2021	22
SAOUHSC_00904	CDS_only_functional	9	9	harrison2016-CR31;paterson2015-Staff_A;price2013-X015;chow2017-CD140764;price2016-H277;van-tonder2023_1395_cc1_strain_1;nakamura2020_C056_cc1_strain_1;ingham2021_D06_cc398_strain_1;hall2019_T99_cc8_strain_1	9	15049_1#25;10361_1#89;SRR2053890;16870_3#11;SRR3728385;ERR5162525;DRR107103;ERR5270616;10396_4_16	-	exonuclease RexB, putative	CDS	868370	871847	1	CDS_NCTC8325_868371_871847	3478	0.251457	1	harrison2016;paterson2015;price2013;chow2017;price2016;van-tonder2023;nakamura2020;ingham2021;hall2019	22;30;45;59;1;398;8
SAOUHSC_01753	CDS_only_functional	4	4	harrison2016-GR11;price2016-H123;young2017-P009;raghuram2023_S0041_cc72_strain_1	4	13414_7#15;SRR3731460;SRR5250096;SRR23449441	-	GTP-binding protein	CDS	1656923	1658216	-1	CDS_NCTC8325_1656924_1658216	1294	0.252781	1	harrison2016;price2016;young2017;raghuram2023	22;8;72
SAOUHSC_01893	CDS_only_functional	4	4	price2016-2755035;mpros-137;harrison2016-GR13;van-tonder2023_1361_cc1_strain_1	4	SRR3731549;14448_1#20;13414_7#18;ERR5162535	-	arsenical pump membrane protein subfamily	CDS	1804781	1806074	1	CDS_NCTC8325_1804782_1806074	1294	0.252781	1	price2016;mpros;harrison2016;van-tonder2023	130;1;5
SAOUHSC_00241	CDS_only_functional	3	3	price2016-H180;mpros-230;price2016-H187	3	SRR3729155;14623_4#88;SRR3729045	-	conserved hypothetical protein	CDS	261268	262150	-1	CDS_NCTC8325_261269_262150	883	0.253068	1	price2016;mpros	1;22;45
SAOUHSC_01234	CDS_only_functional	3	3	young2017-P094;chow2021_CD162070_cc22_strain_1;van-tonder2023_1197_cc30_strain_1	3	SRR5249970;22114_7_78;ERR5162607	-	translation elongation factor Ts	CDS	1181769	1182651	1	CDS_NCTC8325_1181770_1182651	883	0.253068	1	young2017;chow2021;van-tonder2023	59;22;30
SAOUHSC_00830	CDS_only_functional	2	2	van-tonder2023_1229_cc398_strain_1;nakamura2020_K174_cc8_strain_1	2	30602_6_4;DRR107170	-	conserved hypothetical protein	CDS	806086	806581	-1	CDS_NCTC8325_806087_806581	496	0.25569	1	van-tonder2023;nakamura2020	398;8
SAOUHSC_00127	CDS_only_functional	3	3	harrison2016-CR15;chow2021_CD160732_cc22_strain_1;lydecker2020_29_cc8_strain_1	3	15049_1#36;22178_2_24;GCA_018214805	-	cap5N protein/UDP-glucose 4-epimerase, putative	CDS	132634	133522	1	CDS_NCTC8325_132635_133522	889	0.25621	1	harrison2016;chow2021;lydecker2020	22;8
SAOUHSC_01591	CDS_only_functional	3	3	mpros-108;price2016-2754372;van-tonder2023_1185_cc30_strain_1	3	14208_8#62;SRR3731418;28103_1_345	-	integrase/recombinase XerD	CDS	1516995	1517883	-1	CDS_NCTC8325_1516996_1517883	889	0.25621	1	mpros;price2016;van-tonder2023	1;30
SAOUHSC_00152	CDS_only_functional	2	2	mpros-261;lydecker2020_10_cc5_strain_1	2	14672_2#53;GCA_018211105	-	conserved hypothetical protein	CDS	164124	164622	-1	CDS_NCTC8325_164125_164622	499	0.257863	1	mpros;lydecker2020	30;5
SAOUHSC_00848	CDS_only_functional	4	4	chow2021_CD150715_cc22_strain_1;ingham2021_D02_cc398_strain_6;raghuram2023_S0068_cc5_strain_1;lydecker2020_135_cc5_strain_1	4	19789_3_15;ERR5270572;SRR23267247;GCA_018210705	-	conserved hypothetical protein	CDS	818490	819798	1	CDS_NCTC8325_818491_819798	1309	0.259169	1	chow2021;ingham2021;raghuram2023;lydecker2020	22;398;5
SAOUHSC_02247	CDS_only_functional	4	4	price2016-H180;harrison2016-CR43;mpros-620;chow2021_CD161111_cc22_strain_1	4	SRR3731504;15049_1#40;14208_8#43;22178_2_69	-	cation transport protein, putative	CDS	2081794	2083102	1	CDS_NCTC8325_2081795_2083102	1309	0.259169	1	price2016;harrison2016;mpros;chow2021	1;22
SAOUHSC_02003	CDS_only_functional	5	5	mpros-125;mpros-308;price2016-H173;chow2017-CD140764;chow2021_CD140764_cc45_strain_1	5	14623_6#41;8524_5#70;SRR3728976;16870_3#12;16870_3_12	-	ABC transporter, ATP-binding/permease protein, putative	CDS	1912125	1913862	-1	CDS_NCTC8325_1912126_1913862	1738	0.260022	1	mpros;price2016;chow2017;chow2021	22;398;45
SAOUHSC_01492	CDS_only_functional	4	4	price2016-2028212;young2017-P072;chow2017-CD140572;raghuram2023_S0113_cc5_strain_1	4	SRR3730913;SRR5251328;16870_2#51;SRR23310118	-	conserved hypothetical protein	CDS	1447061	1448372	-1	CDS_NCTC8325_1447062_1448372	1312	0.260451	1	price2016;young2017;chow2017;raghuram2023	1;45;5
SAOUHSC_02154	CDS_only_functional	3	3	mpros-477;chow2021_CD160884_cc22_strain_1;van-tonder2023_1365_cc22_strain_1	3	14323_1#87;22178_2_47;30602_6_368	-	ABC transporter, ATP-binding protein, putative	CDS	2025437	2026334	-1	CDS_NCTC8325_2025438_2026334	898	0.260932	1	mpros;chow2021;van-tonder2023	22
SAOUHSC_01856	CDS_only_functional	4	4	price2016-H127;chow2017-CD140572;raghuram2023_S0070_cc398_strain_1;lydecker2020_3_cc5_strain_1	4	SRR3728612;16870_2#51;SRR23449418;GCA_018211005	-	UDP-N-acetylmuramate--alanine ligase	CDS	1761821	1763135	-1	CDS_NCTC8325_1761822_1763135	1315	0.261733	1	price2016;chow2017;raghuram2023;lydecker2020	1;45;398;5
SAOUHSC_01964	CDS_only_functional	2	2	mpros-140;mpros-463	2	8490_3#48;14324_8#65	-	conserved hypothetical protein	CDS	1870107	1870611	1	CDS_NCTC8325_1870108_1870611	505	0.26221	1	mpros	1;22
SAOUHSC_02335	CDS_only_functional	2	2	mpros-133;raghuram2023_S0047_cc8_strain_1	2	8490_3#40;SRR23718250	-	conserved hypothetical protein	CDS	2164231	2164735	1	CDS_NCTC8325_2164232_2164735	505	0.26221	1	mpros;raghuram2023	22;8
SAOUHSC_00792	CDS_only_functional	3	3	mpros-547;price2016-H251;chow2021_CD160480_cc22_strain_1	3	14200_8#21;SRR3729379;22139_4_37	-	conserved hypothetical protein	CDS	773242	774145	-1	CDS_NCTC8325_773243_774145	904	0.264087	1	mpros;price2016;chow2021	22;30
SAOUHSC_02627	CDS_only_functional	3	3	chow2017-CD140306;chow2017-CD140572;raghuram2023_S0066_cc8_strain_1	3	18090_5#9;16870_2#51;SRR23449088	-	conserved hypothetical protein	CDS	2414838	2415741	-1	CDS_NCTC8325_2414839_2415741	904	0.264087	1	chow2017;raghuram2023	1;45;8
SAOUHSC_02652	CDS_only_functional	3	3	mpros-359;price2016-H240;raghuram2023_S0031_cc5_strain_1	3	14208_8#2;SRR3730467;SRR23267366	-	conserved hypothetical protein	CDS	2438501	2439404	1	CDS_NCTC8325_2438502_2439404	904	0.264087	1	mpros;price2016;raghuram2023	22;8;5
SAOUHSC_00617	CDS_only_functional	2	2	chow2017-CD140572;raghuram2023_S0145_cc30_strain_1	2	16870_2#51;SRR23309829	-	conserved hypothetical protein	CDS	608708	609215	1	CDS_NCTC8325_608709_609215	508	0.264383	1	chow2017;raghuram2023	45;30
SAOUHSC_02600	CDS_only_functional	2	2	price2016-H127;chow2021_CD161607_cc22_strain_1	2	SRR3728586;22114_7_38	-	conserved hypothetical protein	CDS	2389508	2390015	-1	CDS_NCTC8325_2389509_2390015	508	0.264383	1	price2016;chow2021	1;22
SAOUHSC_02823	CDS_only_functional	3	3	chow2017-CD140030;chow2021_CD140030_cc22_strain_1;raghuram2023_S0034_cc8_strain_1	3	17059_1#1;17059_1_1;SRR23718189	-	conserved hypothetical protein	CDS	2602403	2603309	1	CDS_NCTC8325_2602404_2603309	907	0.265665	1	chow2017;chow2021;raghuram2023	22;8
SAOUHSC_01742	CDS_only_functional	6	5	chow2017-CD140630;mpros-345;chow2021_CD140630_cc22_strain_1;hall2019_T271_cc8_strain_1;lydecker2020_57_cc5_strain_1	6	16870_2#60;14448_1#87;14448_2#27;16870_2_60;10396_5_14;GCA_018212005	-	GTP pyrophosphokinase	CDS	1644148	1646338	-1	CDS_NCTC8325_1644149_1646338	2191	0.265776	1	chow2017;mpros;chow2021;hall2019;lydecker2020	22;8;5
SAOUHSC_02299	CDS_only_functional	2	2	price2016-2206902;lydecker2020_98_cc5_strain_1	2	SRR3728659;GCA_018210665	-	anti-sigma B factor, putative	CDS	2132673	2133183	-1	CDS_NCTC8325_2132674_2133183	511	0.266556	1	price2016;lydecker2020	12;5
SAOUHSC_01908	CDS_only_functional	3	3	chow2017-CD140359;price2016-H137;chow2021_CD140359_cc22_strain_1	3	16870_2#35;SRR3728952;16870_2_35	-	conserved hypothetical protein	CDS	1816536	1817445	-1	CDS_NCTC8325_1816537_1817445	910	0.267245	1	chow2017;price2016;chow2021	22;30
SAOUHSC_02409	CDS_only_functional	3	3	young2017-P054;price2016-2107188;popovich2020b_298_cc8_strain_1	3	SRR5250758;SRR3728791;SRR11139250	-	arginase	CDS	2236149	2237058	-1	CDS_NCTC8325_2236150_2237058	910	0.267245	1	young2017;price2016;popovich2020b	59;5;8
SAOUHSC_00135	CDS_only_functional	2	2	price2013-X035;price2016-H211	2	SRR2053963;SRR3730915	-	conserved hypothetical protein	CDS	140803	141316	1	CDS_NCTC8325_140804_141316	514	0.26873	1	price2013;price2016	45;8
SAOUHSC_02246	CDS_only_functional	3	3	harrison2016-GR06;mpros-308;lee2023_2074_cc8_strain_1	3	13414_7#11;14448_2#30;SRR10393644	-	conserved hypothetical protein	CDS	2080722	2081634	-1	CDS_NCTC8325_2080723_2081634	913	0.268827	1	harrison2016;mpros;lee2023	22;8
SAOUHSC_00239	CDS_only_functional	3	3	price2016-H143;mpros-844;raghuram2023_S0074_cc8_strain_1	3	SRR3728598;14324_8#21;SRR23449230	-	ribokinase, putative	CDS	259907	260822	-1	CDS_NCTC8325_259908_260822	916	0.270409	1	price2016;mpros;raghuram2023	30;5;8
SAOUHSC_01279	CDS_only_functional	3	3	mpros-1165;mpros-191;chow2021_CD151496_cc45_strain_1	3	14623_2#65;8447_7#17;19787_1_59	-	hydrolase, alpha/beta fold family domain protein	CDS	1236757	1237672	1	CDS_NCTC8325_1236758_1237672	916	0.270409	1	mpros;chow2021	22;45
SAOUHSC_01322	CDS_only_functional	3	3	price2013-X126;mpros-191;price2016-H174	3	SRR2054043;8447_7#17;SRR3730881	-	homoserine kinase	CDS	1265767	1266682	1	CDS_NCTC8325_1265768_1266682	916	0.270409	1	price2013;mpros;price2016	1;22;30
SAOUHSC_00917	CDS_only_functional	2	2	price2016-H304;ingham2021_D02_cc398_strain_3	2	SRR3730623;ERR5270564	-	conserved hypothetical protein	CDS	889147	889663	1	CDS_NCTC8325_889148_889663	517	0.270903	1	price2016;ingham2021	1;398
SAOUHSC_02013	CDS_only_functional	2	2	chow2017-CD140764;young2017-P101	2	16870_3#11;SRR5250173	-	conserved hypothetical protein	CDS	1922321	1922837	-1	CDS_NCTC8325_1922322_1922837	517	0.270903	1	chow2017;young2017	45
SAOUHSC_02424	CDS_only_functional	2	2	chow2021_CD161765_cc22_strain_1;chow2021_CD152039_cc8_strain_1	2	22114_7_48;19787_2_25	-	conserved hypothetical protein	CDS	2251815	2252331	-1	CDS_NCTC8325_2251816_2252331	517	0.270903	1	chow2021	22;8
SAOUHSC_02924	CDS_only_functional	4	4	mpros-647;young2017-P056;van-tonder2023_1067_cc1_strain_1;lee2023_2040_cc59_strain_1	4	14412_8#65;SRR5250167;28103_1_263;SRR10393679	-	conserved hypothetical protein	CDS	2689520	2690858	-1	CDS_NCTC8325_2689521_2690858	1339	0.272036	1	mpros;young2017;van-tonder2023;lee2023	22;45;1;59
SAOUHSC_02583	CDS_only_functional	3	3	chow2017-CD142136;price2016-H119;van-tonder2023_1383_cc59_strain_1	3	17150_1#49;SRR3731827;ERR5162556	-	transcriptional regulator, putative	CDS	2375347	2376271	-1	CDS_NCTC8325_2375348_2376271	925	0.275161	1	chow2017;price2016;van-tonder2023	22;30;59
SAOUHSC_00810	CDS_only_functional	2	2	price2016-H277;van-tonder2023_1066_cc45_strain_1	2	SRR3728914;28103_1_154	-	conserved hypothetical protein	CDS	791532	792054	1	CDS_NCTC8325_791533_792054	523	0.275248	1	price2016;van-tonder2023	59;45
SAOUHSC_02347	CDS_only_functional	2	2	van-tonder2023_1197_cc30_strain_1;raghuram2023_S0029_cc398_strain_1	2	ERR5162607;SRR23267636	-	ATP synthase F0, B subunit	CDS	2172262	2172784	-1	CDS_NCTC8325_2172263_2172784	523	0.275248	1	van-tonder2023;raghuram2023	30;398
SAOUHSC_02367	CDS_only_functional	2	2	raghuram2023_S0113_cc5_strain_1;hall2019_T234_cc8_strain_1	2	SRR23309801;10396_5_68	-	conserved hypothetical protein	CDS	2189428	2189950	1	CDS_NCTC8325_2189429_2189950	523	0.275248	1	raghuram2023;hall2019	5;8
SAOUHSC_02861	CDS_only_functional	2	2	van-tonder2023_1229_cc398_strain_1;lydecker2020_75_cc45_strain_1	2	ERR5162471;GCA_018209545	-	methylated-DNA--protein-cysteine methyltransferase, putative	CDS	2632903	2633425	-1	CDS_NCTC8325_2632904_2633425	523	0.275248	1	van-tonder2023;lydecker2020	398;45
SAOUHSC_01659	CDS_only_functional	4	4	price2016-H264;mpros-772;mpros-88;raghuram2023_S0018_cc5_strain_1	4	SRR3730705;14200_7#7;14448_1#77;SRR23267425	-	conserved hypothetical protein	CDS	1571126	1572473	-1	CDS_NCTC8325_1571127_1572473	1348	0.275918	1	price2016;mpros;raghuram2023	361;80;8;5
SAOUHSC_01679	CDS_only_functional	4	4	mpros-297;mpros-764;raghuram2023_S0093_cc72_strain_1;raghuram2023_S0003_ccND_strain_1	4	8524_5#56;14355_2#91;SRR23449554;SRR23351850	-	conserved hypothetical protein	CDS	1588288	1589635	-1	CDS_NCTC8325_1588289_1589635	1348	0.275918	1	mpros;raghuram2023	22;72;ND
SAOUHSC_00318	CDS_only_functional	3	3	mpros-118;mpros-814;price2016-H119	3	14208_8#25;14623_8#25;SRR3729105	-	conserved hypothetical protein	CDS	333011	333938	1	CDS_NCTC8325_333012_333938	928	0.276747	1	mpros;price2016	22;30
SAOUHSC_01198	CDS_only_functional	3	3	chow2017-CD141192;mpros-243;chow2021_CD141192_cc22_strain_1	3	16870_4#51;14623_7#66;16870_4_51	-	malonyl CoA-acyl carrier protein transacylase	CDS	1149648	1150575	1	CDS_NCTC8325_1149649_1150575	928	0.276747	1	chow2017;mpros;chow2021	22
SAOUHSC_00897	CDS_only_functional	3	3	mpros-179;raghuram2023_S0110_cc361_strain_1;van-tonder2023_1174_cc8_strain_1	3	14200_8#83;SRR23309781;28103_1_146	-	conserved hypothetical protein	CDS	860763	861693	-1	CDS_NCTC8325_860764_861693	931	0.278334	1	mpros;raghuram2023;van-tonder2023	22;361;8
SAOUHSC_01129	CDS_only_functional	3	3	mpros-257;price2013-X072;chow2021_CD150239_cc45_strain_1	3	8524_5#5;SRR2053880;19647_2_43	-	carbamate kinase	CDS	1082646	1083579	1	CDS_NCTC8325_1082647_1083579	934	0.279922	1	mpros;price2013;chow2021	22;30;45
SAOUHSC_00959	CDS_only_functional	4	4	mpros-191;price2016-H251;nakamura2020_C066_cc5_strain_1;lydecker2020_10_cc5_strain_1	4	14355_2#69;SRR3729246;DRR107213;GCA_018211105	-	conserved hypothetical protein	CDS	935434	936793	1	CDS_NCTC8325_935435_936793	1360	0.281107	1	mpros;price2016;nakamura2020;lydecker2020	22;30;5
SAOUHSC_01280	CDS_only_functional	3	3	price2016-H264;chow2017-CD140971;mpros-772	3	SRR3730705;16870_4#18;14200_7#7	-	tRNA delta(2)-isopentenylpyrophosphate transferase	CDS	1237689	1238625	1	CDS_NCTC8325_1237690_1238625	937	0.281511	1	price2016;chow2017;mpros	361;45;80
SAOUHSC_02113	CDS_only_functional	4	4	mpros-124;van-tonder2023_1061_cc15_strain_1;popovich2020b_189_cc8_strain_1;lydecker2020_53_cc15_strain_1	4	8490_3#24;28103_1_255;SRR11139332;GCA_018211985	-	RNA methyltransferase, TrmA family, putative	CDS	1985146	1986508	-1	CDS_NCTC8325_1985147_1986508	1363	0.282407	1	mpros;van-tonder2023;popovich2020b;lydecker2020	22;15;8
SAOUHSC_00603	CDS_only_functional	3	3	price2013-X079;ingham2021_D02_cc398_strain_3;lydecker2020_94_cc8_strain_1	3	SRR2053959;ERR5270564;GCA_018209265	-	conserved hypothetical protein	CDS	595554	596493	1	CDS_NCTC8325_595555_596493	940	0.2831	1	price2013;ingham2021;lydecker2020	22;398;8
SAOUHSC_02633	CDS_only_functional	3	3	mpros-329;price2016-H264;chow2021_CD160775_cc22_strain_1	3	14672_2#19;SRR3730705;22178_2_38	-	conserved hypothetical protein	CDS	2420612	2421551	-1	CDS_NCTC8325_2420613_2421551	940	0.2831	1	mpros;price2016;chow2021	22;361
SAOUHSC_01316	CDS_only_functional	2	2	chow2017-CD140268;raghuram2023_S0016_cc8_strain_1	2	16870_2#20;SRR23266984	-	conserved hypothetical protein	CDS	1259355	1259889	1	CDS_NCTC8325_1259356_1259889	535	0.283934	1	chow2017;raghuram2023	361;8
SAOUHSC_01432	CDS_only_functional	2	2	mpros-409;hall2019_T327_cc8_strain_1	2	8524_5#19;10396_5_21	-	peptide methionine sulfoxide reductase	CDS	1368536	1369070	-1	CDS_NCTC8325_1368537_1369070	535	0.283934	1	mpros;hall2019	22;8
SAOUHSC_00926	CDS_only_functional	3	3	young2017-P086;mpros-97;sansom2021_134_cc8_strain_1	3	SRR5251355;8524_3#62;SRR13194689	-	oligopeptide ABC transporter, ATP-binding protein, putative	CDS	897095	898037	1	CDS_NCTC8325_897096_898037	943	0.28469	1	young2017;mpros;sansom2021	15;22;8
SAOUHSC_02965	CDS_only_functional	3	3	price2016-2029680;price2016-3459917;van-tonder2023_1377_cc8_strain_1	3	SRR3729418;SRR3729039;30602_6_41	-	carbamate kinase	CDS	2726753	2727695	-1	CDS_NCTC8325_2726754_2727695	943	0.28469	1	price2016;van-tonder2023	1;8
SAOUHSC_02443	CDS_only_functional	2	2	raghuram2023_S0032_cc5_strain_1;raghuram2023_S0030_cc5_strain_1	2	SRR23267292;SRR23351796	-	conserved hypothetical protein	CDS	2266920	2267457	-1	CDS_NCTC8325_2266921_2267457	538	0.286104	1	raghuram2023	5
SAOUHSC_00307	CDS_only_functional	3	3	mpros-315;nakamura2020_C066_cc5_strain_1;popovich2020b_24_cc8_strain_1	3	14672_2#66;DRR107213;SRR11139344	-	conserved hypothetical protein	CDS	321198	322143	1	CDS_NCTC8325_321199_322143	946	0.286281	1	mpros;nakamura2020;popovich2020b	30;5;8
SAOUHSC_00789	CDS_only_functional	3	3	mpros-1174;mpros-432;raghuram2023_S0001_cc1_strain_1	3	14623_2#81;14448_1#36;SRR23351621	-	conserved hypothetical protein	CDS	770895	771840	1	CDS_NCTC8325_770896_771840	946	0.286281	1	mpros;raghuram2023	22;1
SAOUHSC_01486	CDS_only_functional	3	3	mpros-907;lee2023_2075_cc8_strain_1;lydecker2020_143_cc8_strain_1	3	14412_8#53;SRR10393614;GCA_018209905	-	heptaprenyl diphosphate syntase component II, putative	CDS	1442911	1443856	-1	CDS_NCTC8325_1442912_1443856	946	0.286281	1	mpros;lee2023;lydecker2020	22;8
SAOUHSC_02485	CDS_only_functional	3	3	chow2017-CD140367;van-tonder2023_1218_cc22_strain_1;raghuram2023_S0093_cc72_strain_1	3	18090_5#13;30602_6_122;SRR23309786	-	DNA-directed RNA polymerase alpha chain, putative	CDS	2304608	2305553	-1	CDS_NCTC8325_2304609_2305553	946	0.286281	1	chow2017;van-tonder2023;raghuram2023	22;72
SAOUHSC_02660	CDS_only_functional	3	3	price2016-H277;hall2019_T327_cc8_strain_1;sansom2021_41_cc8_strain_1	3	SRR3728385;10396_5_18;SRR13194690	-	conserved hypothetical protein	CDS	2443897	2444842	1	CDS_NCTC8325_2443898_2444842	946	0.286281	1	price2016;hall2019;sansom2021	59;8
SAOUHSC_00413	CDS_only_functional	7	7	mpros-219;nakamura2020_K051_cc1_strain_1;chow2021_CD150239_cc45_strain_1;van-tonder2023_1013_cc45_strain_1;raghuram2023_S0092_cc59_strain_1;raghuram2023_S0076_cc8_strain_1;raghuram2023_S0003_ccND_strain_1	7	14623_8#74;DRR107238;19647_2_43;28103_1_375;SRR23449241;SRR23267169;SRR23351850	-	conserved hypothetical protein	CDS	415008	417714	1	CDS_NCTC8325_415009_417714	2707	0.287608	1	mpros;nakamura2020;chow2021;van-tonder2023;raghuram2023	22;1;45;59;8;ND
SAOUHSC_01133	CDS_only_functional	3	3	mpros-350;price2016-2754372;raghuram2023_S0113_cc5_strain_1	3	14200_6#76;SRR3731418;SRR23309769	-	conserved hypothetical protein	CDS	1086146	1087094	-1	CDS_NCTC8325_1086147_1087094	949	0.287872	1	mpros;price2016;raghuram2023	22;30;5
SAOUHSC_01650	CDS_only_functional	2	2	chow2021_CD162127_cc22_strain_1;holt2021_1074_cc5_strain_1	2	22139_1_9;ERR4845703	-	conserved hypothetical protein	CDS	1563932	1564472	-1	CDS_NCTC8325_1563933_1564472	541	0.288273	1	chow2021;holt2021	22;5
SAOUHSC_01998	CDS_only_functional	3	3	mpros-385;mpros-760;holt2021_1041_cc97_strain_1	3	14623_8#20;14355_2#93;ERR4845666	-	conserved hypothetical protein	CDS	1907766	1908717	-1	CDS_NCTC8325_1907767_1908717	952	0.289465	1	mpros;holt2021	22;97
SAOUHSC_02269	CDS_only_functional	3	3	price2016-2503284;tong2015-T59;chow2021_CD160548_cc22_strain_1	3	SRR3728772;5150_8#7;22139_3_80	-	sucrose operon repressor, putative	CDS	2099587	2100538	-1	CDS_NCTC8325_2099588_2100538	952	0.289465	1	price2016;tong2015;chow2021	1;8;22
SAOUHSC_01502	CDS_only_functional	4	4	harrison2016-CR31;price2016-H277;chow2021_CD162079_cc22_strain_1;key2023_20_cc30_strain_1	4	15049_1#68;SRR3728914;22114_7_86;SRR14016856	-	ATP-dependent DNA helicase RecQ, putative	CDS	1455300	1456680	-1	CDS_NCTC8325_1455301_1456680	1381	0.290223	1	harrison2016;price2016;chow2021;key2023	22;59;30
SAOUHSC_01180	CDS_only_functional	3	3	mpros-257;price2016-H264;lydecker2020_82_cc45_strain_1	3	14623_8#22;SRR3730705;GCA_018209445	-	conserved hypothetical protein	CDS	1132020	1132974	1	CDS_NCTC8325_1132021_1132974	955	0.291058	1	mpros;price2016;lydecker2020	22;361;45
SAOUHSC_00324	CDS_only_functional	2	2	chow2021_CD160348_cc1_strain_1;lydecker2020_89_cc5_strain_1	2	22139_4_61;GCA_018209525	-	ribosomal-protein-serine acetyltransferase, putative	CDS	337066	337612	1	CDS_NCTC8325_337067_337612	547	0.292609	1	chow2021;lydecker2020	1;5
SAOUHSC_01121	CDS_only_functional	3	3	price2013-X036;price2016-H158;chow2017-CD140764	3	SRR2053968;SRR3730468;16870_3#11	-	alpha-hemolysin precursor	CDS	1076412	1077372	-1	CDS_NCTC8325_1076413_1077372	961	0.294245	1	price2013;price2016;chow2017	182;30;45
SAOUHSC_02733	CDS_only_functional	5	5	harkins2018-SS_045;price2016-3193856;van-tonder2023_1229_cc398_strain_1;raghuram2023_S0010_cc5_strain_1;hall2019_T358_cc8_strain_1	5	ERR1903995;SRR3728521;ERR5162471;SRR23351807;10396_5_34	-	membrane protein, putative	CDS	2513044	2514874	-1	CDS_NCTC8325_2513045_2514874	1831	0.294656	1	harkins2018;price2016;van-tonder2023;raghuram2023;hall2019	15;398;5;8
SAOUHSC_01972	CDS_only_functional	3	3	price2016-H119;holt2021_1046_cc12_strain_1;hall2019_T65_cc8_strain_1	3	SRR3728568;ERR4845680;10456_3_68	-	protein export protein PrsA, putative	CDS	1875248	1876211	1	CDS_NCTC8325_1875249_1876211	964	0.295839	1	price2016;holt2021;hall2019	30;12;8
SAOUHSC_01146	CDS_only_functional	3	3	chow2021_CD160376_cc1_strain_1;van-tonder2023_1391_cc361_strain_1;raghuram2023_S0076_cc8_strain_1	3	22139_4_75;ERR5162547;SRR23267168	-	phospho-N-acetylmuramoyl-pentapeptide-transferase	CDS	1096399	1097365	1	CDS_NCTC8325_1096400_1097365	967	0.297435	1	chow2021;van-tonder2023;raghuram2023	1;361;8
SAOUHSC_00181	CDS_only_functional	3	3	young2017-P001;mpros-103;van-tonder2023_1383_cc59_strain_1	3	SRR5250326;8524_3#66;30602_6_267	-	conserved hypothetical protein	CDS	198253	199222	1	CDS_NCTC8325_198254_199222	970	0.29903	1	young2017;mpros;van-tonder2023	1;30;59
SAOUHSC_02844	CDS_only_functional	3	3	harkins2018-SS_157;raghuram2023_S0113_cc5_strain_1;popovich2020b_262_cc8_strain_1	3	ERR1904051;SRR23309768;SRR11139416	-	conserved hypothetical protein	CDS	2618636	2619605	-1	CDS_NCTC8325_2618637_2619605	970	0.29903	1	harkins2018;raghuram2023;popovich2020b	30;5;8
SAOUHSC_00511	CDS_only_functional	4	4	mpros-411;price2016-2754372;price2016-3449115;hall2019_T59_cc8_strain_1	4	14623_4#77;SRR3731418;SRR3728995;10456_3_54	-	cysteinyl-tRNA synthetase	CDS	513693	515094	1	CDS_NCTC8325_513694_515094	1402	0.299378	1	mpros;price2016;hall2019	22;30;8
SAOUHSC_01021	CDS_only_functional	4	4	harrison2016-CR02;chow2021_CD160732_cc22_strain_1;popovich2020b_250_cc5_strain_1;raghuram2023_S0034_cc8_strain_1	4	15049_1#9;22178_2_23;SRR11139316;SRR23718187	-	conserved hypothetical protein	CDS	991619	993020	-1	CDS_NCTC8325_991620_993020	1402	0.299378	1	harrison2016;chow2021;popovich2020b;raghuram2023	22;5;8
SAOUHSC_01960	CDS_only_functional	4	4	price2016-H123;harkins2018-SS_157;chow2017-CD140174;raghuram2023_S0041_cc72_strain_1	4	SRR3731460;ERR1904047;17059_1#7;SRR23449112	-	protoporphyrinogen oxidase	CDS	1866402	1867803	-1	CDS_NCTC8325_1866403_1867803	1402	0.299378	1	price2016;harkins2018;chow2017;raghuram2023	22;30;45;72
SAOUHSC_01226	CDS_only_functional	4	4	price2013-X152;mpros-772;van-tonder2023_1191_cc30_strain_1;annavajhala2022_2017-131_cc398_strain_1	4	SRR2053927;14208_8#45;28103_1_92;SRR15369818	-	heat shock protein HslVU, ATPase subunit HslU	CDS	1178276	1179680	1	CDS_NCTC8325_1178277_1179680	1405	0.300689	1	price2013;mpros;van-tonder2023;annavajhala2022	15;80;30;398
SAOUHSC_00126	CDS_only_functional	2	2	effelsberg2019_worker_C_cc398_strain_1;lydecker2020_5_cc9_strain_1	2	ERR3466369;GCA_018215225	-	capsular polysaccharide biosynthesis protein Cap8M	CDS	132077	132635	1	CDS_NCTC8325_132078_132635	559	0.30127	1	effelsberg2019;lydecker2020	398;9
SAOUHSC_00137	CDS_only_functional	3	3	mpros-477;price2016-H216;ingham2021_D06_cc398_strain_1	3	14323_1#87;SRR3730822;ERR5270614	-	conserved hypothetical protein	CDS	142411	143386	1	CDS_NCTC8325_142412_143386	976	0.302222	1	mpros;price2016;ingham2021	22;30;398
SAOUHSC_01685	CDS_only_functional	3	3	harrison2016-CR43;young2017-P042;raghuram2023_S0013_cc8_strain_1	3	15049_1#40;SRR5251255;SRR23267063	-	heat-inducible transcription repressor HrcA	CDS	1595171	1596149	-1	CDS_NCTC8325_1595172_1596149	979	0.303819	1	harrison2016;young2017;raghuram2023	22;59;8
SAOUHSC_02006	CDS_only_functional	3	3	chow2017-CD140306;tong2015-T197;hall2019_T358_cc8_strain_1	3	16870_2#14;4950_3#2;10396_5_49	-	conserved hypothetical protein	CDS	1916185	1917163	1	CDS_NCTC8325_1916186_1917163	979	0.303819	1	chow2017;tong2015;hall2019	1;8
SAOUHSC_00201	CDS_only_functional	4	4	price2016-H213;chow2017-CD140917;chow2021_CD160219_cc22_strain_1;chow2021_CD140917_cc45_strain_1	4	SRR3730576;16870_4#3;22139_3_46;16870_4_3	-	conserved hypothetical protein	CDS	224234	225647	-1	CDS_NCTC8325_224235_225647	1414	0.304624	1	price2016;chow2017;chow2021	182;45;22
SAOUHSC_00088	CDS_only_functional	3	3	harrison2016-CR42;raghuram2023_S0113_cc5_strain_1;popovich2020b_384_cc8_strain_1	3	15049_1#21;SRR23309769;SRR11139396	-	conserved hypothetical protein	CDS	93569	94550	1	CDS_NCTC8325_93570_94550	982	0.305416	1	harrison2016;raghuram2023;popovich2020b	22;5;8
SAOUHSC_01463	CDS_only_functional	2	2	price2016-H183;nakamura2020_K051_cc1_strain_1	2	SRR3730763;DRR107238	-	conserved hypothetical protein	CDS	1419482	1420046	-1	CDS_NCTC8325_1419483_1420046	565	0.305594	1	price2016;nakamura2020	5;1
SAOUHSC_01878	CDS_only_functional	2	2	raghuram2023_S0073_cc5_strain_1;holt2021_1045_cc5_strain_1	2	SRR23267211;ERR4845675	-	conserved hypothetical protein	CDS	1793763	1794327	1	CDS_NCTC8325_1793764_1794327	565	0.305594	1	raghuram2023;holt2021	5
SAOUHSC_02935	CDS_only_functional	2	2	mpros-565;chow2021_CD160482_cc1_strain_1	2	14355_1#9;22139_4_40	-	conserved hypothetical protein	CDS	2701637	2702201	1	CDS_NCTC8325_2701638_2702201	565	0.305594	1	mpros;chow2021	22;1
SAOUHSC_00713	CDS_only_functional	3	3	price2016-H264;price2016-H277;ingham2021_S07_cc398_strain_1	3	SRR3730705;SRR3728385;ERR5270694	-	conserved hypothetical protein	CDS	698138	699122	1	CDS_NCTC8325_698139_699122	985	0.307014	1	price2016;ingham2021	361;59;398
SAOUHSC_00543	CDS_only_functional	2	2	mpros-9;lydecker2020_99_cc5_strain_1	2	14448_2#44;GCA_018210625	-	conserved hypothetical protein	CDS	546753	547320	1	CDS_NCTC8325_546754_547320	568	0.307754	1	mpros;lydecker2020	22;5
SAOUHSC_00929	CDS_only_functional	3	3	mpros-534;chow2017-CD140971;chow2021_CD151471_cc45_strain_1	3	14672_2#27;16870_4#18;19787_1_50	-	oligopeptide ABC transporter, ATP-binding protein, putative	CDS	901688	902675	1	CDS_NCTC8325_901689_902675	988	0.308611	1	mpros;chow2017;chow2021	22;45
SAOUHSC_01646	CDS_only_functional	3	3	mpros-104;chow2017-CD140189;young2017-P025	3	14448_1#44;17059_1#19;SRR5250001	-	glucokinase, putative	CDS	1561290	1562277	-1	CDS_NCTC8325_1561291_1562277	988	0.308611	1	mpros;chow2017;young2017	22;45;5
SAOUHSC_02261	CDS_only_functional	2	2	mpros-308;mpros-850	2	8524_5#70;14448_2#11	-	accessory gene regulator protein B	CDS	2093873	2094443	1	CDS_NCTC8325_2093874_2094443	571	0.309912	1	mpros	22;8
SAOUHSC_00247	CDS_only_functional	3	3	price2016-H277;chow2021_CD160247_cc22_strain_1;chow2021_CD160775_cc22_strain_1	3	SRR3728385;22538_2_47;22178_2_39	-	conserved hypothetical protein	CDS	266434	267427	1	CDS_NCTC8325_266435_267427	994	0.311808	1	price2016;chow2021	59;22
SAOUHSC_00767	CDS_only_functional	2	2	chow2017-CD140187;chow2021_CD140187_cc45_strain_1	2	17059_1#17;17059_1_17	-	conserved hypothetical protein	CDS	748953	749526	1	CDS_NCTC8325_748954_749526	574	0.312069	1	chow2017;chow2021	45
SAOUHSC_01196	CDS_only_functional	2	2	price2016-H111;mpros-772	2	SRR3731930;14200_7#7	-	conserved hypothetical protein	CDS	1148092	1148665	1	CDS_NCTC8325_1148093_1148665	574	0.312069	1	price2016;mpros	59;80
SAOUHSC_00162	CDS_only_functional	7	7	chow2017-CD140306;mpros-192;mpros-191;price2016-H170;price2016-H264;chow2021_CD150606_cc45_strain_1;lydecker2020_10_cc5_strain_1	7	16870_2#14;14623_5#66;8447_7#17;SRR3729403;SRR3730705;19647_3_42;GCA_018211105	-	type I site-specific deoxyribonuclease, HsdR family, putative	CDS	174276	177066	1	CDS_NCTC8325_174277_177066	2791	0.313369	1	chow2017;mpros;price2016;chow2021;lydecker2020	1;22;361;45;5
SAOUHSC_00072	CDS_only_functional	3	3	young2017-P094;tong2015-T9;raghuram2023_S0017_cc8_strain_1	3	SRR5249970;4950_2#1;SRR23266955	-	lipoprotein, SirB, putative	CDS	77515	78511	-1	CDS_NCTC8325_77516_78511	997	0.313406	1	young2017;tong2015;raghuram2023	59;8
SAOUHSC_00322	CDS_only_functional	3	3	price2016-2754372;price2016-3438563;holt2021_1027_cc5_strain_1	3	SRR3731418;SRR3731542;ERR4845655	-	conserved hypothetical protein	CDS	335652	336648	-1	CDS_NCTC8325_335653_336648	997	0.313406	1	price2016;holt2021	30;5
SAOUHSC_02947	CDS_only_functional	5	5	mpros-907;price2016-2754372;chow2021_CD160247_cc22_strain_1;raghuram2023_S0113_cc5_strain_1;lydecker2020_24_cc5_strain_1	5	14412_8#53;SRR3731418;22139_3_73;SRR23309797;GCA_018214305	-	sulfite reductase (NADPH) flavoprotein alpha-component, putative	CDS	2710640	2712521	-1	CDS_NCTC8325_2710641_2712521	1882	0.313969	1	mpros;price2016;chow2021;raghuram2023;lydecker2020	22;30;5
SAOUHSC_00901	CDS_only_functional	2	2	price2016-H119;raghuram2023_S0017_cc8_strain_1	2	SRR3728568;SRR23267259	-	conserved hypothetical protein	CDS	866515	867091	1	CDS_NCTC8325_866516_867091	577	0.314225	1	price2016;raghuram2023	30;8
SAOUHSC_01368	CDS_only_functional	3	3	harrison2016-CR31;mpros-202;mpros-823	3	15049_1#43;14672_2#78;14623_8#42	-	anthranilate phosphoribosyltransferase	CDS	1312411	1313410	1	CDS_NCTC8325_1312412_1313410	1000	0.315005	1	harrison2016;mpros	22
SAOUHSC_01418	CDS_only_functional	7	7	young2017-P065;mpros-103;chow2017-CD140971;price2016-H187;price2016-H145;price2016-H240;effelsberg2019_worker_C_cc398_strain_2	7	SRR5250725;14355_1#61;16870_4#17;SRR3729045;SRR3729302;SRR3728572;ERR3466392	-	2-oxoglutarate dehydrogenase, E1 component	CDS	1357198	1359997	-1	CDS_NCTC8325_1357199_1359997	2800	0.316155	1	young2017;mpros;chow2017;price2016;effelsberg2019	22;30;45;5;8;398
SAOUHSC_01412	CDS_only_functional	5	5	mpros-228;mpros-92;harkins2018-SS_268;price2016-2107188;lydecker2020_75_cc45_strain_1	5	8447_7#62;14448_1#19;ERR1904060;SRR3728791;GCA_018209545	-	conserved hypothetical protein	CDS	1351423	1353310	-1	CDS_NCTC8325_1351424_1353310	1888	0.316252	1	mpros;harkins2018;price2016;lydecker2020	22;30;5;45
SAOUHSC_00174	CDS_only_functional	2	2	price2016-H277;chow2021_CD152039_cc8_strain_1	2	SRR3728385;19787_2_25	-	M23/M37 peptidase domain protein	CDS	190529	191108	1	CDS_NCTC8325_190530_191108	580	0.316379	1	price2016;chow2021	59;8
SAOUHSC_01260	CDS_only_functional	2	2	price2016-2754372;young2017-P094	2	SRR3731418;SRR5249970	-	CDP-diacylglycerol--glycerol-3-phosphate 3-phosphatidyltransferase	CDS	1214101	1214680	1	CDS_NCTC8325_1214102_1214680	580	0.316379	1	price2016;young2017	30;59
SAOUHSC_00304	CDS_only_functional	3	3	mpros-1306;price2016-H144;nakamura2020_C066_cc5_strain_1	3	14623_5#19;SRR3730833;DRR107213	-	conserved hypothetical protein	CDS	319040	320042	1	CDS_NCTC8325_319041_320042	1003	0.316603	1	mpros;price2016;nakamura2020	22;5
SAOUHSC_02418	CDS_only_functional	4	4	price2016-2503284;mpros-1265;key2023_9_cc5_strain_1;key2023_12_cc1290_strain_1	4	SRR3728772;14623_4#61;SRR13995526;SRR18339399	-	conserved hypothetical protein	CDS	2246026	2247469	-1	CDS_NCTC8325_2246027_2247469	1444	0.31778	1	price2016;mpros;key2023	1;22;5;1290
SAOUHSC_01627	CDS_only_functional	2	2	price2016-2754372;holt2021_1027_cc5_strain_1	2	SRR3731418;ERR4845655	-	conserved hypothetical protein	CDS	1549369	1549951	1	CDS_NCTC8325_1549370_1549951	583	0.318532	1	price2016;holt2021	30;5
SAOUHSC_02680	CDS_only_functional	4	4	price2016-H144;chow2021_CD160600_cc22_strain_1;nakamura2020_K163_cc5_strain_1;chow2021_CD151965_cc8_strain_1	4	SRR3730491;22139_4_16;DRR107288;19787_2_13	-	nitrate reductase, beta subunit	CDS	2462341	2463787	-1	CDS_NCTC8325_2462342_2463787	1447	0.319099	1	price2016;chow2021;nakamura2020	5;22;8
SAOUHSC_00076	CDS_only_functional	3	3	mpros-308;price2016-3459366;mpros-849	3	14448_2#30;SRR3728594;14324_8#28	-	ornithine cyclodeaminase, putative	CDS	80726	81737	1	CDS_NCTC8325_80727_81737	1012	0.3214	1	mpros;price2016	22;398;8
SAOUHSC_00795	CDS_only_functional	3	3	price2016-H170;van-tonder2023_1448_cc59_strain_1;lydecker2020_96_cc5_strain_1	3	SRR3728536;ERR5162580;GCA_018213485	-	glyceraldehyde-3-phosphate dehydrogenase, type I	CDS	777184	778195	1	CDS_NCTC8325_777185_778195	1012	0.3214	1	price2016;van-tonder2023;lydecker2020	22;59;5
SAOUHSC_00991	CDS_only_functional	3	3	chow2017-CD140367;mpros-555;hall2019_T20_cc8_strain_1	3	18090_5#13;14412_8#83;10456_3_48	-	conserved hypothetical protein	CDS	962303	963314	-1	CDS_NCTC8325_962304_963314	1012	0.3214	1	chow2017;mpros;hall2019	22;8
SAOUHSC_00794	CDS_only_functional	3	3	mpros-675;mpros-216;van-tonder2023_1432_cc59_strain_1	3	14412_8#81;14555_7#72;ERR5162573	-	glycolytic operon regulator	CDS	776118	777132	1	CDS_NCTC8325_776119_777132	1015	0.322999	1	mpros;van-tonder2023	22;5;59
SAOUHSC_03012	CDS_only_functional	3	3	harrison2016-CR42;mpros-506;raghuram2023_S0009_cc45_strain_1	3	15049_1#42;14623_8#8;SRR23267692	-	histidinol-phosphate aminotransferase, putative	CDS	2785374	2786388	-1	CDS_NCTC8325_2785375_2786388	1015	0.322999	1	harrison2016;mpros;raghuram2023	22;45
SAOUHSC_00509	CDS_only_functional	4	4	harrison2016-CR31;mpros-74;raghuram2023_S0110_cc361_strain_1;popovich2020b_224_cc5_strain_1	4	15049_1#25;14448_1#88;SRR23309815;SRR11139379	-	glutamyl-tRNA synthetase	CDS	511185	512640	1	CDS_NCTC8325_511186_512640	1456	0.323056	1	harrison2016;mpros;raghuram2023;popovich2020b	22;361;5
SAOUHSC_01354	CDS_only_functional	4	4	chow2017-CD140630;mpros-571;mpros-261;chow2021_CD140630_cc22_strain_1	4	16870_2#59;14623_3#73;14672_2#53;16870_2_59	-	sodium:alanine symporter family protein, putative	CDS	1296848	1298309	1	CDS_NCTC8325_1296849_1298309	1462	0.325696	1	chow2017;mpros;chow2021	22;30
SAOUHSC_02614	CDS_only_functional	3	3	young2017-P014;van-tonder2023_1275_cc30_strain_1;popovich2020a_47_Pt_cc5_strain_1	3	SRR5249868;ERR5162489;SRR11089129	-	aldose 1-epimerase precursor, putative	CDS	2404504	2405524	-1	CDS_NCTC8325_2404505_2405524	1021	0.326197	1	young2017;van-tonder2023;popovich2020a	22;30;5
SAOUHSC_00436	CDS_only_functional	4	4	chow2017-CD140367;mpros-350;raghuram2023_S0120_cc5_strain_1;lydecker2020_91_cc8_strain_1	4	18090_5#13;14200_6#76;SRR23310106;GCA_018210085	-	NADH-glutamate synthase small subunit, putative	CDS	437848	439312	1	CDS_NCTC8325_437849_439312	1465	0.327016	1	chow2017;mpros;raghuram2023;lydecker2020	22;5;8
SAOUHSC_00722	CDS_only_functional	2	2	mpros-687;van-tonder2023_1276_cc779_strain_1	2	14323_1#81;30602_6_69	-	para-aminobenzoate synthase, glutamine amidotransferase, component II, putative	CDS	705284	705878	1	CDS_NCTC8325_705285_705878	595	0.327125	1	mpros;van-tonder2023	22;779
SAOUHSC_02824	CDS_only_functional	2	2	chow2017-CD140345;mpros-228	2	18090_5#12;14208_8#89	-	conserved hypothetical protein	CDS	2603413	2604007	-1	CDS_NCTC8325_2603414_2604007	595	0.327125	1	chow2017;mpros	1;22
SAOUHSC_02536	CDS_only_functional	3	3	price2016-2395978;young2017-P094;young2017-P031	3	SRR3728897;SRR5249970;SRR5250379	-	molybdopterin cofactor biosynthesis protein A, putative	CDS	2336045	2337068	-1	CDS_NCTC8325_2336046_2337068	1024	0.327796	1	price2016;young2017	1;59;5
SAOUHSC_00309	CDS_only_functional	3	3	mpros-890;mpros-772;lee2023_2157_cc8_strain_1	3	14623_8#46;14208_8#45;SRR10393814	-	conserved hypothetical protein	CDS	323457	324483	1	CDS_NCTC8325_323458_324483	1027	0.329395	1	mpros;lee2023	22;80;8
SAOUHSC_00423	CDS_only_functional	3	3	chow2017-CD140367;mpros-1265;price2016-H123	3	18090_5#13;14623_4#61;SRR3731460	-	conserved hypothetical protein	CDS	424709	425735	1	CDS_NCTC8325_424710_425735	1027	0.329395	1	chow2017;mpros;price2016	22
SAOUHSC_01307	CDS_only_functional	3	3	harrison2016-GR04;price2016-2754372;tong2015-T159	3	13415_2#89;SRR3731418;5227_1#2	-	conserved hypothetical protein	CDS	1252407	1253433	-1	CDS_NCTC8325_1252408_1253433	1027	0.329395	1	harrison2016;price2016;tong2015	22;30;8
SAOUHSC_00780	CDS_only_functional	7	7	price2016-H170;price2016-H264;young2017-P021;price2013-X035;raghuram2023_S0048_cc15_strain_1;chow2021_CD160480_cc22_strain_1;van-tonder2023_1403_cc5_strain_1	7	SRR3730693;SRR3730705;SRR5250600;SRR2053963;SRR23266892;22139_4_38;ERR5162528	-	excinuclease ABC, A subunit	CDS	759661	762508	1	CDS_NCTC8325_759662_762508	2848	0.331083	1	price2016;young2017;price2013;raghuram2023;chow2021;van-tonder2023	22;361;398;45;15;5
SAOUHSC_00879	CDS_only_functional	4	4	price2016-2719879;effelsberg2019_worker_A_cc398_strain_1;effelsberg2019_worker_A_cc398_strain_2;effelsberg2019_worker_D_cc398_strain_1	4	SRR3729319;ERR3466391;ERR3466384;ERR3466390	-	probable cytosol aminopeptidase	CDS	843138	844614	1	CDS_NCTC8325_843139_844614	1477	0.332301	1	price2016;effelsberg2019	1;398
SAOUHSC_01916	CDS_only_functional	4	4	price2013-X035;young2017-P031;price2016-3041545;lydecker2020_118_cc5_strain_1	4	SRR2053963;SRR5251368;SRR3730798;GCA_018213205	-	o-succinylbenzoic acid--coa ligase, putative	CDS	1824271	1825750	-1	CDS_NCTC8325_1824272_1825750	1480	0.333623	1	price2013;young2017;price2016;lydecker2020	45;5;7
SAOUHSC_02647	CDS_only_functional	4	4	chow2021_CD160482_cc1_strain_1;chow2021_CD150715_cc22_strain_1;hall2019_T358_cc8_strain_1;popovich2020a_40_Pt_cc8_strain_1	4	22139_4_41;19789_3_15;10396_5_71;SRR11089143	-	malate:quinone-oxidoreductase	CDS	2431150	2432629	-1	CDS_NCTC8325_2431151_2432629	1480	0.333623	1	chow2021;hall2019;popovich2020a	1;22;8
SAOUHSC_02790	CDS_only_functional	7	7	mpros-261;price2016-H149;price2016-H264;price2016-H144;price2016-3435254;popovich2020b_235_cc8_strain_1;lydecker2020_75_cc45_strain_1	7	14355_1#24;SRR3730472;SRR3730705;SRR3730564;SRR3729498;SRR11139428;GCA_018209545	-	conserved hypothetical protein	CDS	2561927	2564789	-1	CDS_NCTC8325_2561928_2564789	2863	0.335769	1	mpros;price2016;popovich2020b;lydecker2020	30;361;5;88;8;45
SAOUHSC_00666	CDS_only_functional	3	3	price2016-H277;nakamura2020_C066_cc5_strain_1;lydecker2020_3_cc5_strain_1	3	SRR3728957;DRR107213;GCA_018211005	-	conserved hypothetical protein	CDS	652754	653795	1	CDS_NCTC8325_652755_653795	1042	0.337388	1	price2016;nakamura2020;lydecker2020	59;5
SAOUHSC_00523	CDS_only_functional	2	2	chow2017-CD140572;lydecker2020_96_cc5_strain_1	2	16870_2#51;GCA_018209145	-	conserved hypothetical protein	CDS	521336	521945	1	CDS_NCTC8325_521337_521945	610	0.337825	1	chow2017;lydecker2020	45;5
SAOUHSC_01782	CDS_only_functional	2	2	van-tonder2023_1344_cc30_strain_1;raghuram2023_S0068_cc5_strain_1	2	30602_6_235;SRR23266906	-	conserved hypothetical protein	CDS	1681698	1682307	-1	CDS_NCTC8325_1681699_1682307	610	0.337825	1	van-tonder2023;raghuram2023	30;5
SAOUHSC_00548	CDS_only_functional	4	4	mpros-351;young2017-P055;chow2021_CD160482_cc1_strain_1;raghuram2023_S0069_cc8_strain_1	4	14448_1#11;SRR5249914;22139_4_41;SRR23718227	-	conserved hypothetical protein	CDS	556868	558359	-1	CDS_NCTC8325_556869_558359	1492	0.338912	1	mpros;young2017;chow2021;raghuram2023	22;30;1;8
SAOUHSC_01172	CDS_only_functional	2	2	harrison2016-GR05;price2016-2800717	2	13414_7#5;SRR3730458	-	orotate phosphoribosyltransferase	CDS	1122924	1123536	1	CDS_NCTC8325_1122925_1123536	613	0.339958	1	harrison2016;price2016	22;59
SAOUHSC_02927	CDS_only_functional	4	4	chow2017-CD140367;mpros-121;mpros-1249;raghuram2023_S0010_cc5_strain_1	4	18090_5#13;14324_8#70;14623_4#37;SRR23351805	-	malate:quinone-oxidoreductase	CDS	2692737	2694234	-1	CDS_NCTC8325_2692738_2694234	1498	0.341558	1	chow2017;mpros;raghuram2023	22;45;5
SAOUHSC_01103	CDS_only_functional	2	2	price2016-H280;lydecker2020_18_cc15_strain_1	2	SRR3730758;GCA_018211745	-	succinate dehydrogenase cytochrome b-558 subunit, putative	CDS	1064669	1065284	1	CDS_NCTC8325_1064670_1065284	616	0.34209	1	price2016;lydecker2020	22;15
SAOUHSC_02623	CDS_only_functional	3	3	price2016-H264;price2016-2107188;holt2021_1041_cc97_strain_1	3	SRR3730705;SRR3728749;ERR4845666	-	conserved hypothetical protein	CDS	2411699	2412749	-1	CDS_NCTC8325_2411700_2412749	1051	0.342181	1	price2016;holt2021	361;5;97
SAOUHSC_02570	CDS_only_functional	5	5	harrison2016-GR05;mpros-534;mpros-772;raghuram2023_S0045_cc15_strain_1;raghuram2023_S0018_cc5_strain_1	5	13415_2#90;14200_6#68;14208_8#45;SRR23449621;SRR23351752	-	conserved hypothetical protein	CDS	2359432	2361388	-1	CDS_NCTC8325_2359433_2361388	1957	0.342636	1	harrison2016;mpros;raghuram2023	22;80;15;5
SAOUHSC_01081	CDS_only_functional	3	3	price2013-X035;mpros-561;hall2019_T249_cc8_strain_1	3	SRR2053963;14355_1#4;10396_5_66	-	conserved hypothetical protein	CDS	1044367	1045420	-1	CDS_NCTC8325_1044368_1045420	1054	0.343778	1	price2013;mpros;hall2019	45;59;8
SAOUHSC_01890	CDS_only_functional	4	4	mpros-315;price2013-X104;raghuram2023_S0054_cc8_strain_1;raghuram2023_S0017_cc8_strain_1	4	14672_2#66;SRR2053847;SRR23267450;SRR23266955	-	conserved hypothetical protein	CDS	1802442	1803945	-1	CDS_NCTC8325_1802443_1803945	1504	0.344204	1	mpros;price2013;raghuram2023	30;8
SAOUHSC_01816	CDS_only_functional	3	3	mpros-179;key2023_16_cc97_strain_1;lydecker2020_28_cc8_strain_1	3	14448_1#12;SRR14017275;GCA_018214925	-	conserved hypothetical protein	CDS	1722161	1723217	1	CDS_NCTC8325_1722162_1723217	1057	0.345374	1	mpros;key2023;lydecker2020	22;97;8
SAOUHSC_00198	CDS_only_functional	4	4	price2016-2754372;price2016-3427602;hall2019_T358_cc8_strain_1;lydecker2020_111_cc15_strain_1	4	SRR3731418;SRR3729047;10396_5_71;GCA_018213805	-	conserved hypothetical protein	CDS	219229	220735	-1	CDS_NCTC8325_219230_220735	1507	0.345527	1	price2016;hall2019;lydecker2020	30;398;8;15
SAOUHSC_00400	CDS_only_functional	4	4	mpros-1317;ingham2021_D06_cc398_strain_1;raghuram2023_S0070_cc398_strain_1;raghuram2023_S0076_cc8_strain_1	4	14623_5#36;ERR5270614;SRR23267263;SRR23449472	-	conserved hypothetical protein	CDS	403206	404715	1	CDS_NCTC8325_403207_404715	1510	0.346851	1	mpros;ingham2021;raghuram2023	8;398
SAOUHSC_01795	CDS_only_functional	2	2	price2016-3415311;price2016-H123	2	SRR3731839;SRR3731460	-	dephospho-CoA kinase	CDS	1692301	1692925	-1	CDS_NCTC8325_1692302_1692925	625	0.348471	1	price2016	22
SAOUHSC_02511	CDS_only_functional	2	2	price2016-H277;van-tonder2023_1204_cc72_strain_1	2	SRR3728385;ERR5162611	-	conserved hypothetical protein	CDS	2316490	2317114	-1	CDS_NCTC8325_2316491_2317114	625	0.348471	1	price2016;van-tonder2023	59;72
SAOUHSC_02659	CDS_only_functional	2	2	young2017-P095;van-tonder2023_1229_cc398_strain_1	2	SRR5250387;30602_6_4	-	conserved hypothetical protein	CDS	2443228	2443852	1	CDS_NCTC8325_2443229_2443852	625	0.348471	1	young2017;van-tonder2023	30;398
SAOUHSC_02311	CDS_only_functional	5	5	price2016-H251;price2016-H118;holt2021_1087_cc1_strain_1;raghuram2023_S0054_cc8_strain_1;lydecker2020_25_cc5_strain_1	5	SRR3729379;SRR3731769;ERR4845739;SRR23449593;GCA_018214665	-	potassium-translocating P-type ATPase, B subunit, putative	CDS	2140451	2142425	-1	CDS_NCTC8325_2140452_2142425	1975	0.349546	1	price2016;holt2021;raghuram2023;lydecker2020	30;45;1;8;5
SAOUHSC_00875	CDS_only_functional	3	3	mpros-789;mpros-861;price2016-3407834	3	14200_7#34;14208_8#30;SRR3728543	-	conserved hypothetical protein	CDS	839356	840421	-1	CDS_NCTC8325_839357_840421	1066	0.350162	1	mpros;price2016	22;30
SAOUHSC_02909	CDS_only_functional	3	3	mpros-1306;chow2017-CD140764;price2013-X035	3	14623_8#26;16870_3#11;SRR2053963	-	dihydroorotate dehydrogenase	CDS	2676480	2677545	1	CDS_NCTC8325_2676481_2677545	1066	0.350162	1	mpros;chow2017;price2013	22;45
SAOUHSC_01920	CDS_only_functional	2	2	price2016-2754372;chow2017-CD140174	2	SRR3731418;17059_1#8	-	conserved hypothetical protein	CDS	1828468	1829095	1	CDS_NCTC8325_1828469_1829095	628	0.350594	1	price2016;chow2017	30;45
SAOUHSC_02258	CDS_only_functional	2	2	price2013-X035;lydecker2020_8_cc5_strain_1	2	SRR2053963;GCA_018211465	-	conserved hypothetical protein	CDS	2091134	2091761	1	CDS_NCTC8325_2091135_2091761	628	0.350594	1	price2013;lydecker2020	45;5
SAOUHSC_00334	CDS_only_functional	2	2	price2016-3010173;chow2021_CD160548_cc22_strain_1	2	SRR3728634;22139_3_79	-	conserved hypothetical protein	CDS	345197	345827	1	CDS_NCTC8325_345198_345827	631	0.352714	1	price2016;chow2021	45;22
SAOUHSC_01424	CDS_only_functional	3	3	mpros-350;young2017-P009;effelsberg2019_worker_A_cc398_strain_2	3	8525_1#27;SRR5250318;ERR3466385	-	UDP-N-acetylglucosamine--N-acetylmuramyl-(pentapeptide) pyrophosphoryl-undecaprenol N-acetylglucosamine transferase	CDS	1363709	1364780	-1	CDS_NCTC8325_1363710_1364780	1072	0.353352	1	mpros;young2017;effelsberg2019	22;8;398
SAOUHSC_00364	CDS_only_functional	4	4	harkins2018-SS_157;chow2017-CD140183;price2016-H277;van-tonder2023_1174_cc8_strain_1	4	ERR1904050;17059_1#12;SRR3728385;28103_1_146	-	alkyl hydroperoxide reductase, subunit F, putative	CDS	369728	371252	-1	CDS_NCTC8325_369729_371252	1525	0.353468	1	harkins2018;chow2017;price2016;van-tonder2023	30;45;59;8
SAOUHSC_01888	CDS_only_functional	2	2	price2013-X035;young2017-P094	2	SRR2053963;SRR5249970	-	riboflavin synthase, alpha subunit	CDS	1800279	1800912	-1	CDS_NCTC8325_1800280_1800912	634	0.354832	1	price2013;young2017	45;59
SAOUHSC_01769	CDS_only_functional	3	3	young2017-P101;young2017-P048;hall2019_T327_cc8_strain_1	3	SRR5250742;SRR5250207;10396_5_18	-	conserved hypothetical protein	CDS	1669491	1670565	-1	CDS_NCTC8325_1669492_1670565	1075	0.354946	1	young2017;hall2019	45;8
SAOUHSC_00942	CDS_only_functional	2	2	young2017-P053;holt2021_1021_cc5_strain_1	2	SRR5249918;ERR4845637	-	GTP pyrophosphokinase, putative	CDS	914180	914816	1	CDS_NCTC8325_914181_914816	637	0.356947	1	young2017;holt2021	45;5
SAOUHSC_01900	CDS_only_functional	2	1	price2016-2647749	2	SRR3730794;SRR3731535	-	conserved hypothetical protein	CDS	1810086	1810722	1	CDS_NCTC8325_1810087_1810722	637	0.356947	1	price2016	1
SAOUHSC_02594	CDS_only_functional	2	2	ingham2021_D09_cc398_strain_2;lee2023_1032_cc8_strain_1	2	ERR5270691;SRR10393681	-	conserved hypothetical protein	CDS	2384262	2384898	-1	CDS_NCTC8325_2384263_2384898	637	0.356947	1	ingham2021;lee2023	398;8
SAOUHSC_02743	CDS_only_functional	2	2	mpros-571;price2013-X035	2	14355_1#14;SRR2053963	-	amino acid ABC transporter, permease protein, putative	CDS	2522374	2523010	-1	CDS_NCTC8325_2522375_2523010	637	0.356947	1	mpros;price2013	22;45
SAOUHSC_01187	CDS_only_functional	5	5	mpros-449;mpros-789;mpros-261;hall2019_T358_cc8_strain_1;lydecker2020_91_cc8_strain_1	5	14200_8#25;14623_3#30;8524_5#7;10396_5_34;GCA_018209105	-	conserved hypothetical protein	CDS	1138202	1140197	1	CDS_NCTC8325_1138203_1140197	1996	0.357617	1	mpros;hall2019;lydecker2020	22;30;8
SAOUHSC_01718	CDS_only_functional	2	2	price2016-2107188;hall2019_T234_cc8_strain_1	2	SRR3728749;10456_7_81	-	conserved hypothetical protein	CDS	1623257	1623896	-1	CDS_NCTC8325_1623258_1623896	640	0.359059	1	price2016;hall2019	5;8
SAOUHSC_02580	CDS_only_functional	2	2	mpros-226;lydecker2020_130_cc8_strain_1	2	8447_7#63;GCA_018209085	-	N-acetylmuramoyl-L-alanine amidase, putative	CDS	2370059	2370698	-1	CDS_NCTC8325_2370060_2370698	640	0.359059	1	mpros;lydecker2020	22;8
SAOUHSC_02628	CDS_only_functional	2	2	mpros-874;raghuram2023_S0068_cc5_strain_1	2	14623_7#26;SRR23266911	-	conserved hypothetical protein	CDS	2415966	2416605	1	CDS_NCTC8325_2415967_2416605	640	0.359059	1	mpros;raghuram2023	45;5
SAOUHSC_02672	CDS_only_functional	2	2	mpros-124;raghuram2023_S0076_cc8_strain_1	2	14623_5#52;SRR23267023	-	conserved hypothetical protein	CDS	2457006	2457645	1	CDS_NCTC8325_2457007_2457645	640	0.359059	1	mpros;raghuram2023	22;8
SAOUHSC_03025	CDS_only_functional	2	2	mpros-918;holt2021_1074_cc5_strain_1	2	14208_8#48;ERR4845702	-	pyrrolidone-carboxylate peptidase	CDS	2798580	2799219	1	CDS_NCTC8325_2798581_2799219	640	0.359059	1	mpros;holt2021	22;5
SAOUHSC_00925	CDS_only_functional	3	3	chow2021_CD160348_cc1_strain_1;van-tonder2023_1276_cc779_strain_1;lydecker2020_18_cc15_strain_1	3	22139_4_61;ERR5162513;GCA_018211765	-	conserved hypothetical protein	CDS	896023	897106	1	CDS_NCTC8325_896024_897106	1084	0.359725	1	chow2021;van-tonder2023;lydecker2020	1;779;15
SAOUHSC_02953	CDS_only_functional	5	5	mpros-97;chow2017-CD140187;chow2017-CD140572;chow2021_CD140187_cc45_strain_1;raghuram2023_S0045_cc8_strain_1	5	14448_1#41;17059_1#17;16870_2#51;17059_1_17;SRR23267651	-	permease, putative domain protein	CDS	2714836	2716837	-1	CDS_NCTC8325_2714837_2716837	2002	0.359924	1	mpros;chow2017;chow2021;raghuram2023	22;45;8
SAOUHSC_00948	CDS_only_functional	3	3	chow2021_CD162278_cc45_strain_1;nakamura2020_K158_cc5_strain_1;lydecker2020_98_cc5_strain_1	3	22139_1_64;DRR107161;GCA_018210665	-	conserved hypothetical protein	CDS	920995	922081	-1	CDS_NCTC8325_920996_922081	1087	0.361316	1	chow2021;nakamura2020;lydecker2020	45;5
SAOUHSC_00145	CDS_only_functional	2	2	price2013-X112;raghuram2023_S0057_cc8_strain_1	2	SRR2053891;SRR23267046	-	conserved hypothetical protein	CDS	156232	156877	1	CDS_NCTC8325_156233_156877	646	0.363277	1	price2013;raghuram2023	5;8
SAOUHSC_00638	CDS_only_functional	2	2	mpros-824;tong2015-T9	2	14324_8#63;4950_2#1	-	conserved hypothetical protein	CDS	627201	627846	1	CDS_NCTC8325_627202_627846	646	0.363277	1	mpros;tong2015	22;8
SAOUHSC_01273	CDS_only_functional	5	5	mpros-346;mpros-520;price2016-H240;chow2021_CD162127_cc22_strain_1;annavajhala2022_2017-203_cc398_strain_1	5	8525_1#10;14355_1#12;SRR3729169;22139_1_9;SRR15369793	-	DNA mismatch repair protein HexB, putative	CDS	1229311	1231321	1	CDS_NCTC8325_1229312_1231321	2011	0.363386	1	mpros;price2016;chow2021;annavajhala2022	1;30;8;22;398
SAOUHSC_01313	CDS_only_functional	3	3	paterson2015-Staff_D;mpros-261;raghuram2023_S0076_cc8_strain_1	3	10770_3#50;14555_7#35;SRR23267023	-	Histidine kinase-, DNA gyrase B-, and HSP90-like ATPase domain protein	CDS	1257225	1258317	1	CDS_NCTC8325_1257226_1258317	1093	0.364498	1	paterson2015;mpros;raghuram2023	22;30;8
SAOUHSC_01364	CDS_only_functional	3	3	mpros-106;mpros-179;raghuram2023_S0139_cc8_strain_1	3	14448_1#74;14200_8#83;SRR23309701	-	prephenate dehydrogenase, putative	CDS	1307657	1308749	-1	CDS_NCTC8325_1307658_1308749	1093	0.364498	1	mpros;raghuram2023	22;8
SAOUHSC_00510	CDS_only_functional	2	2	mpros-907;nakamura2020_K158_cc5_strain_1	2	14412_8#53;DRR107161	-	serine acetyltransferase, putative	CDS	513062	513710	1	CDS_NCTC8325_513063_513710	649	0.365381	1	mpros;nakamura2020	22;5
SAOUHSC_02808	CDS_only_functional	4	4	price2016-3415209;harrison2016-GR05;mpros-261;price2016-H215	4	SRR3730488;13414_7#5;14355_1#24;SRR3728495	-	gluconate kinase	CDS	2586381	2587935	-1	CDS_NCTC8325_2586382_2587935	1555	0.366701	1	price2016;harrison2016;mpros	121;22;30
SAOUHSC_01002	CDS_only_functional	3	3	mpros-1321;mpros-280;lydecker2020_2_cc8_strain_1	3	14623_7#90;14672_2#46;GCA_018211425	-	quinol oxidase AA3, subunit II, putative	CDS	975465	976566	-1	CDS_NCTC8325_975466_976566	1102	0.369266	1	mpros;lydecker2020	22;8
SAOUHSC_01169	CDS_only_functional	3	3	mpros-890;chow2017-CD140764;lydecker2020_141_cc5_strain_1	3	14623_2#16;16870_3#10;GCA_018209745	-	carbamoyl-phosphate synthase, small subunit	CDS	1117856	1118957	1	CDS_NCTC8325_1117857_1118957	1102	0.369266	1	mpros;chow2017;lydecker2020	22;45;5
SAOUHSC_01700	CDS_only_functional	3	3	mpros-308;mpros-463;mpros-660	3	14448_2#30;14672_2#33;14323_1#43	-	conserved hypothetical protein	CDS	1608250	1609351	-1	CDS_NCTC8325_1608251_1609351	1102	0.369266	1	mpros	22
SAOUHSC_00474	CDS_only_functional	2	2	price2016-3193856;raghuram2023_S0120_cc5_strain_1	2	SRR3728521;SRR23310106	-	ribosomal 5S rRNA E-loop binding protein Ctc/L25/TL5	CDS	472188	472842	1	CDS_NCTC8325_472189_472842	655	0.369583	1	price2016;raghuram2023	15;5
SAOUHSC_02506	CDS_only_functional	2	2	chow2021_CD162278_cc45_strain_1;raghuram2023_S0026_cc59_strain_1	2	22139_1_63;SRR23266926	-	ribosomal protein S3	CDS	2313945	2314599	-1	CDS_NCTC8325_2313946_2314599	655	0.369583	1	chow2021;raghuram2023	45;59
SAOUHSC_00643	CDS_only_functional	3	3	price2016-H174;price2013-X035;raghuram2023_S0080_cc5_strain_1	3	SRR3730881;SRR2053963;SRR23267384	-	tagB protein, putative	CDS	631790	632894	1	CDS_NCTC8325_631791_632894	1105	0.370854	1	price2016;price2013;raghuram2023	30;45;5
SAOUHSC_00122	CDS_only_functional	3	3	mpros-477;mpros-774;lydecker2020_143_cc8_strain_1	3	14200_8#49;14208_8#68;GCA_018209925	-	capsular polysaccharide biosynthesis protein Cap5I, putative	CDS	127373	128483	1	CDS_NCTC8325_127374_128483	1111	0.374027	1	mpros;lydecker2020	22;8
SAOUHSC_02787	CDS_only_functional	3	3	price2013-X035;raghuram2023_S0048_cc15_strain_1;chow2021_CD160439_cc5_strain_1	3	SRR2053963;SRR23267584;22139_4_29	-	conserved hypothetical protein	CDS	2558842	2559955	-1	CDS_NCTC8325_2558843_2559955	1114	0.375612	1	price2013;raghuram2023;chow2021	45;15;5
SAOUHSC_00370	CDS_only_functional	2	2	price2016-2754372;raghuram2023_S0073_cc5_strain_1	2	SRR3731418;SRR23267210	-	conserved hypothetical protein	CDS	376603	377266	-1	CDS_NCTC8325_376604_377266	664	0.375864	1	price2016;raghuram2023	30;5
SAOUHSC_02512	CDS_only_functional	2	2	effelsberg2019_worker_D_cc398_strain_2;popovich2020b_189_cc8_strain_1	2	ERR3466381;SRR11139331	-	ribosomal protein L3, putative	CDS	2317140	2317803	-1	CDS_NCTC8325_2317141_2317803	664	0.375864	1	effelsberg2019;popovich2020b	398;8
SAOUHSC_03000	CDS_only_functional	2	2	mpros-191;nakamura2020_K174_cc8_strain_1	2	14355_2#69;DRR107292	-	capsular polysaccharide biosynthesis, capA, putative	CDS	2772938	2773601	-1	CDS_NCTC8325_2772939_2773601	664	0.375864	1	mpros;nakamura2020	22;8
SAOUHSC_01152	CDS_only_functional	2	2	price2016-H137;tong2015-T59	2	SRR3729354;5150_8#8	-	conserved hypothetical protein	CDS	1103159	1103825	1	CDS_NCTC8325_1103160_1103825	667	0.377952	1	price2016;tong2015	30;8
SAOUHSC_02387	CDS_only_functional	2	2	mpros-191;chow2021_CD161607_cc22_strain_1	2	8447_7#17;22114_7_39	-	conserved hypothetical protein	CDS	2208189	2208855	-1	CDS_NCTC8325_2208190_2208855	667	0.377952	1	mpros;chow2021	22
SAOUHSC_02956	CDS_only_functional	2	2	paterson2015-Staff_A;price2016-H246	2	10770_4#62;SRR3730621	-	DNA-binding response regulator, putative	CDS	2718594	2719260	-1	CDS_NCTC8325_2718595_2719260	667	0.377952	1	paterson2015;price2016	22;45
SAOUHSC_00291	CDS_only_functional	3	3	mpros-1174;mpros-824;van-tonder2023_1245_cc182_strain_1	3	14623_2#81;14324_8#63;ERR5162476	-	pfkB family carbohydrate kinase family, putative	CDS	303758	304877	1	CDS_NCTC8325_303759_304877	1120	0.378781	1	mpros;van-tonder2023	22;182
SAOUHSC_01452	CDS_only_functional	3	3	mpros-500;price2016-H240;raghuram2023_S0080_cc5_strain_1	3	14448_1#52;SRR3728572;SRR23267383	-	alanine dehydrogenase	CDS	1409131	1410250	-1	CDS_NCTC8325_1409132_1410250	1120	0.378781	1	mpros;price2016;raghuram2023	22;8;5
SAOUHSC_01272	CDS_only_functional	6	6	harrison2016-CR42;mpros-410;price2013-X112;chow2021_CD160541_cc22_strain_1;raghuram2023_S0044_cc22_strain_1;nakamura2020_C066_cc5_strain_1	6	15049_1#21;14448_1#67;SRR2053891;22139_3_63;SRR23267655;DRR107213	-	DNA mismatch repair protein MutS	CDS	1226776	1229299	1	CDS_NCTC8325_1226777_1229299	2524	0.378849	1	harrison2016;mpros;price2013;chow2021;raghuram2023;nakamura2020	22;5
SAOUHSC_00721	CDS_only_functional	2	2	mpros-350;mpros-823	2	14200_6#76;14623_8#42	-	conserved hypothetical protein	CDS	704265	704934	-1	CDS_NCTC8325_704266_704934	670	0.380037	1	mpros	22
SAOUHSC_01153	CDS_only_functional	2	2	price2016-H119;price2016-H277	2	SRR3729321;SRR3728957	-	conserved hypothetical protein	CDS	1103848	1104517	1	CDS_NCTC8325_1103849_1104517	670	0.380037	1	price2016	30;59
SAOUHSC_01724	CDS_only_functional	2	2	chow2017-CD140636;chow2021_CD140636_cc22_strain_1	2	16870_2#62;16870_2_62	-	conserved hypothetical protein	CDS	1630710	1631379	-1	CDS_NCTC8325_1630711_1631379	670	0.380037	1	chow2017;chow2021	22
SAOUHSC_01437	CDS_only_functional	3	3	tong2015-T249;hall2019_T358_cc8_strain_1;sansom2021_191_cc8_strain_1	3	4925_7#6;10396_5_34;SRR13194633	-	conserved hypothetical protein	CDS	1372521	1373646	-1	CDS_NCTC8325_1372522_1373646	1126	0.381946	1	tong2015;hall2019;sansom2021	8
SAOUHSC_01978	CDS_only_functional	3	3	auguet2016-P_0130;price2016-H118;lydecker2020_91_cc8_strain_1	3	ERR1040796;SRR3728731;GCA_018210085	-	conserved hypothetical protein	CDS	1882576	1883701	-1	CDS_NCTC8325_1882577_1883701	1126	0.381946	1	auguet2016;price2016;lydecker2020	22;45;8
SAOUHSC_03016	CDS_only_functional	3	3	chow2017-CD140367;chow2017-CD140971;lydecker2020_18_cc15_strain_1	3	18090_5#13;16870_4#18;GCA_018211665	-	conserved hypothetical protein	CDS	2789401	2790526	-1	CDS_NCTC8325_2789402_2790526	1126	0.381946	1	chow2017;lydecker2020	22;45;15
SAOUHSC_01012	CDS_only_functional	2	2	mpros-824;chow2021_CD150715_cc22_strain_1	2	14623_6#80;19789_3_15	-	phosphoribosylformylglycinamidine synthase I	CDS	981887	982559	1	CDS_NCTC8325_981888_982559	673	0.382119	1	mpros;chow2021	22
SAOUHSC_01194	CDS_only_functional	5	5	young2017-P040;chow2021_CD160482_cc1_strain_1;popovich2020a_81_Pt_cc22_strain_1;raghuram2023_S0018_cc5_strain_1;popovich2020b_154_cc8_strain_1	5	SRR5249845;22139_4_41;SRR11089229;SRR23351750;SRR11139269	-	ATP-dependent DNA helicase RecG	CDS	1145829	1147890	1	CDS_NCTC8325_1145830_1147890	2062	0.383004	1	young2017;chow2021;popovich2020a;raghuram2023;popovich2020b	1;22;5;8
SAOUHSC_02352	CDS_only_functional	3	3	price2013-X035;mpros-216;raghuram2023_S0070_cc398_strain_1	3	SRR2053963;14555_7#72;SRR23648495	-	UDP-N-acetylglucosamine 2-epimerase	CDS	2174505	2175633	-1	CDS_NCTC8325_2174506_2175633	1129	0.383527	1	price2013;mpros;raghuram2023	45;5;398
SAOUHSC_02880	CDS_only_functional	3	3	ingham2021_D09_cc398_strain_2;van-tonder2023_1272_cc51_strain_1;lee2023_2159_cc8_strain_1	3	ERR5270680;ERR5162511;SRR10393791	-	conserved hypothetical protein	CDS	2653186	2654314	-1	CDS_NCTC8325_2653187_2654314	1129	0.383527	1	ingham2021;van-tonder2023;lee2023	398;51;8
SAOUHSC_00229	CDS_only_functional	2	2	mpros-308;chow2021_CD150720_cc22_strain_1	2	8524_5#70;19789_3_19	-	ScdA protein, putative	CDS	250590	251265	1	CDS_NCTC8325_250591_251265	676	0.384198	1	mpros;chow2021	22
SAOUHSC_02643	CDS_only_functional	2	2	mpros-839;raghuram2023_S0031_cc5_strain_1	2	14324_8#12;SRR23351906	-	DNA-binding response regulator, putative	CDS	2427986	2428661	1	CDS_NCTC8325_2427987_2428661	676	0.384198	1	mpros;raghuram2023	22;5
SAOUHSC_01835	CDS_only_functional	3	3	chow2021_CD160541_cc22_strain_1;raghuram2023_S0089_cc398_strain_1;key2023_16_cc97_strain_1	3	22139_3_63;SRR23449132;SRR18339427	-	conserved hypothetical protein	CDS	1739678	1740809	-1	CDS_NCTC8325_1739679_1740809	1132	0.385107	1	chow2021;raghuram2023;key2023	22;398;97
SAOUHSC_02929	CDS_only_functional	4	4	mpros-660;mpros-194;price2013-X112;holt2021_1099_cc45_strain_1	4	14208_8#41;14324_8#72;SRR2053891;ERR4845752	-	acetyl-CoA synthetase, putative	CDS	2694918	2696517	-1	CDS_NCTC8325_2694919_2696517	1600	0.386517	1	mpros;price2013;holt2021	22;5;45
SAOUHSC_00300	CDS_only_functional	5	5	mpros-272;price2013-X023;mpros-175;mpros-772;auguet2016-P_0315	5	14623_8#4;SRR2053893;8490_3#95;14208_8#45;ERR1040784	-	lipase precursor	CDS	314325	316398	1	CDS_NCTC8325_314326_316398	2074	0.387618	1	mpros;price2013;auguet2016	22;30;5;80;88
SAOUHSC_01682	CDS_only_functional	3	3	mpros-297;mpros-327;holt2021_1079_cc15_strain_1	3	14448_2#14;14208_8#55;ERR4845720	-	DnaJ protein	CDS	1591337	1592477	-1	CDS_NCTC8325_1591338_1592477	1141	0.389841	1	mpros;holt2021	22;15
SAOUHSC_00395	CDS_only_functional	2	2	price2013-X035;popovich2020b_189_cc8_strain_1	2	SRR2053963;SRR11139330	-	conserved hypothetical protein	CDS	398417	399101	1	CDS_NCTC8325_398418_399101	685	0.390416	1	price2013;popovich2020b	45;8
SAOUHSC_00690	CDS_only_functional	2	2	mpros-88;ingham2021_D02_cc398_strain_3	2	14623_7#36;ERR5270560	-	conserved hypothetical protein	CDS	673953	674637	-1	CDS_NCTC8325_673954_674637	685	0.390416	1	mpros;ingham2021	8;398
SAOUHSC_01677	CDS_only_functional	2	2	chow2017-CD140725;young2017-P101	2	16870_3#41;SRR5250742	-	conserved hypothetical protein	CDS	1586892	1587576	-1	CDS_NCTC8325_1586893_1587576	685	0.390416	1	chow2017;young2017	22;45
SAOUHSC_01727	CDS_only_functional	3	3	harkins2018-SS_045;mpros-312;young2017-P090	3	ERR1903993;14448_1#16;SRR5249953	-	conserved hypothetical protein	CDS	1632958	1634101	-1	CDS_NCTC8325_1632959_1634101	1144	0.391417	1	harkins2018;mpros;young2017	15;22;8
SAOUHSC_01989	CDS_only_functional	3	3	price2013-X054;price2016-H200;price2016-H173	3	SRR2054010;SRR3730696;SRR3730869	-	conserved hypothetical protein	CDS	1892066	1893209	-1	CDS_NCTC8325_1892067_1893209	1144	0.391417	1	price2013;price2016	22;30;398
SAOUHSC_00715	CDS_only_functional	2	2	mpros-219;chow2021_CD160963_cc22_strain_1	2	14623_8#74;22178_2_61	-	response regulator, putative	CDS	700248	700935	-1	CDS_NCTC8325_700249_700935	688	0.392483	1	mpros;chow2021	22
SAOUHSC_01693	CDS_only_functional	2	2	mpros-223;mpros-194	2	14623_8#71;14324_8#72	-	conserved hypothetical protein	CDS	1604191	1604878	-1	CDS_NCTC8325_1604192_1604878	688	0.392483	1	mpros	22;5
SAOUHSC_02612	CDS_only_functional	2	2	price2016-2503284;harrison2016-CR42	2	SRR3728772;15049_1#42	-	ribose 5-phosphate isomerase, putative	CDS	2402755	2403442	-1	CDS_NCTC8325_2402756_2403442	688	0.392483	1	price2016;harrison2016	1;22
SAOUHSC_02703	CDS_only_functional	2	2	young2017-P006;mpros-772	2	SRR5250098;14208_8#45	-	phosphoglycerate mutase, putative	CDS	2484751	2485438	-1	CDS_NCTC8325_2484752_2485438	688	0.392483	1	young2017;mpros	15;80
SAOUHSC_02716	CDS_only_functional	2	2	price2016-H122;raghuram2023_S0057_cc8_strain_1	2	SRR3730684;SRR23266929	-	dethiobiotin synthase, putative	CDS	2497322	2498009	-1	CDS_NCTC8325_2497323_2498009	688	0.392483	1	price2016;raghuram2023	30;8
SAOUHSC_00914	CDS_only_functional	3	3	price2016-2754372;lee2023_2040_cc59_strain_1;lee2023_2159_cc8_strain_1	3	SRR3731418;SRR10393677;SRR10393789	-	2-isopropylmalate synthase, putative	CDS	886282	887428	1	CDS_NCTC8325_886283_887428	1147	0.392993	1	price2016;lee2023	30;59;8
SAOUHSC_02090	CDS_only_functional	3	3	price2016-H264;price2016-H178;ingham2021_D09_cc398_strain_2	3	SRR3730705;SRR3730519;ERR5270680	-	conserved hypothetical phage protein	CDS	1966973	1968119	1	CDS_NCTC8325_1966974_1968119	1147	0.392993	1	price2016;ingham2021	361;398
SAOUHSC_02254	CDS_only_functional	4	4	mpros-300;mpros-774;mpros-210;ingham2021_D06_cc398_strain_1	4	8524_5#72;14208_8#72;14672_2#61;ERR5270614	-	chaperonin, 60 kDa, GrpEL, putative	CDS	2086759	2088376	-1	CDS_NCTC8325_2086760_2088376	1618	0.394422	1	mpros;ingham2021	22;5;398
SAOUHSC_01815	CDS_only_functional	2	2	price2016-H180;chow2021_CD151345_cc22_strain_1	2	SRR3731504;19787_1_12	-	conserved hypothetical protein	CDS	1721297	1721987	-1	CDS_NCTC8325_1721298_1721987	691	0.394546	1	price2016;chow2021	1;22
SAOUHSC_02331	CDS_only_functional	2	2	price2013-X035;lydecker2020_84_cc5_strain_1	2	SRR2053963;GCA_018213405	-	conserved hypothetical protein	CDS	2161546	2162236	-1	CDS_NCTC8325_2161547_2162236	691	0.394546	1	price2013;lydecker2020	45;5
SAOUHSC_01399	CDS_only_functional	3	3	chow2021_CD161607_cc22_strain_1;chow2021_CD151496_cc45_strain_1;lee2023_2014_cc5_strain_1	3	22114_7_39;19787_1_59;SRR10393731	-	conserved hypothetical protein	CDS	1341582	1342734	1	CDS_NCTC8325_1341583_1342734	1153	0.39614	1	chow2021;lee2023	22;45;5
SAOUHSC_01397	CDS_only_functional	2	2	mpros-87;chow2017-CD140764	2	14355_2#42;16870_3#11	-	dihydrodipicolinate reductase	CDS	1340001	1340694	1	CDS_NCTC8325_1340002_1340694	694	0.396606	1	mpros;chow2017	22;45
SAOUHSC_02585	CDS_only_functional	2	2	mpros-772;chow2021_CD151394_cc22_strain_1	2	14200_7#7;19787_1_30	-	conserved hypothetical protein	CDS	2377609	2378302	1	CDS_NCTC8325_2377610_2378302	694	0.396606	1	mpros;chow2021	80;22
SAOUHSC_02999	CDS_only_functional	2	2	chow2021_CD160219_cc22_strain_1;raghuram2023_S0131_cc45_strain_1	2	22139_3_46;SRR23309885	-	capsular polysaccharide biosynthesis protein Cap5B	CDS	2772229	2772922	-1	CDS_NCTC8325_2772230_2772922	694	0.396606	1	chow2021;raghuram2023	22;45
SAOUHSC_02876	CDS_only_functional	3	3	mpros-243;price2013-X035;raghuram2023_S0041_cc72_strain_1	3	14623_7#66;SRR2053963;SRR23449437	-	conserved hypothetical protein	CDS	2649185	2650340	-1	CDS_NCTC8325_2649186_2650340	1156	0.397712	1	mpros;price2013;raghuram2023	22;45;72
SAOUHSC_02820	CDS_only_functional	2	2	chow2017-CD140268;mpros-874	2	16870_2#20;14623_7#26	-	conserved hypothetical protein	CDS	2598081	2598777	1	CDS_NCTC8325_2598082_2598777	697	0.398663	1	chow2017;mpros	361;45
SAOUHSC_01675	CDS_only_functional	2	2	price2016-H119;key2023_22_cc45_strain_1	2	SRR3728568;SRR14016781	-	conserved hypothetical protein	CDS	1585170	1585869	-1	CDS_NCTC8325_1585171_1585869	700	0.400717	1	price2016;key2023	30;45
SAOUHSC_00169	CDS_only_functional	3	3	mpros-219;price2016-H264;mpros-772	3	14208_8#78;SRR3730705;14200_7#7	-	peptide ABC transporter, permease protein, putative	CDS	183434	184598	1	CDS_NCTC8325_183435_184598	1165	0.40242	1	mpros;price2016	22;361;80
SAOUHSC_00007	CDS_only_functional	2	2	mpros-192;hall2019_T20_cc8_strain_1	2	14623_5#66;10396_5_54	-	conserved hypothetical protein	CDS	9754	10456	-1	CDS_NCTC8325_9755_10456	703	0.402767	1	mpros;hall2019	22;8
SAOUHSC_00090	CDS_only_functional	3	3	mpros-124;auguet2016-P_0315;raghuram2023_S0054_cc8_strain_1	3	14448_1#90;ERR1040784;SRR23267591	-	conserved hypothetical protein	CDS	95414	96581	1	CDS_NCTC8325_95415_96581	1168	0.403987	1	mpros;auguet2016;raghuram2023	22;88;8
SAOUHSC_00123	CDS_only_functional	3	3	mpros-97;paterson2015-Staff_A;chow2021_CD150649_cc22_strain_1	3	8524_3#62;10770_5#69;19789_4_15	-	capsular polysaccharide biosynthesis protein Cap5J, putative	CDS	128496	129663	1	CDS_NCTC8325_128497_129663	1168	0.403987	1	mpros;paterson2015;chow2021	22
SAOUHSC_02127	CDS_only_functional	3	3	raghuram2023_S0041_cc72_strain_1;lydecker2020_109_cc5_strain_1;lydecker2020_100_cc8_strain_1	3	SRR23449444;GCA_018212665;GCA_018210005	-	staphopain thiol proteinase	CDS	2002338	2003505	1	CDS_NCTC8325_2002339_2003505	1168	0.403987	1	raghuram2023;lydecker2020	72;5;8
SAOUHSC_01010	CDS_only_functional	2	2	mpros-1232;hall2019_T358_cc8_strain_1	2	14623_4#15;10396_5_34	-	phosphoribosylaminoimidazole-succinocarboxamide synthase	CDS	980918	981623	1	CDS_NCTC8325_980919_981623	706	0.404814	1	mpros;hall2019	1;8
SAOUHSC_01257	CDS_only_functional	2	2	mpros-118;price2016-3438563	2	14208_8#25;SRR3731542	-	conserved hypothetical protein	CDS	1212020	1212725	1	CDS_NCTC8325_1212021_1212725	706	0.404814	1	mpros;price2016	22;30
SAOUHSC_01246	CDS_only_functional	5	5	price2016-2395978;auguet2016-P_0968;price2013-X035;chow2021_CD162127_cc22_strain_1;raghuram2023_S0124_cc30_strain_1	5	SRR3728897;ERR1040991;SRR2053963;22139_1_9;SRR23309762	-	translation initiation factor IF-2	CDS	1196411	1198529	1	CDS_NCTC8325_1196412_1198529	2119	0.404895	1	price2016;auguet2016;price2013;chow2021;raghuram2023	1;22;45;30
SAOUHSC_00223	CDS_only_functional	3	3	mpros-1375;price2016-3172771;price2016-H134	3	14623_7#31;SRR3728551;SRR3730485	-	teichoic acid biosynthesis protein F, putative	CDS	243804	244974	1	CDS_NCTC8325_243805_244974	1171	0.405554	1	mpros;price2016	22;30;45
SAOUHSC_01942	CDS_only_functional	2	2	price2016-H275;lydecker2020_10_cc5_strain_1	2	SRR3731472;GCA_018211105	-	serine protease SplA	CDS	1846653	1847361	-1	CDS_NCTC8325_1846654_1847361	709	0.406857	1	price2016;lydecker2020	15;5
SAOUHSC_01213	CDS_only_functional	6	6	price2016-2206902;price2016-2755035;mpros-144;price2016-2673347;price2013-X035;van-tonder2023_1143_cc5_strain_1	6	SRR3728659;SRR3731646;14672_2#88;SRR3730480;SRR2053963;28103_1_312	-	conserved hypothetical protein	CDS	1162134	1164741	-1	CDS_NCTC8325_1162135_1164741	2608	0.40786	1	price2016;mpros;price2013;van-tonder2023	12;130;22;30;45;5
SAOUHSC_00101	CDS_only_functional	3	3	mpros-305;mpros-571;lydecker2020_89_cc5_strain_1	3	8524_5#68;14623_3#73;GCA_018210445	-	phosphopentomutase	CDS	105197	106376	1	CDS_NCTC8325_105198_106376	1180	0.410244	1	mpros;lydecker2020	22;5
SAOUHSC_00611	CDS_only_functional	4	4	mpros-327;mpros-597;young2017-P073;price2016-H277	4	8525_1#23;14208_8#44;SRR5249987;SRR3728385	-	arginyl-tRNA synthetase	CDS	601965	603627	1	CDS_NCTC8325_601966_603627	1663	0.414107	1	mpros;young2017;price2016	22;59
SAOUHSC_00615	CDS_only_functional	2	2	nakamura2020_K095_cc1_strain_1;van-tonder2023_1302_cc30_strain_1	2	DRR107142;ERR5162510	-	haloacid dehalogenase-like hydrolase, putative	CDS	607069	607789	1	CDS_NCTC8325_607070_607789	721	0.414997	1	nakamura2020;van-tonder2023	1;30
SAOUHSC_03051	CDS_only_functional	2	2	price2016-3438563;raghuram2023_S0044_cc22_strain_1	2	SRR3731542;SRR23266967	-	glucose-inhibited division protein B	CDS	2816354	2817074	-1	CDS_NCTC8325_2816355_2817074	721	0.414997	1	price2016;raghuram2023	30;22
SAOUHSC_02468	CDS_only_functional	4	4	young2017-P040;mpros-327;price2016-H211;hall2019_T327_cc8_strain_1	4	SRR5249845;14208_8#55;SRR3730915;10396_5_21	-	acetolactate synthase, putative	CDS	2291063	2292728	-1	CDS_NCTC8325_2291064_2292728	1666	0.415415	1	young2017;mpros;price2016;hall2019	1;22;8
SAOUHSC_00796	CDS_only_functional	3	3	harrison2016-CR31;mpros-87;price2016-2754372	3	15049_1#14;14355_2#42;SRR3731418	-	phosphoglycerate kinase, putative	CDS	778333	779524	1	CDS_NCTC8325_778334_779524	1192	0.41648	1	harrison2016;mpros;price2016	22;30
SAOUHSC_00894	CDS_only_functional	3	3	price2013-X054;mpros-261;annavajhala2022_2017-077_cc15_strain_1	3	SRR2054010;14355_1#24;SRR15369836	-	ornithine aminotransferase, putative	CDS	857717	858908	1	CDS_NCTC8325_857718_858908	1192	0.41648	1	price2013;mpros;annavajhala2022	22;30;15
SAOUHSC_02911	CDS_only_functional	2	2	raghuram2023_S0076_cc8_strain_1;key2023_12_cc1290_strain_1	2	SRR23267023;SRR18339399	-	conserved hypothetical protein	CDS	2678160	2678883	-1	CDS_NCTC8325_2678161_2678883	724	0.417023	1	raghuram2023;key2023	8;1290
SAOUHSC_01909	CDS_only_functional	3	3	mpros-254;price2016-2754372;raghuram2023_S0093_cc72_strain_1	3	14200_8#72;SRR3731418;SRR23309884	-	S-adenosylmethionine synthetase	CDS	1817569	1818763	-1	CDS_NCTC8325_1817570_1818763	1195	0.418036	1	mpros;price2016;raghuram2023	22;30;72
SAOUHSC_02373	CDS_only_functional	3	3	price2016-2332625;mpros-261;tong2015-T12	3	SRR3731410;14355_1#24;4925_8#6	-	conserved hypothetical protein	CDS	2195933	2197127	-1	CDS_NCTC8325_2195934_2197127	1195	0.418036	1	price2016;mpros;tong2015	22;30;8
SAOUHSC_01873	CDS_only_functional	14	13	mpros-1276;mpros-350;mpros-97;price2016-H251;price2013-X001;holt2021_1079_cc15_strain_1;holt2021_1041_cc97_strain_1;lydecker2020_119_cc72_strain_1;lydecker2020_94_cc8_strain_1;lydecker2020_142_cc30_strain_1;lydecker2020_138_cc8_strain_1;lydecker2020_10_cc5_strain_1;lydecker2020_63_cc5_strain_1	14	14623_4#71;8525_1#27;8524_3#62;SRR3729379;SRR2054035;ERR4845718;ERR4845665;GCA_018209125;GCA_018209265;GCA_018209785;GCA_018210125;GCA_018212145;GCA_018214905;GCA_018211645	-	conserved hypothetical protein	CDS	1781581	1788142	-1	CDS_NCTC8325_1781582_1788142	6562	0.418414	1	mpros;price2016;price2013;holt2021;lydecker2020	22;30;88;15;97;72;8;5
SAOUHSC_00983	CDS_only_functional	4	4	price2016-H187;price2013-X112;hall2019_T71_cc8_strain_1;lydecker2020_29_cc8_strain_1	4	SRR3729045;SRR2053891;10456_3_77;GCA_018214805	-	2-succinyl-6-hydroxy-2, 4-cyclohexadiene-1-carboxylic acid synthase/2-oxoglutarate decarboxylase	CDS	954269	955943	1	CDS_NCTC8325_954270_955943	1675	0.419334	1	price2016;price2013;hall2019;lydecker2020	45;5;8
SAOUHSC_00808	CDS_only_functional	2	2	price2016-H180;lydecker2020_21_cc5_strain_1	2	SRR3731504;GCA_018214345	-	conserved hypothetical protein	CDS	790205	790934	-1	CDS_NCTC8325_790206_790934	730	0.421064	1	price2016;lydecker2020	1;5
SAOUHSC_01141	CDS_only_functional	3	3	price2016-H127;mpros-237;price2016-H211	3	SRR3728586;14623_6#13;SRR3730915	-	conserved hypothetical protein	CDS	1090749	1091952	1	CDS_NCTC8325_1090750_1091952	1204	0.422695	1	price2016;mpros	1;5;8
SAOUHSC_01203	CDS_only_functional	2	2	chow2017-CD140367;mpros-254	2	18090_5#13;14200_8#72	-	ribonuclease III, putative	CDS	1151893	1152625	1	CDS_NCTC8325_1151894_1152625	733	0.423079	1	chow2017;mpros	22
SAOUHSC_02685	CDS_only_functional	2	2	price2013-X081;raghuram2023_S0076_cc8_strain_2	2	SRR2054057;SRR23449514	-	conserved hypothetical protein	CDS	2471645	2472377	-1	CDS_NCTC8325_2471646_2472377	733	0.423079	1	price2013;raghuram2023	45;8
SAOUHSC_01088	CDS_only_functional	2	2	mpros-534;raghuram2023_S0034_cc8_strain_1	2	14200_6#68;SRR23267533	-	conserved hypothetical protein	CDS	1049301	1050036	1	CDS_NCTC8325_1049302_1050036	736	0.425091	1	mpros;raghuram2023	22;8
SAOUHSC_01199	CDS_only_functional	2	2	holt2021_1007_cc88_strain_1;popovich2020b_263_cc8_strain_1	2	ERR4845627;SRR11139414	-	3-oxoacyl-(acyl-carrier-protein) reductase, putative	CDS	1150567	1151302	1	CDS_NCTC8325_1150568_1151302	736	0.425091	1	holt2021;popovich2020b	88;8
SAOUHSC_01358	CDS_only_functional	3	3	price2016-H174;popovich2020b_115_cc8_strain_1;lee2023_2075_cc8_strain_1	3	SRR3730881;SRR11139276;SRR10393634	-	conserved hypothetical protein	CDS	1299794	1301003	1	CDS_NCTC8325_1299795_1301003	1210	0.425793	1	price2016;popovich2020b;lee2023	30;8
SAOUHSC_00982	CDS_only_functional	3	3	mpros-144;mpros-571;raghuram2023_S0084_cc30_strain_1	3	14672_2#88;14623_3#73;SRR23449402	-	conserved hypothetical protein	CDS	953071	954283	1	CDS_NCTC8325_953072_954283	1213	0.42734	1	mpros;raghuram2023	22;30
SAOUHSC_00136	CDS_only_functional	2	2	mpros-261;nakamura2020_C072_cc1_strain_1	2	14672_2#53;DRR107112	-	conserved hypothetical protein	CDS	141657	142398	1	CDS_NCTC8325_141658_142398	742	0.429103	1	mpros;nakamura2020	30;1
SAOUHSC_01175	CDS_only_functional	4	4	mpros-477;young2017-P094;mpros-237;holt2021_1081_cc72_strain_1	4	14323_1#87;SRR5249970;14623_6#13;ERR4845726	-	fibronectin-binding protein A-related	CDS	1124878	1126576	-1	CDS_NCTC8325_1124879_1126576	1699	0.429753	1	mpros;young2017;holt2021	22;59;5;72
SAOUHSC_00681	CDS_only_functional	3	3	mpros-719;mpros-191;holt2021_1021_cc5_strain_1	3	14355_2#54;8447_7#17;ERR4845640	-	major facilitator superfamily protein superfamily	CDS	668244	669465	1	CDS_NCTC8325_668245_669465	1222	0.431973	1	mpros;holt2021	22;5
SAOUHSC_00513	CDS_only_functional	2	2	mpros-1232;lydecker2020_113_cc15_strain_1	2	14623_4#15;GCA_018213885	-	conserved hypothetical protein	CDS	515498	516245	1	CDS_NCTC8325_515499_516245	748	0.4331	1	mpros;lydecker2020	1;15
SAOUHSC_00757	CDS_only_functional	3	3	mpros-219;price2016-2260591;raghuram2023_S0026_cc59_strain_1	3	14208_8#78;SRR3730506;SRR23351922	-	peptidase T, putative	CDS	740289	741516	-1	CDS_NCTC8325_740290_741516	1228	0.435053	1	mpros;price2016;raghuram2023	22;45;59
SAOUHSC_02450	CDS_only_functional	4	4	mpros-772;effelsberg2019_worker_C_cc398_strain_2;chow2021_CD150239_cc45_strain_1;raghuram2023_S0132_cc5_strain_1	4	14200_7#7;ERR3466387;19647_2_44;SRR23364033	-	pts system, lactose-specific IIBC component, putative	CDS	2274584	2276297	-1	CDS_NCTC8325_2274585_2276297	1714	0.436239	1	mpros;effelsberg2019;chow2021;raghuram2023	80;398;45;5
SAOUHSC_00033	CDS_only_functional	2	2	mpros-1213;raghuram2023_S0113_cc5_strain_1	2	14412_8#63;SRR23309767	-	conserved hypothetical protein	CDS	37217	37973	-1	CDS_NCTC8325_37218_37973	757	0.439068	1	mpros;raghuram2023	5
SAOUHSC_00366	CDS_only_functional	2	2	mpros-261;price2016-H277	2	14355_1#24;SRR3728914	-	NAD(P)H-flavin oxidoreductase, putative	CDS	372328	373084	1	CDS_NCTC8325_372329_373084	757	0.439068	1	mpros;price2016	30;59
SAOUHSC_00184	CDS_only_functional	2	2	van-tonder2023_597_cc398_strain_1;popovich2020b_189_cc8_strain_1	2	ERR5162565;SRR11139330	-	Response regulator receiver domain protein	CDS	202047	202806	-1	CDS_NCTC8325_202048_202806	760	0.441049	1	van-tonder2023;popovich2020b	398;8
SAOUHSC_01284	CDS_only_functional	3	3	price2016-2107188;chow2021_CD160392_cc22_strain_1;raghuram2023_S0120_cc5_strain_1	3	SRR3728791;22139_4_84;SRR23310109	-	conserved hypothetical protein	CDS	1240939	1242178	1	CDS_NCTC8325_1240940_1242178	1240	0.441196	1	price2016;chow2021;raghuram2023	5;22
SAOUHSC_00148	CDS_only_functional	3	3	chow2017-CD140345;holt2021_1079_cc15_strain_1;annavajhala2022_2018-006_cc15_strain_1	3	16870_2#29;ERR4845718;SRR15369781	-	glutamate N-acetyltransferase/amino-acid acetyltransferase	CDS	158733	159975	-1	CDS_NCTC8325_158734_159975	1243	0.442727	1	chow2017;holt2021;annavajhala2022	1;15
SAOUHSC_00748	CDS_only_functional	2	2	harrison2016-CR31;raghuram2023_S0054_cc8_strain_1	2	15049_1#38;SRR23449591	-	conserved hypothetical protein	CDS	732954	733716	1	CDS_NCTC8325_732955_733716	763	0.443027	1	harrison2016;raghuram2023	22;8
SAOUHSC_00847	CDS_only_functional	2	2	mpros-137;price2013-X015	2	14448_1#20;SRR2053890	-	ABC transporter, ATP-binding protein, putative	CDS	817631	818393	1	CDS_NCTC8325_817632_818393	763	0.443027	1	mpros;price2013	1;30
SAOUHSC_01746	CDS_only_functional	5	5	mpros-121;mpros-571;price2016-H264;chow2021_CD160265_cc45_strain_1;holt2021_1021_cc5_strain_1	5	14623_6#21;14623_3#73;SRR3730705;22139_4_4;ERR4845638	-	protein-export membrane protein SecDF	CDS	1649781	1652001	-1	CDS_NCTC8325_1649782_1652001	2221	0.443774	1	mpros;price2016;chow2021;holt2021	22;361;45;5
SAOUHSC_01220	CDS_only_functional	3	3	price2016-H170;raghuram2023_S0080_cc8_strain_2;lee2023_2159_cc8_strain_1	3	SRR3728628;SRR23718666;SRR10393789	-	conserved hypothetical protein	CDS	1170354	1171599	1	CDS_NCTC8325_1170355_1171599	1246	0.444257	1	price2016;raghuram2023;lee2023	22;8
SAOUHSC_00575	CDS_only_functional	2	2	raghuram2023_S0084_cc30_strain_1;holt2021_1050_cc7_strain_1	2	SRR23309893;ERR4845694	-	conserved hypothetical protein	CDS	578133	578898	1	CDS_NCTC8325_578134_578898	766	0.445001	1	raghuram2023;holt2021	30;7
SAOUHSC_02810	CDS_only_functional	2	2	price2013-X054;price2016-H277	2	SRR2054010;SRR3728385	-	conserved hypothetical protein	CDS	2588792	2589557	-1	CDS_NCTC8325_2588793_2589557	766	0.445001	1	price2013;price2016	22;59
SAOUHSC_02718	CDS_only_functional	4	4	mpros-203;mpros-571;chow2021_CD160247_cc22_strain_1;lee2023_2157_cc8_strain_1	4	8447_7#29;14355_1#14;22139_3_74;SRR10393814	-	conserved hypothetical protein	CDS	2498460	2500194	-1	CDS_NCTC8325_2498461_2500194	1735	0.445284	1	mpros;chow2021;lee2023	1;22;8
SAOUHSC_01018	CDS_only_functional	3	3	mpros-449;price2016-H228;annavajhala2022_2017-038_cc398_strain_1	3	14672_2#50;SRR3731900;SRR15369861	-	phosphoribosylamine-glycine ligase	CDS	989308	990556	1	CDS_NCTC8325_989309_990556	1249	0.445785	1	mpros;price2016;annavajhala2022	22;30;398
SAOUHSC_01734	CDS_only_functional	3	3	chow2021_CD160775_cc22_strain_1;lee2023_2014_cc5_strain_1;lydecker2020_118_cc5_strain_1	3	22178_2_39;SRR10393713;GCA_018213165	-	conserved hypothetical protein	CDS	1636665	1637913	1	CDS_NCTC8325_1636666_1637913	1249	0.445785	1	chow2021;lee2023;lydecker2020	22;5
SAOUHSC_03026	CDS_only_functional	2	2	young2017-P048;chow2021_CD151496_cc45_strain_1	2	SRR5250629;19787_1_59	-	conserved hypothetical protein	CDS	2799337	2800105	-1	CDS_NCTC8325_2799338_2800105	769	0.44697	1	young2017;chow2021	8;45
SAOUHSC_02896	CDS_only_functional	1	1	price2016-H277	1	SRR3728957	-	conserved hypothetical protein	CDS	2666559	2666859	-1	CDS_NCTC8325_2666560_2666859	301	0.447194	1	price2016	59
SAOUHSC_02298	CDS_only_functional	2	2	mpros-327;young2017-P065	2	14208_8#55;SRR5250235	-	sigma factor B, putative	CDS	2131928	2132699	-1	CDS_NCTC8325_2131929_2132699	772	0.448936	1	mpros;young2017	22
SAOUHSC_01726	CDS_only_functional	1	1	price2016-H184	1	SRR3731443	-	(5-methylaminomethyl-2-thiouridylate)-methyltransferase	CDS	1632622	1632925	-1	CDS_NCTC8325_1632623_1632925	304	0.45045	1	price2016	12
SAOUHSC_02558	CDS_only_functional	1	1	mpros-58	1	14672_2#4	-	urease, gamma subunit	CDS	2352261	2352564	1	CDS_NCTC8325_2352262_2352564	304	0.45045	1	mpros	22
SAOUHSC_00462	CDS_only_functional	2	2	chow2017-CD140191;price2016-2107188	2	17059_1#21;SRR3728791	-	conserved hypothetical protein	CDS	463720	464494	1	CDS_NCTC8325_463721_464494	775	0.450898	1	chow2017;price2016	45;5
SAOUHSC_02611	CDS_only_functional	3	3	mpros-1165;mpros-315;hall2019_T99_cc8_strain_1	3	14412_8#79;14672_2#66;10396_4_25	-	conserved hypothetical protein	CDS	2401430	2402690	1	CDS_NCTC8325_2401431_2402690	1261	0.451881	1	mpros;hall2019	22;30;8
SAOUHSC_01839	CDS_only_functional	3	3	price2016-3238948;van-tonder2023_1229_cc398_strain_1;raghuram2023_S0068_cc5_strain_1	3	SRR3730508;ERR5162471;SRR23266905	-	tyrosyl-tRNA synthetase	CDS	1744666	1745929	-1	CDS_NCTC8325_1744667_1745929	1264	0.4534	1	price2016;van-tonder2023;raghuram2023	22;398;5
SAOUHSC_03003	CDS_only_functional	1	1	chow2021_CD162357_cc45_strain_1	1	22139_1_96	-	conserved hypothetical protein	CDS	2776375	2776681	1	CDS_NCTC8325_2776376_2776681	307	0.453687	1	chow2021	45
SAOUHSC_00177	CDS_only_functional	3	3	mpros-192;raghuram2023_S0031_cc5_strain_1;lydecker2020_3_cc5_strain_1	3	14623_5#66;SRR23718552;GCA_018214105	-	maltose ABC transporter, permease protein, putative	CDS	193874	195143	1	CDS_NCTC8325_193875_195143	1270	0.456434	1	mpros;raghuram2023;lydecker2020	22;5
SAOUHSC_01416	CDS_only_functional	3	3	price2016-2224886;price2013-X080;chow2021_CD152041_cc22_strain_1	3	SRR3728754;SRR2054024;19787_2_30	-	2-oxoglutarate dehydrogenase, E2 component, dihydrolipoamide succinyltransferase	CDS	1355916	1357185	-1	CDS_NCTC8325_1355917_1357185	1270	0.456434	1	price2016;price2013;chow2021	15;25;22
SAOUHSC_02795	CDS_only_functional	1	1	mpros-74	1	8524_3#30	-	conserved hypothetical protein	CDS	2567801	2568110	1	CDS_NCTC8325_2567802_2568110	310	0.456905	1	mpros	22
SAOUHSC_00176	CDS_only_functional	3	3	mpros-477;price2013-X072;lee2023_2189_cc8_strain_1	3	14208_8#70;SRR2053880;SRR10393767	-	bacterial extracellular solute-binding protein, putative	CDS	192600	193872	1	CDS_NCTC8325_192601_193872	1273	0.457948	1	mpros;price2013;lee2023	22;30;8
SAOUHSC_01657	CDS_only_functional	2	2	chow2021_CD160348_cc1_strain_1;raghuram2023_S0035_cc8_strain_1	2	22139_4_61;SRR23267311	-	ABC transporter, putative	CDS	1569315	1570101	-1	CDS_NCTC8325_1569316_1570101	787	0.458705	1	chow2021;raghuram2023	1;8
SAOUHSC_01168	CDS_only_functional	3	3	young2017-P059;harrison2016-GR13;raghuram2023_S0035_cc8_strain_1	3	SRR5251310;13414_7#18;SRR23267311	-	dihydroorotase	CDS	1116580	1117855	1	CDS_NCTC8325_1116581_1117855	1276	0.459461	1	young2017;harrison2016;raghuram2023	45;5;8
SAOUHSC_01640	CDS_only_functional	1	1	mpros-449	1	14200_8#25	-	conserved hypothetical protein	CDS	1557948	1558260	-1	CDS_NCTC8325_1557949_1558260	313	0.460104	1	mpros	22
SAOUHSC_01863	CDS_only_functional	1	1	van-tonder2023_1393_cc30_strain_1	1	ERR5162567	-	conserved hypothetical protein	CDS	1770124	1770436	1	CDS_NCTC8325_1770125_1770436	313	0.460104	1	van-tonder2023	30
SAOUHSC_01874	CDS_only_functional	1	1	price2016-2561452	1	SRR3729397	-	conserved hypothetical protein	CDS	1788484	1788796	-1	CDS_NCTC8325_1788485_1788796	313	0.460104	1	price2016	15
SAOUHSC_02451	CDS_only_functional	1	1	price2016-2754372	1	SRR3731418	-	PTS system lactose-specific IIA component, putative	CDS	2276302	2276614	-1	CDS_NCTC8325_2276303_2276614	313	0.460104	1	price2016	30
SAOUHSC_00619	CDS_only_functional	2	2	mpros-823;nakamura2020_K051_cc1_strain_1	2	14623_8#28;DRR107136	-	conserved hypothetical protein	CDS	610261	611050	1	CDS_NCTC8325_610262_611050	790	0.460647	1	mpros;nakamura2020	22;1
SAOUHSC_02815	CDS_only_functional	3	3	young2017-P010;price2016-3415311;chow2021_CD160600_cc22_strain_1	3	SRR5250647;SRR3731839;22139_4_16	-	conserved hypothetical protein	CDS	2593501	2594779	-1	CDS_NCTC8325_2593502_2594779	1279	0.460971	1	young2017;price2016;chow2021	15;22
SAOUHSC_01413	CDS_only_functional	2	2	mpros-17;nakamura2020_C055_cc8_strain_1	2	14555_7#21;DRR107207	-	conserved hypothetical protein	CDS	1353323	1354115	-1	CDS_NCTC8325_1353324_1354115	793	0.462584	1	mpros;nakamura2020	361;8
SAOUHSC_02456	CDS_only_functional	2	2	mpros-620;mpros-825	2	14355_1#81;14448_1#59	-	lactose phosphotransferase system repressor, putative	CDS	2279891	2280683	-1	CDS_NCTC8325_2279892_2280683	793	0.462584	1	mpros	22
SAOUHSC_02919	CDS_only_functional	2	2	young2017-P051;nakamura2020_K153_cc20_strain_1	2	SRR5250392;DRR107283	-	3-methyl-2-oxobutanoate hydroxymethyltransferase	CDS	2683526	2684318	-1	CDS_NCTC8325_2683527_2684318	793	0.462584	1	young2017;nakamura2020	45;20
SAOUHSC_00061	CDS_only_functional	4	4	price2016-H106;harrison2016-CR02;harrison2016-GR05;price2016-2754372	4	SRR3729181;15049_1#30;13415_2#90;SRR3731418	-	conserved hypothetical protein	CDS	66251	68027	-1	CDS_NCTC8325_66252_68027	1777	0.463234	1	price2016;harrison2016	15;22;30
SAOUHSC_01324	CDS_only_functional	1	1	price2013-X031	1	SRR2054095	-	conserved hypothetical protein	CDS	1267835	1268150	-1	CDS_NCTC8325_1267836_1268150	316	0.463285	1	price2013	30
SAOUHSC_02683	CDS_only_functional	1	1	price2016-H277	1	SRR3728914	-	assimilatory nitrite reductase [NAD(P)H], small subunit, putative	CDS	2468856	2469171	-1	CDS_NCTC8325_2468857_2469171	316	0.463285	1	price2016	59
SAOUHSC_01744	CDS_only_functional	5	5	chow2017-CD140764;price2013-X112;price2016-H144;raghuram2023_S0120_cc5_strain_1;popovich2020b_154_cc8_strain_1	5	16870_3#11;SRR2053891;SRR3730833;SRR23310106;SRR11139268	-	conserved hypothetical protein	CDS	1647305	1649579	-1	CDS_NCTC8325_1647306_1649579	2275	0.46411	1	chow2017;price2013;price2016;raghuram2023;popovich2020b	45;5;8
SAOUHSC_02135	CDS_only_functional	2	2	price2016-H153;lydecker2020_10_cc5_strain_1	2	SRR3728718;GCA_018211105	-	conserved hypothetical protein	CDS	2008743	2009538	1	CDS_NCTC8325_2008744_2009538	796	0.464518	1	price2016;lydecker2020	22;5
SAOUHSC_01771	CDS_only_functional	3	3	price2016-H143;chow2021_CD160479_cc1_strain_1;key2023_16_cc97_strain_1	3	SRR3728598;22139_4_34;SRR14016685	-	glutamate-1-semialdehyde-2,1-aminomutase	CDS	1670760	1672047	-1	CDS_NCTC8325_1670761_1672047	1288	0.465492	1	price2016;chow2021;key2023	30;1;97
SAOUHSC_00456	CDS_only_functional	1	1	price2016-H187	1	SRR3729051	-	conserved hypothetical protein	CDS	459033	459351	1	CDS_NCTC8325_459034_459351	319	0.466446	1	price2016	45
SAOUHSC_01245	CDS_only_functional	1	1	price2016-H153	1	SRR3728921	-	conserved hypothetical protein	CDS	1196089	1196407	1	CDS_NCTC8325_1196090_1196407	319	0.466446	1	price2016	22
SAOUHSC_01476	CDS_only_functional	1	1	price2016-H240	1	SRR3728572	-	conserved hypothetical protein	CDS	1434188	1434506	-1	CDS_NCTC8325_1434189_1434506	319	0.466446	1	price2016	8
SAOUHSC_02501	CDS_only_functional	1	1	price2016-H149	1	SRR3730472	-	ribosomal protein L24	CDS	2312269	2312587	-1	CDS_NCTC8325_2312270_2312587	319	0.466446	1	price2016	30
SAOUHSC_00671	CDS_only_functional	2	2	price2016-2823632;chow2021_CD160302_cc22_strain_1	2	SRR3728501;22139_4_96	-	secretory antigen SsaA-like protein	CDS	659531	660329	-1	CDS_NCTC8325_659532_660329	799	0.466447	1	price2016;chow2021	30;22
SAOUHSC_02343	CDS_only_functional	2	2	mpros-350;raghuram2023_S0110_cc361_strain_1	2	14200_6#76;SRR23309819	-	ATP synthase F1, gamma subunit	CDS	2169296	2170094	-1	CDS_NCTC8325_2169297_2170094	799	0.466447	1	mpros;raghuram2023	22;361
SAOUHSC_00812	CDS_only_functional	6	6	price2016-2224886;price2016-H264;auguet2016-P_0315;chow2021_CD151349_cc22_strain_1;nakamura2020_K145_cc5_strain_1;hall2019_T59_cc8_strain_1	6	SRR3728754;SRR3730705;ERR1040784;19787_1_14;DRR107155;10456_3_53	-	clumping factor	CDS	792985	795769	1	CDS_NCTC8325_792986_795769	2785	0.468405	1	price2016;auguet2016;chow2021;nakamura2020;hall2019	15;361;88;22;5;8
SAOUHSC_01042	CDS_only_functional	3	3	mpros-137;harkins2018-SS_14SS_1;mpros-772	3	8490_3#43;ERR1904027;14200_7#7	-	dihydrolipoamide S-acetyltransferase component of pyruvate dehydrogenase complex E2, putative	CDS	1010590	1011883	1	CDS_NCTC8325_1010591_1011883	1294	0.468497	1	mpros;harkins2018	1;22;80
SAOUHSC_02491	CDS_only_functional	3	3	mpros-350;raghuram2023_S0120_cc5_strain_1;lydecker2020_68_cc15_strain_1	3	8525_1#27;SRR23310106;GCA_018211485	-	preprotein translocase, SecY subunit, putative	CDS	2307648	2308941	-1	CDS_NCTC8325_2307649_2308941	1294	0.468497	1	mpros;raghuram2023;lydecker2020	22;5;15
SAOUHSC_00755	CDS_only_functional	1	1	key2023_26_cc361_strain_3	1	SRR14017157	-	conserved hypothetical protein	CDS	738231	738552	1	CDS_NCTC8325_738232_738552	322	0.469589	1	key2023	361
SAOUHSC_00484	CDS_only_functional	3	3	mpros-334;price2016-H285;popovich2020a_69_Pt_cc8_strain_1	3	8525_1#14;SRR3729041;SRR11089334	-	conserved hypothetical protein	CDS	481295	482591	1	CDS_NCTC8325_481296_482591	1297	0.469996	1	mpros;price2016;popovich2020a	22;5;8
SAOUHSC_01156	CDS_only_functional	2	2	mpros-857;nakamura2020_K098_cc1_strain_1	2	14324_8#33;DRR107258	-	conserved hypothetical protein	CDS	1105461	1106268	1	CDS_NCTC8325_1105462_1106268	808	0.47221	1	mpros;nakamura2020	45;1
SAOUHSC_02728	CDS_only_functional	2	2	chow2017-CD140306;van-tonder2023_1204_cc72_strain_1	2	18090_5#9;30602_6_126	-	conserved hypothetical protein	CDS	2508186	2508993	-1	CDS_NCTC8325_2508187_2508993	808	0.47221	1	chow2017;van-tonder2023	1;72
SAOUHSC_00874	CDS_only_functional	1	1	young2017-P009	1	SRR5250360	-	conserved hypothetical protein	CDS	838974	839298	1	CDS_NCTC8325_838975_839298	325	0.472713	1	young2017	8
SAOUHSC_00943	CDS_only_functional	2	2	mpros-329;mpros-350	2	14672_2#19;8525_1#27	-	ATP-NAD kinase, putative	CDS	914832	915642	1	CDS_NCTC8325_914833_915642	811	0.474123	1	mpros	22
SAOUHSC_00799	CDS_only_functional	3	3	mpros-70;price2013-X072;price2016-H289	3	14623_5#50;SRR2053880;SRR3728744	-	enolase	CDS	782056	783361	1	CDS_NCTC8325_782057_783361	1306	0.474483	1	mpros;price2013;price2016	22;30
SAOUHSC_00630	CDS_only_functional	1	1	price2016-2395978	1	SRR3728897	-	hypothetical protein	CDS	620012	620339	-1	CDS_NCTC8325_620013_620339	328	0.475819	1	price2016	1
SAOUHSC_02129	CDS_only_functional	1	1	mpros-261	1	8524_5#7	-	conserved hypothetical protein	CDS	2003535	2003862	1	CDS_NCTC8325_2003536_2003862	328	0.475819	1	mpros	30
SAOUHSC_02615	CDS_only_functional	1	1	raghuram2023_S0063_cc20_strain_1	1	SRR23267016	-	conserved hypothetical protein	CDS	2405553	2405880	-1	CDS_NCTC8325_2405554_2405880	328	0.475819	1	raghuram2023	20
SAOUHSC_00937	CDS_only_functional	4	4	mpros-1226;mpros-308;price2016-H240;van-tonder2023_1312_cc15_strain_1	4	14623_4#11;14448_2#30;SRR3729169;30602_6_324	-	oligoendopeptidase F	CDS	909471	911280	1	CDS_NCTC8325_909472_911280	1810	0.477191	1	mpros;price2016;van-tonder2023	22;8;15
SAOUHSC_01645	CDS_only_functional	1	1	popovich2020b_189_cc8_strain_1	1	SRR11139332	-	conserved hypothetical protein	CDS	1560961	1561291	-1	CDS_NCTC8325_1560962_1561291	331	0.478907	1	popovich2020b	8
SAOUHSC_01275	CDS_only_functional	2	2	price2016-H183;chow2021_CD150619_cc22_strain_1	2	SRR3730763;19789_4_10	-	conserved hypothetical protein	CDS	1232333	1233152	1	CDS_NCTC8325_1232334_1233152	820	0.479835	1	price2016;chow2021	5;22
SAOUHSC_01664	CDS_only_functional	2	2	lydecker2020_75_cc45_strain_1;lydecker2020_3_cc5_strain_1	2	GCA_018209885;GCA_018211005	-	conserved hypothetical protein	CDS	1577687	1578506	-1	CDS_NCTC8325_1577688_1578506	820	0.479835	1	lydecker2020	45;5
SAOUHSC_00985	CDS_only_functional	2	2	price2016-H277;annavajhala2022_2017-038_cc398_strain_1	2	SRR3728914;SRR15369861	-	enoyl-CoA hydratase/isomerase family protein, putative	CDS	956725	957547	1	CDS_NCTC8325_956726_957547	823	0.481731	1	price2016;annavajhala2022	59;398
SAOUHSC_00860	CDS_only_functional	3	3	harrison2016-GR05;mpros-71;lydecker2020_5_cc9_strain_1	3	13414_7#5;14623_8#90;GCA_018215225	-	5-nucleotidase family protein	CDS	828213	829533	1	CDS_NCTC8325_828214_829533	1321	0.481921	1	harrison2016;mpros;lydecker2020	22;9
SAOUHSC_01688	CDS_only_functional	4	4	harrison2016-CR42;tong2015-T159;van-tonder2023_1385_cc45_strain_1;van-tonder2023_1092_cc5_strain_1	4	15049_1#21;5227_1#2;ERR5162558;28103_1_212	-	conserved hypothetical protein	CDS	1597936	1599760	-1	CDS_NCTC8325_1597937_1599760	1825	0.483488	1	harrison2016;tong2015;van-tonder2023	22;8;45;5
SAOUHSC_00613	CDS_only_functional	2	2	mpros-449;mpros-874	2	14200_8#25;14448_2#70	-	iron compound ABC transporter, substrate-binding protein, putative	CDS	605089	605917	1	CDS_NCTC8325_605090_605917	829	0.485509	1	mpros	22;45
SAOUHSC_01055	CDS_only_functional	2	2	chow2021_CD140783_cc22_strain_1;raghuram2023_S0066_cc8_strain_1	2	16870_3_20;SRR23718336	-	inositol monophosphatase family protein, putative	CDS	1022387	1023215	1	CDS_NCTC8325_1022388_1023215	829	0.485509	1	chow2021;raghuram2023	22;8
SAOUHSC_02852	CDS_only_functional	2	2	young2017-P080;raghuram2023_S0076_cc8_strain_2	2	SRR5250797;SRR23267380	-	conserved hypothetical protein	CDS	2626356	2627184	-1	CDS_NCTC8325_2626357_2627184	829	0.485509	1	young2017;raghuram2023	30;8
SAOUHSC_02330	CDS_only_functional	2	2	raghuram2023_S0045_cc15_strain_1;van-tonder2023_1197_cc30_strain_1	2	SRR23449618;ERR5162607	-	phosphomethylpyrimidine kinase	CDS	2160723	2161554	-1	CDS_NCTC8325_2160724_2161554	832	0.487392	1	raghuram2023;van-tonder2023	15;30
SAOUHSC_00420	CDS_only_functional	3	3	mpros-121;mpros-97;mpros-17	3	14623_6#21;14448_1#41;14555_7#21	-	conserved hypothetical protein	CDS	420821	422159	1	CDS_NCTC8325_420822_422159	1339	0.49078	1	mpros	22;361
SAOUHSC_01620	CDS_only_functional	3	3	mpros-374;mpros-760;chow2021_CD150186_cc45_strain_1	3	14412_8#57;14355_2#93;19647_2_37	-	exodeoxyribonuclease VII, large subunit	CDS	1543147	1544485	-1	CDS_NCTC8325_1543148_1544485	1339	0.49078	1	mpros;chow2021	22;45
SAOUHSC_00622	CDS_only_functional	1	1	price2016-H304	1	SRR3730623	-	conserved hypothetical protein	CDS	613746	614088	-1	CDS_NCTC8325_613747_614088	343	0.491076	1	price2016	1
SAOUHSC_00178	CDS_only_functional	2	2	mpros-697;hall2019_T95_cc8_strain_1	2	14448_2#34;10396_6_39	-	maltose ABC transporter, permease protein	CDS	195144	195984	1	CDS_NCTC8325_195145_195984	841	0.493014	1	mpros;hall2019	22;8
SAOUHSC_00454	CDS_only_functional	2	2	chow2021_CD160340_cc1_strain_1;lee2023_1032_cc8_strain_1	2	22139_4_58;SRR10393670	-	DNA polymerase III, delta prime subunit, putative	CDS	457343	458183	1	CDS_NCTC8325_457344_458183	841	0.493014	1	chow2021;lee2023	1;8
SAOUHSC_00459	CDS_only_functional	2	2	mpros-64;young2017-P025	2	8524_3#24;SRR5250001	-	conserved hypothetical protein	CDS	460592	461432	1	CDS_NCTC8325_460593_461432	841	0.493014	1	mpros;young2017	22;5
SAOUHSC_00712	CDS_only_functional	2	2	annavajhala2022_2017-119_cc398_strain_1;chow2021_CD160439_cc5_strain_1	2	SRR15369816;22139_4_28	-	conserved hypothetical protein	CDS	697167	698007	1	CDS_NCTC8325_697168_698007	841	0.493014	1	annavajhala2022;chow2021	398;5
SAOUHSC_00191	CDS_only_functional	1	1	chow2021_CD160340_cc1_strain_1	1	22139_4_59	-	conserved hypothetical protein	CDS	211197	211542	-1	CDS_NCTC8325_211198_211542	346	0.494074	1	chow2021	1
SAOUHSC_00892	CDS_only_functional	1	1	harrison2016-CR02	1	15049_1#4	-	conserved hypothetical protein	CDS	855576	855921	1	CDS_NCTC8325_855577_855921	346	0.494074	1	harrison2016	22
SAOUHSC_01462	CDS_only_functional	1	1	price2016-H180	1	SRR3731807	-	conserved hypothetical protein	CDS	1419124	1419469	-1	CDS_NCTC8325_1419125_1419469	346	0.494074	1	price2016	1
SAOUHSC_01977	CDS_only_functional	1	1	lydecker2020_84_cc5_strain_1	1	GCA_018212405	-	conserved hypothetical protein	CDS	1882163	1882508	-1	CDS_NCTC8325_1882164_1882508	346	0.494074	1	lydecker2020	5
SAOUHSC_00163	CDS_only_functional	2	2	mpros-121;hall2019_T249_cc8_strain_1	2	14623_6#21;10396_5_66	-	conserved hypothetical protein	CDS	177270	178113	1	CDS_NCTC8325_177271_178113	844	0.49488	1	mpros;hall2019	22;8
SAOUHSC_02147	CDS_only_functional	2	2	harrison2016-CR31;chow2017-CD140971	2	15049_1#12;16870_4#17	-	conserved hypothetical protein	CDS	2020417	2021260	-1	CDS_NCTC8325_2020418_2021260	844	0.49488	1	harrison2016;chow2017	22;45
SAOUHSC_01633	CDS_only_functional	3	3	price2016-2395978;mpros-121;van-tonder2023_1366_cc30_strain_1	3	SRR3729346;14623_5#16;ERR5162540	-	glycine cleavage system P-protein subunit I, putative	CDS	1553450	1554797	-1	CDS_NCTC8325_1553451_1554797	1348	0.495181	1	price2016;mpros;van-tonder2023	1;22;30
SAOUHSC_01776	CDS_only_functional	3	3	mpros-103;popovich2020b_151_cc8_strain_1;sansom2021_151_cc8_strain_1	3	14355_1#61;SRR11139271;SRR13194669	-	glutamyl-tRNA reductase	CDS	1675566	1676913	-1	CDS_NCTC8325_1675567_1676913	1348	0.495181	1	mpros;popovich2020b;sansom2021	30;8
SAOUHSC_00382	CDS_only_functional	2	2	chow2017-CD140572;mpros-380	2	18090_5#14;8525_1#70	-	conserved hypothetical protein	CDS	386976	387822	-1	CDS_NCTC8325_386977_387822	847	0.496741	1	chow2017;mpros	45;5
SAOUHSC_00700	CDS_only_functional	1	1	mpros-824	1	14324_8#63	-	conserved hypothetical protein	CDS	685709	686057	-1	CDS_NCTC8325_685710_686057	349	0.497054	1	mpros	22
SAOUHSC_01513	CDS_only_functional	1	1	lydecker2020_11_cc5_strain_1	1	GCA_018211925	-	conserved hypothetical protein	CDS	1462370	1462718	-1	CDS_NCTC8325_1462371_1462718	349	0.497054	1	lydecker2020	5
SAOUHSC_01053	CDS_only_functional	3	3	chow2017-CD140191;annavajhala2022_2017-038_cc398_strain_1;raghuram2023_S0068_cc5_strain_1	3	17059_1#22;SRR15369861;SRR23267246	-	conserved hypothetical protein	CDS	1020080	1021433	-1	CDS_NCTC8325_1020081_1021433	1354	0.498105	1	chow2017;annavajhala2022;raghuram2023	45;398;5
SAOUHSC_00858	CDS_only_functional	2	2	mpros-261;price2013-X107	2	14555_7#35;SRR2053978	-	conserved hypothetical protein	CDS	826498	827347	1	CDS_NCTC8325_826499_827347	850	0.498597	1	mpros;price2013	30
SAOUHSC_01085	CDS_only_functional	2	2	young2017-P101;hall2019_T249_cc8_strain_1	2	SRR5250173;10396_5_66	-	conserved hypothetical protein	CDS	1047414	1048263	1	CDS_NCTC8325_1047415_1048263	850	0.498597	1	young2017;hall2019	45;8
SAOUHSC_01623	CDS_only_functional	3	3	price2016-2224886;price2016-2503284;chow2017-CD140367	3	SRR3729434;SRR3728772;18090_5#13	-	acetyl-CoA carboxylase, biotin carboxylase	CDS	1545327	1546683	-1	CDS_NCTC8325_1545328_1546683	1357	0.499563	1	price2016;chow2017	15;1;22
SAOUHSC_02405	CDS_only_functional	3	3	price2016-H127;price2016-H244;van-tonder2023_1366_cc30_strain_1	3	SRR3728586;SRR3731654;30602_6_21	-	phosphoglucosamine mutase	CDS	2232835	2234191	-1	CDS_NCTC8325_2232836_2234191	1357	0.499563	1	price2016;van-tonder2023	1;398;30
SAOUHSC_01115	CDS_only_functional	1	1	price2016-H180	1	SRR3731921	-	conserved hypothetical protein	CDS	1073723	1074074	1	CDS_NCTC8325_1073724_1074074	352	0.500017	1	price2016	1
SAOUHSC_01211	CDS_only_functional	1	1	price2013-X112	1	SRR2053891	-	ribosomal protein L19	CDS	1161540	1161891	1	CDS_NCTC8325_1161541_1161891	352	0.500017	1	price2013	5
SAOUHSC_01904	CDS_only_functional	1	1	chow2017-CD140764	1	16870_3#10	-	conserved hypothetical protein	CDS	1813054	1813408	1	CDS_NCTC8325_1813055_1813408	355	0.502962	1	chow2017	45
SAOUHSC_02507	CDS_only_functional	1	1	price2016-H277	1	SRR3728914	-	ribosomal protein L22	CDS	2314622	2314976	-1	CDS_NCTC8325_2314623_2314976	355	0.502962	1	price2016	59
SAOUHSC_03048	CDS_only_functional	1	1	mpros-121	1	14324_8#70	-	conserved hypothetical protein	CDS	2814665	2815019	-1	CDS_NCTC8325_2814666_2815019	355	0.502962	1	mpros	22
SAOUHSC_03054	CDS_only_functional	1	1	young2017-P094	1	SRR5249970	-	ribonuclease P protein component	CDS	2820535	2820889	-1	CDS_NCTC8325_2820536_2820889	355	0.502962	1	young2017	59
SAOUHSC_01809	CDS_only_functional	2	2	mpros-824;effelsberg2019_worker_C_cc398_strain_2	2	14623_6#80;ERR3466387	-	acetyl-CoA carboxylase, carboxyl transferase, beta subunit	CDS	1711925	1712783	-1	CDS_NCTC8325_1711926_1712783	859	0.50414	1	mpros;effelsberg2019	22;398
SAOUHSC_02974	CDS_only_functional	4	4	young2017-P040;harrison2016-GR05;mpros-192;young2017-P101	4	SRR5249845;13414_7#5;14623_5#66;SRR5250173	-	conserved hypothetical protein	CDS	2736109	2737984	1	CDS_NCTC8325_2736110_2737984	1876	0.504664	1	young2017;harrison2016;mpros	1;22;45
SAOUHSC_00202	CDS_only_functional	1	1	chow2021_CD160351_cc1_strain_1	1	22139_4_64	-	conserved hypothetical protein	CDS	225907	226264	-1	CDS_NCTC8325_225908_226264	358	0.50589	1	chow2021	1
SAOUHSC_00044	CDS_only_functional	2	2	lydecker2020_82_cc45_strain_1;lydecker2020_65_cc45_strain_1	2	GCA_018210365;GCA_018211245	-	conserved hypothetical protein	CDS	46472	47333	1	CDS_NCTC8325_46473_47333	862	0.505979	1	lydecker2020	45
SAOUHSC_02920	CDS_only_functional	2	2	mpros-1162;van-tonder2023_1174_cc8_strain_1	2	14623_3#77;28632_2_226	-	2-dehydropantoate 2-reductase	CDS	2684417	2685278	1	CDS_NCTC8325_2684418_2685278	862	0.505979	1	mpros;van-tonder2023	22;8
SAOUHSC_02943	CDS_only_functional	3	3	young2017-P001;price2013-X174;hall2019_T234_cc8_strain_1	3	SRR5250272;SRR2054046;10396_5_68	-	citrate transporter, putative	CDS	2708109	2709480	-1	CDS_NCTC8325_2708110_2709480	1372	0.506823	1	young2017;price2013;hall2019	1;45;8
SAOUHSC_03037	CDS_only_functional	4	4	mpros-191;harkins2018-SS_157;mpros-261;chow2021_CD160661_cc22_strain_1	4	8447_7#17;ERR1904047;14355_1#24;22178_2_15	-	permease, putative	CDS	2808735	2810616	1	CDS_NCTC8325_2808736_2810616	1882	0.50713	1	mpros;harkins2018;chow2021	22;30
SAOUHSC_02985	CDS_only_functional	5	5	price2016-2754372;chow2021_CD150619_cc22_strain_1;popovich2020a_93_Pt_cc5_strain_1;popovich2020b_542_cc8_strain_1;lydecker2020_29_cc8_strain_1	5	SRR3731418;19789_4_8;SRR11089070;SRR11139212;GCA_018214445	-	preprotein translocase, SecA subunit, putative	CDS	2752148	2754539	-1	CDS_NCTC8325_2752149_2754539	2392	0.507327	1	price2016;chow2021;popovich2020a;popovich2020b;lydecker2020	30;22;5;8
SAOUHSC_02879	CDS_only_functional	2	2	mpros-1332;raghuram2023_S0044_cc22_strain_1	2	14623_8#56;SRR23267659	-	squalene desaturase, putative	CDS	2652286	2653150	-1	CDS_NCTC8325_2652287_2653150	865	0.507814	1	mpros;raghuram2023	22
SAOUHSC_02644	CDS_only_functional	3	3	harrison2016-CR42;price2013-X035;raghuram2023_S0047_cc8_strain_1	3	15049_1#21;SRR2053963;SRR23718250	-	sensor histidine kinase, putative	CDS	2428653	2430027	1	CDS_NCTC8325_2428654_2430027	1375	0.508269	1	harrison2016;price2013;raghuram2023	22;45;8
SAOUHSC_00141	CDS_only_functional	1	1	chow2017-CD140764	1	16870_3#10	-	conserved hypothetical protein	CDS	145404	145764	1	CDS_NCTC8325_145405_145764	361	0.5088	1	chow2017	45
SAOUHSC_00877	CDS_only_functional	1	1	lydecker2020_119_cc72_strain_1	1	GCA_018209125	-	conserved hypothetical protein	CDS	840986	841346	1	CDS_NCTC8325_840987_841346	361	0.5088	1	lydecker2020	72
SAOUHSC_02495	CDS_only_functional	1	1	mpros-334	1	8525_1#14	-	ribosomal protein L18	CDS	2310114	2310474	-1	CDS_NCTC8325_2310115_2310474	361	0.5088	1	mpros	22
SAOUHSC_00262	CDS_only_functional	9	9	price2016-H123;price2013-X022;chow2017-CD140971;price2013-X035;price2013-X112;nakamura2020_K162_cc12_strain_1;raghuram2023_S0084_cc30_strain_1;popovich2020a_87_Pt_cc5_strain_1;lydecker2020_91_cc8_strain_1	9	SRR3731460;SRR2053918;16870_4#18;SRR2053963;SRR2053891;DRR107287;SRR23449402;SRR11089096;GCA_018210085	-	conserved hypothetical protein	CDS	281377	285817	1	CDS_NCTC8325_281378_285817	4441	0.510374	1	price2016;price2013;chow2017;nakamura2020;raghuram2023;popovich2020a;lydecker2020	22;30;45;5;12;8
SAOUHSC_00668	CDS_only_functional	4	4	price2016-2503284;price2016-H240;raghuram2023_S0017_cc8_strain_1;lydecker2020_3_cc5_strain_1	4	SRR3728772;SRR3728572;SRR23267259;GCA_018215045	-	ABC transporter permease, putative	CDS	654689	656579	1	CDS_NCTC8325_654690_656579	1891	0.510819	1	price2016;raghuram2023;lydecker2020	1;8;5
SAOUHSC_02590	CDS_only_functional	3	3	chow2017-CD141405;chow2017-CD140174;nakamura2020_K163_cc5_strain_1	3	16870_4#71;17059_1#7;DRR107288	-	conserved hypothetical protein	CDS	2381767	2383147	-1	CDS_NCTC8325_2381768_2383147	1381	0.511153	1	chow2017;nakamura2020	22;45;5
SAOUHSC_00542	CDS_only_functional	2	2	price2016-3188416;lydecker2020_99_cc5_strain_1	2	SRR3731891;GCA_018212605	-	conserved hypothetical protein	CDS	545863	546733	1	CDS_NCTC8325_545864_546733	871	0.511469	1	price2016;lydecker2020	15;5
SAOUHSC_00414	CDS_only_functional	1	1	mpros-890	1	14623_2#16	-	conserved hypothetical protein	CDS	417875	418238	1	CDS_NCTC8325_417876_418238	364	0.511693	1	mpros	22
SAOUHSC_01319	CDS_only_functional	3	3	auguet2016-P_0130;price2016-2754372;price2013-X112	3	ERR1040796;SRR3731418;SRR2053891	-	aspartate kinase, putative	CDS	1261845	1263228	-1	CDS_NCTC8325_1261846_1263228	1384	0.512592	1	auguet2016;price2016;price2013	22;30;5
SAOUHSC_02635	CDS_only_functional	3	3	young2017-P040;price2016-H244;raghuram2023_S0048_cc15_strain_1	3	SRR5249845;SRR3731654;SRR23266892	-	conserved hypothetical protein	CDS	2421819	2423202	-1	CDS_NCTC8325_2421820_2423202	1384	0.512592	1	young2017;price2016;raghuram2023	1;398;15
SAOUHSC_00889	CDS_only_functional	5	5	harrison2016-CR42;chow2017-CD140187;chow2017-CD140764;price2013-X035;chow2021_CD140187_cc45_strain_1	5	15049_1#21;17059_1#16;16870_3#10;SRR2053963;17059_1_16	-	Na+/H+ antiporter subunit, putative	CDS	851551	853957	-1	CDS_NCTC8325_851552_853957	2407	0.512769	1	harrison2016;chow2017;price2013;chow2021	22;45
SAOUHSC_02873	CDS_only_functional	5	5	harrison2016-GR05;price2016-2985076;price2016-H123;price2016-H134;popovich2020b_204_cc8_strain_1	5	13414_7#5;SRR3731629;SRR3731460;SRR3728403;SRR11139442	-	cation-transporting ATPase, E1-E2 family, putative	CDS	2645180	2647589	1	CDS_NCTC8325_2645181_2647589	2410	0.513854	1	harrison2016;price2016;popovich2020b	22;45;8
SAOUHSC_02771	CDS_only_functional	1	1	nakamura2020_K145_cc5_strain_1	1	DRR107155	-	conserved hypothetical protein	CDS	2548408	2548774	-1	CDS_NCTC8325_2548409_2548774	367	0.51457	1	nakamura2020	5
SAOUHSC_00367	CDS_only_functional	3	3	mpros-850;chow2021_CD150676_cc22_strain_1;hall2019_T358_cc8_strain_1	3	14448_2#11;19647_3_78;10396_5_34	-	conserved hypothetical protein	CDS	373164	374553	-1	CDS_NCTC8325_373165_374553	1390	0.515462	1	mpros;chow2021;hall2019	8;22
SAOUHSC_00838	CDS_only_functional	2	2	mpros-191;lydecker2020_5_cc9_strain_1	2	8447_7#17;GCA_018215225	-	conserved hypothetical protein	CDS	810574	811453	1	CDS_NCTC8325_810575_811453	880	0.516918	1	mpros;lydecker2020	22;9
SAOUHSC_02484	CDS_only_functional	1	1	mpros-121	1	14623_6#21	-	ribosomal protein L17	CDS	2304223	2304592	-1	CDS_NCTC8325_2304224_2304592	370	0.517429	1	mpros	22
SAOUHSC_02502	CDS_only_functional	1	1	lydecker2020_119_cc72_strain_1	1	GCA_018209125	-	ribosomal protein L14	CDS	2312622	2312991	-1	CDS_NCTC8325_2312623_2312991	370	0.517429	1	lydecker2020	72
SAOUHSC_02906	CDS_only_functional	1	1	raghuram2023_S0047_cc8_strain_1	1	SRR23267111	-	conserved hypothetical protein	CDS	2674393	2674762	-1	CDS_NCTC8325_2674394_2674762	370	0.517429	1	raghuram2023	8
SAOUHSC_00487	CDS_only_functional	2	2	mpros-191;price2016-H277	2	14355_2#69;SRR3728914	-	conserved hypothetical protein	CDS	485713	486595	1	CDS_NCTC8325_485714_486595	883	0.518726	1	mpros;price2016	22;59
SAOUHSC_01618	CDS_only_functional	2	2	price2016-2107188;hall2019_T59_cc8_strain_1	2	SRR3728791;10456_3_57	-	geranyltranstransferase, putative	CDS	1542065	1542947	-1	CDS_NCTC8325_1542066_1542947	883	0.518726	1	price2016;hall2019	5;8
SAOUHSC_02604	CDS_only_functional	2	2	mpros-1293;lydecker2020_111_cc15_strain_1	2	14623_7#60;GCA_018213825	-	conserved hypothetical protein	CDS	2392775	2393657	-1	CDS_NCTC8325_2392776_2393657	883	0.518726	1	mpros;lydecker2020	22;15
SAOUHSC_00851	CDS_only_functional	3	3	mpros-79;price2013-X035;raghuram2023_S0113_cc5_strain_1	3	8524_3#37;SRR2053963;SRR23309769	-	conserved hypothetical protein	CDS	821758	823156	1	CDS_NCTC8325_821759_823156	1399	0.519751	1	mpros;price2013;raghuram2023	22;45;5
SAOUHSC_00434	CDS_only_functional	2	2	mpros-104;mpros-675	2	14200_8#74;14355_1#86	-	transcriptional regulator, lysR family, putative	CDS	432266	433151	-1	CDS_NCTC8325_432267_433151	886	0.520529	1	mpros	22
SAOUHSC_00499	CDS_only_functional	2	2	chow2017-CD140572;chow2017-CD140971	2	18090_5#14;16870_4#18	-	pyridoxine biosynthesis protein	CDS	500137	501025	1	CDS_NCTC8325_500138_501025	889	0.522327	1	chow2017	45
SAOUHSC_02417	CDS_only_functional	2	2	price2016-2719879;chow2021_CD150676_cc22_strain_1	2	SRR3729319;19647_3_78	-	conserved hypothetical protein	CDS	2244931	2245819	-1	CDS_NCTC8325_2244932_2245819	889	0.522327	1	price2016;chow2021	1;22
SAOUHSC_00620	CDS_only_functional	1	1	price2013-X161	1	SRR2053915	-	staphylococcal accessory regulator T, putative	CDS	611300	611675	-1	CDS_NCTC8325_611301_611675	376	0.523097	1	price2013	15
SAOUHSC_01192	CDS_only_functional	1	1	price2013-X023	1	SRR2053893	-	conserved hypothetical protein	CDS	1143604	1143979	1	CDS_NCTC8325_1143605_1143979	376	0.523097	1	price2013	30
SAOUHSC_01605	CDS_only_functional	3	3	young2017-P008;chow2017-CD140572;young2017-P089	3	SRR5250199;18090_5#14;SRR5250555	-	6-phosphogluconate dehydrogenase, decarboxylating	CDS	1529678	1531085	-1	CDS_NCTC8325_1529679_1531085	1408	0.524019	1	young2017;chow2017	101;45;5
SAOUHSC_02901	CDS_only_functional	2	2	raghuram2023_S0093_cc72_strain_1;raghuram2023_S0066_cc8_strain_1	2	SRR23309882;SRR23267583	-	conserved hypothetical protein	CDS	2670348	2671239	-1	CDS_NCTC8325_2670349_2671239	892	0.524121	1	raghuram2023	72;8
SAOUHSC_00584	CDS_only_functional	3	3	mpros-124;mpros-772;annavajhala2022_2017-119_cc398_strain_1	3	8490_3#24;14200_7#7;SRR15369816	-	conserved hypothetical protein	CDS	585425	586835	1	CDS_NCTC8325_585426_586835	1411	0.525437	1	mpros;annavajhala2022	22;80;398
SAOUHSC_02729	CDS_only_functional	3	3	mpros-261;mpros-17;hall2019_T20_cc8_strain_1	3	14555_7#35;14324_8#59;10456_3_42	-	amino acid ABC transporter-like protein, putative	CDS	2509279	2510689	1	CDS_NCTC8325_2509280_2510689	1411	0.525437	1	mpros;hall2019	30;361;8
SAOUHSC_00256	CDS_only_functional	2	2	ingham2021_D02_cc398_strain_6;nakamura2020_C066_cc5_strain_1	2	ERR5270580;DRR107213	-	conserved hypothetical protein	CDS	274789	275683	-1	CDS_NCTC8325_274790_275683	895	0.52591	1	ingham2021;nakamura2020	398;5
SAOUHSC_00464	CDS_only_functional	2	2	mpros-1162;price2016-3435254	2	14208_8#32;SRR3729498	-	dimethyladenosine transferase	CDS	465207	466101	1	CDS_NCTC8325_465208_466101	895	0.52591	1	mpros;price2016	22;88
SAOUHSC_01600	CDS_only_functional	2	2	chow2017-CD140174;ingham2021_D02_cc398_strain_3	2	17059_1#7;ERR5270560	-	conserved hypothetical protein	CDS	1525234	1526128	1	CDS_NCTC8325_1525235_1526128	895	0.52591	1	chow2017;ingham2021	45;398
SAOUHSC_01224	CDS_only_functional	2	2	young2017-P094;raghuram2023_S0001_cc1_strain_1	2	SRR5249970;SRR23267356	-	site-specific recombinase, putative	CDS	1176772	1177669	1	CDS_NCTC8325_1176773_1177669	898	0.527695	1	young2017;raghuram2023	59;1
SAOUHSC_02629	CDS_only_functional	4	4	mpros-191;mpros-261;chow2021_CD150945_cc45_strain_1;holt2021_1045_cc5_strain_1	4	8447_7#17;14672_2#53;19647_4_68;ERR4845670	-	drug resistance transporter, EmrB/QacA subfamily, putative	CDS	2416850	2418782	-1	CDS_NCTC8325_2416851_2418782	1933	0.527862	1	mpros;chow2021;holt2021	22;30;45;5
SAOUHSC_00836	CDS_only_functional	1	1	price2013-X161	1	SRR2053985	-	glycine cleavage system H protein	CDS	810015	810396	1	CDS_NCTC8325_810016_810396	382	0.528699	1	price2013	15
SAOUHSC_03030	CDS_only_functional	3	3	harrison2016-GR05;price2016-3438563;key2023_7_cc30_strain_1	3	13415_2#90;SRR3731542;SRR13995379	-	sodium, sulfate symporter, putative	CDS	2801301	2802720	1	CDS_NCTC8325_2801302_2802720	1420	0.529677	1	harrison2016;price2016;key2023	22;30
SAOUHSC_01788	CDS_only_functional	4	4	price2016-2503284;mpros-242;price2016-H264;van-tonder2023_1312_cc15_strain_1	4	SRR3728772;14623_2#8;SRR3730705;30602_6_324	-	threonyl-tRNA synthetase	CDS	1685755	1687693	-1	CDS_NCTC8325_1685756_1687693	1939	0.530272	1	price2016;mpros;van-tonder2023	1;22;361;15
SAOUHSC_00505	CDS_only_functional	5	5	price2016-2754372;mpros-850;price2016-H240;chow2021_CD150288_cc22_strain_1;sansom2021_184_cc8_strain_1	5	SRR3731418;14448_2#11;SRR3728572;19647_4_39;SRR13194738	-	endopeptidase, putative	CDS	505225	507682	1	CDS_NCTC8325_505226_507682	2458	0.531079	1	price2016;mpros;chow2021;sansom2021	30;8;22
SAOUHSC_00906	CDS_only_functional	2	2	mpros-364;lee2023_2011_cc8_strain_1	2	14623_8#18;SRR10393745	-	conserved hypothetical protein	CDS	875666	876569	1	CDS_NCTC8325_875667_876569	904	0.53125	1	mpros;lee2023	22;8
SAOUHSC_00131	CDS_only_functional	1	1	chow2021_CD160542_cc45_strain_1	1	22139_3_65	-	conserved hypothetical protein	CDS	136457	136841	-1	CDS_NCTC8325_136458_136841	385	0.531475	1	chow2021	45
SAOUHSC_00610	CDS_only_functional	1	1	chow2021_CD160348_cc1_strain_1	1	22139_4_61	-	conserved hypothetical protein	CDS	601585	601969	1	CDS_NCTC8325_601586_601969	385	0.531475	1	chow2021	1
SAOUHSC_00862	CDS_only_functional	1	1	harkins2018-SS_026	1	ERR1903984	-	conserved hypothetical protein	CDS	830663	831047	1	CDS_NCTC8325_830664_831047	385	0.531475	1	harkins2018	30
SAOUHSC_00840	CDS_only_functional	1	1	young2017-P094	1	SRR5249970	-	conserved hypothetical protein	CDS	812194	812581	1	CDS_NCTC8325_812195_812581	388	0.534235	1	young2017	59
SAOUHSC_01630	CDS_only_functional	1	1	lydecker2020_119_cc72_strain_1	1	GCA_018209125	-	conserved hypothetical protein	CDS	1551234	1551621	1	CDS_NCTC8325_1551235_1551621	388	0.534235	1	lydecker2020	72
SAOUHSC_00696	CDS_only_functional	2	2	price2016-H202;chow2017-CD140572	2	SRR3731407;18090_5#14	-	conserved hypothetical protein	CDS	681029	681938	1	CDS_NCTC8325_681030_681938	910	0.534787	1	price2016;chow2017	30;45
SAOUHSC_01311	CDS_only_functional	2	2	mpros-350;mpros-774	2	14200_6#76;14208_8#72	-	ABC transporter, ATP-binding protein, putative	CDS	1255613	1256522	1	CDS_NCTC8325_1255614_1256522	910	0.534787	1	mpros	22
SAOUHSC_03031	CDS_only_functional	2	2	price2016-2504800;nakamura2020_K094_cc5_strain_1	2	SRR3730447;DRR107256	-	conserved hypothetical protein	CDS	2803132	2804041	-1	CDS_NCTC8325_2803133_2804041	910	0.534787	1	price2016;nakamura2020	45;5
SAOUHSC_00092	CDS_only_functional	3	3	mpros-411;price2016-H173;mpros-380	3	14623_4#77;SRR3728976;8525_1#70	-	conserved hypothetical protein	CDS	97789	99220	1	CDS_NCTC8325_97790_99220	1432	0.535297	1	mpros;price2016	22;398;5
SAOUHSC_02975	CDS_only_functional	4	4	chow2021_CD160265_cc45_strain_1;holt2021_1027_cc5_strain_1;holt2021_1007_cc88_strain_1;raghuram2023_S0013_cc8_strain_1	4	22139_4_4;ERR4845655;ERR4845627;SRR23267063	-	PTS system, fructose-specific IIABC component, putative	CDS	2738060	2740013	1	CDS_NCTC8325_2738061_2740013	1954	0.536273	1	chow2021;holt2021;raghuram2023	45;5;88;8
SAOUHSC_00477	CDS_only_functional	7	6	mpros-308;mpros-97;price2016-H123;mpros-261;chow2017-CD140189;hall2019_T271_cc8_strain_1	6	14448_2#30;8524_3#62;SRR3731460;14355_1#24;17059_1#20;10396_5_17	-	transcription-repair coupling factor	CDS	473724	477231	1	CDS_NCTC8325_473725_477231	3508	0.536519	1	mpros;price2016;chow2017;hall2019	22;30;45;8
SAOUHSC_00330	CDS_only_functional	1	1	lydecker2020_29_cc8_strain_1	1	GCA_018214445	-	conserved hypothetical protein	CDS	342787	343177	-1	CDS_NCTC8325_342788_343177	391	0.536979	1	lydecker2020	8
SAOUHSC_01073	CDS_only_functional	1	1	ingham2021_D03_cc398_strain_1	1	ERR5270587	-	conserved hypothetical protein	CDS	1038448	1038838	-1	CDS_NCTC8325_1038449_1038838	391	0.536979	1	ingham2021	398
SAOUHSC_02515	CDS_only_functional	1	1	chow2021_CD150442_cc45_strain_1	1	19647_2_51	-	conserved hypothetical protein	CDS	2318495	2318885	1	CDS_NCTC8325_2318496_2318885	391	0.536979	1	chow2021	45
SAOUHSC_01143	CDS_only_functional	2	2	chow2021_CD151496_cc45_strain_1;nakamura2020_C066_cc5_strain_1	2	19787_1_59;DRR107213	-	S-adenosyl-methyltransferase MraW	CDS	1092563	1093478	1	CDS_NCTC8325_1092564_1093478	916	0.538306	1	chow2021;nakamura2020	45;5
SAOUHSC_00861	CDS_only_functional	2	2	popovich2020b_262_cc8_strain_1;lee2023_1078_cc8_strain_1	2	SRR11139416;SRR10393658	-	lipoic acid synthetase	CDS	829616	830534	1	CDS_NCTC8325_829617_830534	919	0.540059	1	popovich2020b;lee2023	8
SAOUHSC_01248	CDS_only_functional	2	2	mpros-477;van-tonder2023_1374_cc45_strain_1	2	14200_8#49;ERR5162545	-	conserved hypothetical protein	CDS	1199433	1200351	1	CDS_NCTC8325_1199434_1200351	919	0.540059	1	mpros;van-tonder2023	22;45
SAOUHSC_00577	CDS_only_functional	2	2	price2016-H277;raghuram2023_S0124_cc30_strain_1	2	SRR3728914;SRR23449004	-	mevalonate kinase, putative	CDS	579484	580405	1	CDS_NCTC8325_579485_580405	922	0.541806	1	price2016;raghuram2023	59;30
SAOUHSC_00707	CDS_only_functional	2	2	harrison2016-CR02;mpros-465	2	15049_1#41;14200_6#86	-	fructose 1-phosphate kinase, putative	CDS	691002	691923	1	CDS_NCTC8325_691003_691923	922	0.541806	1	harrison2016;mpros	22
SAOUHSC_01598	CDS_only_functional	2	2	chow2017-CD140097;chow2021_CD140097_cc22_strain_1	2	17059_1#39;17059_1_39	-	AtsA/ElaC family protein	CDS	1522314	1523235	-1	CDS_NCTC8325_1522315_1523235	922	0.541806	1	chow2017;chow2021	22
SAOUHSC_00429	CDS_only_functional	1	1	mpros-150	1	8490_3#60	-	MutT/nudix family protein, putative	CDS	429215	429611	1	CDS_NCTC8325_429216_429611	397	0.542417	1	mpros	22
SAOUHSC_02851	CDS_only_functional	1	1	harrison2016-CR43	1	15049_1#40	-	conserved hypothetical protein	CDS	2625748	2626144	-1	CDS_NCTC8325_2625749_2626144	397	0.542417	1	harrison2016	22
SAOUHSC_03047	CDS_only_functional	1	1	chow2021_CD150085_cc30_strain_1	1	19647_2_16	-	conserved hypothetical protein	CDS	2814202	2814598	-1	CDS_NCTC8325_2814203_2814598	397	0.542417	1	chow2021	30
SAOUHSC_00164	CDS_only_functional	2	2	mpros-1162;raghuram2023_S0056_cc8_strain_1	2	14208_8#32;SRR23266935	-	conserved hypothetical protein	CDS	178114	179038	1	CDS_NCTC8325_178115_179038	925	0.54355	1	mpros;raghuram2023	22;8
SAOUHSC_00292	CDS_only_functional	2	2	chow2021_CD162186_cc22_strain_1;raghuram2023_S0084_cc30_strain_1	2	22139_1_46;SRR23449703	-	conserved hypothetical protein	CDS	304851	305775	1	CDS_NCTC8325_304852_305775	925	0.54355	1	chow2021;raghuram2023	22;30
SAOUHSC_00664	CDS_only_functional	2	2	chow2017-CD140572;van-tonder2023_1383_cc59_strain_1	2	16870_2#51;ERR5162556	-	conserved hypothetical protein	CDS	651148	652072	1	CDS_NCTC8325_651149_652072	925	0.54355	1	chow2017;van-tonder2023	45;59
SAOUHSC_01717	CDS_only_functional	2	2	mpros-463;price2016-H277	2	14672_2#56;SRR3728914	-	conserved hypothetical protein	CDS	1622331	1623255	-1	CDS_NCTC8325_1622332_1623255	925	0.54355	1	mpros;price2016	22;59
SAOUHSC_01807	CDS_only_functional	2	2	chow2021_CD150619_cc22_strain_1;raghuram2023_S0113_cc5_strain_1	2	19789_4_8;SRR23309768	-	6-phosphofructokinase, putative	CDS	1709744	1710668	-1	CDS_NCTC8325_1709745_1710668	925	0.54355	1	chow2021;raghuram2023	22;5
SAOUHSC_02923	CDS_only_functional	3	3	mpros-74;key2023_26_cc361_strain_1;key2023_26_cc361_strain_2	3	14448_1#88;SRR14017206;SRR14017278	-	conserved hypothetical protein	CDS	2687991	2689440	1	CDS_NCTC8325_2687992_2689440	1450	0.543654	1	mpros;key2023	22;361
SAOUHSC_02498	CDS_only_functional	1	1	popovich2020a_93_Pt_cc5_strain_1	1	SRR11089070	-	ribosomal protein S8, putative	CDS	2311065	2311464	-1	CDS_NCTC8325_2311066_2311464	400	0.545113	1	popovich2020a	5
SAOUHSC_00923	CDS_only_functional	2	2	mpros-871;van-tonder2023_1391_cc361_strain_1	2	14623_8#33;ERR5162547	-	conserved hypothetical protein	CDS	894010	894937	1	CDS_NCTC8325_894011_894937	928	0.545288	1	mpros;van-tonder2023	1;361
SAOUHSC_00158	CDS_only_functional	3	3	price2016-H128;mpros-1263;price2016-H153	3	SRR3730862;14623_8#43;SRR3728718	-	PTS system component	CDS	171256	172711	1	CDS_NCTC8325_171257_172711	1456	0.54642	1	price2016;mpros	15;22
SAOUHSC_01781	CDS_only_functional	2	2	price2016-2224886;price2016-H118	2	SRR3728754;SRR3728590	-	conserved hypothetical protein	CDS	1680750	1681680	-1	CDS_NCTC8325_1680751_1681680	931	0.547022	1	price2016	15;45
SAOUHSC_01174	CDS_only_functional	1	1	raghuram2023_S0063_cc20_strain_1	1	SRR23267563	-	conserved hypothetical protein	CDS	1124214	1124616	1	CDS_NCTC8325_1124215_1124616	403	0.547792	1	raghuram2023	20
SAOUHSC_01443	CDS_only_functional	1	1	mpros-756	1	14412_8#67	-	conserved hypothetical protein	CDS	1375630	1376032	1	CDS_NCTC8325_1375631_1376032	403	0.547792	1	mpros	22
SAOUHSC_01991	CDS_only_functional	3	3	price2016-3445440;mpros-1295;mpros-191	3	SRR3729245;14412_8#14;8447_7#17	-	ABC transporter, permease protein, putative	CDS	1894059	1895517	-1	CDS_NCTC8325_1894060_1895517	1459	0.5478	1	price2016;mpros	1;22
SAOUHSC_00039	CDS_only_functional	2	2	mpros-350;popovich2020b_151_cc8_strain_1	2	14200_6#76;SRR11139270	-	conserved hypothetical protein	CDS	42680	43613	-1	CDS_NCTC8325_42681_43613	934	0.548751	1	mpros;popovich2020b	22;8
SAOUHSC_02453	CDS_only_functional	2	2	van-tonder2023_602_cc15_strain_1;raghuram2023_S0060_cc8_strain_1	2	ERR5162586;SRR23267705	-	tagatose-6-phosphate kinase	CDS	2277619	2278552	-1	CDS_NCTC8325_2277620_2278552	934	0.548751	1	van-tonder2023;raghuram2023	15;8
SAOUHSC_00211	CDS_only_functional	2	2	price2016-3438563;mpros-473	2	SRR3731542;14623_4#27	-	conserved hypothetical protein	CDS	231501	232437	1	CDS_NCTC8325_231502_232437	937	0.550476	1	price2016;mpros	30;5
SAOUHSC_02766	CDS_only_functional	2	2	mpros-97;price2016-H240	2	8524_3#62;SRR3730467	-	peptide ABC transporter, permease protein, putative	CDS	2541908	2542844	-1	CDS_NCTC8325_2541909_2542844	937	0.550476	1	mpros;price2016	22;8
SAOUHSC_02843	CDS_only_functional	2	2	chow2017-CD140306;mpros-194	2	18090_5#9;14324_8#72	-	conserved hypothetical protein	CDS	2617619	2618555	1	CDS_NCTC8325_2617620_2618555	937	0.550476	1	chow2017;mpros	1;5
SAOUHSC_00374	CDS_only_functional	3	3	price2016-H157;mpros-1162;lee2023_2011_cc8_strain_1	3	SRR3731941;14208_8#9;SRR10393744	-	inosine-5'-monophosphate dehydrogenase	CDS	380212	381679	1	CDS_NCTC8325_380213_381679	1468	0.551923	1	price2016;mpros;lee2023	15;22;8
SAOUHSC_00634	CDS_only_functional	2	2	van-tonder2023_1359_cc30_strain_1;raghuram2023_S0084_cc30_strain_1	2	ERR5162531;SRR23449402	-	ABC transporter, substrate-binding protein, putative	CDS	624571	625510	-1	CDS_NCTC8325_624572_625510	940	0.552196	1	van-tonder2023;raghuram2023	30
SAOUHSC_01095	CDS_only_functional	2	2	young2017-P073;popovich2020b_136_cc5_strain_1	2	SRR5249987;SRR11139443	-	ribonuclease HIII	CDS	1055513	1056452	-1	CDS_NCTC8325_1055514_1056452	940	0.552196	1	young2017;popovich2020b	22;5
SAOUHSC_02864	CDS_only_functional	4	4	harrison2016-CR42;mpros-191;tong2015-T232;raghuram2023_S0001_cc1_strain_1	4	15049_1#59;8447_7#17;4925_7#9;SRR23267352	-	ferrous iron transport protein B	CDS	2636190	2638185	-1	CDS_NCTC8325_2636191_2638185	1996	0.552865	1	harrison2016;mpros;tong2015;raghuram2023	22;8;1
SAOUHSC_00323	CDS_only_functional	1	1	mpros-381	1	14208_8#20	-	conserved hypothetical protein	CDS	336646	337054	1	CDS_NCTC8325_336647_337054	409	0.553104	1	mpros	22
SAOUHSC_01973	CDS_only_functional	2	2	chow2017-CD140345;auguet2016-P_0315	2	16870_2#29;ERR1040784	-	conserved hypothetical protein	CDS	1876331	1877273	-1	CDS_NCTC8325_1876332_1877273	943	0.553911	1	chow2017;auguet2016	1;88
SAOUHSC_01655	CDS_only_functional	1	1	price2016-2754372	1	SRR3731418	-	conserved hypothetical protein	CDS	1568013	1568424	-1	CDS_NCTC8325_1568014_1568424	412	0.555736	1	price2016	30
SAOUHSC_02559	CDS_only_functional	1	1	price2016-2963362	1	SRR3730902	-	urease, beta subunit, putative	CDS	2352577	2352988	1	CDS_NCTC8325_2352578_2352988	412	0.555736	1	price2016	1
SAOUHSC_01673	CDS_only_functional	2	2	price2016-H127;young2017-P053	2	SRR3728612;SRR5250641	-	conserved hypothetical protein	CDS	1583919	1584867	-1	CDS_NCTC8325_1583920_1584867	949	0.557328	1	price2016;young2017	1;45
SAOUHSC_01017	CDS_only_functional	3	3	young2017-P040;price2013-X035;hall2019_T71_cc8_strain_1	3	SRR5249845;SRR2053963;10456_3_78	-	phosphoribosylaminoimidazolecarboxamide formyltransferase/IMP cyclohydrolase	CDS	987808	989287	1	CDS_NCTC8325_987809_989287	1480	0.557386	1	young2017;price2013;hall2019	1;45;8
SAOUHSC_02382	CDS_only_functional	1	1	price2016-2683623	1	SRR3731489	-	conserved hypothetical protein	CDS	2203638	2204052	-1	CDS_NCTC8325_2203639_2204052	415	0.558353	1	price2016	45
SAOUHSC_00954	CDS_only_functional	3	3	paterson2015-Staff_D;price2016-H142;price2016-H277	3	10361_1#3;SRR3729067;SRR3728957	-	UDP-N-acetylmuramoylalanyl-D-glutamate--2, 6-diaminopimelate ligase	CDS	928482	929964	1	CDS_NCTC8325_928483_929964	1483	0.558746	1	paterson2015;price2016	22;45;59
SAOUHSC_00290	CDS_only_functional	2	2	mpros-163;price2016-H304	2	14623_8#83;SRR3730623	-	conserved hypothetical protein	CDS	302465	303416	1	CDS_NCTC8325_302466_303416	952	0.559029	1	mpros;price2016	130;1
SAOUHSC_02268	CDS_only_functional	3	3	mpros-92;harkins2018-SS_157;price2016-H211	3	14448_1#19;ERR1904048;SRR3730915	-	sucrose-6-phosphate dehydrogenase, putative	CDS	2097954	2099439	-1	CDS_NCTC8325_2097955_2099439	1486	0.560103	1	mpros;harkins2018;price2016	22;30;8
SAOUHSC_02323	CDS_only_functional	3	3	chow2017-CD140572;mpros-850;nakamura2020_K155_cc12_strain_1	3	18090_5#14;14324_8#29;DRR107284	-	cardiolipin synthetase, putative	CDS	2155375	2156860	1	CDS_NCTC8325_2155376_2156860	1486	0.560103	1	chow2017;mpros;nakamura2020	45;8;12
SAOUHSC_01503	CDS_only_functional	2	2	price2016-H264;mpros-772	2	SRR3730705;14208_8#45	-	conserved hypothetical protein	CDS	1456669	1457623	-1	CDS_NCTC8325_1456670_1457623	955	0.560726	1	price2016;mpros	361;80
SAOUHSC_01877	CDS_only_functional	2	2	annavajhala2022_2017-077_cc15_strain_1;effelsberg2019_worker_C_cc398_strain_1	2	SRR15369836;ERR3466359	-	conserved hypothetical protein	CDS	1792813	1793767	1	CDS_NCTC8325_1792814_1793767	955	0.560726	1	annavajhala2022;effelsberg2019	15;398
SAOUHSC_02577	CDS_only_functional	2	2	price2016-2754372;van-tonder2023_1200_cc22_strain_1	2	SRR3731418;30602_6_20	-	D-isomer specific 2-hydroxyacid dehydrogenase, NAD binding domain protein	CDS	2367579	2368533	1	CDS_NCTC8325_2367580_2368533	955	0.560726	1	price2016;van-tonder2023	30;22
SAOUHSC_00415	CDS_only_functional	1	1	sansom2021_515_cc8_strain_1	1	SRR13194701	-	conserved hypothetical protein	CDS	418466	418883	-1	CDS_NCTC8325_418467_418883	418	0.560954	1	sansom2021	8
SAOUHSC_02812	CDS_only_functional	1	1	lydecker2020_3_cc5_strain_1	1	GCA_018211005	-	conserved hypothetical protein	CDS	2590644	2591061	-1	CDS_NCTC8325_2590645_2591061	418	0.560954	1	lydecker2020	5
SAOUHSC_00132	CDS_only_functional	3	3	harrison2016-CR42;price2016-2754372;price2016-H251	3	15049_1#21;SRR3731418;SRR3729379	-	aldehyde dehydrogenase, putative	CDS	137267	138755	1	CDS_NCTC8325_137268_138755	1489	0.561457	1	harrison2016;price2016	22;30
SAOUHSC_01798	CDS_only_functional	3	3	chow2017-CD140306;chow2017-CD140764;price2016-H277	3	18090_5#9;16870_3#10;SRR3728385	-	conserved hypothetical protein	CDS	1696752	1698240	-1	CDS_NCTC8325_1696753_1698240	1489	0.561457	1	chow2017;price2016	1;45;59
SAOUHSC_00369	CDS_only_functional	2	2	chow2017-CD140756;chow2021_CD140756_cc22_strain_1	2	16870_3#8;16870_3_8	-	conserved hypothetical protein	CDS	375529	376486	-1	CDS_NCTC8325_375530_376486	958	0.562418	1	chow2017;chow2021	22
SAOUHSC_01435	CDS_only_functional	2	2	chow2021_CD151995_cc22_strain_1;hall2019_T65_cc8_strain_1	2	19787_2_18;10456_3_66	-	thymidylate synthase, putative	CDS	1370688	1371645	-1	CDS_NCTC8325_1370689_1371645	958	0.562418	1	chow2021;hall2019	22;8
SAOUHSC_00720	CDS_only_functional	1	1	ingham2021_D02_cc398_strain_6	1	ERR5270574	-	6-pyruvoyl tetrahydropterin synthase superfamily, putative	CDS	703844	704264	-1	CDS_NCTC8325_703845_704264	421	0.563541	1	ingham2021	398
SAOUHSC_00992	CDS_only_functional	1	1	van-tonder2023_1009_cc15_strain_1	1	28103_1_237	-	transcriptional regulator, MarR family, putative	CDS	963466	963886	1	CDS_NCTC8325_963467_963886	421	0.563541	1	van-tonder2023	15
SAOUHSC_01008	CDS_only_functional	1	1	nakamura2020_K155_cc12_strain_1	1	DRR107284	-	phosphoribosylaminoimidazole carboxylase, catalytic subunit	CDS	979384	979804	1	CDS_NCTC8325_979385_979804	421	0.563541	1	nakamura2020	12
SAOUHSC_01051	CDS_only_functional	1	1	mpros-226	1	14412_8#55	-	conserved hypothetical protein	CDS	1019579	1019999	1	CDS_NCTC8325_1019580_1019999	421	0.563541	1	mpros	22
SAOUHSC_02267	CDS_only_functional	2	2	mpros-824;price2016-2754372	2	14324_8#63;SRR3731418	-	fructokinase, putative	CDS	2096998	2097958	-1	CDS_NCTC8325_2096999_2097958	961	0.564105	1	mpros;price2016	22;30
SAOUHSC_01787	CDS_only_functional	3	3	mpros-402;mpros-844;raghuram2023_S0044_cc22_strain_1	3	14448_2#15;14208_8#65;SRR23449206	-	conserved hypothetical protein	CDS	1683836	1685330	-1	CDS_NCTC8325_1683837_1685330	1495	0.564158	1	mpros;raghuram2023	22;5
SAOUHSC_00886	CDS_only_functional	3	3	paterson2015-Staff_D;price2016-H280;chow2021_CD150882_cc22_strain_1	3	12029_1#51;SRR3730758;19789_4_41	-	Na+/H+ antiporter, MnhD component, putative	CDS	849300	850797	-1	CDS_NCTC8325_849301_850797	1498	0.565505	1	paterson2015;price2016;chow2021	22
SAOUHSC_01869	CDS_only_functional	1	1	price2016-H244	1	SRR3731654	-	conserved hypothetical protein	CDS	1776997	1777420	-1	CDS_NCTC8325_1776998_1777420	424	0.566111	1	price2016	398
SAOUHSC_00013	CDS_only_functional	2	2	price2016-3188416;ingham2021_D02_cc398_strain_3	2	SRR3731891;ERR5270560	-	conserved hypothetical protein	CDS	16105	17074	1	CDS_NCTC8325_16106_17074	970	0.569138	1	price2016;ingham2021	15;398
SAOUHSC_00186	CDS_only_functional	2	2	young2017-P094;mpros-844	2	SRR5249970;14324_8#21	-	lipoprotein, putative	CDS	204351	205320	-1	CDS_NCTC8325_204352_205320	970	0.569138	1	young2017;mpros	59;5
SAOUHSC_01497	CDS_only_functional	2	2	harrison2016-CR31;chow2021_CD160340_cc1_strain_1	2	15049_1#71;22139_4_58	-	L-asparaginase, putative	CDS	1451216	1452185	1	CDS_NCTC8325_1451217_1452185	970	0.569138	1	harrison2016;chow2021	22;1
SAOUHSC_02427	CDS_only_functional	2	2	price2016-2440689;van-tonder2023_1102_cc22_strain_1	2	SRR3728626;28632_2_196	-	conserved hypothetical protein	CDS	2254505	2255474	-1	CDS_NCTC8325_2254506_2255474	970	0.569138	1	price2016;van-tonder2023	101;22
SAOUHSC_01249	CDS_only_functional	2	2	mpros-1263;chow2021_CD162543_cc22_strain_1	2	14623_7#55;22139_2_15	-	riboflavin biosynthesis protein RibF	CDS	1200365	1201337	1	CDS_NCTC8325_1200366_1201337	973	0.570807	1	mpros;chow2021	22
SAOUHSC_02984	CDS_only_functional	3	3	mpros-87;chow2017-CD140764;lydecker2020_138_cc8_strain_1	3	8524_3#42;16870_3#10;GCA_018210125	-	conserved hypothetical protein	CDS	2750622	2752131	-1	CDS_NCTC8325_2750623_2752131	1510	0.570866	1	mpros;chow2017;lydecker2020	22;45;8
SAOUHSC_00662	CDS_only_functional	1	1	price2016-2224886	1	SRR3728754	-	conserved hypothetical protein	CDS	649892	650321	1	CDS_NCTC8325_649893_650321	430	0.571208	1	price2016	15
SAOUHSC_01431	CDS_only_functional	1	1	price2016-H213	1	SRR3730864	-	methionine sulfoxide reductase, putative	CDS	1368115	1368544	-1	CDS_NCTC8325_1368116_1368544	430	0.571208	1	price2016	182
SAOUHSC_02455	CDS_only_functional	1	1	mpros-571	1	14355_1#14	-	galactose-6-phosphate isomerase, LacA subunit	CDS	2279095	2279524	-1	CDS_NCTC8325_2279096_2279524	430	0.571208	1	mpros	22
SAOUHSC_02992	CDS_only_functional	1	1	harrison2016-CR31	1	15049_1#53	-	conserved hypothetical protein	CDS	2768246	2768675	1	CDS_NCTC8325_2768247_2768675	430	0.571208	1	harrison2016	22
SAOUHSC_03006	CDS_only_functional	4	4	young2017-P092;price2016-2754372;hall2019_T327_cc8_strain_1;raghuram2023_S0076_cc8_strain_1	4	SRR5250281;SRR3731418;10396_5_20;SRR23267023	-	lipase	CDS	2779035	2781078	-1	CDS_NCTC8325_2779036_2781078	2044	0.571432	1	young2017;price2016;hall2019;raghuram2023	22;30;8
SAOUHSC_01690	CDS_only_functional	2	2	mpros-219;young2017-P101	2	14623_8#74;SRR5250786	-	conserved hypothetical protein	CDS	1600401	1601376	-1	CDS_NCTC8325_1600402_1601376	976	0.572471	1	mpros;young2017	22;45
SAOUHSC_00731	CDS_only_functional	2	2	mpros-274;holt2021_1021_cc5_strain_1	2	14208_8#47;ERR4845640	-	ABC transporter domain protein	CDS	716261	717239	1	CDS_NCTC8325_716262_717239	979	0.57413	1	mpros;holt2021	22;5
SAOUHSC_01041	CDS_only_functional	2	2	ingham2021_D06_cc398_strain_1;van-tonder2023_1093_cc5_strain_1	2	ERR5270616;28632_2_26	-	pyruvate dehydrogenase complex, E1 component, pyruvate dehydrogenase beta subunit, putative	CDS	1009522	1010500	1	CDS_NCTC8325_1009523_1010500	979	0.57413	1	ingham2021;van-tonder2023	398;5
SAOUHSC_02009	CDS_only_functional	3	3	van-tonder2023_1218_cc22_strain_1;raghuram2023_S0029_cc5_strain_1;hall2019_T358_cc8_strain_1	3	ERR5162467;SRR23351678;10396_5_34	-	conserved hypothetical protein	CDS	1918268	1919786	-1	CDS_NCTC8325_1918269_1919786	1519	0.57486	1	van-tonder2023;raghuram2023;hall2019	22;5;8
SAOUHSC_00930	CDS_only_functional	2	2	mpros-1296;raghuram2023_S0069_cc8_strain_1	2	14623_5#10;SRR23266897	-	oligopeptide ABC transporter, ATP-binding protein, putative	CDS	902677	903658	1	CDS_NCTC8325_902678_903658	982	0.575784	1	mpros;raghuram2023	45;8
SAOUHSC_02452	CDS_only_functional	2	2	price2016-H144;lydecker2020_98_cc5_strain_1	2	SRR3731894;GCA_018210665	-	tagatose 1,6-diphosphate aldolase	CDS	2276635	2277616	-1	CDS_NCTC8325_2276636_2277616	982	0.575784	1	price2016;lydecker2020	5
SAOUHSC_02316	CDS_only_functional	3	3	mpros-9;mpros-772;van-tonder2023_1204_cc72_strain_1	3	14623_7#37;14200_7#7;30602_6_126	-	ATP-dependent RNA helicase, DEAD box family, putative	CDS	2148166	2149687	-1	CDS_NCTC8325_2148167_2149687	1522	0.576186	1	mpros;van-tonder2023	22;80;72
SAOUHSC_02826	CDS_only_functional	1	1	hall2019_T59_cc8_strain_1	1	10456_3_51	-	conserved hypothetical protein	CDS	2605074	2605509	-1	CDS_NCTC8325_2605075_2605509	436	0.576245	1	hall2019	8
SAOUHSC_00253	CDS_only_functional	3	3	chow2017-CD140187;chow2021_CD150619_cc22_strain_1;chow2021_CD140187_cc45_strain_1	3	17059_1#17;19789_4_10;17059_1_17	-	conserved hypothetical protein	CDS	271578	273102	-1	CDS_NCTC8325_271579_273102	1525	0.57751	1	chow2017;chow2021	45;22
SAOUHSC_01610	CDS_only_functional	1	1	mpros-203	1	14448_1#71	-	conserved hypothetical protein	CDS	1533848	1534286	-1	CDS_NCTC8325_1533849_1534286	439	0.578741	1	mpros	1
SAOUHSC_02478	CDS_only_functional	1	1	nakamura2020_C055_cc8_strain_1	1	DRR107207	-	ribosomal protein L13	CDS	2299738	2300176	-1	CDS_NCTC8325_2299739_2300176	439	0.578741	1	nakamura2020	8
SAOUHSC_00963	CDS_only_functional	2	2	mpros-104;mpros-1314	2	14200_8#74;14623_5#34	-	lipoyltransferase and lipoate-protein ligase, putative	CDS	940007	940994	-1	CDS_NCTC8325_940008_940994	988	0.579078	1	mpros	22
SAOUHSC_00905	CDS_only_functional	7	7	mpros-824;mpros-890;price2013-X112;chow2021_CD160348_cc1_strain_1;lee2023_2092_cc5_strain_1;van-tonder2023_1155_cc8_strain_1;lydecker2020_10_cc5_strain_1	7	14623_6#80;14623_2#16;SRR2053891;22139_4_62;SRR10393601;28103_1_86;GCA_018214905	-	ATP-dependent nuclease subunit A, putative	CDS	871847	875501	1	CDS_NCTC8325_871848_875501	3655	0.579306	1	mpros;price2013;chow2021;lee2023;van-tonder2023;lydecker2020	22;5;1;8
SAOUHSC_01850	CDS_only_functional	2	2	chow2017-CD142136;mpros-261	2	17150_1#50;14672_2#53	-	catabolite control protein A	CDS	1756345	1757335	-1	CDS_NCTC8325_1756346_1757335	991	0.580718	1	chow2017;mpros	22;30
SAOUHSC_00316	CDS_only_functional	1	1	raghuram2023_S0035_cc8_strain_1	1	SRR23267311	-	conserved hypothetical protein	CDS	330822	331263	1	CDS_NCTC8325_330823_331263	442	0.581222	1	raghuram2023	8
SAOUHSC_00232	CDS_only_functional	1	1	chow2017-CD140971	1	16870_4#18	-	conserved hypothetical protein	CDS	254121	254565	1	CDS_NCTC8325_254122_254565	445	0.583689	1	chow2017	45
SAOUHSC_00684	CDS_only_functional	1	1	price2016-2353988	1	SRR3731643	-	conserved hypothetical protein	CDS	670864	671308	1	CDS_NCTC8325_670865_671308	445	0.583689	1	price2016	30
SAOUHSC_02248	CDS_only_functional	1	1	mpros-219	1	14208_8#78	-	conserved hypothetical protein	CDS	2083954	2084398	-1	CDS_NCTC8325_2083955_2084398	445	0.583689	1	mpros	22
SAOUHSC_02381	CDS_only_functional	1	1	price2016-2107188	1	SRR3728791	-	conserved hypothetical protein	CDS	2202995	2203439	-1	CDS_NCTC8325_2202996_2203439	445	0.583689	1	price2016	5
SAOUHSC_02841	CDS_only_functional	2	2	mpros-1296;young2017-P094	2	14623_8#6;SRR5249970	-	conserved hypothetical protein	CDS	2615639	2616635	-1	CDS_NCTC8325_2615640_2616635	997	0.583985	1	mpros;young2017	45;59
SAOUHSC_00113	CDS_only_functional	5	5	mpros-219;price2016-H251;price2016-2878576;van-tonder2023_1005_cc45_strain_1;lee2023_2052_cc5_strain_1	5	14208_8#78;SRR3729379;SRR3728903;28632_2_61;SRR10393672	-	alcohol dehydrogenase, iron-containing, putative	CDS	116537	119147	1	CDS_NCTC8325_116538_119147	2611	0.584016	1	mpros;price2016;van-tonder2023;lee2023	22;30;59;45;5
SAOUHSC_02119	CDS_only_functional	3	3	harkins2018-SS_157;price2013-X035;price2013-X045	3	ERR1904051;SRR2053963;SRR2054045	-	proline uptake protein	CDS	1991872	1993411	1	CDS_NCTC8325_1991873_1993411	1540	0.584088	1	harkins2018;price2013	30;45
SAOUHSC_02773	CDS_only_functional	3	3	price2013-X178;price2016-H277;van-tonder2023_1374_cc45_strain_1	3	SRR2053905;SRR3728957;ERR5162545	-	transporter, putative	CDS	2550087	2551626	1	CDS_NCTC8325_2550088_2551626	1540	0.584088	1	price2013;price2016;van-tonder2023	22;59;45
SAOUHSC_01831	CDS_only_functional	1	1	price2016-2366449	1	SRR3729091	-	conserved hypothetical protein	CDS	1736217	1736664	1	CDS_NCTC8325_1736218_1736664	448	0.586141	1	price2016	22
SAOUHSC_01997	CDS_only_functional	1	1	van-tonder2023_1361_cc1_strain_1	1	30602_6_336	-	ferric uptake regulator-like protein, putative	CDS	1907223	1907670	-1	CDS_NCTC8325_1907224_1907670	448	0.586141	1	van-tonder2023	1
SAOUHSC_00727	CDS_only_functional	2	2	price2016-H277;price2013-X112	2	SRR3728957;SRR2053891	-	conserved hypothetical protein	CDS	708674	709679	1	CDS_NCTC8325_708675_709679	1006	0.588848	1	price2016;price2013	59;5
SAOUHSC_01750	CDS_only_functional	2	2	raghuram2023_S0095_cc398_strain_1;chow2021_CD160439_cc5_strain_1	2	SRR23309860;22139_4_28	-	Holliday junction DNA helicase RuvB	CDS	1654803	1655808	-1	CDS_NCTC8325_1654804_1655808	1006	0.588848	1	raghuram2023;chow2021	398;5
SAOUHSC_02545	CDS_only_functional	2	2	raghuram2023_S0001_cc1_strain_1;ingham2021_D02_cc398_strain_3	2	SRR23267324;ERR5270560	-	conserved hypothetical protein	CDS	2341229	2342234	-1	CDS_NCTC8325_2341230_2342234	1006	0.588848	1	raghuram2023;ingham2021	1;398
SAOUHSC_00698	CDS_only_functional	3	3	harrison2016-GR11;price2016-3415311;price2016-3407834	3	13414_7#15;SRR3731839;SRR3728801	-	conserved hypothetical protein	CDS	682542	684096	1	CDS_NCTC8325_682543_684096	1555	0.590601	1	harrison2016;price2016	22;30
SAOUHSC_01617	CDS_only_functional	1	1	price2016-H277	1	SRR3728385	-	arginine repressor	CDS	1541181	1541634	-1	CDS_NCTC8325_1541182_1541634	454	0.591002	1	price2016	59
SAOUHSC_01741	CDS_only_functional	1	1	effelsberg2019_worker_A_cc398_strain_2	1	ERR3466385	-	D-tyrosyl-tRNA(Tyr) deacylase	CDS	1643684	1644137	-1	CDS_NCTC8325_1643685_1644137	454	0.591002	1	effelsberg2019	398
SAOUHSC_01649	CDS_only_functional	2	2	mpros-130;annavajhala2022_2017-032_cc398_strain_1	2	8490_3#33;SRR15369864	-	rhomboid family protein	CDS	1562910	1563921	-1	CDS_NCTC8325_1562911_1563921	1012	0.592067	1	mpros;annavajhala2022	22;398
SAOUHSC_02899	CDS_only_functional	2	2	van-tonder2023_1044_cc97_strain_1;key2023_16_cc97_strain_1	2	28632_2_271;SRR18339427	-	conserved hypothetical protein	CDS	2668341	2669352	1	CDS_NCTC8325_2668342_2669352	1012	0.592067	1	van-tonder2023;key2023	97
SAOUHSC_01917	CDS_only_functional	1	1	popovich2020b_38_cc8_strain_1	1	SRR11139343	-	conserved hypothetical protein	CDS	1825908	1826364	-1	CDS_NCTC8325_1825909_1826364	457	0.593411	1	popovich2020b	8
SAOUHSC_02296	CDS_only_functional	1	1	mpros-137	1	14448_1#20	-	conserved hypothetical protein	CDS	2128896	2129352	-1	CDS_NCTC8325_2128897_2129352	457	0.593411	1	mpros	1
SAOUHSC_01170	CDS_only_functional	6	6	chow2017-CD140306;mpros-124;mpros-660;chow2017-CD140572;young2017-P094;van-tonder2023_1204_cc72_strain_1	6	18090_5#9;8490_3#24;14323_1#43;16870_2#51;SRR5249970;30602_6_126	-	carbamoyl-phosphate synthase, large subunit	CDS	1118949	1122123	1	CDS_NCTC8325_1118950_1122123	3175	0.593966	1	chow2017;mpros;young2017;van-tonder2023	1;22;45;59;72
SAOUHSC_00654	CDS_only_functional	2	2	harrison2016-CR31;holt2021_1100_cc5_strain_1	2	15049_1#49;ERR4845755	-	ferrichrome ABC transporter (permease), putative	CDS	643034	644051	1	CDS_NCTC8325_643035_644051	1018	0.595267	1	harrison2016;holt2021	22;5
SAOUHSC_02241	CDS_only_functional	2	2	mpros-571;key2023_9_cc5_strain_2	2	14623_3#73;SRR13995732	-	conserved hypothetical protein	CDS	2075692	2076709	-1	CDS_NCTC8325_2075693_2076709	1018	0.595267	1	mpros;key2023	22;5
SAOUHSC_00689	CDS_only_functional	1	1	mpros-1295	1	14623_7#61	-	conserved hypothetical protein	CDS	673492	673951	-1	CDS_NCTC8325_673493_673951	460	0.595806	1	mpros	22
SAOUHSC_02819	CDS_only_functional	1	1	lydecker2020_2_cc8_strain_1	1	GCA_018211585	-	conserved hypothetical protein	CDS	2597189	2597648	-1	CDS_NCTC8325_2597190_2597648	460	0.595806	1	lydecker2020	8
SAOUHSC_02973	CDS_only_functional	1	1	raghuram2023_S0031_cc5_strain_1	1	SRR23267367	-	conserved hypothetical protein	CDS	2735411	2735870	1	CDS_NCTC8325_2735412_2735870	460	0.595806	1	raghuram2023	5
SAOUHSC_01032	CDS_only_functional	2	2	van-tonder2023_1047_cc1_strain_1;chow2021_CD160775_cc22_strain_1	2	28103_1_24;22178_2_38	-	cytochrome d ubiquinol oxidase, subunit II, putative	CDS	1002134	1003154	1	CDS_NCTC8325_1002135_1003154	1021	0.59686	1	van-tonder2023;chow2021	1;22
SAOUHSC_01602	CDS_only_functional	2	2	price2016-2440689;harkins2018-SS_250	2	SRR3728626;ERR1904053	-	transcriptional regulator, putative	CDS	1527875	1528895	-1	CDS_NCTC8325_1527876_1528895	1021	0.59686	1	price2016;harkins2018	101;30
SAOUHSC_00949	CDS_only_functional	3	3	price2013-X140;mpros-849;ingham2021_D02_cc398_strain_3	3	SRR2053955;14324_8#28;ERR5270565	-	conserved hypothetical protein	CDS	922422	923991	1	CDS_NCTC8325_922423_923991	1570	0.597047	1	price2013;mpros;ingham2021	30;8;398
SAOUHSC_00308	CDS_only_functional	2	2	van-tonder2023_1174_cc8_strain_1;lydecker2020_57_cc5_strain_1	2	28103_1_146;GCA_018212005	-	conserved hypothetical protein	CDS	322120	323143	1	CDS_NCTC8325_322121_323143	1024	0.598449	1	van-tonder2023;lydecker2020	8;5
SAOUHSC_00142	CDS_only_functional	2	2	mpros-850;raghuram2023_S0048_cc15_strain_1	2	14448_2#11;SRR23266892	-	formate dehydrogenase, NAD-dependent, putative	CDS	145936	146962	1	CDS_NCTC8325_145937_146962	1027	0.600032	1	mpros;raghuram2023	8;15
SAOUHSC_01886	CDS_only_functional	1	1	price2016-H119	1	SRR3728568	-	riboflavin synthase, beta subunit	CDS	1798610	1799075	-1	CDS_NCTC8325_1798611_1799075	466	0.600554	1	price2016	30
SAOUHSC_01979	CDS_only_functional	1	1	mpros-874	1	14623_7#26	-	conserved hypothetical protein	CDS	1883879	1884344	-1	CDS_NCTC8325_1883880_1884344	466	0.600554	1	mpros	45
SAOUHSC_02095	CDS_only_functional	1	1	young2017-P099	1	SRR5250385	-	conserved hypothetical protein	CDS	1970604	1971069	1	CDS_NCTC8325_1970605_1971069	466	0.600554	1	young2017	8
SAOUHSC_00749	CDS_only_functional	2	2	price2013-X112;van-tonder2023_1204_cc72_strain_1	2	SRR2053891;30602_6_126	-	conserved hypothetical protein	CDS	733834	734863	1	CDS_NCTC8325_733835_734863	1030	0.601611	1	price2013;van-tonder2023	5;72
SAOUHSC_00214	CDS_only_functional	1	1	raghuram2023_S0009_cc45_strain_1	1	SRR23267688	-	phosphoenolpyruvate-dependent sugar phosphotransferase system, EIIA 2, putative	CDS	234856	235324	1	CDS_NCTC8325_234857_235324	469	0.602907	1	raghuram2023	45
SAOUHSC_01672	CDS_only_functional	1	1	mpros-774	1	14200_7#11	-	conserved hypothetical protein	CDS	1583451	1583919	-1	CDS_NCTC8325_1583452_1583919	469	0.602907	1	mpros	22
SAOUHSC_00139	CDS_only_functional	2	2	mpros-97;van-tonder2023_1122_cc30_strain_1	2	8524_3#62;28103_1_291	-	conserved hypothetical protein	CDS	144156	145188	1	CDS_NCTC8325_144157_145188	1033	0.603185	1	mpros;van-tonder2023	22;30
SAOUHSC_00996	CDS_only_functional	1	1	mpros-824	1	14623_6#80	-	conserved hypothetical protein	CDS	968679	969150	-1	CDS_NCTC8325_968680_969150	472	0.605246	1	mpros	22
SAOUHSC_01793	CDS_only_functional	1	1	price2016-3384023	1	SRR3729092	-	conserved hypothetical protein	CDS	1690426	1690897	-1	CDS_NCTC8325_1690427_1690897	472	0.605246	1	price2016	30
SAOUHSC_01897	CDS_only_functional	1	1	chow2021_CD150606_cc45_strain_1	1	19647_3_42	-	conserved hypothetical protein	CDS	1808334	1808805	1	CDS_NCTC8325_1808335_1808805	472	0.605246	1	chow2021	45
SAOUHSC_01910	CDS_only_functional	3	3	mpros-315;raghuram2023_S0091_cc30_strain_1;lydecker2020_57_cc5_strain_1	3	14672_2#66;SRR23309844;GCA_018212005	-	phosphoenolpyruvate carboxykinase (ATP)	CDS	1819133	1820726	1	CDS_NCTC8325_1819134_1820726	1594	0.607221	1	mpros;raghuram2023;lydecker2020	30;5
SAOUHSC_01376	CDS_only_functional	1	1	harkins2018-SS_157	1	ERR1904049	-	conserved hypothetical protein	CDS	1321113	1321587	-1	CDS_NCTC8325_1321114_1321587	475	0.607571	1	harkins2018	30
SAOUHSC_01761	CDS_only_functional	1	1	chow2021_CD162106_cc22_strain_1	1	22114_7_96	-	conserved hypothetical protein	CDS	1661432	1661906	-1	CDS_NCTC8325_1661433_1661906	475	0.607571	1	chow2021	22
SAOUHSC_01913	CDS_only_functional	1	1	young2017-P042	1	SRR5250670	-	conserved hypothetical protein	CDS	1822472	1822946	-1	CDS_NCTC8325_1822473_1822946	475	0.607571	1	young2017	59
SAOUHSC_02111	CDS_only_functional	2	2	chow2017-CD140345;price2016-H240	2	18090_5#12;SRR3730467	-	ImpB/MucB/SamB family superfamily	CDS	1983129	1984170	-1	CDS_NCTC8325_1983130_1984170	1042	0.607879	1	chow2017;price2016	1;8
SAOUHSC_02099	CDS_only_functional	2	2	hall2019_T249_cc8_strain_1;raghuram2023_S0017_cc8_strain_1	2	10396_5_66;SRR23266955	-	histidine kinase, putative	CDS	1973580	1974624	-1	CDS_NCTC8325_1973581_1974624	1045	0.609434	1	hall2019;raghuram2023	8
SAOUHSC_00605	CDS_only_functional	1	1	mpros-308	1	8524_5#70	-	conserved hypothetical protein	CDS	597408	597885	1	CDS_NCTC8325_597409_597885	478	0.609883	1	mpros	22
SAOUHSC_01714	CDS_only_functional	1	1	chow2021_CD160426_cc22_strain_1	1	22139_4_23	-	transcription elongation factor GreA	CDS	1619924	1620401	-1	CDS_NCTC8325_1619925_1620401	478	0.609883	1	chow2021	22
SAOUHSC_02297	CDS_only_functional	4	4	harrison2016-CR31;mpros-1162;mpros-345;ingham2021_D03_cc398_strain_1	4	15049_1#49;14208_8#32;14448_3#67;ERR5270591	-	S1 RNA binding domain protein	CDS	2129344	2131495	-1	CDS_NCTC8325_2129345_2131495	2152	0.611568	1	harrison2016;mpros;ingham2021	22;398
SAOUHSC_00994	CDS_only_functional	7	7	mpros-1276;mpros-191;effelsberg2019_worker_C_cc398_strain_2;chow2021_CD150776_cc45_strain_1;hall2019_T271_cc8_strain_1;hall2019_T234_cc8_strain_1;lydecker2020_24_cc5_strain_1	7	14623_8#36;8447_7#17;ERR3466392;19789_4_21;10396_5_10;10456_7_79;GCA_018214245	-	bifunctional autolysin precursor, putative	CDS	964092	967863	-1	CDS_NCTC8325_964093_967863	3772	0.61194	1	mpros;effelsberg2019;chow2021;hall2019;lydecker2020	22;398;45;8;5
SAOUHSC_00885	CDS_only_functional	1	1	mpros-75	1	14623_8#86	-	conserved hypothetical protein	CDS	848819	849299	-1	CDS_NCTC8325_848820_849299	481	0.612181	1	mpros	22
SAOUHSC_01833	CDS_only_functional	3	3	price2016-H236;price2016-H157;popovich2020a_93_Pt_cc5_strain_1	3	SRR3729236;SRR3728623;SRR11089070	-	D-3-phosphoglycerate dehydrogenase	CDS	1737924	1739529	1	CDS_NCTC8325_1737925_1739529	1606	0.612244	1	price2016;popovich2020a	130;15;5
SAOUHSC_00285	CDS_only_functional	2	2	mpros-121;ingham2021_D02_cc398_strain_6	2	14324_8#70;ERR5270572	-	conserved hypothetical protein	CDS	300437	301487	1	CDS_NCTC8325_300438_301487	1051	0.61253	1	mpros;ingham2021	22;398
SAOUHSC_01241	CDS_only_functional	8	8	mpros-327;mpros-730;price2016-H123;mpros-210;mpros-772;ingham2021_D02_cc398_strain_6;popovich2020a_50_Pt_cc5_strain_1;lydecker2020_138_cc8_strain_1	8	8525_1#23;14623_2#4;SRR3731460;8447_7#38;14200_7#7;ERR5270572;SRR11089445;GCA_018210125	-	DNA polymerase III, alpha subunit, Gram-positive type	CDS	1189524	1193835	1	CDS_NCTC8325_1189525_1193835	4312	0.613297	1	mpros;price2016;ingham2021;popovich2020a;lydecker2020	22;5;80;398;8
SAOUHSC_00050	CDS_only_functional	1	1	price2013-X112	1	SRR2053891	-	conserved hypothetical protein	CDS	53567	54050	1	CDS_NCTC8325_53568_54050	484	0.614465	1	price2013	5
SAOUHSC_01075	CDS_only_functional	1	1	ingham2021_D03_cc398_strain_1	1	ERR5270587	-	pantetheine-phosphate adenylyltransferase	CDS	1039451	1039934	1	CDS_NCTC8325_1039452_1039934	484	0.614465	1	ingham2021	398
SAOUHSC_01347	CDS_only_functional	5	5	price2016-2755035;mpros-132;price2016-H247;chow2021_CD160482_cc1_strain_1;van-tonder2023_1265_cc9_strain_1	5	SRR3731646;14448_1#30;SRR3731792;22139_4_41;ERR5162484	-	aconitate hydratase 1	CDS	1287160	1289866	1	CDS_NCTC8325_1287161_1289866	2707	0.615516	1	price2016;mpros;chow2021;van-tonder2023	130;22;30;1;9
SAOUHSC_00714	CDS_only_functional	2	2	mpros-219;price2016-H119	2	14208_8#78;SRR3728568	-	sensor histidine kinase SaeS, putative	CDS	699193	700249	-1	CDS_NCTC8325_699194_700249	1057	0.615607	1	mpros;price2016	22;30
SAOUHSC_02243	CDS_only_functional	2	2	mpros-1190;mpros-194	2	14623_8#52;14324_8#72	-	conserved hypothetical protein	CDS	2076730	2077786	-1	CDS_NCTC8325_2076731_2077786	1057	0.615607	1	mpros	22;5
SAOUHSC_00430	CDS_only_functional	1	1	price2016-2754372	1	SRR3731418	-	conserved hypothetical protein	CDS	429600	430086	1	CDS_NCTC8325_429601_430086	487	0.616736	1	price2016	30
SAOUHSC_01626	CDS_only_functional	2	2	price2016-H123;chow2021_CD160963_cc22_strain_1	2	SRR3731460;22178_2_61	-	proline dipeptidase, putative	CDS	1548203	1549265	-1	CDS_NCTC8325_1548204_1549265	1063	0.618666	1	price2016;chow2021	22
SAOUHSC_00682	CDS_only_functional	1	1	raghuram2023_S0113_cc5_strain_1	1	SRR23309770	-	conserved hypothetical protein	CDS	669461	669950	1	CDS_NCTC8325_669462_669950	490	0.618994	1	raghuram2023	5
SAOUHSC_01182	CDS_only_functional	1	1	chow2021_CD161607_cc22_strain_1	1	22114_7_38	-	polypeptide deformylase, putative	CDS	1133638	1134127	1	CDS_NCTC8325_1133639_1134127	490	0.618994	1	chow2021	22
SAOUHSC_01344	CDS_only_functional	1	1	young2017-P009	1	SRR5250318	-	conserved hypothetical protein	CDS	1284015	1284504	1	CDS_NCTC8325_1284016_1284504	490	0.618994	1	young2017	8
SAOUHSC_02882	CDS_only_functional	1	1	price2016-H237	1	SRR3728774	-	conserved hypothetical protein	CDS	2655805	2656294	-1	CDS_NCTC8325_2655806_2656294	490	0.618994	1	price2016	59
SAOUHSC_01482	CDS_only_functional	2	2	price2016-H173;raghuram2023_S0092_cc59_strain_1	2	SRR3728976;SRR23449242	-	3-dehydroquinate synthase	CDS	1439319	1440384	-1	CDS_NCTC8325_1439320_1440384	1066	0.620188	1	price2016;raghuram2023	398;59
SAOUHSC_01855	CDS_only_functional	1	1	nakamura2020_K158_cc5_strain_1	1	DRR107161	-	conserved hypothetical protein	CDS	1761256	1761748	-1	CDS_NCTC8325_1761257_1761748	493	0.621238	1	nakamura2020	5
SAOUHSC_02307	CDS_only_functional	1	1	price2013-X112	1	SRR2053891	-	conserved hypothetical protein	CDS	2137129	2137621	-1	CDS_NCTC8325_2137130_2137621	493	0.621238	1	price2013	5
SAOUHSC_02836	CDS_only_functional	1	1	chow2017-CD140187	1	17059_1#17	-	conserved hypothetical protein	CDS	2612765	2613257	1	CDS_NCTC8325_2612766_2613257	493	0.621238	1	chow2017	45
SAOUHSC_00760	CDS_only_functional	2	2	harrison2016-CR02;lydecker2020_75_cc45_strain_1	2	15049_1#57;GCA_018209545	-	conserved hypothetical protein	CDS	742998	744069	-1	CDS_NCTC8325_742999_744069	1072	0.623218	1	harrison2016;lydecker2020	22;45
SAOUHSC_02318	CDS_only_functional	2	2	mpros-308;raghuram2023_S0046_cc5_strain_1	2	14448_2#30;SRR23449506	-	D-alanine--D-alanine ligase	CDS	2151576	2152647	-1	CDS_NCTC8325_2151577_2152647	1072	0.623218	1	mpros;raghuram2023	22;5
SAOUHSC_02433	CDS_only_functional	2	2	mpros-697;raghuram2023_S0057_cc8_strain_1	2	14448_2#34;SRR23266929	-	conserved hypothetical protein	CDS	2257888	2258959	-1	CDS_NCTC8325_2257889_2258959	1072	0.623218	1	mpros;raghuram2023	22;8
SAOUHSC_01049	CDS_only_functional	2	2	mpros-730;mpros-261	2	14623_2#4;14355_1#24	-	spermidine/putrescine ABC transporter, spermidine/putrescine-binding protein, putative	CDS	1017130	1018204	1	CDS_NCTC8325_1017131_1018204	1075	0.624727	1	mpros	22;30
SAOUHSC_00659	CDS_only_functional	1	1	raghuram2023_S0066_cc8_strain_1	1	SRR23449784	-	conserved hypothetical protein	CDS	646349	646847	1	CDS_NCTC8325_646350_646847	499	0.625687	1	raghuram2023	8
SAOUHSC_02949	CDS_only_functional	1	1	price2016-H150	1	SRR3730449	-	conserved hypothetical protein	CDS	2712915	2713413	-1	CDS_NCTC8325_2712916_2713413	499	0.625687	1	price2016	30
SAOUHSC_00536	CDS_only_functional	2	2	mpros-230;mpros-429	2	14623_4#88;14208_8#76	-	branched-chain amino acid aminotransferase	CDS	541782	542859	1	CDS_NCTC8325_541783_542859	1078	0.62623	1	mpros	22;45
SAOUHSC_00153	CDS_only_functional	3	3	mpros-1213;van-tonder2023_1262_cc45_strain_1;nakamura2020_K158_cc5_strain_1	3	14412_8#63;ERR5162482;DRR107161	-	indolepyruvate decarboxylase, putative	CDS	164748	166389	-1	CDS_NCTC8325_164749_166389	1642	0.62705	1	mpros;van-tonder2023;nakamura2020	5;45
SAOUHSC_01430	CDS_only_functional	1	1	price2013-X098	1	SRR2053864	-	phosphotransferase system enzyme IIA, putative	CDS	1367603	1368104	-1	CDS_NCTC8325_1367604_1368104	502	0.627892	1	price2013	1
SAOUHSC_00554	CDS_only_functional	1	1	chow2021_CD160775_cc22_strain_1	1	22178_2_39	-	SIS domain protein	CDS	562362	562866	1	CDS_NCTC8325_562363_562866	505	0.630083	1	chow2021	22
SAOUHSC_00927	CDS_only_functional	3	3	mpros-772;raghuram2023_S0031_cc5_strain_1;raghuram2023_S0023_cc8_strain_1	3	14208_8#45;SRR23351588;SRR23267122	-	oligopeptide ABC transporter, substrate-binding protein, putative	CDS	898055	899711	1	CDS_NCTC8325_898056_899711	1657	0.633103	1	mpros;raghuram2023	80;5;8
SAOUHSC_02390	CDS_only_functional	2	2	mpros-850;holt2021_1041_cc97_strain_1	2	14324_8#29;ERR4845666	-	lytic regulatory protein, putative	CDS	2210574	2211666	1	CDS_NCTC8325_2210575_2211666	1093	0.633677	1	mpros;holt2021	8;97
SAOUHSC_00951	CDS_only_functional	1	1	lydecker2020_99_cc5_strain_1	1	GCA_018213665	-	conserved hypothetical protein	CDS	925084	925594	1	CDS_NCTC8325_925085_925594	511	0.634429	1	lydecker2020	5
SAOUHSC_01425	CDS_only_functional	1	1	mpros-121	1	14623_5#16	-	conserved hypothetical protein	CDS	1364791	1365301	-1	CDS_NCTC8325_1364792_1365301	511	0.634429	1	mpros	22
SAOUHSC_02441	CDS_only_functional	1	1	price2016-H111	1	SRR3729182	-	conserved hypothetical protein	CDS	2266096	2266606	-1	CDS_NCTC8325_2266097_2266606	511	0.634429	1	price2016	59
SAOUHSC_01185	CDS_only_functional	2	2	mpros-789;van-tonder2023_1273_cc59_strain_1	2	14200_7#34;ERR5162488	-	radical SAM enzyme, Cfr family	CDS	1136361	1137456	1	CDS_NCTC8325_1136362_1137456	1096	0.635152	1	mpros;van-tonder2023	22;59
SAOUHSC_00060	CDS_only_functional	3	3	mpros-308;chow2017-CD140971;lydecker2020_75_cc45_strain_1	3	8524_5#70;16870_4#17;GCA_018209885	-	conserved hypothetical protein	CDS	64264	65926	-1	CDS_NCTC8325_64265_65926	1663	0.635505	1	mpros;chow2017;lydecker2020	22;45
SAOUHSC_01871	CDS_only_functional	3	3	mpros-230;raghuram2023_S0113_cc5_strain_1;holt2021_1045_cc5_strain_1	3	14623_4#88;SRR23309769;ERR4845674	-	polysaccharide biosynthesis protein, putative	CDS	1778128	1779790	-1	CDS_NCTC8325_1778129_1779790	1663	0.635505	1	mpros;raghuram2023;holt2021	22;5
SAOUHSC_00175	CDS_only_functional	2	2	van-tonder2023_1360_cc398_strain_1;raghuram2023_S0054_cc8_strain_1	2	ERR5162533;SRR23449080	-	multiple sugar-binding transport ATP-binding protein, putative	CDS	191490	192588	1	CDS_NCTC8325_191491_192588	1099	0.636623	1	van-tonder2023;raghuram2023	398;8
SAOUHSC_00346	CDS_only_functional	2	2	mpros-104;chow2021_CD160775_cc22_strain_1	2	14200_8#74;22178_2_39	-	conserved hypothetical protein	CDS	359011	360109	1	CDS_NCTC8325_359012_360109	1099	0.636623	1	mpros;chow2021	22
SAOUHSC_01474	CDS_only_functional	2	2	price2016-2754372;raghuram2023_S0054_cc8_strain_1	2	SRR3731418;SRR23267450	-	conserved hypothetical protein	CDS	1431598	1432699	-1	CDS_NCTC8325_1431599_1432699	1102	0.638089	1	price2016;raghuram2023	30;8
SAOUHSC_01660	CDS_only_functional	2	2	paterson2015-Staff_D;young2017-P048	2	10770_3#39;SRR5250207	-	conserved hypothetical protein	CDS	1572586	1573687	-1	CDS_NCTC8325_1572587_1573687	1102	0.638089	1	paterson2015;young2017	22;8
SAOUHSC_02454	CDS_only_functional	1	1	lee2023_2008_cc5_strain_1	1	SRR10393762	-	galactose-6-phosphate isomerase, LacB subunit	CDS	2278564	2279080	-1	CDS_NCTC8325_2278565_2279080	517	0.638723	1	lee2023	5
SAOUHSC_02651	CDS_only_functional	1	1	price2013-X023	1	SRR2053893	-	conserved hypothetical protein	CDS	2437693	2438209	-1	CDS_NCTC8325_2437694_2438209	517	0.638723	1	price2013	30
SAOUHSC_00341	CDS_only_functional	2	2	mpros-97;chow2017-CD140971	2	8524_3#62;16870_4#18	-	conserved hypothetical protein	CDS	355116	356220	-1	CDS_NCTC8325_355117_356220	1105	0.63955	1	mpros;chow2017	22;45
SAOUHSC_02902	CDS_only_functional	1	1	mpros-697	1	14448_2#34	-	conserved hypothetical protein	CDS	2671336	2671855	-1	CDS_NCTC8325_2671337_2671855	520	0.640851	1	mpros	22
SAOUHSC_01662	CDS_only_functional	2	2	mpros-328;price2016-H215	2	14623_8#72;SRR3731461	-	RNA polymerase sigma factor, putative	CDS	1574497	1575604	-1	CDS_NCTC8325_1574498_1575604	1108	0.641007	1	mpros;price2016	22;30
SAOUHSC_00119	CDS_only_functional	2	2	mpros-823;lydecker2020_5_cc9_strain_1	2	14623_6#82;GCA_018215225	-	capsular polysaccharide synthesis enzyme Cap8F	CDS	124502	125612	1	CDS_NCTC8325_124503_125612	1111	0.642459	1	mpros;lydecker2020	22;9
SAOUHSC_00607	CDS_only_functional	1	1	hall2019_T65_cc8_strain_1	1	10456_3_65	-	conserved hypothetical protein	CDS	599247	599769	1	CDS_NCTC8325_599248_599769	523	0.642966	1	hall2019	8
SAOUHSC_00004	CDS_only_functional	2	2	young2017-P010;raghuram2023_S0120_cc5_strain_1	2	SRR5251318;SRR23310106	-	DNA replication and repair protein, putative	CDS	3911	5024	1	CDS_NCTC8325_3912_5024	1114	0.643906	1	young2017;raghuram2023	15;5
SAOUHSC_01040	CDS_only_functional	2	2	young2017-P073;van-tonder2023_1114_cc30_strain_1	2	SRR5250697;28632_2_40	-	pyruvate dehydrogenase complex, E1 component, alpha subunit, putative	CDS	1008406	1009519	1	CDS_NCTC8325_1008407_1009519	1114	0.643906	1	young2017;van-tonder2023	22;30
SAOUHSC_00514	CDS_only_functional	1	1	price2016-H149	1	SRR3730490	-	conserved hypothetical protein	CDS	516244	516769	1	CDS_NCTC8325_516245_516769	526	0.645069	1	price2016	30
SAOUHSC_01635	CDS_only_functional	1	1	price2016-3424520	1	SRR3728593	-	shikimate kinase, putative	CDS	1556066	1556591	-1	CDS_NCTC8325_1556067_1556591	526	0.645069	1	price2016	398
SAOUHSC_02149	CDS_only_functional	1	1	mpros-308	1	8524_5#70	-	conserved hypothetical protein	CDS	2021873	2022398	-1	CDS_NCTC8325_2021874_2022398	526	0.645069	1	mpros	22
SAOUHSC_00433	CDS_only_functional	2	2	mpros-475;lydecker2020_138_cc8_strain_1	2	14672_2#18;GCA_018210125	-	conserved hypothetical protein	CDS	431033	432152	-1	CDS_NCTC8325_431034_432152	1120	0.646787	1	mpros;lydecker2020	5;8
SAOUHSC_00916	CDS_only_functional	2	2	lee2023_1142_cc5_strain_1;hall2019_T358_cc8_strain_1	2	SRR10393593;10396_5_34	-	conserved hypothetical protein	CDS	888045	889164	1	CDS_NCTC8325_888046_889164	1120	0.646787	1	lee2023;hall2019	5;8
SAOUHSC_01164	CDS_only_functional	1	1	mpros-350	1	14200_6#76	-	PyrR bifunctional protein	CDS	1113601	1114129	1	CDS_NCTC8325_1113602_1114129	529	0.64716	1	mpros	22
SAOUHSC_01701	CDS_only_functional	1	1	chow2017-CD140367	1	16870_2#39	-	conserved hypothetical protein	CDS	1609351	1609879	-1	CDS_NCTC8325_1609352_1609879	529	0.64716	1	chow2017	22
SAOUHSC_01786	CDS_only_functional	1	1	chow2021_CD150720_cc22_strain_1	1	19789_3_20	-	translation initiation factor IF-3	CDS	1683080	1683608	-1	CDS_NCTC8325_1683081_1683608	529	0.64716	1	chow2021	22
SAOUHSC_01341	CDS_only_functional	2	2	harrison2016-CR31;popovich2020b_74_cc8_strain_1	2	15049_1#60;SRR11139288	-	conserved hypothetical protein	CDS	1279830	1280952	1	CDS_NCTC8325_1279831_1280952	1123	0.64822	1	harrison2016;popovich2020b	22;8
SAOUHSC_00811	CDS_only_functional	1	1	young2017-P058	1	SRR5249843	-	conserved hypothetical protein	CDS	792192	792723	1	CDS_NCTC8325_792193_792723	532	0.649238	1	young2017	15
SAOUHSC_00961	CDS_only_functional	1	1	chow2021_CD150952_cc45_strain_1	1	19647_3_27	-	conserved hypothetical protein	CDS	938929	939460	-1	CDS_NCTC8325_938930_939460	532	0.649238	1	chow2021	45
SAOUHSC_02112	CDS_only_functional	1	1	price2016-H119	1	SRR3729105	-	conserved hypothetical protein	CDS	1984446	1984977	-1	CDS_NCTC8325_1984447_1984977	532	0.649238	1	price2016	30
SAOUHSC_02596	CDS_only_functional	1	1	mpros-243	1	14623_7#66	-	conserved hypothetical protein	CDS	2386156	2386687	1	CDS_NCTC8325_2386157_2386687	532	0.649238	1	mpros	22
SAOUHSC_00756	CDS_only_functional	2	2	chow2017-CD140367;raghuram2023_S0120_cc5_strain_1	2	16870_2#39;SRR23310106	-	conserved hypothetical protein	CDS	738976	740101	1	CDS_NCTC8325_738977_740101	1126	0.649649	1	chow2017;raghuram2023	22;5
SAOUHSC_01009	CDS_only_functional	2	2	mpros-850;annavajhala2022_2017-038_cc398_strain_1	2	14448_2#11;SRR15369861	-	phosphoribosylaminoimidazole carboxylase, ATPase subunit	CDS	979790	980915	1	CDS_NCTC8325_979791_980915	1126	0.649649	1	mpros;annavajhala2022	8;398
SAOUHSC_00604	CDS_only_functional	1	1	price2013-X112	1	SRR2053891	-	conserved hypothetical protein	CDS	596703	597240	1	CDS_NCTC8325_596704_597240	538	0.653358	1	price2013	5
SAOUHSC_02941	CDS_only_functional	1	1	price2016-2224886	1	SRR3728754	-	conserved hypothetical protein	CDS	2705479	2706016	-1	CDS_NCTC8325_2705480_2706016	538	0.653358	1	price2016	15
SAOUHSC_00002	CDS_only_functional	2	2	price2016-H181;popovich2020b_235_cc8_strain_1	2	SRR3730922;SRR11139429	-	DNA polymerase III, beta subunit	CDS	2155	3289	1	CDS_NCTC8325_2156_3289	1135	0.653908	1	price2016;popovich2020b	45;8
SAOUHSC_02932	CDS_only_functional	3	3	mpros-477;mpros-571;mpros-916	3	14208_8#70;14355_1#14;14623_2#36	-	choline dehydrogenase	CDS	2697924	2699634	-1	CDS_NCTC8325_2697925_2699634	1711	0.654322	1	mpros	22;30
SAOUHSC_00833	CDS_only_functional	1	1	mpros-124	1	8490_3#24	-	conserved hypothetical protein	CDS	808348	808888	1	CDS_NCTC8325_808349_808888	541	0.6554	1	mpros	22
SAOUHSC_01956	CDS_only_functional	1	1	price2016-H173	1	SRR3728976	-	conserved hypothetical protein	CDS	1861728	1862268	1	CDS_NCTC8325_1861729_1862268	541	0.6554	1	price2016	398
SAOUHSC_02500	CDS_only_functional	1	1	price2016-H118	1	SRR3728590	-	50S ribosomal protein L5, putative	CDS	2311703	2312243	-1	CDS_NCTC8325_2311704_2312243	541	0.6554	1	price2016	45
SAOUHSC_01098	CDS_only_functional	3	3	mpros-571;raghuram2023_S0017_cc8_strain_1;raghuram2023_S0034_cc8_strain_1	3	14623_3#73;SRR23266955;SRR23267533	-	DNA-dependent DNA polymerase beta chain, putative	CDS	1057683	1059396	1	CDS_NCTC8325_1057684_1059396	1714	0.655475	1	mpros;raghuram2023	22;8
SAOUHSC_00928	CDS_only_functional	3	3	mpros-219;raghuram2023_S0120_cc5_strain_1;raghuram2023_S0018_cc72_strain_1	3	8447_7#54;SRR23310106;SRR23267463	-	oligopeptide ABC transporter, substrate-binding protein, putative	CDS	899922	901638	1	CDS_NCTC8325_899923_901638	1717	0.656624	1	mpros;raghuram2023	22;5;72
SAOUHSC_02561	CDS_only_functional	3	3	price2016-H240;van-tonder2023_1067_cc1_strain_1;popovich2020a_93_Pt_cc5_strain_1	3	SRR3731448;28103_1_263;SRR11089070	-	urease, alpha subunit	CDS	2352984	2354700	1	CDS_NCTC8325_2352985_2354700	1717	0.656624	1	price2016;van-tonder2023;popovich2020a	8;1;5
SAOUHSC_00734	CDS_only_functional	1	1	mpros-219	1	14208_8#78	-	conserved hypothetical protein	CDS	720394	720937	1	CDS_NCTC8325_720395_720937	544	0.65743	1	mpros	22
SAOUHSC_02004	CDS_only_functional	1	1	raghuram2023_S0113_cc5_strain_1	1	SRR23310124	-	conserved hypothetical protein	CDS	1914152	1914695	-1	CDS_NCTC8325_1914153_1914695	544	0.65743	1	raghuram2023	5
SAOUHSC_01029	CDS_only_functional	3	3	mpros-788;raghuram2023_S0031_cc5_strain_1;raghuram2023_S0060_cc8_strain_1	3	14208_8#71;SRR23267366;SRR23449139	-	phosphoenolpyruvate-protein phosphotransferase	CDS	998390	1000109	1	CDS_NCTC8325_998391_1000109	1720	0.657771	1	mpros;raghuram2023	45;5;8
SAOUHSC_02723	CDS_only_functional	2	2	chow2021_CD150678_cc22_strain_1;key2023_12_cc1290_strain_1	2	19647_3_81;SRR13995833	-	glycerate kinase, putative	CDS	2503504	2504647	1	CDS_NCTC8325_2503505_2504647	1144	0.658125	1	chow2021;key2023	22;1290
SAOUHSC_01505	CDS_only_functional	1	1	price2013-X023	1	SRR2053893	-	conserved hypothetical protein	CDS	1458084	1458630	-1	CDS_NCTC8325_1458085_1458630	547	0.659448	1	price2013	30
SAOUHSC_00129	CDS_only_functional	2	2	chow2021_CD150098_cc1_strain_1;chow2021_CD160482_cc1_strain_1	2	19647_2_19;22139_4_41	-	UDP-N-acetylglucosamine 2-epimerase	CDS	134914	136060	1	CDS_NCTC8325_134915_136060	1147	0.659521	1	chow2021	1
SAOUHSC_01460	CDS_only_functional	2	2	van-tonder2023_1066_cc45_strain_1;sansom2021_542_cc8_strain_1	2	28103_1_154;SRR13194696	-	conserved hypothetical protein	CDS	1417328	1418474	-1	CDS_NCTC8325_1417329_1418474	1147	0.659521	1	van-tonder2023;sansom2021	45;8
SAOUHSC_01825	CDS_only_functional	2	2	mpros-1293;raghuram2023_S0047_cc8_strain_1	2	14623_8#27;SRR23267110	-	conserved hypothetical protein	CDS	1730526	1731675	-1	CDS_NCTC8325_1730527_1731675	1150	0.660913	1	mpros;raghuram2023	22;8
SAOUHSC_02867	CDS_only_functional	1	1	chow2021_CD162079_cc22_strain_1	1	22114_7_85	-	conserved hypothetical protein	CDS	2641273	2641822	1	CDS_NCTC8325_2641274_2641822	550	0.661454	1	chow2021	22
SAOUHSC_01236	CDS_only_functional	1	1	mpros-132	1	14448_1#76	-	ribosome recycling factor	CDS	1183528	1184083	1	CDS_NCTC8325_1183529_1184083	556	0.66543	1	mpros	22
SAOUHSC_01958	CDS_only_functional	1	1	chow2017-CD140157	1	17059_1#4	-	conserved hypothetical protein	CDS	1865525	1866080	-1	CDS_NCTC8325_1865526_1866080	556	0.66543	1	chow2017	5
SAOUHSC_02110	CDS_only_functional	1	1	young2017-P010	1	SRR5250647	-	conserved hypothetical protein	CDS	1982507	1983062	1	CDS_NCTC8325_1982508_1983062	556	0.66543	1	young2017	15
SAOUHSC_02552	CDS_only_functional	1	1	raghuram2023_S0113_cc5_strain_1	1	SRR23309769	-	conserved hypothetical protein	CDS	2346577	2347132	-1	CDS_NCTC8325_2346578_2347132	556	0.66543	1	raghuram2023	5
SAOUHSC_03020	CDS_only_functional	1	1	price2016-H277	1	SRR3728957	-	conserved hypothetical protein	CDS	2793782	2794337	-1	CDS_NCTC8325_2793783_2794337	556	0.66543	1	price2016	59
SAOUHSC_01625	CDS_only_functional	1	1	mpros-660	1	14323_1#43	-	translation elongation factor P	CDS	1547620	1548178	-1	CDS_NCTC8325_1547621_1548178	559	0.667401	1	mpros	22
SAOUHSC_02139	CDS_only_functional	1	1	price2016-H304	1	SRR3730623	-	pyrazinamidase/nicotinamidase, putative	CDS	2012963	2013524	1	CDS_NCTC8325_2012964_2013524	562	0.66936	1	price2016	1
SAOUHSC_03001	CDS_only_functional	1	1	popovich2020a_28_Pt_cc5_strain_1	1	SRR11089371	-	ica operon transcriptional regulator IcaR, putative	CDS	2774449	2775010	-1	CDS_NCTC8325_2774450_2775010	562	0.66936	1	popovich2020a	5
SAOUHSC_01154	CDS_only_functional	1	1	van-tonder2023_1245_cc182_strain_1	1	ERR5162476	-	conserved hypothetical protein	CDS	1104513	1105077	1	CDS_NCTC8325_1104514_1105077	565	0.671308	1	van-tonder2023	182
SAOUHSC_02150	CDS_only_functional	1	1	chow2021_CD160732_cc22_strain_1	1	22178_2_22	-	conserved hypothetical protein	CDS	2022518	2023082	1	CDS_NCTC8325_2022519_2023082	565	0.671308	1	chow2021	22
SAOUHSC_01493	CDS_only_functional	2	2	price2013-X174;van-tonder2023_1296_cc1_strain_1	2	SRR2054046;ERR5162506	-	30S ribosomal protein S1, putative	CDS	1448593	1449769	-1	CDS_NCTC8325_1448594_1449769	1177	0.673235	1	price2013;van-tonder2023	45;1
SAOUHSC_00320	CDS_only_functional	1	1	price2016-H153	1	SRR3728921	-	NADPH-dependent FMN reductase, putative	CDS	335026	335593	1	CDS_NCTC8325_335027_335593	568	0.673244	1	price2016	22
SAOUHSC_01016	CDS_only_functional	1	1	nakamura2020_K155_cc12_strain_1	1	DRR107284	-	phosphoribosylglycinamide formyltransferase, putative	CDS	987227	987794	1	CDS_NCTC8325_987228_987794	568	0.673244	1	nakamura2020	12
SAOUHSC_01944	CDS_only_functional	1	1	lee2023_2189_cc8_strain_1	1	SRR10393767	-	conserved hypothetical protein	CDS	1848324	1848891	1	CDS_NCTC8325_1848325_1848891	568	0.673244	1	lee2023	8
SAOUHSC_00057	CDS_only_functional	2	2	mpros-103;price2016-H118	2	14355_1#61;SRR3729000	-	conserved hypothetical protein	CDS	61203	62382	1	CDS_NCTC8325_61204_62382	1180	0.674581	1	mpros;price2016	30;45
SAOUHSC_00822	CDS_only_functional	1	1	price2013-X113	1	SRR2054007	-	conserved hypothetical protein	CDS	802424	802994	-1	CDS_NCTC8325_802425_802994	571	0.675169	1	price2013	15
SAOUHSC_01697	CDS_only_functional	1	1	price2016-2602892	1	SRR3729156	-	nicotinate (nicotinamide) nucleotide adenylyltransferase	CDS	1606564	1607134	-1	CDS_NCTC8325_1606565_1607134	571	0.675169	1	price2016	45
SAOUHSC_01737	CDS_only_functional	3	3	chow2017-CD142136;key2023_19_cc15_strain_1;raghuram2023_S0132_cc5_strain_1	3	17150_1#50;SRR14016861;SRR23364033	-	aspartyl-tRNA synthetase	CDS	1639307	1641074	-1	CDS_NCTC8325_1639308_1641074	1768	0.675747	1	chow2017;key2023;raghuram2023	22;15;5
SAOUHSC_01876	CDS_only_functional	2	2	young2017-P095;van-tonder2023_1290_cc5_strain_1	2	SRR5250162;ERR5162500	-	conserved hypothetical protein	CDS	1791522	1792704	-1	CDS_NCTC8325_1791523_1792704	1183	0.675923	1	young2017;van-tonder2023	30;5
SAOUHSC_00475	CDS_only_functional	1	1	price2016-2389175	1	SRR3731633	-	peptidyl-tRNA hydrolase	CDS	473152	473725	1	CDS_NCTC8325_473153_473725	574	0.677082	1	price2016	22
SAOUHSC_02288	CDS_only_functional	1	1	raghuram2023_S0001_cc1_strain_1	1	SRR23351930	-	3-isopropylmalate dehydratase, small subunit	CDS	2120678	2121251	1	CDS_NCTC8325_2120679_2121251	574	0.677082	1	raghuram2023	1
SAOUHSC_01239	CDS_only_functional	2	2	young2017-P094;mpros-772	2	SRR5249970;14208_8#45	-	conserved hypothetical protein	CDS	1186353	1187538	1	CDS_NCTC8325_1186354_1187538	1186	0.67726	1	young2017;mpros	59;80
SAOUHSC_02374	CDS_only_functional	2	2	price2016-2754372;lee2023_2130_cc8_strain_1	2	SRR3731418;SRR10393818	-	aminobenzoyl-glutamate utilization protein B, putative	CDS	2197126	2198311	-1	CDS_NCTC8325_2197127_2198311	1186	0.67726	1	price2016;lee2023	30;8
SAOUHSC_01022	CDS_only_functional	1	1	price2016-H183	1	SRR3730857	-	conserved hypothetical protein	CDS	993034	993610	-1	CDS_NCTC8325_993035_993610	577	0.678984	1	price2016	5
SAOUHSC_01479	CDS_only_functional	1	1	price2016-H151	1	SRR3730888	-	conserved hypothetical protein	CDS	1436171	1436747	-1	CDS_NCTC8325_1436172_1436747	577	0.678984	1	price2016	398
SAOUHSC_03032	CDS_only_functional	1	1	key2023_9_cc5_strain_1	1	SRR13995529	-	conserved hypothetical protein	CDS	2804265	2804841	1	CDS_NCTC8325_2804266_2804841	577	0.678984	1	key2023	5
SAOUHSC_03010	CDS_only_functional	1	1	chow2017-CD140367	1	18090_5#13	-	imidazole glycerol phosphate synthase, subunit H (hisH), putative	CDS	2784252	2784831	-1	CDS_NCTC8325_2784253_2784831	580	0.680875	1	chow2017	22
SAOUHSC_00037	CDS_only_functional	2	2	raghuram2023_S0066_cc8_strain_1;lydecker2020_92_cc5_strain_1	2	SRR23449629;GCA_018213185	-	conserved hypothetical protein	CDS	40820	42014	1	CDS_NCTC8325_40821_42014	1195	0.681245	1	raghuram2023;lydecker2020	8;5
SAOUHSC_02663	CDS_only_functional	1	1	chow2021_CD160348_cc1_strain_1	1	22139_4_61	-	conserved hypothetical protein	CDS	2446356	2446938	1	CDS_NCTC8325_2446357_2446938	583	0.682755	1	chow2021	1
SAOUHSC_00656	CDS_only_functional	1	1	annavajhala2022_2017-119_cc398_strain_1	1	SRR15369816	-	conserved hypothetical protein	CDS	645294	645879	1	CDS_NCTC8325_645295_645879	586	0.684624	1	annavajhala2022	398
SAOUHSC_00718	CDS_only_functional	1	1	mpros-265	1	14623_8#82	-	conserved hypothetical protein	CDS	702444	703029	-1	CDS_NCTC8325_702445_703029	586	0.684624	1	mpros	22
SAOUHSC_01296	CDS_only_functional	1	1	price2016-H122	1	SRR3730684	-	conserved hypothetical protein	CDS	1248716	1249301	1	CDS_NCTC8325_1248717_1249301	586	0.684624	1	price2016	30
SAOUHSC_01696	CDS_only_functional	1	1	price2016-H251	1	SRR3729379	-	conserved hypothetical protein	CDS	1605990	1606575	-1	CDS_NCTC8325_1605991_1606575	586	0.684624	1	price2016	30
SAOUHSC_00082	CDS_only_functional	2	2	price2013-X035;price2016-H277	2	SRR2053963;SRR3728914	-	conserved hypothetical protein	CDS	88996	90199	1	CDS_NCTC8325_88997_90199	1204	0.68519	1	price2013;price2016	45;59
SAOUHSC_00255	CDS_only_functional	1	1	lydecker2020_16_cc5_strain_1	1	GCA_018211065	-	conserved hypothetical protein	CDS	274059	274647	1	CDS_NCTC8325_274060_274647	589	0.686481	1	lydecker2020	5
SAOUHSC_02913	CDS_only_functional	1	1	lydecker2020_57_cc5_strain_1	1	GCA_018212005	-	conserved hypothetical protein	CDS	2679766	2680354	-1	CDS_NCTC8325_2679767_2680354	589	0.686481	1	lydecker2020	5
SAOUHSC_00125	CDS_only_functional	2	2	chow2021_CD151128_cc22_strain_1;raghuram2023_S0031_cc5_strain_1	2	19789_4_63;SRR23267366	-	cap5L protein/glycosyltransferase, putative	CDS	130861	132067	1	CDS_NCTC8325_130862_132067	1207	0.686496	1	chow2021;raghuram2023	22;5
SAOUHSC_01663	CDS_only_functional	3	3	mpros-350;price2016-H181;raghuram2023_S0145_cc30_strain_1	3	8525_1#27;SRR3730517;SRR23309829	-	DNA primase, putative	CDS	1575827	1577627	-1	CDS_NCTC8325_1575828_1577627	1801	0.687694	1	mpros;price2016;raghuram2023	22;45;30
SAOUHSC_00952	CDS_only_functional	2	2	chow2021_CD160542_cc45_strain_1;raghuram2023_S0057_cc8_strain_1	2	22139_3_64;SRR23267430	-	conserved hypothetical protein	CDS	925706	926915	-1	CDS_NCTC8325_925707_926915	1210	0.687797	1	chow2021;raghuram2023	45;8
SAOUHSC_01777	CDS_only_functional	1	1	sansom2021_136_cc5_strain_1	1	SRR13194680	-	GTP-binding protein	CDS	1677129	1677720	-1	CDS_NCTC8325_1677130_1677720	592	0.688328	1	sansom2021	5
SAOUHSC_02679	CDS_only_functional	1	1	sansom2021_542_cc8_strain_1	1	SRR13194696	-	respiratory nitrate reductase, delta subunit, putative	CDS	2461773	2462364	-1	CDS_NCTC8325_2461774_2462364	592	0.688328	1	sansom2021	8
SAOUHSC_02725	CDS_only_functional	2	2	mpros-203;mpros-381	2	14448_1#71;14208_8#20	-	conserved hypothetical protein	CDS	2505547	2506759	1	CDS_NCTC8325_2505548_2506759	1213	0.689094	1	mpros	1;22
SAOUHSC_02989	CDS_only_functional	2	2	harrison2016-CR42;mpros-191	2	15049_1#21;14355_2#69	-	conserved hypothetical protein	CDS	2758587	2759799	-1	CDS_NCTC8325_2758588_2759799	1213	0.689094	1	harrison2016;mpros	22
SAOUHSC_00940	CDS_only_functional	1	1	mpros-191	1	8447_7#17	-	conserved hypothetical protein	CDS	913037	913631	-1	CDS_NCTC8325_913038_913631	595	0.690164	1	mpros	22
SAOUHSC_00445	CDS_only_functional	1	1	mpros-772	1	14208_8#45	-	recombination protein RecR	CDS	447370	447967	1	CDS_NCTC8325_447371_447967	598	0.691989	1	mpros	80
SAOUHSC_01706	CDS_only_functional	2	2	harkins2018-SS_268;chow2021_CD150678_cc22_strain_1	2	ERR1904057;19647_3_82	-	conserved hypothetical protein	CDS	1612535	1613756	-1	CDS_NCTC8325_1612536_1613756	1222	0.692958	1	harkins2018;chow2021	30;22
SAOUHSC_02360	CDS_only_functional	1	1	price2016-2755035	1	SRR3731646	-	thymidine kinase, putative	CDS	2181655	2182255	-1	CDS_NCTC8325_2181656_2182255	601	0.693803	1	price2016	130
SAOUHSC_02537	CDS_only_functional	1	1	price2013-X035	1	SRR2053963	-	molybdopterin-guanine dinucleotide biosynthesis mobA, putative	CDS	2337087	2337687	-1	CDS_NCTC8325_2337088_2337687	601	0.693803	1	price2013	45
SAOUHSC_02747	CDS_only_functional	1	1	tong2015-T159	1	5227_1#3	-	conserved hypothetical protein	CDS	2524902	2525502	-1	CDS_NCTC8325_2524903_2525502	601	0.693803	1	tong2015	8
SAOUHSC_02871	CDS_only_functional	1	1	price2016-H215	1	SRR3728907	-	conserved hypothetical protein	CDS	2643911	2644511	-1	CDS_NCTC8325_2643912_2644511	601	0.693803	1	price2016	30
SAOUHSC_01966	CDS_only_functional	2	2	mpros-823;mpros-191	2	14623_8#28;8447_7#17	-	conserved hypothetical protein	CDS	1870734	1871958	-1	CDS_NCTC8325_1870735_1871958	1225	0.694238	1	mpros	22
SAOUHSC_01314	CDS_only_functional	1	1	price2016-H123	1	SRR3731460	-	conserved hypothetical protein	CDS	1258313	1258916	1	CDS_NCTC8325_1258314_1258916	604	0.695607	1	price2016	22
SAOUHSC_01487	CDS_only_functional	1	1	price2016-2069584	1	SRR3728489	-	menaquinone biosynthesis methyltransferase, putative	CDS	1443872	1444475	-1	CDS_NCTC8325_1443873_1444475	604	0.695607	1	price2016	30
SAOUHSC_01829	CDS_only_functional	1	1	ingham2021_D03_cc398_strain_1	1	ERR5270587	-	ribosomal protein S4	CDS	1734576	1735179	1	CDS_NCTC8325_1734577_1735179	604	0.695607	1	ingham2021	398
SAOUHSC_02675	CDS_only_functional	1	1	chow2021_CD160947_cc22_strain_1	1	22178_2_55	-	conserved hypothetical protein	CDS	2458897	2459500	-1	CDS_NCTC8325_2458898_2459500	604	0.695607	1	chow2021	22
SAOUHSC_01093	CDS_only_functional	4	4	young2017-P040;harrison2016-CR42;raghuram2023_S0046_cc5_strain_1;lee2023_2052_cc5_strain_1	4	SRR5249845;15049_1#21;SRR23449169;SRR10393669	-	phenylalanyl-tRNA synthetase, beta subunit	CDS	1052940	1055343	1	CDS_NCTC8325_1052941_1055343	2404	0.695651	1	young2017;harrison2016;raghuram2023;lee2023	1;22;5
SAOUHSC_01810	CDS_only_functional	2	2	price2016-H123;lydecker2020_75_cc45_strain_1	2	SRR3731460;GCA_018209545	-	NADP-dependent malic enzyme, putative	CDS	1712977	1714207	-1	CDS_NCTC8325_1712978_1714207	1231	0.696783	1	price2016;lydecker2020	22;45
SAOUHSC_02546	CDS_only_functional	1	1	mpros-334	1	8525_1#14	-	molybdenum transport ATP-binding protein ModC, putative	CDS	2342403	2343009	-1	CDS_NCTC8325_2342404_2343009	607	0.6974	1	mpros	22
SAOUHSC_02618	CDS_only_functional	2	2	mpros-237;van-tonder2023_1265_cc9_strain_1	2	14623_6#13;ERR5162484	-	conserved hypothetical protein	CDS	2406097	2407330	-1	CDS_NCTC8325_2406098_2407330	1234	0.698049	1	mpros;van-tonder2023	5;9
SAOUHSC_01350	CDS_only_functional	1	1	young2017-P033	1	SRR5249971	-	conserved hypothetical protein	CDS	1291391	1292000	-1	CDS_NCTC8325_1291392_1292000	610	0.699182	1	young2017	22
SAOUHSC_01683	CDS_only_functional	3	3	young2017-P010;harrison2016-CR02;raghuram2023_S0132_cc5_strain_1	3	SRR5250647;15049_1#67;SRR23364033	-	DNAk protein, putative	CDS	1592612	1594445	-1	CDS_NCTC8325_1592613_1594445	1834	0.699307	1	young2017;harrison2016;raghuram2023	15;22;5
SAOUHSC_00354	CDS_only_functional	1	1	harrison2016-CR42	1	15049_1#21	-	conserved hypothetical protein	CDS	363893	364505	1	CDS_NCTC8325_363894_364505	613	0.700954	1	harrison2016	22
SAOUHSC_02816	CDS_only_functional	1	1	van-tonder2023_595_cc398_strain_1	1	ERR5162538	-	conserved hypothetical protein	CDS	2595325	2595937	1	CDS_NCTC8325_2595326_2595937	613	0.700954	1	van-tonder2023	398
SAOUHSC_01054	CDS_only_functional	1	1	young2017-P050	1	SRR5249977	-	conserved hypothetical protein	CDS	1021616	1022231	-1	CDS_NCTC8325_1021617_1022231	616	0.702716	1	young2017	30
SAOUHSC_00895	CDS_only_functional	2	2	young2017-P101;ingham2021_D06_cc398_strain_1	2	SRR5250742;ERR5270616	-	glutamate dehydrogenase, NAD-specific, putative	CDS	859016	860261	1	CDS_NCTC8325_859017_860261	1246	0.703069	1	young2017;ingham2021	45;398
SAOUHSC_00701	CDS_only_functional	1	1	price2013-X023	1	SRR2053893	-	conserved hypothetical protein	CDS	685990	686608	-1	CDS_NCTC8325_685991_686608	619	0.704467	1	price2013	30
SAOUHSC_01058	CDS_only_functional	3	3	mpros-477;key2023_20_cc30_strain_1;popovich2020a_69_Pt_cc8_strain_1	3	14200_8#49;SRR14016856;SRR11089335	-	GTP-binding protein TypA, putative	CDS	1023661	1025509	1	CDS_NCTC8325_1023662_1025509	1849	0.704476	1	mpros;key2023;popovich2020a	22;30;8
SAOUHSC_02661	CDS_only_functional	2	2	van-tonder2023_1376_cc30_strain_1;popovich2020a_47_Pt_cc5_strain_1	2	ERR5162548;SRR11089130	-	PTS system sucrose-specific IIBC component, putative	CDS	2444927	2446178	-1	CDS_NCTC8325_2444928_2446178	1252	0.705553	1	van-tonder2023;popovich2020a	30;5
SAOUHSC_02834	CDS_only_functional	1	1	chow2021_CD160482_cc1_strain_1	1	22139_4_40	-	sortase, putative	CDS	2611951	2612572	-1	CDS_NCTC8325_2611952_2612572	622	0.706208	1	chow2021	1
SAOUHSC_01176	CDS_only_functional	1	1	mpros-261	1	14355_1#24	-	guanylate kinase	CDS	1126850	1127474	1	CDS_NCTC8325_1126851_1127474	625	0.707938	1	mpros	30
SAOUHSC_01333	CDS_only_functional	1	1	mpros-261	1	14555_7#35	-	LexA repressor	CDS	1275057	1275681	-1	CDS_NCTC8325_1275058_1275681	625	0.707938	1	mpros	30
SAOUHSC_01644	CDS_only_functional	1	1	mpros-890	1	14623_2#16	-	conserved hypothetical protein	CDS	1560341	1560965	-1	CDS_NCTC8325_1560342_1560965	625	0.707938	1	mpros	22
SAOUHSC_02092	CDS_only_functional	2	2	mpros-1235;key2023_11_cc25_strain_1	2	14623_7#25;SRR13995804	-	aminopeptidase PepS, putative	CDS	1968998	1970255	-1	CDS_NCTC8325_1968999_1970255	1258	0.708019	1	mpros;key2023	22;25
SAOUHSC_00216	CDS_only_functional	2	2	raghuram2023_S0017_cc8_strain_1;raghuram2023_S0066_cc8_strain_1	2	SRR23266955;SRR23449630	-	PTS system component	CDS	235851	237111	1	CDS_NCTC8325_235852_237111	1261	0.709246	1	raghuram2023	8
SAOUHSC_01374	CDS_only_functional	2	2	paterson2015-Staff_D;lydecker2020_74_cc8_strain_1	2	10770_3#48;GCA_018209565	-	methicillin resistance factor, putative	CDS	1318356	1319616	1	CDS_NCTC8325_1318357_1319616	1261	0.709246	1	paterson2015;lydecker2020	22;8
SAOUHSC_00085	CDS_only_functional	1	1	price2016-3449115	1	SRR3728995	-	conserved hypothetical protein	CDS	91619	92246	1	CDS_NCTC8325_91620_92246	628	0.709658	1	price2016	30
SAOUHSC_00121	CDS_only_functional	1	1	chow2017-CD140306	1	18090_5#9	-	capsular polysaccharide synthesis enzyme O-acetyl transferase Cap5H, putative	CDS	126742	127369	1	CDS_NCTC8325_126743_127369	628	0.709658	1	chow2017	1
SAOUHSC_01684	CDS_only_functional	1	1	price2016-H119	1	SRR3728663	-	co-chaperone GrpE	CDS	1594513	1595140	-1	CDS_NCTC8325_1594514_1595140	628	0.709658	1	price2016	30
SAOUHSC_00525	CDS_only_functional	6	6	young2017-P006;mpros-308;mpros-70;price2016-2316550;van-tonder2023_1092_cc5_strain_1;lydecker2020_3_cc5_strain_1	6	SRR5250141;14448_2#30;14623_5#50;SRR3728407;28632_2_287;GCA_018211005	-	DNA directed RNA polymerase beta-prime chain, putative	CDS	525874	529471	1	CDS_NCTC8325_525875_529471	3598	0.710066	1	young2017;mpros;price2016;van-tonder2023;lydecker2020	15;22;5
SAOUHSC_00128	CDS_only_functional	2	2	price2016-2754372;young2017-P080	2	SRR3731418;SRR5250797	-	cap5O protein/UDP-N-acetyl-D-mannosaminuronic acid dehydrogenase	CDS	133575	134838	1	CDS_NCTC8325_133576_134838	1264	0.710468	1	price2016;young2017	30
SAOUHSC_02337	CDS_only_functional	2	2	mpros-730;nakamura2020_C056_cc1_strain_1	2	14623_2#4;DRR107208	-	UDP-N-acetylglucosamine 1-carboxyvinyltransferase	CDS	2165267	2166533	-1	CDS_NCTC8325_2165268_2166533	1267	0.711686	1	mpros;nakamura2020	22;1
SAOUHSC_02289	CDS_only_functional	2	2	price2016-H144;lydecker2020_2_cc8_strain_1	2	SRR3730491;GCA_018211605	-	thereonine dehydratase, putative	CDS	2121265	2122534	1	CDS_NCTC8325_2121266_2122534	1270	0.7129	1	price2016;lydecker2020	5;8
SAOUHSC_01766	CDS_only_functional	2	2	price2016-2754372;lydecker2020_83_cc30_strain_1	2	SRR3731418;GCA_018210065	-	folylpolyglutamate synthase/dihydrofolate synthase, putative	CDS	1664391	1665663	-1	CDS_NCTC8325_1664392_1665663	1273	0.71411	1	price2016;lydecker2020	30
SAOUHSC_00612	CDS_only_functional	1	1	price2016-2029680	1	SRR3729372	-	endonuclease III, putative	CDS	604015	604651	1	CDS_NCTC8325_604016_604651	637	0.714759	1	price2016	1
SAOUHSC_02832	CDS_only_functional	1	1	harkins2018-SS_016	1	ERR1903978	-	conserved hypothetical protein	CDS	2610419	2611055	1	CDS_NCTC8325_2610420_2611055	637	0.714759	1	harkins2018	45
SAOUHSC_01838	CDS_only_functional	2	2	mpros-764;mpros-261	2	14623_2#67;14555_7#35	-	conserved hypothetical protein	CDS	1743298	1744573	1	CDS_NCTC8325_1743299_1744573	1276	0.715315	1	mpros	22;30
SAOUHSC_02866	CDS_only_functional	4	4	price2013-X104;young2017-P036;mpros-668;price2013-X112	4	SRR2053847;SRR5250261;14323_1#54;SRR2053891	-	conserved hypothetical protein	CDS	2638639	2641108	-1	CDS_NCTC8325_2638640_2641108	2470	0.715374	1	price2013;young2017;mpros	30;5
SAOUHSC_02772	CDS_only_functional	1	1	mpros-144	1	14672_2#88	-	conserved hypothetical protein	CDS	2549036	2549675	-1	CDS_NCTC8325_2549037_2549675	640	0.716439	1	mpros	22
SAOUHSC_02667	CDS_only_functional	2	2	popovich2020b_219_cc72_strain_1;raghuram2023_S0076_cc8_strain_1	2	SRR11139390;SRR23267168	-	conserved hypothetical protein	CDS	2452048	2453326	-1	CDS_NCTC8325_2452049_2453326	1279	0.716516	1	popovich2020b;raghuram2023	72;8
SAOUHSC_00763	CDS_only_functional	1	1	price2013-X112	1	SRR2053891	-	conserved hypothetical protein	CDS	745611	746253	-1	CDS_NCTC8325_745612_746253	643	0.718109	1	price2013	5
SAOUHSC_00915	CDS_only_functional	1	1	mpros-137	1	8490_3#43	-	conserved hypothetical protein	CDS	887411	888053	1	CDS_NCTC8325_887412_888053	643	0.718109	1	mpros	1
SAOUHSC_00970	CDS_only_functional	1	1	lydecker2020_113_cc15_strain_1	1	GCA_018213845	-	ABC transporter, ATP-binding protein, putative	CDS	945613	946255	1	CDS_NCTC8325_945614_946255	643	0.718109	1	lydecker2020	15
SAOUHSC_01190	CDS_only_functional	1	1	mpros-92	1	14448_1#19	-	conserved hypothetical protein	CDS	1141951	1142593	1	CDS_NCTC8325_1141952_1142593	643	0.718109	1	mpros	22
SAOUHSC_01384	CDS_only_functional	1	1	mpros-660	1	14323_1#43	-	PhoU family, putative	CDS	1327780	1328422	-1	CDS_NCTC8325_1327781_1328422	643	0.718109	1	mpros	22
SAOUHSC_01923	CDS_only_functional	1	1	mpros-766	1	14448_2#22	-	conserved hypothetical protein	CDS	1830346	1830988	-1	CDS_NCTC8325_1830347_1830988	643	0.718109	1	mpros	22
SAOUHSC_02328	CDS_only_functional	1	1	young2017-P001	1	SRR5250326	-	thiamine-phosphate pyrophosphorylase	CDS	2159305	2159947	-1	CDS_NCTC8325_2159306_2159947	643	0.718109	1	young2017	1
SAOUHSC_00022	CDS_only_functional	2	2	price2016-H157;raghuram2023_S0023_cc8_strain_1	2	SRR3730767;SRR23267127	-	conserved hypothetical protein	CDS	27514	28798	1	CDS_NCTC8325_27515_28798	1285	0.718905	1	price2016;raghuram2023	15;8
SAOUHSC_00672	CDS_only_functional	1	1	raghuram2023_S0076_cc8_strain_1	1	SRR23267169	-	conserved hypothetical protein	CDS	660689	661334	1	CDS_NCTC8325_660690_661334	646	0.71977	1	raghuram2023	8
SAOUHSC_00678	CDS_only_functional	1	1	price2016-2029680	1	SRR3729418	-	conserved hypothetical protein	CDS	666417	667062	1	CDS_NCTC8325_666418_667062	646	0.71977	1	price2016	1
SAOUHSC_01189	CDS_only_functional	1	1	price2013-X035	1	SRR2053963	-	ribulose-phosphate 3-epimerase	CDS	1141300	1141945	1	CDS_NCTC8325_1141301_1141945	646	0.71977	1	price2013	45
SAOUHSC_00555	CDS_only_functional	1	1	price2016-H277	1	SRR3728914	-	hydrolase, haloacid dehalogenase-like	CDS	562978	563626	1	CDS_NCTC8325_562979_563626	649	0.72142	1	price2016	59
SAOUHSC_02490	CDS_only_functional	1	1	raghuram2023_S0010_cc5_strain_1	1	SRR23351580	-	adenylate kinase, putative	CDS	2306984	2307632	-1	CDS_NCTC8325_2306985_2307632	649	0.72142	1	raghuram2023	5
SAOUHSC_02620	CDS_only_functional	1	1	price2016-2633534	1	SRR3731564	-	conserved hypothetical protein	CDS	2408452	2409100	-1	CDS_NCTC8325_2408453_2409100	649	0.72142	1	price2016	30
SAOUHSC_01471	CDS_only_functional	2	2	chow2021_CD150678_cc22_strain_1;chow2021_CD151496_cc45_strain_1	2	19647_3_81;19787_1_59	-	asparaginyl-tRNA synthetase,putative	CDS	1426309	1427602	-1	CDS_NCTC8325_1426310_1427602	1294	0.722457	1	chow2021	22;45
SAOUHSC_00572	CDS_only_functional	1	1	sansom2021_191_cc8_strain_1	1	SRR13194634	-	conserved hypothetical protein	CDS	574839	575490	-1	CDS_NCTC8325_574840_575490	652	0.723061	1	sansom2021	8
SAOUHSC_00646	CDS_only_functional	2	2	mpros-485;nakamura2020_K168_cc1_strain_1	2	14623_8#78;DRR107290	-	penicillin-binding protein 4, putative	CDS	634529	635825	-1	CDS_NCTC8325_634530_635825	1297	0.723632	1	mpros;nakamura2020	22;1
SAOUHSC_01025	CDS_only_functional	2	2	harrison2016-CR31;holt2021_1045_cc5_strain_1	2	15049_1#46;ERR4845675	-	conserved hypothetical protein	CDS	994479	995775	1	CDS_NCTC8325_994480_995775	1297	0.723632	1	harrison2016;holt2021	22;5
SAOUHSC_02982	CDS_only_functional	3	3	chow2021_CD150678_cc22_strain_1;van-tonder2023_1229_cc398_strain_1;van-tonder2023_595_cc398_strain_1	3	19647_3_80;ERR5162471;ERR5162561	-	conserved hypothetical protein	CDS	2747122	2749030	-1	CDS_NCTC8325_2747123_2749030	1909	0.72447	1	chow2021;van-tonder2023	22;398
[truncated: 961 more rows]
