# Supplementary material for: The mutational landscape of Staphylococcus aureus during colonisation
Source: Nat Commun. 2025 Jan 13;16:302. doi: 10.1038/s41467-024-55186-x (PMC11730646; doi:10.1038/s41467-024-55186-x)
Supplement: Supplementary file 10 — Source Data [file 41467_2024_55186_MOESM10_ESM.zip › Source Data/Source Data Supplementary Figure 6.xlsx]

## Sheet: source data
Antibiotic	Gene	Chr. position	Nt. change	Amino acid change	Patient id (isolate id)	Known role*	Phenotypic resistance (MIC)**	Wildtype isolate id	Wildtype isolate MIC **
Fusidic acid	fusA	531299	G > A	p.Val90Ile	coll2017-1295 (14623_7#61)	Yes	R (2 μg/mL)	14412_8#14	S (<=0.5 μg/mL)
		531300	T > C	p.Val90Ala	young2017-P040 (SRR5249845)	Yes	Isolate NA	-	-
		531392	C > T	p.Arg121Cys	coll2017-608 (14412_8#87)	No	S (<=0.5 μg/mL)	14355_1#58	S (<=0.5 μg/mL)
		531719	C > T	p.Leu230Phe	coll2017-534 (14672_2#27)	No	S (<=0.5 μg/mL)	14200_6#68	S (<=0.5 μg/mL)
		532242	C > T	p.Pro404Leu	coll2017-254 (8447_7#92)	Yes	R (16 μg/mL)	14200_8#72	S (<=0.5 μg/mL)
		532401	A > G	p.His457Arg	coll2017-1162 (14208_8#9)	Codon	R (>=32 μg/mL)	14623_3#77	R (16 μg/mL)
		532401	A > G	p.His457Arg	coll2017-527 (14208_8#16)	Codon	R (>=32 μg/mL)	14200_6#27	R (16 μg/mL)
		532550	G > A	p.Gly507Ser	coll2017-104 (14448_1#44)	No	S (<=0.5 μg/mL)	14200_8#74	S (<=0.5 μg/mL)
		532770	C > T	p.Ala580Val	coll2017-103 (14355_1#61)	No	S (<=0.5 μg/mL)	8524_3#66	S (<=0.5 μg/mL)
		533048	G > A	p.Asp673Asn	young2017-P094 (SRR5249970)	No	Isolate NA	-	-
Mupirocin	ileS	1107196	A > G	p.Lys23Glu	price2016-H277 (SRR3728914)	No	Isolate NA	-	-
		1108541	DEL.2	p.Ile473fs	coll2017-121 (14324_8#70)	No	R (1,024 μg/mL)§	8490_3#36	S (0.19 μg/mL)§
		1108891	G > T	p.Val588Phe	coll2017-125 (14623_6#41)	Yes	R (>=512 μg/mL)	14200_8#87	S (<=2 μg/mL)
		1108891	G > T	p.Val588Phe	coll2017-291 (14208_8#53)	Yes	I (12 μg/mL) §	8524_5#51	S (0.19 μg/mL)§
		1108900	G > A	p.Gly591Ser	coll2017-520 (14355_1#12)	No	S (0.5 μg/mL) §	14200_6#18	S (0.19 μg/mL)§
		1108907	G > C	p.Gly593Ala	price2013-X035 (SRR2053963)	Codon	Isolate NA	-	-
		1109020	G > T	p.Val631Phe	coll2017-177 (14623_8#7)	Yes	I (3 μg/mL)§	14324_8#86	S (0.19 μg/mL)§
		1109020	G > T	p.Val631Phe	coll2017-75 (14623_8#86)	Yes	I (12 μg/mL)§	-	-
Trimethoprim	dfrA	1370041	T > C	p.His150Arg	coll2017-789 (14672_2#49)	Yes	S (<=0.5 μg/mL, 27 mm)	14200_7#34	S (<=0.5 μg/mL, 28 mm)
		1370098	T > C	p.Asp131Gly	price2016-H213 (SRR3730594)	No	Isolate NA	-	-
		1370180	C > A	p.Asp104Tyr	chow2017-CD140174 (17059_1#8)	No	Isolate NA	-	-
		1370194	A > T	p.Phe99Tyr	price2016-H264 (SRR3730705)	Yes	Isolate NA	-	-
		1370194	A > T	p.Phe99Tyr	coll2017-237 (14623_6#13)	Yes	R (>=16 μg/mL)	8447_7#65	S (<=0.5 μg/mL)
Beta-lactams	pbp2	1421571	C > A	p.Ser7Tyr	price2016-2107188 (SRR3728791)3	-	Isolate NA	-	-
		1421757	T > C	p.Leu69Ser	chow2017-CD140955 (16870_4#6)4	-	Isolate NA	-	-
		1421900	C > T	p.Arg117Cys	young2017-P069 (SRR5251343) 3	-	Isolate NA	-	-
		1421900	C > A	p.Arg117Ser	coll2017-292 (8524_5#53) 4	-	CFX R (>4 μg/mL)	14623_2#62	CFX R (>4 μg/mL)
		1421933	C > A	p.Arg128Ser	young2017-P069 (SRR5250494) 3	-	Isolate NA	-	-
		1421972	T > G	p.Phe141Val	coll2017-547 (14324_8#22) 4	-	CFX S (<=4 μg/mL)	14200_8#21	CFX R (>4 μg/mL)
		1421976	G > A	p.Gly142Asp	young2017-P080 (SRR5250797) 3	-	Isolate NA	-	-
		1421994	C > T	p.Thr148Ile	young2017-P079 (SRR5250247) 3	-	Isolate NA	-	-
		1422237	G > C	p.Gly229Ala	young2017-P006 (SRR5249848) 3	-	Isolate NA	-	-
		1422256	C > A	p.Asn235Lys	coll2017-150 (8490_3#60) 4	-	CFX S (<=4 μg/mL)	14448_3#45	CFX R (>4 μg/mL)

## Sheet: note
This Source Data file contains the same information as Supplementary Table 3. Putative adaptive mutations in genes encoding for antibiotic targets identified in colonising isolates of the same host
