# Supplementary material for: The mutational landscape of Staphylococcus aureus during colonisation
Source: Nat Commun. 2025 Jan 13;16:302. doi: 10.1038/s41467-024-55186-x (PMC11730646; doi:10.1038/s41467-024-55186-x)
Supplement: Supplementary file 10 — Source Data [file 41467_2024_55186_MOESM10_ESM.zip › Source Data/Source Data Supplementary Figure 7.xlsx]

## Sheet: raw data
time	MPROS0487_019	MPROS0487_019	MPROS0487_019	MPROS0487_019	MPROS0487_019	MPROS0487_019	MPROS0487_019	MPROS0487_019	MPROS0487_019	MPROS2026_019	MPROS2026_019	MPROS2026_019	MPROS2026_019	MPROS2026_019	MPROS2026_019	MPROS2026_019	MPROS2026_019	MPROS2026_019	MPROS0065_019	MPROS0065_019	MPROS0065_019	MPROS0065_019	MPROS0065_019	MPROS0065_019	MPROS0065_019	MPROS0065_019	MPROS0065_019	MPROS1861_019	MPROS1861_019	MPROS1861_019	MPROS1861_019	MPROS1861_019	MPROS1861_019	MPROS1861_019	MPROS1861_019	MPROS1861_019	MPROS0420_019	MPROS0420_019	MPROS0420_019	MPROS0420_019	MPROS0420_019	MPROS0420_019	MPROS0420_019	MPROS0420_019	MPROS0420_019	MPROS0443_019	MPROS0443_019	MPROS0443_019	MPROS0443_019
0	0.598	1.053	0.963	0.771	0.561	0.351	1.1	0.646	0.257	1.09	0.421	0.591	1.309	1.224	0.979	1.397	0.874	0.829	1.06	1.045	0.837	1.2	0.838	0.796	1.051	1.379	0.981	1.245	1.025	0.702	0.596	0.707	0.193	1.189	0.905	0.887	1.371	1.125	0.757	1.046	1.067	0.134	0.872	0.533	0.146	0.935	0.94	0.584	1.326
0.5	0.261	0.74	0.712	0.733	0.384	0.259	1.031	0.516	0.23	1.018	0.228	0.336	1.247	1.324	0.889	1.4	0.816	0.835	1.119	0.856	0.76	1.078	0.712	0.696	1.028	1.462	0.934	1.144	1.125	0.807	0.527	0.741	0.177	1.06	0.788	0.777	1.379	1.199	0.67	0.952	1.009	0.121	0.983	0.456	0.129	0.889	0.86	0.454	1.192
1	0.219	0.708	0.68	0.628	0.322	0.225	1.106	0.48	0.215	0.983	0.169	0.256	0.984	1.281	0.778	1.409	0.877	0.834	1.077	1.014	0.663	1.054	0.76	0.688	1.022	1.414	0.916	1.244	1.148	0.743	0.536	0.791	0.156	1.196	0.777	0.705	1.351	1.153	0.592	0.974	0.989	0.118	1.032	0.585	0.129	0.914	0.822	0.423	1.228
1.5	0.195	0.653	0.603	0.53	0.299	0.207	0.999	0.422	0.201	0.919	0.141	0.2	0.885	1.269	0.749	1.417	1.056	0.898	1.099	0.971	0.759	1.121	0.769	0.714	1.028	1.409	0.808	1.171	1.093	0.745	0.532	0.77	0.149	1.126	0.753	0.672	1.347	1.153	0.572	0.896	0.978	0.127	0.985	0.591	0.132	0.865	0.817	0.384	1.168
2	0.194	0.603	0.54	0.491	0.29	0.197	1.026	0.396	0.204	0.923	0.144	0.25	0.717	1.255	0.695	1.401	1.047	0.814	1.099	0.878	0.702	1.056	0.774	0.728	1.018	1.376	0.754	1.171	1.091	0.72	0.528	0.795	0.144	1.215	0.744	0.665	1.326	1.166	0.551	0.893	0.985	0.123	0.978	0.457	0.126	0.867	0.822	0.376	1.218
2.5	0.184	0.648	0.515	0.463	0.275	0.203	1.056	0.387	0.204	0.88	0.135	0.225	0.729	1.215	0.613	1.371	1.047	0.87	1.043	0.907	0.696	1.012	0.742	0.679	1.014	1.373	0.732	0.964	1.088	0.72	0.518	0.747	0.153	1.189	0.75	0.716	1.306	1.113	0.53	0.812	0.968	0.119	1.031	0.455	0.132	0.858	0.802	0.36	1.267
3	0.18	0.617	0.501	0.42	0.277	0.195	0.99	0.363	0.192	0.844	0.131	0.209	0.646	1.198	0.609	1.334	1.03	0.845	1.045	0.822	0.677	1.048	0.756	0.722	1.012	1.332	0.636	0.933	1.081	0.686	0.507	0.805	0.148	1.172	0.735	0.582	1.28	1.118	0.523	0.774	0.949	0.123	0.955	0.535	0.128	0.788	0.803	0.388	1.261
3.5	0.15	0.493	0.391	0.308	0.25	0.17	0.942	0.277	0.175	0.786	0.127	0.184	0.477	1.122	0.419	1.256	0.909	0.751	0.99	0.815	0.571	0.957	0.699	0.646	1.115	1.28	0.499	0.838	0.977	0.565	0.486	0.744	0.126	0.953	0.703	0.566	1.242	1.029	0.402	0.648	0.945	0.115	0.922	0.401	0.121	0.719	0.691	0.279	1.126
4	0.177	0.544	0.471	0.362	0.275	0.2	1.038	0.353	0.204	0.793	0.137	0.206	0.584	1.115	0.338	1.183	0.956	0.806	1.028	0.985	0.609	1.025	0.737	0.666	0.998	1.297	0.56	0.876	1.014	0.691	0.536	0.818	0.135	1.031	0.742	0.637	1.272	1.107	0.509	0.765	0.962	0.124	0.991	0.472	0.126	0.844	0.765	0.34	1.202
4.5	0.182	0.578	0.49	0.352	0.268	0.214	0.992	0.35	0.209	0.734	0.146	0.212	0.514	1.075	0.307	1.329	0.994	0.854	1.132	0.856	0.662	1.037	0.749	0.696	0.995	1.27	0.547	0.869	0.992	0.682	0.506	0.811	0.142	1.094	0.784	0.609	1.238	1.064	0.512	0.771	0.961	0.121	0.967	0.49	0.127	0.786	0.737	0.339	1.264
5	0.178	0.529	0.449	0.328	0.28	0.212	0.99	0.34	0.211	0.715	0.17	0.243	0.487	1.014	0.303	1.325	1.076	0.849	1.106	0.87	0.663	1.011	0.784	0.698	0.989	1.225	0.517	0.863	1.007	0.677	0.485	0.715	0.152	1.103	0.741	0.659	1.161	1.034	0.497	0.688	0.944	0.125	0.98	0.503	0.133	0.748	0.794	0.274	1.255
5.5	0.173	0.532	0.441	0.315	0.282	0.219	0.96	0.336	0.204	0.624	0.183	0.263	0.449	0.939	0.293	1.329	0.991	0.828	1.103	0.826	0.665	1.051	0.702	0.631	0.981	1.209	0.485	0.832	0.975	0.651	0.47	0.741	0.148	0.985	0.718	0.64	1.164	1.01	0.484	0.717	0.932	0.132	0.934	0.534	0.132	0.786	0.732	0.278	1.238
6	0.178	0.528	0.434	0.249	0.243	0.246	0.927	0.345	0.218	0.591	0.221	0.323	0.432	0.849	0.284	1.349	1.005	0.839	1.101	0.964	0.692	0.989	0.778	0.672	0.969	1.159	0.478	0.812	0.951	0.614	0.469	0.736	0.16	0.925	0.688	0.557	1.128	0.973	0.472	0.698	0.908	0.146	0.924	0.531	0.134	0.797	0.72	0.289	1.239
6.5	0.177	0.521	0.443	0.27	0.259	0.298	0.893	0.327	0.226	0.609	0.279	0.406	0.421	0.685	0.237	1.335	0.976	0.852	1.067	0.85	0.613	0.952	0.77	0.556	0.941	1.071	0.46	0.786	0.911	0.588	0.448	0.688	0.182	0.929	0.678	0.521	1.065	0.914	0.437	0.666	0.908	0.134	0.912	0.461	0.135	0.755	0.724	0.253	1.201
7	0.184	0.492	0.414	0.32	0.303	0.348	0.912	0.331	0.245	0.675	0.331	0.46	0.392	0.539	0.281	1.323	0.898	0.803	0.919	0.885	0.597	0.924	0.71	0.561	0.923	0.994	0.426	0.754	0.815	0.556	0.432	0.689	0.216	0.822	0.654	0.449	0.977	0.841	0.394	0.652	0.899	0.15	0.89	0.491	0.152	0.755	0.69	0.273	1.207
7.5	0.182	0.491	0.391	0.373	0.356	0.409	0.875	0.327	0.253	0.689	0.383	0.525	0.306	0.557	0.336	1.326	0.961	0.809	1.007	0.977	0.635	1.017	0.724	0.612	0.896	0.908	0.403	0.684	0.78	0.454	0.422	0.633	0.241	0.797	0.574	0.369	0.89	0.785	0.346	0.597	0.823	0.18	0.842	0.477	0.163	0.829	0.763	0.273	1.187
8	0.189	0.451	0.331	0.421	0.404	0.466	0.837	0.309	0.257	0.732	0.44	0.575	0.335	0.588	0.386	1.298	0.95	0.82	0.915	0.856	0.656	0.976	0.796	0.68	0.852	0.848	0.382	0.638	0.731	0.368	0.382	0.506	0.252	0.726	0.479	0.378	0.813	0.704	0.281	0.569	0.786	0.201	0.792	0.478	0.188	0.745	0.667	0.251	1.1
8.5	0.2	0.405	0.248	0.482	0.467	0.52	0.738	0.265	0.289	0.776	0.491	0.621	0.372	0.62	0.427	1.274	0.905	0.871	0.883	0.817	0.558	0.959	0.692	0.566	0.829	0.783	0.322	0.553	0.656	0.324	0.347	0.499	0.289	0.687	0.499	0.408	0.642	0.54	0.307	0.513	0.767	0.223	0.757	0.462	0.209	0.701	0.674	0.257	1.101
9	0.21	0.296	0.266	0.53	0.521	0.577	0.746	0.257	0.343	0.84	0.537	0.669	0.413	0.667	0.478	1.228	0.889	0.78	0.854	0.796	0.538	0.948	0.717	0.594	0.813	0.65	0.351	0.395	0.511	0.34	0.37	0.488	0.326	0.651	0.477	0.415	0.597	0.492	0.342	0.425	0.656	0.25	0.768	0.467	0.235	0.696	0.672	0.265	1.029
9.5	0.206	0.295	0.291	0.565	0.56	0.605	0.663	0.271	0.374	0.826	0.574	0.683	0.433	0.68	0.516	1.142	0.749	0.658	0.771	0.782	0.451	0.844	0.633	0.47	0.741	0.568	0.377	0.336	0.486	0.373	0.398	0.492	0.354	0.644	0.544	0.48	0.54	0.455	0.377	0.376	0.55	0.293	0.665	0.356	0.265	0.607	0.526	0.212	0.917
10	0.242	0.344	0.341	0.615	0.604	0.642	0.732	0.309	0.416	0.855	0.614	0.752	0.498	0.789	0.578	1.131	0.827	0.699	0.82	0.763	0.389	0.857	0.663	0.451	0.656	0.628	0.424	0.402	0.541	0.432	0.441	0.573	0.392	0.705	0.607	0.528	0.635	0.558	0.428	0.431	0.605	0.33	0.684	0.418	0.3	0.664	0.471	0.213	0.854
10.5	0.282	0.379	0.378	0.649	0.635	0.68	0.789	0.38	0.476	0.899	0.653	0.774	0.538	0.823	0.618	1.061	0.781	0.558	0.792	0.737	0.41	0.829	0.628	0.359	0.683	0.67	0.465	0.421	0.553	0.448	0.455	0.564	0.412	0.689	0.632	0.577	0.67	0.618	0.464	0.46	0.621	0.374	0.68	0.525	0.346	0.489	0.443	0.248	0.781
11	0.321	0.41	0.416	0.684	0.669	0.819	0.816	0.422	0.518	0.929	0.687	0.834	0.571	0.837	0.651	0.998	0.669	0.416	0.739	0.692	0.404	0.718	0.546	0.326	0.697	0.723	0.508	0.484	0.574	0.495	0.497	0.625	0.442	0.757	0.678	0.625	0.708	0.677	0.502	0.494	0.658	0.402	0.694	0.473	0.371	0.365	0.445	0.304	0.671
11.5	0.367	0.441	0.449	0.689	0.684	0.729	0.825	0.463	0.555	0.921	0.717	0.86	0.593	0.821	0.67	0.91	0.399	0.31	0.672	0.68	0.411	0.546	0.44	0.34	0.673	0.747	0.546	0.503	0.577	0.502	0.509	0.596	0.455	0.737	0.66	0.633	0.708	0.628	0.496	0.489	0.64	0.444	0.667	0.5	0.4	0.383	0.455	0.329	0.594
12	0.421	0.497	0.495	0.714	0.707	0.769	0.847	0.508	0.595	0.952	0.758	0.86	0.629	0.845	0.698	0.816	0.398	0.323	0.709	0.73	0.457	0.561	0.447	0.383	0.718	0.778	0.597	0.529	0.597	0.526	0.527	0.606	0.478	0.739	0.674	0.673	0.762	0.641	0.519	0.508	0.697	0.475	0.694	0.533	0.434	0.383	0.468	0.355	0.606
12.5	0.486	0.551	0.544	0.752	0.741	0.794	0.879	0.559	0.634	0.992	0.791	0.917	0.691	0.895	0.734	0.83	0.464	0.374	0.789	0.786	0.516	0.618	0.531	0.46	0.804	0.806	0.629	0.56	0.645	0.558	0.548	0.654	0.498	0.791	0.722	0.702	0.823	0.738	0.557	0.585	0.754	0.501	0.742	0.609	0.452	0.434	0.544	0.395	0.713
13	0.477	0.554	0.575	0.756	0.77	0.82	1.019	0.579	0.661	0.998	0.798	0.908	0.697	0.902	0.748	0.78	0.417	0.368	0.785	0.761	0.53	0.569	0.533	0.468	0.808	0.803	0.656	0.588	0.649	0.59	0.565	0.65	0.51	0.797	0.72	0.716	0.823	0.735	0.57	0.561	0.72	0.515	0.722	0.588	0.474	0.443	0.553	0.431	0.683
13.5	0.499	0.581	0.586	0.798	0.851	0.853	0.917	0.591	0.694	1.037	0.874	0.945	0.746	0.982	0.777	0.799	0.478	0.414	0.844	0.812	0.588	0.591	0.58	0.532	0.84	0.847	0.692	0.607	0.685	0.606	0.58	0.673	0.538	0.829	0.756	0.745	0.857	0.799	0.598	0.635	0.778	0.546	0.761	0.646	0.5	0.51	0.639	0.458	0.786
14	0.53	0.614	0.62	0.812	0.881	0.883	0.917	0.595	0.723	1.044	0.914	0.969	0.768	1.005	0.798	0.79	0.509	0.446	0.878	0.823	0.625	0.606	0.6	0.565	0.859	0.889	0.723	0.637	0.707	0.635	0.598	0.703	0.549	0.869	0.793	0.779	0.866	0.805	0.617	0.638	0.775	0.563	1.016	0.658	0.505	0.52	0.646	0.476	0.833
14.5	0.566	0.648	0.657	0.85	0.918	0.918	0.999	0.62	0.757	1.076	0.917	0.991	0.798	1.022	0.819	0.782	0.532	0.462	0.887	0.845	0.658	0.64	0.63	0.584	0.876	0.904	0.762	0.661	0.73	0.666	0.614	0.716	0.571	0.875	0.825	0.807	0.875	0.819	0.632	0.665	1.188	0.584	0.783	0.682	0.531	0.537	0.67	0.497	0.853
15	0.627	0.687	0.695	0.862	0.944	0.924	0.962	0.655	0.8	1.1	0.949	1.028	0.818	1.042	0.841	0.785	0.547	0.485	0.896	0.838	0.69	0.662	0.659	0.592	0.896	0.925	0.791	0.682	0.751	0.692	0.63	0.753	0.582	0.899	0.833	0.819	0.899	0.85	0.657	0.697	1.233	0.599	0.998	0.705	0.55	0.567	0.694	0.53	0.868
15.5	0.643	0.714	0.722	0.884	0.968	0.958	1.088	0.785	0.83	1.119	0.975	1.044	0.84	1.075	0.875	0.798	0.554	0.503	0.9	0.861	0.686	0.671	0.67	0.642	0.929	0.955	0.815	0.702	0.766	0.699	0.636	0.734	0.595	0.908	0.862	0.842	0.918	0.883	0.671	0.705	1.266	0.619	1.019	0.718	0.579	0.601	0.704	0.552	0.885
16	0.672	0.729	0.753	0.916	0.99	0.975	1.122	0.702	0.842	1.136	0.99	1.066	0.862	1.087	0.888	0.818	0.589	0.517	1.225	0.874	0.706	0.777	0.67	0.633	0.93	0.977	0.845	0.72	0.792	0.734	0.664	0.767	0.636	0.928	0.869	0.862	0.931	0.921	0.687	0.722	1.289	0.634	1.043	0.747	0.589	0.602	0.707	0.621	0.905
16.5	0.7	0.753	0.847	0.916	1.019	1	1.167	0.988	0.913	1.159	1.036	1.079	0.881	1.108	0.907	0.824	0.605	0.534	1.009	0.896	0.734	0.744	0.731	0.678	0.967	0.997	0.873	0.735	0.799	0.75	0.675	0.782	0.629	0.93	0.879	0.888	0.941	0.94	0.784	0.768	1.305	0.655	1.063	0.78	0.625	0.639	0.73	0.694	0.924
17	0.727	0.782	0.863	0.945	1.044	1.028	1.163	0.775	0.91	1.176	1.031	1.096	0.908	1.121	0.927	0.826	0.623	0.553	1.027	0.937	0.776	0.869	0.79	0.698	0.99	1.019	0.905	0.761	0.82	0.765	0.691	0.787	0.644	0.951	0.896	0.9	0.962	0.993	0.801	0.775	1.337	0.674	1.097	0.805	0.63	0.734	0.769	0.643	0.94
17.5	0.756	0.81	0.916	0.973	1.077	1.053	1.193	0.821	0.934	1.181	1.047	1.112	0.931	1.14	0.948	0.842	0.648	0.575	1.062	0.977	0.806	0.753	0.788	0.823	1.005	1.039	0.931	0.769	0.826	0.767	0.697	0.782	0.671	0.961	0.915	0.916	0.97	1.008	0.829	0.78	1.361	0.701	1.091	0.814	0.649	0.72	0.798	0.654	0.963
18	0.785	0.846	0.952	0.996	1.097	1.072	1.234	0.844	0.961	1.214	1.068	1.134	0.951	1.155	0.969	0.841	0.663	0.592	1.102	0.974	0.836	0.79	0.804	0.746	1.03	1.061	0.96	0.791	0.843	0.787	0.713	0.808	0.671	0.966	0.912	0.933	0.981	1.03	0.859	0.809	1.375	0.713	1.126	0.857	0.685	0.808	1.132	0.732	0.973
18.5	0.822	0.892	0.984	1.015	1.118	1.095	1.256	0.869	0.994	1.213	1.08	1.142	0.969	1.173	0.984	0.852	0.674	0.608	1.192	0.993	0.855	0.83	0.823	0.771	1.047	1.081	0.984	0.804	0.868	0.81	0.726	0.829	0.721	0.989	0.944	0.956	0.994	1.043	0.874	0.821	1.413	0.737	1.152	0.844	0.699	0.777	1.104	0.713	0.988
19	0.845	0.901	1.014	1.034	1.15	1.105	1.29	1.054	1.069	1.222	1.094	1.156	0.986	1.187	1.003	0.87	0.692	0.629	1.246	1.027	0.894	0.827	0.86	0.819	1.075	1.109	1.015	0.825	0.875	0.837	0.742	0.841	0.7	1.002	0.948	0.974	1.008	1.063	0.91	0.844	1.431	0.751	1.163	0.878	0.717	0.795	1.126	0.749	1.002
19.5	0.888	0.927	1.042	1.063	1.167	1.128	1.304	0.95	1.092	1.25	1.114	1.19	1.025	1.208	1.019	0.885	0.708	0.643	1.274	1.036	0.929	0.863	0.896	0.809	1.102	1.132	1.045	0.846	0.895	0.868	0.767	0.867	0.725	1.017	0.965	0.98	1.024	1.077	0.93	0.864	1.45	0.777	1.182	0.889	0.745	0.818	0.866	0.771	1.024
20	0.913	0.919	1.077	1.083	1.186	1.152	1.411	0.951	1.116	1.264	1.133	1.2	1.034	1.222	1.034	0.897	0.716	0.653	1.309	1.065	0.967	0.864	1.004	0.851	1.129	1.148	1.072	0.859	0.909	0.885	0.774	0.869	0.736	1.032	0.978	1.005	1.04	1.109	0.947	0.874	1.478	0.797	1.193	0.93	0.774	0.864	0.863	0.769	1.047
20.5	0.942	0.939	1.133	1.106	1.204	1.169	1.421	0.962	1.137	1.276	1.145	1.223	1.047	1.237	1.047	0.916	0.73	0.674	1.346	1.096	0.995	0.863	1.081	0.868	1.151	1.174	1.096	0.875	0.918	0.89	0.78	0.917	0.743	1.043	0.996	1.022	1.054	1.121	0.963	0.905	1.494	0.826	1.211	0.943	0.787	0.872	0.893	0.798	1.072
21	0.973	1.277	1.128	1.117	1.219	1.19	1.426	1.017	1.167	1.289	1.162	1.22	1.063	1.252	1.068	0.933	0.75	0.69	1.374	1.139	1.022	1.035	1.144	0.998	1.175	1.193	1.12	0.89	0.932	0.901	0.791	0.915	0.776	1.044	0.995	1.03	1.062	1.131	0.972	0.903	1.51	0.844	1.23	0.989	0.811	1.039	0.903	0.863	1.121
21.5	0.999	1.253	1.162	1.144	1.244	1.204	1.45	1.027	1.181	1.3	1.174	1.238	1.077	1.264	1.081	0.959	0.759	0.706	1.4	1.149	1.049	0.934	1.159	1.203	1.195	1.213	1.136	0.902	0.945	0.92	0.799	0.936	0.777	1.071	1.018	1.053	1.07	1.145	0.991	0.933	1.525	0.867	1.241	1.007	0.837	1.045	0.934	0.838	1.076
22	1.031	1.268	1.191	1.158	1.26	1.22	1.447	1.027	1.208	1.309	1.185	1.246	1.1	1.276	1.098	0.961	0.779	0.727	1.427	1.179	1.079	0.951	1.212	1.234	1.218	1.232	1.164	0.915	0.952	0.934	0.813	0.941	0.813	1.076	1.035	1.064	1.085	1.155	1.011	0.953	1.562	0.892	1.26	1.004	0.858	0.986	1.086	0.826	1.139
22.5	1.05	1.296	1.211	1.178	1.272	1.238	1.461	1.064	1.232	1.322	1.198	1.275	1.108	1.287	1.112	0.966	0.786	0.739	1.443	1.178	1.103	0.978	1.25	1.251	1.237	1.255	1.188	0.935	0.968	0.945	0.825	0.96	0.798	1.093	1.05	1.086	1.096	1.181	1.032	0.967	1.56	0.908	1.277	1.03	0.855	0.997	0.978	0.874	1.092
23	1.09	1.298	1.244	1.196	1.29	1.254	1.486	1.066	1.265	1.349	1.219	1.301	1.127	1.299	1.123	0.974	0.794	0.753	1.476	1.196	1.112	0.986	1.27	1.275	1.267	1.279	1.209	0.95	0.983	0.966	0.839	0.97	0.814	1.099	1.047	1.089	1.105	1.191	1.044	0.971	1.576	0.927	1.294	1.06	0.892	1.016	0.999	0.866	1.106
23.5	1.119	1.339	1.276	1.206	1.303	1.263	1.509	1.107	1.275	1.348	1.224	1.288	1.138	1.311	1.134	0.977	0.816	0.769	1.498	1.217	1.139	1.019	1.295	1.306	1.287	1.299	1.233	0.96	0.994	0.983	0.85	0.984	0.848	1.114	1.077	1.112	1.116	1.201	1.057	0.989	1.586	0.957	1.311	1.053	0.893	0.951	0.975	0.864	1.119
[truncated: 512 more columns]

## Sheet: note
This raw data plus analysed data can be found in Supplementary Data 4
